# Supplementary material for: Carfilzomib-specific proteasome β5/β2 inhibition drives cardiotoxicity via remodeling of protein homeostasis and the renin-angiotensin-system
Source: iScience. 2025 Jul 29;28(9):113228. doi: 10.1016/j.isci.2025.113228 (PMC12392329; doi:10.1016/j.isci.2025.113228)
Supplement: Table S1. LC-MS/MS results from Murine-CMs treated in vitro with BTZ, CFZ, and DMSO, related to Figure 2 [file mmc3.xlsx]

## Sheet: LC_MS-MS Results
							Normalized abundance						Averaged Quantities			Ratio		Log2
Accession	Peptide count	Unique peptides	Confidence score	GENE NAME	Anova (p)	Description	DMSO_300ng_1h_01	DMSO_300ng_1h_02	BTZ_300ng_1h_01	BTZ_300ng_1h_02	CFZ_300ng_h_01	CFZ_300ng_1h_02	avDMSO	avBTZ	avCFZ	BTZ/DMSO	CFZ/DMSO	Log2DMSO	Log2BTZ	Log2CFZ
P56383;P56384;Q9CR84	1	1	7.2469	Atp5mc2	5e-05	ATP synthase F(0) complex subunit C2_ mitochondrial OS=Mus musculus OX=10090 GN=Atp5mc2 PE=2 SV=2	384.978	375.995	378.466	340.995	4841.66	5399.84	380.486	359.731	5120.75	0.94545	13.4584	0	-0.0809269	3.75044
Q9JJZ8	1	1	6.1076	Cnga3	0.50095	Cyclic nucleotide-gated cation channel alpha-3 OS=Mus musculus OX=10090 GN=Cnga3 PE=1 SV=2	22.9565	5.97733	61.4661	9.72381	979.808	18.0221	14.4669	35.5949	498.915	2.46044	34.4866	0	1.29891	5.10796
Q8CEE7	1	1	6.3053	Rdh13	0.00242	Retinol dehydrogenase 13 OS=Mus musculus OX=10090 GN=Rdh13 PE=1 SV=1	780.896	821.078	158.788	111.572	559.488	611.169	800.987	135.18	585.328	0.168766	0.730759	0	-2.5669	-0.452533
O88622	1	1	6.0482	Parg	0.02868	Poly(ADP-ribose) glycohydrolase OS=Mus musculus OX=10090 GN=Parg PE=1 SV=2	110.466	205.742	174.012	253.954	812.981	658.925	158.104	213.983	735.953	1.35343	4.65486	0	0.436623	2.21874
Q8C7H1	1	1	6.183	Mmaa	0.01057	Methylmalonic aciduria type A homolog_ mitochondrial OS=Mus musculus OX=10090 GN=Mmaa PE=1 SV=1	428.839	760.254	70.5255	46.1986	178.562	212.715	594.547	58.362	195.639	0.0981623	0.329056	0	-3.34869	-1.6036
Q99N93	2	2	12.0826	Mrpl16	0.0102	39S ribosomal protein L16_ mitochondrial OS=Mus musculus OX=10090 GN=Mrpl16 PE=1 SV=1	561.319	834.076	227.234	239.417	736.021	710.983	697.697	233.326	723.502	0.334422	1.03699	0	-1.58026	0.0523955
Q8VI59	4	2	30.5677	Pcnx3	0.01082	Pecanex-like protein 3 OS=Mus musculus OX=10090 GN=Pcnx3 PE=1 SV=2	36.2775	77.5153	230.759	388.487	995.143	884.922	56.8964	309.623	940.033	5.44188	16.5218	0	2.4441	4.0463
Q9D1H8	2	2	15.4868	Mrpl53	0.01431	39S ribosomal protein L53_ mitochondrial OS=Mus musculus OX=10090 GN=Mrpl53 PE=1 SV=1	1205.09	1011.02	244.912	145.759	651.671	477.436	1108.05	195.336	564.554	0.176287	0.5095	0	-2.504	-0.972846
P48455	1	1	6.1867	Ppp3cc	0.00195	Serine/threonine-protein phosphatase 2B catalytic subunit gamma isoform OS=Mus musculus OX=10090 GN=Ppp3cc PE=1 SV=1	2341.31	2373.68	435.155	504.484	1460.91	1137.98	2357.5	469.82	1299.45	0.199288	0.551198	0	-2.32708	-0.859357
Q9D1H6	1	1	7.0174	Ndufaf4	0.00989	NADH dehydrogenase [ubiquinone] 1 alpha subcomplex assembly factor 4 OS=Mus musculus OX=10090 GN=Ndufaf4 PE=1 SV=1	1187.14	994.127	437.894	344.76	957.636	1183.48	1090.63	391.327	1070.56	0.358807	0.981593	0	-1.47872	-0.0268032
P05366;P05367	1	1	6.9679	Saa1	0.02319	Serum amyloid A-1 protein OS=Mus musculus OX=10090 GN=Saa1 PE=1 SV=2	826.443	778.42	205.508	104.226	365.052	462.139	802.432	154.867	413.596	0.192997	0.515428	0	-2.37335	-0.956158
P70188	1	1	6.0353	Kifap3	0.13927	Kinesin-associated protein 3 OS=Mus musculus OX=10090 GN=Kifap3 PE=1 SV=1	1406.82	3694.41	888.376	498.558	1850.32	1805.14	2550.61	693.467	1827.73	0.271882	0.716583	0	-1.87895	-0.480794
Q9JKL4	1	1	6.3485	Ndufaf3	0.0096	NADH dehydrogenase [ubiquinone] 1 alpha subcomplex assembly factor 3 OS=Mus musculus OX=10090 GN=Ndufaf3 PE=1 SV=1	749.174	635.264	175.216	134.041	461.989	327.125	692.219	154.629	394.557	0.223381	0.569988	0	-2.16242	-0.810995
Q8K4F5	2	1	12.4651	Abhd11	0.00365	Protein ABHD11 OS=Mus musculus OX=10090 GN=Abhd11 PE=1 SV=1	1446.25	1557.09	462.463	584.277	1320.39	1245.26	1501.67	523.37	1282.83	0.348526	0.854269	0	-1.52066	-0.227238
O08539	2	1	12.1714	Bin1	0.18025	Myc box-dependent-interacting protein 1 OS=Mus musculus OX=10090 GN=Bin1 PE=1 SV=1	205.619	418.383	310.648	187.109	511.045	706.618	312.001	248.879	608.832	0.797685	1.95138	0	-0.326108	0.964493
Q8BHD7	4	1	29.1694	Ptbp3	0.00553	Polypyrimidine tract-binding protein 3 OS=Mus musculus OX=10090 GN=Ptbp3 PE=1 SV=1	45.5874	59.15	57.8942	57.821	131.498	139.156	52.3687	57.8576	135.327	1.10481	2.58411	0	0.143801	1.36967
Q3U186	1	1	6.3252	Rars2	0.41176	Probable arginine--tRNA ligase_ mitochondrial OS=Mus musculus OX=10090 GN=Rars2 PE=1 SV=1	400.342	281.606	212.506	0	212.378	284.27	340.974	106.253	248.324	0.311616	0.728279	0	-1.68216	-0.457438
P54923	4	2	25.2903	Adprh	0.00026	[Protein ADP-ribosylarginine] hydrolase OS=Mus musculus OX=10090 GN=Adprh PE=1 SV=1	438.626	461.468	472.809	484.304	1068.24	1148.21	450.047	478.556	1108.22	1.06335	2.46246	0	0.0886139	1.3001
Q924D0	1	1	6.5353	Rtn4ip1	0.00133	Reticulon-4-interacting protein 1_ mitochondrial OS=Mus musculus OX=10090 GN=Rtn4ip1 PE=1 SV=2	3118.27	3352.28	1356.6	1297.81	3218.82	2827.41	3235.28	1327.2	3023.12	0.410228	0.934424	0	-1.2855	-0.097851
Q9JME5	2	1	12.5484	Ap3b2	0.4159	AP-3 complex subunit beta-2 OS=Mus musculus OX=10090 GN=Ap3b2 PE=1 SV=2	381.443	371.04	239.89	0	251.82	272.851	376.241	119.945	262.335	0.318798	0.697253	0	-1.64929	-0.520245
Q64669	3	1	32.188	Nqo1	0.00622	NAD(P)H dehydrogenase [quinone] 1 OS=Mus musculus OX=10090 GN=Nqo1 PE=1 SV=3	347.891	413.773	662.635	925.254	1846.84	1608.98	380.832	793.945	1727.91	2.08476	4.5372	0	1.05988	2.1818
Q9DAM7	1	1	6.359	Tmem263	0.18756	Transmembrane protein 263 OS=Mus musculus OX=10090 GN=Tmem263 PE=1 SV=1	579.085	288.485	233.087	259.663	453.77	614.192	433.785	246.375	533.981	0.567967	1.23098	0	-0.816122	0.29981
P58059	2	2	13.629	Mrps21	0.00108	28S ribosomal protein S21_ mitochondrial OS=Mus musculus OX=10090 GN=Mrps21 PE=1 SV=1	2558.67	2242.76	696.359	769.759	1584.11	1497.86	2400.72	733.059	1540.98	0.30535	0.641884	0	-1.71146	-0.639617
Q60575	3	1	18.2934	Kif1b	0.36436	Kinesin-like protein KIF1B OS=Mus musculus OX=10090 GN=Kif1b PE=1 SV=2	245.772	852.44	516.464	451.974	977.996	1012.21	549.106	484.219	995.103	0.881832	1.81222	0	-0.181424	0.857761
P0DN34	4	4	39.4652	Ndufb1	0.00017	NADH dehydrogenase [ubiquinone] 1 beta subcomplex subunit 1 OS=Mus musculus OX=10090 GN=Ndufb1 PE=3 SV=1	16352	15047.4	4165.22	4063.3	8697.29	8204.2	15699.7	4114.26	8450.75	0.26206	0.538275	0	-1.93203	-0.893585
Q9JK42	4	3	27.8112	Pdk2	0.00057	[Pyruvate dehydrogenase (acetyl-transferring)] kinase isozyme 2_ mitochondrial OS=Mus musculus OX=10090 GN=Pdk2 PE=1 SV=2	2039.86	2102.19	590.529	620.357	1156.03	1320.76	2071.02	605.443	1238.39	0.29234	0.597963	0	-1.77428	-0.741872
Q9D8T7	2	2	31.2462	Slirp	0.00784	SRA stem-loop-interacting RNA-binding protein_ mitochondrial OS=Mus musculus OX=10090 GN=Slirp PE=1 SV=2	5718.56	4910.04	1891.23	1400.73	3233.82	3409.27	5314.3	1645.98	3321.54	0.309727	0.625019	0	-1.69093	-0.678027
Q99MR8	7	6	45.3296	Mccc1	0.01715	Methylcrotonoyl-CoA carboxylase subunit alpha_ mitochondrial OS=Mus musculus OX=10090 GN=Mccc1 PE=1 SV=2	1754.64	1943.38	605.271	862.804	1456.24	1486.56	1849.01	734.037	1471.4	0.39699	0.79578	0	-1.33283	-0.329559
P62748	1	1	6.1875	Hpcal1	0.08834	Hippocalcin-like protein 1 OS=Mus musculus OX=10090 GN=Hpcal1 PE=1 SV=2	102.353	186.167	219.02	156.127	415.507	335.658	144.26	187.573	375.583	1.30025	2.60351	0	0.378786	1.38046
Q80Y14	1	1	14.2622	Glrx5	0.24387	Glutaredoxin-related protein 5_ mitochondrial OS=Mus musculus OX=10090 GN=Glrx5 PE=1 SV=2	6938.89	6007.58	2661.66	254.877	2914.94	2923.62	6473.23	1458.27	2919.28	0.225277	0.450977	0	-2.15023	-1.14887
Q9R190	1	1	6.1783	Mta2	0.09014	Metastasis-associated protein MTA2 OS=Mus musculus OX=10090 GN=Mta2 PE=1 SV=1	171.343	412.244	443.147	476.688	924.772	910.769	291.794	459.917	917.77	1.57617	3.14527	0	0.656427	1.65319
Q9CZB0	4	4	36.0316	Sdhc	0.00013	Succinate dehydrogenase cytochrome b560 subunit_ mitochondrial OS=Mus musculus OX=10090 GN=Sdhc PE=1 SV=1	13382.7	14235.7	5017.4	5141.23	10036.6	9742.8	13809.2	5079.32	9889.69	0.367822	0.716169	0	-1.44292	-0.481628
Q9QUG2	1	1	12.0092	Polk	0.02418	DNA polymerase kappa OS=Mus musculus OX=10090 GN=Polk PE=1 SV=1	463.477	663.219	727.497	899.295	1711.61	1441.48	563.348	813.396	1576.54	1.44386	2.79853	0	0.529931	1.48467
Q9CQC9	5	4	45.7899	Sar1b	0.0052	GTP-binding protein SAR1b OS=Mus musculus OX=10090 GN=Sar1b PE=1 SV=1	3328.97	3333.47	1901.79	1825.52	3917.72	3292.31	3331.22	1863.65	3605.02	0.559451	1.08219	0	-0.837917	0.113955
Q9CPR5	7	7	59.695	Mrpl15	0.00037	39S ribosomal protein L15_ mitochondrial OS=Mus musculus OX=10090 GN=Mrpl15 PE=1 SV=1	2948.43	3058.04	1197.77	1190.07	2395.39	2192.1	3003.23	1193.92	2293.75	0.397545	0.763758	0	-1.33081	-0.388812
Q9D6J5	5	3	67.0336	Ndufb8	0.00024	NADH dehydrogenase [ubiquinone] 1 beta subcomplex subunit 8_ mitochondrial OS=Mus musculus OX=10090 GN=Ndufb8 PE=1 SV=1	16228.8	18096.5	3478.09	3780.32	6965.49	6977.34	17162.6	3629.2	6971.42	0.21146	0.406197	0	-2.24155	-1.29975
Q921I6	1	1	12.217	Sh3bp4	0.00186	SH3 domain-binding protein 4 OS=Mus musculus OX=10090 GN=Sh3bp4 PE=1 SV=1	2806.01	3066.77	1359.03	1242.85	2595.36	2388.51	2936.39	1300.94	2491.94	0.44304	0.848639	0	-1.17449	-0.236776
P62892	1	1	8.0101	Rpl39	0.0611	60S ribosomal protein L39 OS=Mus musculus OX=10090 GN=Rpl39 PE=1 SV=2	1753.47	2296.72	1373.45	1841.64	2964.48	3189.55	2025.09	1607.55	3077.01	0.793814	1.51944	0	-0.333127	0.603542
Q61387	3	2	20.1744	Cox7a2l	0.0014	Cytochrome c oxidase subunit 7A-related protein_ mitochondrial OS=Mus musculus OX=10090 GN=Cox7a2l PE=1 SV=1	5329.93	5377.01	1149.89	1398.3	2581.36	2288.32	5353.47	1274.09	2434.84	0.237994	0.454815	0	-2.071	-1.13665
Q2TPA8	15	13	122.323	Hsdl2	0.00011	Hydroxysteroid dehydrogenase-like protein 2 OS=Mus musculus OX=10090 GN=Hsdl2 PE=1 SV=1	13184.4	13508.6	3387.36	3408.03	6198.62	6769.69	13346.5	3397.69	6484.16	0.254575	0.485831	0	-1.97384	-1.04147
Q8VEM1	1	1	6.104	Rnf130	0.00234	E3 ubiquitin-protein ligase RNF130 OS=Mus musculus OX=10090 GN=Rnf130 PE=2 SV=1	5087.06	4937.08	2982.24	2950.42	5931.97	5240.66	5012.07	2966.33	5586.31	0.591837	1.11457	0	-0.756728	0.156491
Q9CPX8	2	2	15.8476	Uqcr11	0.00059	Cytochrome b-c1 complex subunit 10 OS=Mus musculus OX=10090 GN=Uqcr11 PE=3 SV=1	5767.67	5826.63	2600.88	2650.57	5117.69	4646.12	5797.15	2625.72	4881.91	0.452934	0.842123	0	-1.14263	-0.247898
P56812	3	3	27.2669	Pdcd5	0.18186	Programmed cell death protein 5 OS=Mus musculus OX=10090 GN=Pdcd5 PE=1 SV=3	1539.03	1051.4	910.704	485.874	1251.75	1338.21	1295.22	698.289	1294.98	0.539128	0.999815	0	-0.891299	-0.000267006
O35972	3	3	20.5779	Mrpl23	0.00708	39S ribosomal protein L23_ mitochondrial OS=Mus musculus OX=10090 GN=Mrpl23 PE=1 SV=1	835.161	896.98	375.759	289.486	610.894	616.765	866.07	332.623	613.83	0.38406	0.708753	0	-1.3806	-0.496646
P13011;P13516;Q6T707;Q99PL7	2	2	20.2239	Scd2	0.17844	Acyl-CoA desaturase 2 OS=Mus musculus OX=10090 GN=Scd2 PE=1 SV=2	1760.26	1995.56	1165.54	459.884	1414.39	1566.23	1877.91	812.711	1490.31	0.432775	0.793603	0	-1.20831	-0.333511
Q9CQY6	2	2	15.6325	Uqcc2	7e-05	Ubiquinol-cytochrome-c reductase complex assembly factor 2 OS=Mus musculus OX=10090 GN=Uqcc2 PE=1 SV=1	2440.08	2498.04	866.121	818.077	1550.43	1529.47	2469.06	842.099	1539.95	0.341061	0.6237	0	-1.5519	-0.681076
P03893	2	2	14.2258	Mtnd2	0.00029	NADH-ubiquinone oxidoreductase chain 2 OS=Mus musculus OX=10090 GN=Mtnd2 PE=1 SV=2	3262.01	3147.73	1166.02	1241.29	2264.19	2136.71	3204.87	1203.66	2200.45	0.375572	0.686598	0	-1.41284	-0.542463
P63166	1	1	6.8584	Sumo1	0.00618	Small ubiquitin-related modifier 1 OS=Mus musculus OX=10090 GN=Sumo1 PE=1 SV=1	3328.89	3442.55	1162.37	877.844	1724.78	2000.37	3385.72	1020.11	1862.58	0.301297	0.550128	0	-1.73074	-0.862161
Q64096	2	2	12.1181	Mcf2l	0.02063	Guanine nucleotide exchange factor DBS OS=Mus musculus OX=10090 GN=Mcf2l PE=1 SV=2	678.114	737.263	543.569	505.407	1057.3	854.507	707.688	524.488	955.905	0.741129	1.35074	0	-0.432204	0.433753
Q8BJZ4	2	1	18.6107	Mrps35	0.00435	28S ribosomal protein S35_ mitochondrial OS=Mus musculus OX=10090 GN=Mrps35 PE=1 SV=2	2350.41	2818.88	1063.91	1035.08	2012.82	1805.01	2584.64	1049.5	1908.92	0.406051	0.738561	0	-1.30027	-0.43721
Q9CR61	4	3	25.9135	Ndufb7	4e-05	NADH dehydrogenase [ubiquinone] 1 beta subcomplex subunit 7 OS=Mus musculus OX=10090 GN=Ndufb7 PE=1 SV=3	5242.98	5116.14	2130.8	2122.73	3778.22	3915.92	5179.56	2126.76	3847.07	0.410607	0.742741	0	-1.28417	-0.429068
P52503	7	5	79.9016	Ndufs6	0.00012	NADH dehydrogenase [ubiquinone] iron-sulfur protein 6_ mitochondrial OS=Mus musculus OX=10090 GN=Ndufs6 PE=1 SV=2	16324.9	15113.6	4153.05	4352.19	7747.65	7637.34	15719.2	4252.62	7692.5	0.270536	0.489368	0	-1.88611	-1.03101
Q9CQC7	5	4	52.841	Ndufb4	0.00048	NADH dehydrogenase [ubiquinone] 1 beta subcomplex subunit 4 OS=Mus musculus OX=10090 GN=Ndufb4 PE=1 SV=3	29998.6	31825.8	10787.8	11563.6	20538.7	19204.6	30912.2	11175.7	19871.7	0.36153	0.642841	0	-1.46781	-0.637465
P12787	7	7	66.1465	Cox5a	1e-05	Cytochrome c oxidase subunit 5A_ mitochondrial OS=Mus musculus OX=10090 GN=Cox5a PE=1 SV=2	40289.5	40793.2	7116.65	7142.28	12938.1	12309	40541.3	7129.46	12623.6	0.175857	0.311375	0	-2.50753	-1.68327
Q60759	3	2	18.5027	Gcdh	0.02534	Glutaryl-CoA dehydrogenase_ mitochondrial OS=Mus musculus OX=10090 GN=Gcdh PE=1 SV=2	1175.55	1019.61	359.957	390.125	519.391	803.475	1097.58	375.041	661.433	0.341698	0.602628	0	-1.54921	-0.73066
Q8R035	1	1	6.0145	Mrpl58	0.02592	Peptidyl-tRNA hydrolase ICT1_ mitochondrial OS=Mus musculus OX=10090 GN=Mrpl58 PE=1 SV=1	7104.49	5963.25	3241.72	3090.72	6272	4763.7	6533.87	3166.22	5517.85	0.484586	0.844499	0	-1.04518	-0.243832
Q9D051	16	13	181.583	Pdhb	0.00105	Pyruvate dehydrogenase E1 component subunit beta_ mitochondrial OS=Mus musculus OX=10090 GN=Pdhb PE=1 SV=1	72757.6	80409.2	27201	29664.7	50366.8	47657.6	76583.4	28432.9	49012.2	0.371267	0.639985	0	-1.42947	-0.643891
P03930	3	2	24.3869	Mtatp8	0.06852	ATP synthase protein 8 OS=Mus musculus OX=10090 GN=Mtatp8 PE=1 SV=1	15423.7	16938	8094.75	11729.4	17815.7	16349.1	16180.8	9912.06	17082.4	0.612581	1.05572	0	-0.707027	0.0782264
Q9D1I5	2	1	13.796	Mcee	0.00193	Methylmalonyl-CoA epimerase_ mitochondrial OS=Mus musculus OX=10090 GN=Mcee PE=1 SV=1	5665.35	7170.93	1703.64	1698.06	2936.25	2924.89	6418.14	1700.85	2930.57	0.265007	0.456607	0	-1.9159	-1.13098
Q9D172	6	6	53.5608	D10Jhu81e	0.00012	ES1 protein homolog_ mitochondrial OS=Mus musculus OX=10090 GN=D10Jhu81e PE=1 SV=1	26761.1	24828.9	7496.1	7772.61	13289.2	12988.6	25795	7634.36	13138.9	0.295963	0.509359	0	-1.75651	-0.973245
P42125	15	14	155.461	Eci1	0.0004	Enoyl-CoA delta isomerase 1_ mitochondrial OS=Mus musculus OX=10090 GN=Eci1 PE=1 SV=2	35210.5	39007.4	12430.4	12893.1	21988.3	21391.5	37109	12661.7	21689.9	0.341204	0.584494	0	-1.55129	-0.774741
Q9DCZ4	5	4	37.949	Apoo	0.00019	MICOS complex subunit Mic26 OS=Mus musculus OX=10090 GN=Apoo PE=1 SV=2	6824.35	7211.16	3023.1	2913.34	5144.69	5020.84	7017.76	2968.22	5082.76	0.422959	0.724272	0	-1.24141	-0.465396
Q9CPQ8	3	3	35.4492	Atp5l	0.00195	ATP synthase subunit g_ mitochondrial OS=Mus musculus OX=10090 GN=Atp5l PE=1 SV=1	58839.9	61995.8	24908.4	28576	46064.5	45329.6	60417.8	26742.2	45697.1	0.442621	0.756351	0	-1.17586	-0.402873
Q8R1I1	2	2	24.419	Uqcr10	0.00848	Cytochrome b-c1 complex subunit 9 OS=Mus musculus OX=10090 GN=Uqcr10 PE=1 SV=1	33435.3	36558	14973.1	18430.7	28740.2	28325.6	34996.7	16701.9	28532.9	0.477242	0.815303	0	-1.06721	-0.294591
Q8BMS1	43	38	509.122	Hadha	0.00019	Trifunctional enzyme subunit alpha_ mitochondrial OS=Mus musculus OX=10090 GN=Hadha PE=1 SV=1	115722	115769	39092.8	40472.4	70685.7	65232.3	115746	39782.6	67959	0.343707	0.587141	0	-1.54075	-0.768221
P34914	1	1	6.0181	Ephx2	0.12282	Bifunctional epoxide hydrolase 2 OS=Mus musculus OX=10090 GN=Ephx2 PE=1 SV=2	220.346	224.339	109.383	150.004	178.095	263.787	222.342	129.694	220.941	0.583306	0.993696	0	-0.777676	-0.00912348
O55137	10	1	86.2997	Acot1	0.01233	Acyl-coenzyme A thioesterase 1 OS=Mus musculus OX=10090 GN=Acot1 PE=1 SV=1	265.883	248.046	83.2392	105.734	142.081	178.631	256.964	94.4865	160.356	0.367703	0.624039	0	-1.44339	-0.680292
P70206;P70208	2	2	12.6636	Plxna1	0.15679	Plexin-A1 OS=Mus musculus OX=10090 GN=Plxna1 PE=1 SV=1	758.359	1045.34	661.947	988.53	1480.23	1315.22	901.851	825.239	1397.72	0.91505	1.54984	0	-0.128078	0.632117
Q9DCA2	3	3	19.9291	Mrps11	0.00143	28S ribosomal protein S11_ mitochondrial OS=Mus musculus OX=10090 GN=Mrps11 PE=1 SV=2	1439.9	1618.6	534.114	519.85	945.596	837.654	1529.25	526.982	891.625	0.344602	0.583047	0	-1.537	-0.778315
Q922H2	5	4	32.8187	Pdk3	0.00013	[Pyruvate dehydrogenase (acetyl-transferring)] kinase isozyme 3_ mitochondrial OS=Mus musculus OX=10090 GN=Pdk3 PE=1 SV=1	15264.8	16209.4	5113.25	5166.37	8454.46	8906.21	15737.1	5139.81	8680.33	0.326605	0.551584	0	-1.61438	-0.858347
Q9D071	2	2	12.7186	Mms19	0.00037	MMS19 nucleotide excision repair protein homolog OS=Mus musculus OX=10090 GN=Mms19 PE=1 SV=1	14910.6	14626.9	7165.7	7200.31	12530.6	11643.5	14768.8	7183	12087	0.486365	0.818419	0	-1.03989	-0.289088
P43023	2	2	26.662	Cox6a2	0.00518	Cytochrome c oxidase subunit 6A2_ mitochondrial OS=Mus musculus OX=10090 GN=Cox6a2 PE=1 SV=2	4528.65	4265.21	1482.63	1095.53	2179.59	2154.51	4396.93	1289.08	2167.05	0.293177	0.492855	0	-1.77016	-1.02076
Q9CQH3	6	6	52.1435	Ndufb5	0.00086	NADH dehydrogenase [ubiquinone] 1 beta subcomplex subunit 5_ mitochondrial OS=Mus musculus OX=10090 GN=Ndufb5 PE=1 SV=1	18970.6	19731	6843.34	7700.38	12502	11943.9	19350.8	7271.86	12223	0.375792	0.631653	0	-1.412	-0.662797
P04104	7	2	49.807	Krt1	0.25174	Keratin_ type II cytoskeletal 1 OS=Mus musculus OX=10090 GN=Krt1 PE=1 SV=4	1299.11	2130.83	1498.96	1833.27	3325.04	2246.97	1714.97	1666.12	2786.01	0.971516	1.62452	0	-0.0416907	0.700017
P19258	2	2	19.6071	Mpv17	0.01995	Protein Mpv17 OS=Mus musculus OX=10090 GN=Mpv17 PE=1 SV=1	1343.25	1104.93	849.911	861.43	1479.41	1376.29	1224.09	855.67	1427.85	0.699028	1.16646	0	-0.516578	0.22214
Q924T2	3	3	19.0355	Mrps2	0.00178	28S ribosomal protein S2_ mitochondrial OS=Mus musculus OX=10090 GN=Mrps2 PE=1 SV=1	942.989	879.907	481.737	437.808	753.373	780.022	911.448	459.772	766.698	0.504442	0.841186	0	-0.987241	-0.249503
Q791V5	8	8	56.1469	Mtch2	0.01936	Mitochondrial carrier homolog 2 OS=Mus musculus OX=10090 GN=Mtch2 PE=1 SV=1	26399.9	28980.9	11926.9	15628.5	23328.4	22498.9	27690.4	13777.7	22913.7	0.497562	0.827494	0	-1.00705	-0.273179
Q80ZS3	3	1	27.7336	Mrps26	0.0006	28S ribosomal protein S26_ mitochondrial OS=Mus musculus OX=10090 GN=Mrps26 PE=1 SV=1	2392.46	2398.35	674.254	622.326	1151.48	1004.81	2395.4	648.29	1078.14	0.270639	0.450089	0	-1.88556	-1.15172
P30999	21	21	163.966	Ctnnd1	0.00014	Catenin delta-1 OS=Mus musculus OX=10090 GN=Ctnnd1 PE=1 SV=2	6183.46	6410.83	9588.12	9102.62	15708.4	15364.4	6297.15	9345.37	15536.4	1.48406	2.46722	0	0.569554	1.30288
Q9DCS9	8	7	95.4928	Ndufb10	0.00081	NADH dehydrogenase [ubiquinone] 1 beta subcomplex subunit 10 OS=Mus musculus OX=10090 GN=Ndufb10 PE=1 SV=3	41529.4	41834.8	12458.5	13140.1	19690.9	22818.5	41682.1	12799.3	21254.7	0.307069	0.509924	0	-1.70337	-0.971645
P97478	2	2	13.0551	Coq7	0.00411	5-demethoxyubiquinone hydroxylase_ mitochondrial OS=Mus musculus OX=10090 GN=Coq7 PE=1 SV=3	2657.43	2828.79	1141.9	1186.43	1754.21	2107.73	2743.11	1164.17	1930.97	0.424397	0.703934	0	-1.23651	-0.506488
P21619	14	5	108.377	Lmnb2	0.011	Lamin-B2 OS=Mus musculus OX=10090 GN=Lmnb2 PE=1 SV=2	20015	19177.5	10451.6	12049.5	19747.5	17331.7	19596.2	11250.6	18539.6	0.574119	0.946082	0	-0.800578	-0.0799629
Q9CRB8	2	1	12.3178	Mtfp1	0.04194	Mitochondrial fission process protein 1 OS=Mus musculus OX=10090 GN=Mtfp1 PE=1 SV=1	972.023	913.026	332.935	434.442	510.596	753.704	942.525	383.689	632.15	0.407086	0.670698	0	-1.29659	-0.576264
Q99LY9	3	3	31.471	Ndufs5	1e-05	NADH dehydrogenase [ubiquinone] iron-sulfur protein 5 OS=Mus musculus OX=10090 GN=Ndufs5 PE=1 SV=3	10952.2	10895.4	3998.01	3896.64	6452.36	6535.24	10923.8	3947.33	6493.8	0.361351	0.594463	0	-1.46853	-0.75034
Q8R0F8	4	4	27.5858	Fahd1	0.00049	Acylpyruvase FAHD1_ mitochondrial OS=Mus musculus OX=10090 GN=Fahd1 PE=1 SV=2	3737.44	3929.17	1271.69	1128.12	1980.73	1962.68	3833.3	1199.91	1971.71	0.313022	0.514363	0	-1.67566	-0.959142
Q5IR70	1	1	6.2434	Cage1	0.00146	Cancer-associated gene 1 protein homolog OS=Mus musculus OX=10090 GN=Cage1 PE=1 SV=2	2226.88	2197.55	777.677	805.073	1405.21	1195.21	2212.22	791.375	1300.21	0.35773	0.58774	0	-1.48306	-0.76675
Q9JLI8	2	1	12.2092	Sart3	0.0002	Squamous cell carcinoma antigen recognized by T-cells 3 OS=Mus musculus OX=10090 GN=Sart3 PE=1 SV=1	891.197	1013.11	5207.14	6026.26	9340.65	9070.58	952.154	5616.7	9205.61	5.89894	9.66819	0	2.56046	3.27325
Q3URU2	1	1	6.1701	g3	0.05104	Paternally-expressed gene 3 protein OS=Mus musculus OX=10090 GN=Peg3 PE=1 SV=1	4632.94	4361.05	3377.5	2852.89	5670.86	4524.05	4497	3115.2	5097.45	0.692728	1.13352	0	-0.529638	0.180815
Q9D328	1	1	7.7095	Tmem35a	0.04702	Transmembrane protein 35A OS=Mus musculus OX=10090 GN=Tmem35a PE=1 SV=1	1544.4	1202.86	477.161	701.425	1014	910.522	1373.63	589.293	962.261	0.429005	0.700525	0	-1.22093	-0.513491
Q9DCB8	2	2	12.1453	Isca2	0.00749	Iron-sulfur cluster assembly 2 homolog_ mitochondrial OS=Mus musculus OX=10090 GN=Isca2 PE=1 SV=2	1751.23	1786.67	599.905	782.852	1137.31	1114.98	1768.95	691.378	1126.14	0.390841	0.636617	0	-1.35534	-0.651502
Q9CQE3	1	1	6.2414	Mrps17	0.00272	28S ribosomal protein S17_ mitochondrial OS=Mus musculus OX=10090 GN=Mrps17 PE=1 SV=1	1265.45	1379.2	629.024	612.805	948.176	1072.5	1322.33	620.914	1010.34	0.469562	0.764062	0	-1.09061	-0.388238
Q9CQL5	2	2	13.2072	Mrpl18	0.00749	39S ribosomal protein L18_ mitochondrial OS=Mus musculus OX=10090 GN=Mrpl18 PE=1 SV=1	2917.78	3350.21	1753.6	1570.62	2778.23	2614.66	3133.99	1662.11	2696.44	0.530349	0.860385	0	-0.914986	-0.216946
Q9CQZ5	7	7	71.2186	Ndufa6	9e-05	NADH dehydrogenase [ubiquinone] 1 alpha subcomplex subunit 6 OS=Mus musculus OX=10090 GN=Ndufa6 PE=1 SV=1	25280.9	25699.5	7712.97	8296.34	13003.8	12956.6	25490.2	8004.66	12980.2	0.314029	0.509223	0	-1.67103	-0.97363
Q9DB77	22	18	269.771	Uqcrc2	0.00051	Cytochrome b-c1 complex subunit 2_ mitochondrial OS=Mus musculus OX=10090 GN=Uqcrc2 PE=1 SV=1	113108	103897	42452.2	43991.6	71690	68278.1	108503	43221.9	69984	0.398349	0.644999	0	-1.3279	-0.632631
Q921G7	22	17	173.317	Etfdh	0.00015	Electron transfer flavoprotein-ubiquinone oxidoreductase_ mitochondrial OS=Mus musculus OX=10090 GN=Etfdh PE=1 SV=1	23345.2	22431.5	9794.28	9764.09	16209	15406.8	22888.4	9779.18	15807.9	0.427256	0.690652	0	-1.22683	-0.533968
Q9WVL0	2	2	13.3422	Gstz1	0.02391	Maleylacetoacetate isomerase OS=Mus musculus OX=10090 GN=Gstz1 PE=1 SV=1	697.837	644.597	266.42	349.893	543.268	452.378	671.217	308.156	497.823	0.459101	0.741671	0	-1.12312	-0.431148
Q99LC5	18	16	217.738	Etfa	5e-05	Electron transfer flavoprotein subunit alpha_ mitochondrial OS=Mus musculus OX=10090 GN=Etfa PE=1 SV=2	80132.9	82181.9	25757.3	24402.6	40732.8	40219	81157.4	25079.9	40475.9	0.309028	0.498733	0	-1.69419	-1.00366
P00158	1	1	6.8747	Mt-Cyb	0.00328	Cytochrome b OS=Mus musculus OX=10090 GN=Mt-Cyb PE=1 SV=1	10442.6	12133.1	4229.19	4245.68	6344.19	7322.1	11287.8	4237.43	6833.14	0.375398	0.605354	0	-1.41351	-0.724148
Q9DCW4	16	14	159.915	Etfb	0.00169	Electron transfer flavoprotein subunit beta OS=Mus musculus OX=10090 GN=Etfb PE=1 SV=3	60552.7	67313.7	27426	27495.3	46403.8	42109.1	63933.2	27460.6	44256.5	0.429521	0.69223	0	-1.2192	-0.530677
Q9CQ54	6	6	58.043	Ndufc2	0.0003	NADH dehydrogenase [ubiquinone] 1 subunit C2 OS=Mus musculus OX=10090 GN=Ndufc2 PE=1 SV=1	10950.5	10183	4887.03	4883.73	7926.15	7816.14	10566.7	4885.38	7871.15	0.462337	0.7449	0	-1.11298	-0.424881
Q99L13	11	10	94.4017	Hibadh	6e-05	3-hydroxyisobutyrate dehydrogenase_ mitochondrial OS=Mus musculus OX=10090 GN=Hibadh PE=1 SV=1	20483.8	20307.5	4302.54	4156.01	6522.35	7082.21	20395.7	4229.27	6802.28	0.207361	0.333516	0	-2.26978	-1.58417
Q9DB15	6	5	57.2747	Mrpl12	0.00491	39S ribosomal protein L12_ mitochondrial OS=Mus musculus OX=10090 GN=Mrpl12 PE=1 SV=2	10107	10604.3	4354.56	4571.2	7858.73	6472.02	10355.6	4462.88	7165.38	0.430961	0.69193	0	-1.21437	-0.531303
Q9CY73	4	3	32.2911	Mrpl44	0.02691	39S ribosomal protein L44_ mitochondrial OS=Mus musculus OX=10090 GN=Mrpl44 PE=1 SV=3	1953.96	1704.14	883.173	1063.42	1422.55	1702.71	1829.05	973.295	1562.63	0.532131	0.85434	0	-0.910146	-0.227117
Q8K2Y7	2	2	13.3669	Mrpl47	0.0017	39S ribosomal protein L47_ mitochondrial OS=Mus musculus OX=10090 GN=Mrpl47 PE=1 SV=2	1839.18	1854.66	775.045	734.383	1123.41	1294.99	1846.92	754.714	1209.2	0.408634	0.65471	0	-1.29112	-0.611072
Q8QZT1	18	15	197.885	Acat1	0.00045	Acetyl-CoA acetyltransferase_ mitochondrial OS=Mus musculus OX=10090 GN=Acat1 PE=1 SV=1	53156.3	59133.9	19339.3	20079.9	31203.7	31726.2	56145.1	19709.6	31465	0.351048	0.560422	0	-1.51026	-0.835414
O70252	2	1	18.5432	Hmox2	0.00376	Heme oxygenase 2 OS=Mus musculus OX=10090 GN=Hmox2 PE=1 SV=1	1124.24	1014.58	820.582	830.363	1308.41	1325.94	1069.41	825.472	1317.17	0.771896	1.23169	0	-0.373522	0.300633
Q9D0M3	22	21	255.461	Cyc1	0.00086	Cytochrome c1_ heme protein_ mitochondrial OS=Mus musculus OX=10090 GN=Cyc1 PE=1 SV=1	69481.3	78628.3	29362.2	29187.5	47047.6	46274.1	74054.8	29274.9	46660.8	0.395314	0.630085	0	-1.33893	-0.666381
Q99JY0	26	21	300.805	Hadhb	0.0046	Trifunctional enzyme subunit beta_ mitochondrial OS=Mus musculus OX=10090 GN=Hadhb PE=1 SV=1	78854.2	93687.8	26625.9	31976.9	45269	48024.7	86271	29301.4	46646.9	0.339644	0.540702	0	-1.55791	-0.887096
Q9DC69	21	18	260.434	Ndufa9	0.00305	NADH dehydrogenase [ubiquinone] 1 alpha subcomplex subunit 9_ mitochondrial OS=Mus musculus OX=10090 GN=Ndufa9 PE=1 SV=2	29502	34929.4	13452.3	14048.4	22117.6	21583.7	32215.7	13750.3	21850.7	0.426821	0.678261	0	-1.2283	-0.560087
Q9D1I6	3	2	19.4411	Mrpl14	0.00664	39S ribosomal protein L14_ mitochondrial OS=Mus musculus OX=10090 GN=Mrpl14 PE=1 SV=1	1496.61	1252.96	575.077	638.679	923.898	1000.58	1374.79	606.878	962.237	0.441435	0.699918	0	-1.17973	-0.514742
Q9DCJ5	5	4	55.9483	Ndufa8	2e-05	NADH dehydrogenase [ubiquinone] 1 alpha subcomplex subunit 8 OS=Mus musculus OX=10090 GN=Ndufa8 PE=1 SV=3	40701.8	40231	14263.7	14569.7	22523.1	23170.5	40466.4	14416.7	22846.8	0.356263	0.564586	0	-1.48898	-0.824734
P50544	35	33	370.207	Acadvl	0.00063	Very long-chain specific acyl-CoA dehydrogenase_ mitochondrial OS=Mus musculus OX=10090 GN=Acadvl PE=1 SV=3	34785.6	33887.7	13415.6	14883.4	22563.3	22264.4	34336.6	14149.5	22413.8	0.412082	0.652767	0	-1.279	-0.615359
Q9JKF7	4	4	25.0907	Mrpl39	0.01758	39S ribosomal protein L39_ mitochondrial OS=Mus musculus OX=10090 GN=Mrpl39 PE=1 SV=4	1910.14	2359.62	707.899	933.818	1226.96	1370.68	2134.88	820.858	1298.82	0.384498	0.608379	0	-1.37895	-0.716958
P45952	23	19	247.274	Acadm	0.00291	Medium-chain specific acyl-CoA dehydrogenase_ mitochondrial OS=Mus musculus OX=10090 GN=Acadm PE=1 SV=1	41672.8	47049.4	16611.5	18974.9	28816.3	27462.9	44361.1	17793.2	28139.6	0.4011	0.63433	0	-1.31797	-0.656694
Q9Z2I9	24	19	239.099	Sucla2	0.00074	Succinate--CoA ligase [ADP-forming] subunit beta_ mitochondrial OS=Mus musculus OX=10090 GN=Sucla2 PE=1 SV=2	32812.8	35580	14123.1	14906.1	23497.7	22328.4	34196.4	14514.6	22913	0.424448	0.670042	0	-1.23634	-0.577677
Q8BMF4	16	16	166.869	Dlat	0.0001	Dihydrolipoyllysine-residue acetyltransferase component of pyruvate dehydrogenase complex_ mitochondrial OS=Mus musculus OX=10090 GN=Dlat PE=1 SV=2	37419.9	36090.2	15376.9	15638	24983.2	23969.6	36755.1	15507.5	24476.4	0.421914	0.665932	0	-1.24498	-0.586553
Q8BH95	13	12	140.254	Echs1	0.00024	Enoyl-CoA hydratase_ mitochondrial OS=Mus musculus OX=10090 GN=Echs1 PE=1 SV=1	34703.5	35890.9	13406	13728.2	22192.8	20619	35297.2	13567.1	21405.9	0.384367	0.606448	0	-1.37944	-0.721545
Q9EQ20	11	11	76.3648	Aldh6a1	0.00244	Methylmalonate-semialdehyde dehydrogenase [acylating]_ mitochondrial OS=Mus musculus OX=10090 GN=Aldh6a1 PE=1 SV=1	7340.67	8415.03	3707.98	3482.82	5629.22	5711.72	7877.85	3595.4	5670.47	0.456393	0.7198	0	-1.13165	-0.474333
Q99KR7;Q9QZH3	5	4	43.9771	Ppif	7e-05	Peptidyl-prolyl cis-trans isomerase F_ mitochondrial OS=Mus musculus OX=10090 GN=Ppif PE=1 SV=1	6021.24	6143.53	2409.91	2469.14	3924.86	3762.2	6082.39	2439.53	3843.53	0.401081	0.631911	0	-1.31804	-0.662206
Q91VR2	16	14	168.552	Atp5f1c	0.0017	ATP synthase subunit gamma_ mitochondrial OS=Mus musculus OX=10090 GN=Atp5f1c PE=1 SV=1	95369.2	109976	40898.8	39201.2	64905.2	61258.8	102673	40050	63082	0.390074	0.614399	0	-1.35818	-0.702753
Q9D7J4	3	2	26.3949	Cox20	0.16959	Cytochrome c oxidase assembly protein COX20_ mitochondrial OS=Mus musculus OX=10090 GN=Cox20 PE=1 SV=1	2214.77	1556.72	1364.9	1058.37	2104.01	1704.35	1885.75	1211.64	1904.18	0.642523	1.00977	0	-0.638181	0.0140319
Q9Z185	1	1	6.0311	Padi1	0.05131	Protein-arginine deiminase type-1 OS=Mus musculus OX=10090 GN=Padi1 PE=1 SV=1	8550.51	4902.08	2299.4	1885.66	3713.52	2852.19	6726.29	2092.53	3282.86	0.311097	0.488063	0	-1.68456	-1.03486
Q9CUN6	1	1	6.5566	Smurf1	0.00025	E3 ubiquitin-protein ligase SMURF1 OS=Mus musculus OX=10090 GN=Smurf1 PE=1 SV=2	15768.9	16414.1	5272.82	5386.73	8706.17	7974.02	16091.5	5329.77	8340.09	0.331217	0.518292	0	-1.59415	-0.948163
P56135	2	2	16.0255	Atp5j2	0.00058	ATP synthase subunit f_ mitochondrial OS=Mus musculus OX=10090 GN=Atp5j2 PE=1 SV=3	69056.4	71543.5	29540.5	32196.9	47489.1	48868.8	70300	30868.7	48179	0.4391	0.685334	0	-1.18738	-0.545121
P19783	14	12	171.73	Cox4i1	4e-05	Cytochrome c oxidase subunit 4 isoform 1_ mitochondrial OS=Mus musculus OX=10090 GN=Cox4i1 PE=1 SV=2	109953	111069	47068.3	48343.4	73291.4	75395.2	110511	47705.8	74343.3	0.431683	0.672721	0	-1.21196	-0.57192
O08749	18	17	181.913	Dld	0.0014	Dihydrolipoyl dehydrogenase_ mitochondrial OS=Mus musculus OX=10090 GN=Dld PE=1 SV=2	62719.2	70762.5	24796.5	26855.8	41099.9	39324	66740.9	25826.2	40211.9	0.386962	0.602509	0	-1.36974	-0.730946
Q9WUR2	8	6	65.8116	Eci2	0.003	Enoyl-CoA delta isomerase 2_ mitochondrial OS=Mus musculus OX=10090 GN=Eci2 PE=1 SV=2	4386.59	4472.28	2041.89	1715.82	2960.12	2873.02	4429.44	1878.86	2916.57	0.424175	0.658453	0	-1.23727	-0.602849
Q9WUM5	10	9	117.829	Suclg1	0.00012	Succinate--CoA ligase [ADP/GDP-forming] subunit alpha_ mitochondrial OS=Mus musculus OX=10090 GN=Suclg1 PE=1 SV=4	45117.8	45434	15886.9	17061.9	25453.9	25440.2	45275.9	16474.4	25447	0.363867	0.562043	0	-1.45852	-0.831247
Q91YM4	9	7	64.8792	Tbrg4	0.00212	FAST kinase domain-containing protein 4 OS=Mus musculus OX=10090 GN=Tbrg4 PE=1 SV=1	1422.38	1283.28	538.458	604.478	894.84	866.982	1352.83	571.468	880.911	0.422424	0.651161	0	-1.24324	-0.618913
Q8K2B3	26	21	327.317	Sdha	0.00374	Succinate dehydrogenase [ubiquinone] flavoprotein subunit_ mitochondrial OS=Mus musculus OX=10090 GN=Sdha PE=1 SV=1	61659.6	66277.1	22497.7	27104.3	39532.8	36870.9	63968.4	24801	38201.8	0.387707	0.597199	0	-1.36696	-0.743717
Q9DCX2	16	15	217.258	Atp5h	1e-05	ATP synthase subunit d_ mitochondrial OS=Mus musculus OX=10090 GN=Atp5h PE=1 SV=3	129506	129620	48962.3	50213.7	76273.7	76058.7	129563	49588	76166.2	0.382732	0.58787	0	-1.38559	-0.766432
P16332	6	5	38.3985	Mut	0.01085	Methylmalonyl-CoA mutase_ mitochondrial OS=Mus musculus OX=10090 GN=Mut PE=1 SV=2	3441.72	3711.44	1650.65	1364.65	2523.41	2089.04	3576.58	1507.65	2306.22	0.421534	0.644813	0	-1.24628	-0.633048
A3KGF7	2	1	12.1805	Plcb2	0.51588	1-phosphatidylinositol 4_5-bisphosphate phosphodiesterase beta-2 OS=Mus musculus OX=10090 GN=Plcb2 PE=1 SV=1	959.101	2370.73	1101.53	778.682	1643.24	1231.76	1664.92	940.104	1437.5	0.564656	0.863407	0	-0.824556	-0.211887
Q9CPP6	5	4	56.5736	Ndufa5	0.00094	NADH dehydrogenase [ubiquinone] 1 alpha subcomplex subunit 5 OS=Mus musculus OX=10090 GN=Ndufa5 PE=1 SV=3	23299.8	21652.6	7075.65	8003.68	11213	11839.3	22476.2	7539.67	11526.2	0.335451	0.512816	0	-1.57583	-0.963486
Q8CC88	6	4	44.0194	Vwa8	0.03336	von Willebrand factor A domain-containing protein 8 OS=Mus musculus OX=10090 GN=Vwa8 PE=1 SV=2	4028.49	4215.14	2628.06	1961.63	3477.05	3527.49	4121.82	2294.85	3502.27	0.556756	0.84969	0	-0.844882	-0.234992
Q9D8B4	4	4	35.3366	Ndufa11	5e-05	NADH dehydrogenase [ubiquinone] 1 alpha subcomplex subunit 11 OS=Mus musculus OX=10090 GN=Ndufa11 PE=1 SV=2	15229	15552	6072.9	6000.64	9400.06	9013.87	15390.5	6036.77	9206.96	0.392239	0.598222	0	-1.35019	-0.741247
P70404	12	9	130.432	Idh3g	0	Isocitrate dehydrogenase [NAD] subunit gamma 1_ mitochondrial OS=Mus musculus OX=10090 GN=Idh3g PE=1 SV=1	42678.1	42305.9	13907.8	13876.4	21083.5	21271.5	42492	13892.1	21177.5	0.326935	0.498388	0	-1.61292	-1.00466
P39054	10	9	71.8042	Dnm2	0.02334	Dynamin-2 OS=Mus musculus OX=10090 GN=Dnm2 PE=1 SV=2	1743.59	1551.51	1855.04	1785.05	3042.77	2501.46	1647.55	1820.04	2772.12	1.1047	1.68257	0	0.143649	0.750663
O35683	3	2	21.3777	Ndufa1	0.00195	NADH dehydrogenase [ubiquinone] 1 alpha subcomplex subunit 1 OS=Mus musculus OX=10090 GN=Ndufa1 PE=1 SV=1	6215.1	6199.8	2707.95	2638.85	3771.32	4372.13	6207.45	2673.4	4071.72	0.430676	0.655941	0	-1.21533	-0.608362
P58064	1	1	6.7153	Mrps6	0.03249	28S ribosomal protein S6_ mitochondrial OS=Mus musculus OX=10090 GN=Mrps6 PE=1 SV=3	921.471	755.429	379.825	248.199	498.118	457.988	838.45	314.012	478.053	0.374515	0.570163	0	-1.41691	-0.810553
Q9Z0R9;Q920L1	3	2	20.4087	Fads2	0.22478	Fatty acid desaturase 2 OS=Mus musculus OX=10090 GN=Fads2 PE=1 SV=1	1619.24	2321.83	1017.12	1457.13	1662.49	2104.02	1970.53	1237.13	1883.25	0.627813	0.955709	0	-0.671592	-0.0653567
Q63880	1	1	6.7613	Ces3a	0.45131	Carboxylesterase 3A OS=Mus musculus OX=10090 GN=Ces3a PE=1 SV=2	8271.4	7024.05	6793.89	1235.1	5963.77	6238.57	7647.73	4014.49	6101.17	0.524927	0.797775	0	-0.929813	-0.325945
Q9CQA3	12	11	117.481	Sdhb	0.00077	Succinate dehydrogenase [ubiquinone] iron-sulfur subunit_ mitochondrial OS=Mus musculus OX=10090 GN=Sdhb PE=1 SV=1	53489.8	61196.8	18977.8	19855	29528.4	29474.3	57343.3	19416.4	29501.4	0.338599	0.51447	0	-1.56235	-0.958842
Q91YY4	1	1	6.0514	Atpaf2	0.27532	ATP synthase mitochondrial F1 complex assembly factor 2 OS=Mus musculus OX=10090 GN=Atpaf2 PE=1 SV=1	2280.5	1209.71	1080.06	638.611	1442.77	1164.52	1745.11	859.335	1303.65	0.492426	0.74703	0	-1.02202	-0.420762
Q9Z1T2	9	7	67.0975	Thbs4	0.01963	Thrombospondin-4 OS=Mus musculus OX=10090 GN=Thbs4 PE=1 SV=1	4670.06	5145.65	2724.14	2619.65	3595.2	4487.9	4907.86	2671.89	4041.55	0.544411	0.823485	0	-0.877232	-0.280185
Q99J77	1	1	12.433	Nans	0.14962	Sialic acid synthase OS=Mus musculus OX=10090 GN=Nans PE=1 SV=1	3201.99	2080.05	2559.38	2796.66	4152.44	3946.98	2641.02	2678.02	4049.71	1.01401	1.53339	0	0.0200687	0.616721
Q8K1Z0	7	6	69.3536	Coq9	0.00012	Ubiquinone biosynthesis protein COQ9_ mitochondrial OS=Mus musculus OX=10090 GN=Coq9 PE=1 SV=1	13797.3	13538.9	4171.76	4506.01	6500.05	6603.49	13668.1	4338.88	6551.77	0.317446	0.479346	0	-1.65542	-1.06086
Q91VC9	2	1	13.0577	Ghitm	0.02607	Growth hormone-inducible transmembrane protein OS=Mus musculus OX=10090 GN=Ghitm PE=1 SV=1	1703.12	1584.07	1466.86	1343.47	2268.01	1969.66	1643.6	1405.17	2118.83	0.854935	1.28915	0	-0.226114	0.366416
Q2L4X1;Q91VK1	2	2	13.1135	Bzw2	0.05087	Basic leucine zipper and W2 domain-containing protein 2 OS=Mus musculus molossinus OX=57486 GN=Bzw2 PE=2 SV=1	598.599	781.326	751.675	698.162	1048.94	1136.48	689.963	724.919	1092.71	1.05066	1.58372	0	0.0713003	0.663319
A2AVR2	2	1	12.2913	Mroh7	0.00832	Maestro heat-like repeat-containing protein family member 7 OS=Mus musculus OX=10090 GN=Mroh7 PE=3 SV=1	1954.7	2397.07	956.053	1049.73	1529.54	1493.81	2175.89	1002.89	1511.68	0.46091	0.69474	0	-1.11744	-0.525456
Q9CR21	6	5	58.438	Ndufab1	0.0001	Acyl carrier protein_ mitochondrial OS=Mus musculus OX=10090 GN=Ndufab1 PE=1 SV=1	11573	12188.6	4108.47	3903.78	6045.58	6023.52	11880.8	4006.12	6034.55	0.337194	0.507925	0	-1.56835	-0.977312
Q9D5T0	1	1	6.5163	Atad1	0.02293	ATPase family AAA domain-containing protein 1 OS=Mus musculus OX=10090 GN=Atad1 PE=1 SV=1	809.051	1151.13	398.058	328.115	520.634	572.822	980.089	363.086	546.728	0.370463	0.557835	0	-1.4326	-0.84209
E9Q6P5	1	1	6.0345	Ttc7b	0.02081	Tetratricopeptide repeat protein 7B OS=Mus musculus OX=10090 GN=Ttc7b PE=1 SV=1	56714.7	57495.9	42429.2	42971	69683.9	58897.8	57105.3	42700.1	64290.8	0.747743	1.12583	0	-0.419385	0.170989
Q9DAS9	2	1	14.2525	Gng12	0.635	Guanine nucleotide-binding protein G(I)/G(S)/G(O) subunit gamma-12 OS=Mus musculus OX=10090 GN=Gng12 PE=1 SV=3	2695.78	2334.09	4665.82	354.397	3917.15	3627.28	2514.94	2510.11	3772.21	0.998079	1.49992	0	-0.0027742	0.584888
Q9DCT2	10	10	122.401	Ndufs3	0.00024	NADH dehydrogenase [ubiquinone] iron-sulfur protein 3_ mitochondrial OS=Mus musculus OX=10090 GN=Ndufs3 PE=1 SV=2	35902.5	34333.9	14021	14058	20356.1	21765	35118.2	14039.5	21060.5	0.399778	0.599704	0	-1.32273	-0.737677
P99028	1	1	6.407	Uqcrh	0.00523	Cytochrome b-c1 complex subunit 6_ mitochondrial OS=Mus musculus OX=10090 GN=Uqcrh PE=1 SV=2	3208.31	3619.06	768.629	942.012	1112.99	1452.25	3413.69	855.32	1282.62	0.250556	0.375729	0	-1.9968	-1.41224
Q59J78	4	3	25.9553	Ndufaf2	0.00019	NADH dehydrogenase [ubiquinone] 1 alpha subcomplex assembly factor 2 OS=Mus musculus OX=10090 GN=Ndufaf2 PE=1 SV=1	8883.23	9481.36	3347	3304.7	5103.93	4854.7	9182.29	3325.85	4979.32	0.362203	0.542274	0	-1.46513	-0.882906
Q9CQN7	4	3	25.5412	Mrpl41	0.07248	39S ribosomal protein L41_ mitochondrial OS=Mus musculus OX=10090 GN=Mrpl41 PE=1 SV=1	1603.17	2515.95	831.963	986.62	1484.86	1233.11	2059.56	909.291	1358.99	0.441497	0.659843	0	-1.17952	-0.599805
Q9CWU6	3	2	19.32	Uqcc1	0.02453	Ubiquinol-cytochrome-c reductase complex assembly factor 1 OS=Mus musculus OX=10090 GN=Uqcc1 PE=1 SV=1	990.597	1401.82	526.387	514.195	757.567	793.93	1196.21	520.291	775.749	0.434951	0.648507	0	-1.20107	-0.624806
Q9D6R2	24	23	250.099	Idh3a	2e-05	Isocitrate dehydrogenase [NAD] subunit alpha_ mitochondrial OS=Mus musculus OX=10090 GN=Idh3a PE=1 SV=1	84615.9	82875.8	30860.1	31897.6	46737.6	46823.6	83745.9	31378.8	46780.6	0.374691	0.558602	0	-1.41623	-0.840108
Q61425	15	14	161.949	Hadh	0.00037	Hydroxyacyl-coenzyme A dehydrogenase_ mitochondrial OS=Mus musculus OX=10090 GN=Hadh PE=1 SV=2	62464.7	57835.4	20563.7	20182.7	29137.3	31496.9	60150	20373.2	30317.1	0.338706	0.504025	0	-1.5619	-0.988433
Q91YT0	22	21	203.988	Ndufv1	0.00033	NADH dehydrogenase [ubiquinone] flavoprotein 1_ mitochondrial OS=Mus musculus OX=10090 GN=Ndufv1 PE=1 SV=1	37901.6	35821.7	12298.7	11786.5	18656.9	17128.9	36861.7	12042.6	17892.9	0.326697	0.485407	0	-1.61397	-1.04273
P17710	39	31	338.465	Hk1	0.00091	Hexokinase-1 OS=Mus musculus OX=10090 GN=Hk1 PE=1 SV=3	23895.8	25059.3	13561.5	13741.5	20918.1	19588.7	24477.6	13651.5	20253.4	0.557714	0.827425	0	-0.842402	-0.273299
P00397	4	3	56.0787	Mtco1	6e-05	Cytochrome c oxidase subunit 1 OS=Mus musculus OX=10090 GN=Mtco1 PE=1 SV=2	14910.4	15038.9	7452.22	7360.61	11177.2	10776.1	14974.6	7406.41	10976.6	0.494597	0.733016	0	-1.01567	-0.448084
Q91WK5	1	1	6.1787	Gcsh	0.00159	Glycine cleavage system H protein_ mitochondrial OS=Mus musculus OX=10090 GN=Gcsh PE=1 SV=2	2764.04	2985.68	1661.47	1613.1	2365.19	2482.66	2874.86	1637.28	2423.93	0.569516	0.843145	0	-0.812191	-0.246148
Q9CPQ1	11	11	103.876	Cox6c	0.00019	Cytochrome c oxidase subunit 6C OS=Mus musculus OX=10090 GN=Cox6c PE=1 SV=3	44315.7	42083.1	22151.3	22480.1	32865.8	33147.6	43199.4	22315.7	33006.7	0.516575	0.764054	0	-0.95295	-0.388254
Q8BU88	3	1	19.4671	Mrpl22	0.01606	39S ribosomal protein L22_ mitochondrial OS=Mus musculus OX=10090 GN=Mrpl22 PE=1 SV=1	1117.05	1162.79	642.552	697.267	1080.2	900.984	1139.92	669.91	990.59	0.58768	0.868997	0	-0.766898	-0.202577
O35066	2	2	12.4805	Kif3c	0.0507	Kinesin-like protein KIF3C OS=Mus musculus OX=10090 GN=Kif3c PE=1 SV=3	2712.47	2694.08	1671.27	2016.97	2495.48	2956.57	2703.27	1844.12	2726.03	0.68218	1.00842	0	-0.551776	0.0120925
P48771	4	2	39.2975	Cox7a2	0.00296	Cytochrome c oxidase subunit 7A2_ mitochondrial OS=Mus musculus OX=10090 GN=Cox7a2 PE=1 SV=2	57690	66729.3	27229.5	25385.2	40256.3	37496.3	62209.7	26307.3	38876.3	0.422882	0.624924	0	-1.24167	-0.678248
P48962	24	10	257.537	Slc25a4	6e-05	ADP/ATP translocase 1 OS=Mus musculus OX=10090 GN=Slc25a4 PE=1 SV=4	193224	190032	100231	103499	150731	150295	191628	101865	150513	0.531576	0.785444	0	-0.911653	-0.348421
O09172	4	3	25.8206	Gclm	0.34676	Glutamate--cysteine ligase regulatory subunit OS=Mus musculus OX=10090 GN=Gclm PE=1 SV=1	1314.11	2254.54	1422.13	1368.7	2052.11	2057.34	1784.32	1395.41	2054.73	0.782039	1.15154	0	-0.354687	0.203567
Q91VA6	5	5	31.6616	Poldip2	0.01839	Polymerase delta-interacting protein 2 OS=Mus musculus OX=10090 GN=Poldip2 PE=1 SV=1	2052.16	2541.37	899.275	1134.39	1487.18	1500.2	2296.77	1016.83	1493.69	0.442724	0.650343	0	-1.17552	-0.620726
Q9D6K5	2	2	13.9348	Synj2bp	0.12357	Synaptojanin-2-binding protein OS=Mus musculus OX=10090 GN=Synj2bp PE=1 SV=1	1216.08	984.206	714.705	424.909	840.795	832.96	1100.15	569.807	836.878	0.517938	0.760697	0	-0.949149	-0.394606
P19536	6	5	52.5572	Cox5b	0.00048	Cytochrome c oxidase subunit 5B_ mitochondrial OS=Mus musculus OX=10090 GN=Cox5b PE=1 SV=1	59086.1	61570.8	17561.3	19235.7	28196.1	25768.9	60328.4	18398.5	26982.5	0.304972	0.44726	0	-1.71325	-1.16081
P62137	7	2	66.8646	Ppp1ca	0.00676	Serine/threonine-protein phosphatase PP1-alpha catalytic subunit OS=Mus musculus OX=10090 GN=Ppp1ca PE=1 SV=1	14119.3	13126.3	8473.01	8731.39	13286.1	11925.5	13622.8	8602.2	12605.8	0.631455	0.925343	0	-0.663248	-0.11194
Q9D6S7	3	2	20.4794	Mrrf	0.00867	Ribosome-recycling factor_ mitochondrial OS=Mus musculus OX=10090 GN=Mrrf PE=1 SV=1	2115.93	2774.66	601.8	786.225	1036.6	996.364	2445.29	694.012	1016.48	0.283816	0.41569	0	-1.81697	-1.26642
Q8BK72	2	2	13.0402	Mrps27	0.00054	28S ribosomal protein S27_ mitochondrial OS=Mus musculus OX=10090 GN=Mrps27 PE=1 SV=2	1501.01	1458.42	767.828	792.764	1177.3	1108.27	1479.71	780.296	1142.78	0.527329	0.772301	0	-0.923224	-0.372764
Q60936	10	9	70.1464	Coq8a	0.00077	Atypical kinase COQ8A_ mitochondrial OS=Mus musculus OX=10090 GN=Coq8a PE=1 SV=2	5818.24	5823.05	2246.31	2524.51	3497.1	3481.56	5820.64	2385.41	3489.33	0.409818	0.599475	0	-1.28694	-0.738229
Q9CQJ8	5	5	52.0937	Ndufb9	0.00084	NADH dehydrogenase [ubiquinone] 1 beta subcomplex subunit 9 OS=Mus musculus OX=10090 GN=Ndufb9 PE=1 SV=3	12448.2	13972.7	3556.06	3101.69	5024.07	4702.82	13210.5	3328.88	4863.45	0.251988	0.368151	0	-1.98858	-1.44163
Q8CAQ8	39	36	381.507	Immt	0.00037	MICOS complex subunit Mic60 OS=Mus musculus OX=10090 GN=Immt PE=1 SV=1	32956.7	32564.3	14091.2	14269.8	21564.3	19831	32760.5	14180.5	20697.7	0.432853	0.631787	0	-1.20805	-0.66249
O35227	1	1	6.2229	Adam7	0.08615	Disintegrin and metalloproteinase domain-containing protein 7 OS=Mus musculus OX=10090 GN=Adam7 PE=2 SV=2	1783.46	1560.65	760.564	893.073	942.939	1470.48	1672.05	826.819	1206.71	0.494494	0.721695	0	-1.01598	-0.47054
Q9CRD0	1	1	7.1134	Ociad1	0.01063	OCIA domain-containing protein 1 OS=Mus musculus OX=10090 GN=Ociad1 PE=1 SV=1	2419.97	1904.56	804.633	831.005	1077.66	1309.18	2162.26	817.819	1193.42	0.378224	0.551932	0	-1.40269	-0.857439
Q9Z2I8	15	13	116.073	Suclg2	0.00287	Succinate--CoA ligase [GDP-forming] subunit beta_ mitochondrial OS=Mus musculus OX=10090 GN=Suclg2 PE=1 SV=3	10971	11673.4	5943.59	6128.02	9266.51	8316.23	11322.2	6035.81	8791.37	0.533093	0.77647	0	-0.90754	-0.364998
Q9JLT4	4	4	25.3992	Txnrd2	0.00028	Thioredoxin reductase 2_ mitochondrial OS=Mus musculus OX=10090 GN=Txnrd2 PE=1 SV=4	2239.54	2234.77	890.747	825.841	1278.64	1219.6	2237.15	858.294	1249.12	0.383654	0.558353	0	-1.38212	-0.840749
P23506	4	4	28.9323	Pcmt1	0.02384	Protein-L-isoaspartate(D-aspartate) O-methyltransferase OS=Mus musculus OX=10090 GN=Pcmt1 PE=1 SV=3	5746.07	6530.69	4370.64	4359.51	6729.99	5970.44	6138.38	4365.07	6350.22	0.711112	1.03451	0	-0.491852	0.0489476
O08600	3	3	18.9617	Endog	0.00453	Endonuclease G_ mitochondrial OS=Mus musculus OX=10090 GN=Endog PE=1 SV=1	845.64	857.529	174.677	246.111	312.532	298.113	851.584	210.394	305.322	0.247062	0.358535	0	-2.01706	-1.47982
Q99LE6	2	2	12.2958	Abcf2	0.01643	ATP-binding cassette sub-family F member 2 OS=Mus musculus OX=10090 GN=Abcf2 PE=1 SV=1	1024.19	1258.4	1450.74	1549.91	2292.99	2057.34	1141.3	1500.33	2175.17	1.31458	1.90587	0	0.394603	0.930451
P63030	4	2	28.9287	Mpc1	0.0335	Mitochondrial pyruvate carrier 1 OS=Mus musculus OX=10090 GN=Mpc1 PE=1 SV=1	10868	11115.1	6557.83	6909.97	10912.5	8597.31	10991.6	6733.9	9754.92	0.612643	0.887491	0	-0.706882	-0.172195
Q9D7B6	3	2	19.7126	Acad8	0.00445	Isobutyryl-CoA dehydrogenase_ mitochondrial OS=Mus musculus OX=10090 GN=Acad8 PE=1 SV=2	1004.51	1122.43	527.919	509.54	705.327	797.189	1063.47	518.729	751.258	0.487772	0.706423	0	-1.03572	-0.501396
Q9DCS3	2	1	19.3593	Mecr	0.04328	Enoyl-[acyl-carrier-protein] reductase_ mitochondrial OS=Mus musculus OX=10090 GN=Mecr PE=1 SV=2	996.125	839.471	359.916	504.273	670.947	580.3	917.798	432.094	625.624	0.470795	0.681657	0	-1.08683	-0.552882
P19253	3	2	21.9547	Rpl13a	0.01394	60S ribosomal protein L13a OS=Mus musculus OX=10090 GN=Rpl13a PE=1 SV=4	12728.9	13925.3	13579.3	13655.9	20898.7	18463.4	13327.1	13617.6	19681.1	1.0218	1.47677	0	0.0311103	0.562444
Q8BWT1	22	19	279.753	Acaa2	0.00115	3-ketoacyl-CoA thiolase_ mitochondrial OS=Mus musculus OX=10090 GN=Acaa2 PE=1 SV=3	141412	157792	46643.8	51375.8	67776.5	73844.9	149602	49009.8	70810.7	0.327601	0.473327	0	-1.60999	-1.07909
Q9D938	1	1	6.4624	Tmem160	0.0111	Transmembrane protein 160 OS=Mus musculus OX=10090 GN=Tmem160 PE=2 SV=1	223.509	173.53	312.366	298.59	430.893	451.435	198.52	305.478	441.164	1.53878	2.22227	0	0.621786	1.15203
Q9R069	4	4	26.7672	Bcam	0.04602	Basal cell adhesion molecule OS=Mus musculus OX=10090 GN=Bcam PE=1 SV=1	4315.44	4150.3	2182.8	1336.74	2595.19	2485.9	4232.87	1759.77	2540.54	0.41574	0.600194	0	-1.26625	-0.736499
Q8K389	1	1	6.6958	Cdk5rap2	0.19211	CDK5 regulatory subunit-associated protein 2 OS=Mus musculus OX=10090 GN=Cdk5rap2 PE=1 SV=3	755.824	613.91	637.433	505.471	904.533	743.85	684.867	571.452	824.191	0.834398	1.20343	0	-0.261192	0.267155
P67778	20	18	196.908	Phb	0.0086	Prohibitin OS=Mus musculus OX=10090 GN=Phb PE=1 SV=1	28485.9	35098.6	14768.4	15160.9	22316.1	20823.5	31792.3	14964.7	21569.8	0.470702	0.678461	0	-1.08711	-0.559663
Q02819	1	1	6.3249	Nucb1	0.18459	Nucleobindin-1 OS=Mus musculus OX=10090 GN=Nucb1 PE=1 SV=2	1331.77	1134.01	1060.86	1072.52	1771.81	1301.31	1232.89	1066.69	1536.56	0.865199	1.24631	0	-0.208897	0.317665
O88441	1	1	6.7633	Mtx2	0.07503	Metaxin-2 OS=Mus musculus OX=10090 GN=Mtx2 PE=1 SV=1	10355.9	12357.8	4264.78	4437.1	4393.38	8120.97	11356.8	4350.94	6257.17	0.383112	0.550961	0	-1.38416	-0.859977
Q91ZA3	6	5	39.9332	Pcca	0.00497	Propionyl-CoA carboxylase alpha chain_ mitochondrial OS=Mus musculus OX=10090 GN=Pcca PE=1 SV=2	2002.7	2281.72	904.648	1007.65	1444	1303.52	2142.21	956.149	1373.76	0.446338	0.641282	0	-1.16379	-0.64097
Q9CQ75;Q5SVR0	5	2	40.8283	Ndufa2	2e-05	NADH dehydrogenase [ubiquinone] 1 alpha subcomplex subunit 2 OS=Mus musculus OX=10090 GN=Ndufa2 PE=1 SV=3	23024.8	22651.6	9733.48	9803.95	14221.1	13837.1	22838.2	9768.72	14029.1	0.427736	0.614282	0	-1.22521	-0.703027
Q9D0S9	3	3	29.0275	Hint2	0.0004	Histidine triad nucleotide-binding protein 2_ mitochondrial OS=Mus musculus OX=10090 GN=Hint2 PE=1 SV=1	11441.8	10800.1	4092.42	4266.99	6206.77	5754.97	11121	4179.7	5980.87	0.37584	0.537802	0	-1.41181	-0.894853
Q8K0D5	18	13	135.458	Gfm1	0.00023	Elongation factor G_ mitochondrial OS=Mus musculus OX=10090 GN=Gfm1 PE=1 SV=1	6007.7	5843.89	2253.95	2403.37	3258.7	3396.77	5925.8	2328.66	3327.73	0.39297	0.561567	0	-1.34751	-0.83247
Q78IK2	3	3	25.6359	Usmg5	0.00731	Up-regulated during skeletal muscle growth protein 5 OS=Mus musculus OX=10090 GN=Usmg5 PE=1 SV=1	33398.7	34935.9	18587	15410.3	24732.8	23800	34167.3	16998.6	24266.4	0.497512	0.710222	0	-1.0072	-0.493658
O55126	8	6	97.6794	Nipsnap2	0.0042	Protein NipSnap homolog 2 OS=Mus musculus OX=10090 GN=Nipsnap2 PE=1 SV=1	29398.9	29959	9742.8	12243	15317.1	16064.4	29679	10992.9	15690.7	0.370395	0.528682	0	-1.43287	-0.919527
Q8R404	4	3	50.9834	Mic13	0.00916	MICOS complex subunit MIC13 OS=Mus musculus OX=10090 GN=Mic13 PE=1 SV=1	8022.57	7267.89	3500.26	3867.36	4789.38	5681.12	7645.23	3683.81	5235.25	0.481844	0.684773	0	-1.05336	-0.546301
P54071	30	26	337.505	Idh2	0.00213	Isocitrate dehydrogenase [NADP]_ mitochondrial OS=Mus musculus OX=10090 GN=Idh2 PE=1 SV=3	157929	143231	55192.8	57312.5	73943.3	85907.3	150580	56252.6	79925.3	0.373574	0.530784	0	-1.42053	-0.913803
P50171	4	4	27.4498	Hsd17b8	0.00332	Estradiol 17-beta-dehydrogenase 8 OS=Mus musculus OX=10090 GN=Hsd17b8 PE=1 SV=2	2946.98	2773.94	1436.26	1582.5	2221.41	2060.53	2860.46	1509.38	2140.97	0.527669	0.748472	0	-0.922295	-0.417981
P0C0S6;Q3THW5	4	2	44.774	H2afz	0.06292	Histone H2A.Z OS=Mus musculus OX=10090 GN=H2afz PE=1 SV=2	20591.6	24372.5	15581.7	17618.2	24756.5	22334.7	22482.1	16600	23545.6	0.738365	1.04731	0	-0.437594	0.0666844
Q9DCT5	2	2	12.9633	Sdf2	0.02885	Stromal cell-derived factor 2 OS=Mus musculus OX=10090 GN=Sdf2 PE=1 SV=1	2467.07	2158.03	1924.07	2071.52	2900.67	2765.41	2312.55	1997.79	2833.04	0.86389	1.22507	0	-0.21108	0.292864
Q9D023	7	6	79.9056	Mpc2	0.00332	Mitochondrial pyruvate carrier 2 OS=Mus musculus OX=10090 GN=Mpc2 PE=1 SV=1	13217.6	15377.3	6888.29	7034.18	9892.3	9821.96	14297.5	6961.23	9857.13	0.486885	0.689431	0	-1.03835	-0.536521
Q60932	20	15	244.587	Vdac1	0.0008	Voltage-dependent anion-selective channel protein 1 OS=Mus musculus OX=10090 GN=Vdac1 PE=1 SV=3	143169	132896	56889.5	52503.2	79619	75196.7	138032	54696.4	77407.9	0.396258	0.560795	0	-1.33549	-0.834454
Q9D338	4	3	25.6634	Mrpl19	0.00289	39S ribosomal protein L19_ mitochondrial OS=Mus musculus OX=10090 GN=Mrpl19 PE=1 SV=1	2391.11	2180.49	916.489	1031.81	1439.73	1316.79	2285.8	974.15	1378.26	0.426175	0.602966	0	-1.23048	-0.729852
Q99KI0	44	40	536.15	Aco2	0.00067	Aconitate hydratase_ mitochondrial OS=Mus musculus OX=10090 GN=Aco2 PE=1 SV=1	167772	184607	59436.1	64309	89462.2	85377.7	176189	61872.5	87419.9	0.351171	0.49617	0	-1.50976	-1.01109
P30681	6	3	51.7142	Hmgb2	0.02044	High mobility group protein B2 OS=Mus musculus OX=10090 GN=Hmgb2 PE=1 SV=3	7799.3	7352.69	5428.15	5555.04	8298.69	7209.24	7576	5491.6	7753.97	0.724868	1.02349	0	-0.46421	0.0334992
Q9CZR8	5	5	42.0534	Tsfm	0.00408	Elongation factor Ts_ mitochondrial OS=Mus musculus OX=10090 GN=Tsfm PE=1 SV=1	7094.31	7888.33	3835.05	3559.05	5466.41	4965.22	7491.32	3697.05	5215.81	0.493511	0.696247	0	-1.01884	-0.522328
Q07646	4	4	42.4469	Mest	0.00085	Mesoderm-specific transcript protein OS=Mus musculus OX=10090 GN=Mest PE=2 SV=1	3777.29	3915.84	2234.03	2184.95	3014.28	3208.42	3846.56	2209.49	3111.35	0.574406	0.808864	0	-0.799857	-0.30603
Q64433	10	8	103.651	Hs1	3e-05	10 kDa heat shock protein_ mitochondrial OS=Mus musculus OX=10090 GN=Hspe1 PE=1 SV=2	82345.8	80743.3	37490.3	38187	53801.5	52734.3	81544.6	37838.6	53267.9	0.464024	0.653237	0	-1.10773	-0.614321
Q9DBS2	2	1	12.2066	Tprg1l	0.00601	Tumor protein p63-regulated gene 1-like protein OS=Mus musculus OX=10090 GN=Tprg1l PE=1 SV=1	352.479	429.357	826.794	1082.23	1346.33	1338.33	390.918	954.512	1342.33	2.44172	3.43379	0	1.2879	1.7798
Q9QXX4	17	11	132.303	Slc25a13	0.00198	Calcium-binding mitochondrial carrier protein Aralar2 OS=Mus musculus OX=10090 GN=Slc25a13 PE=1 SV=1	5188.36	5157.13	3069.6	2907.7	4368.86	4021.94	5172.74	2988.65	4195.4	0.577768	0.811058	0	-0.791437	-0.302122
Q9D6J6	8	7	86.9607	Ndufv2	0.00035	NADH dehydrogenase [ubiquinone] flavoprotein 2_ mitochondrial OS=Mus musculus OX=10090 GN=Ndufv2 PE=1 SV=2	31426.8	34760.3	10798.6	11072.8	15001.9	15689.5	33093.5	10935.7	15345.7	0.330448	0.463708	0	-1.59751	-1.10871
Q03265	35	30	430.361	Atp5f1a	0.00222	ATP synthase subunit alpha_ mitochondrial OS=Mus musculus OX=10090 GN=Atp5f1a PE=1 SV=1	323489	349135	134845	153941	206919	198286	336312	144393	202602	0.429342	0.602424	0	-1.2198	-0.73115
P46425	8	1	65.508	Gstp2	0.01662	Glutathione S-transferase P 2 OS=Mus musculus OX=10090 GN=Gstp2 PE=1 SV=2	2131.48	2569.26	1330.97	1428.81	1927.08	1940.33	2350.37	1379.89	1933.7	0.587095	0.822723	0	-0.768334	-0.281521
Q921M4	6	5	49.5819	Golga2	0.00417	Golgin subfamily A member 2 OS=Mus musculus OX=10090 GN=Golga2 PE=1 SV=3	8588.65	8093.17	2683.4	2056.79	3104.68	3536.74	8340.91	2370.09	3320.71	0.284153	0.398123	0	-1.81526	-1.32871
Q9CYN2	3	2	27.1599	Spcs2	0.07297	Signal peptidase complex subunit 2 OS=Mus musculus OX=10090 GN=Spcs2 PE=1 SV=1	2095.37	2562.98	1622.56	1841.15	2394.14	2457.1	2329.17	1731.85	2425.62	0.743549	1.04141	0	-0.4275	0.0585363
P08249	21	20	233.587	Mdh2	0.00366	Malate dehydrogenase_ mitochondrial OS=Mus musculus OX=10090 GN=Mdh2 PE=1 SV=3	223094	239317	88413.5	95587.4	117454	140225	231205	92000.5	128840	0.397917	0.557252	0	-1.32946	-0.843599
P56379	3	3	23.4514	Mp68	0.00723	6.8 kDa mitochondrial proteolipid OS=Mus musculus OX=10090 GN=Mp68 PE=1 SV=1	15261.7	17128.7	9428.86	8732.05	13213.1	12158.6	16195.2	9080.45	12685.8	0.560687	0.783307	0	-0.834733	-0.352351
P03911	11	10	86.3536	Mtnd4	0.00023	NADH-ubiquinone oxidoreductase chain 4 OS=Mus musculus OX=10090 GN=Mtnd4 PE=1 SV=1	15741	15184.5	7880.77	8200.28	11103.1	11321.8	15462.7	8040.53	11212.4	0.519994	0.725128	0	-0.943432	-0.463693
Q60634	11	9	77.5071	Flot2	0.0363	Flotillin-2 OS=Mus musculus OX=10090 GN=Flot2 PE=1 SV=2	3456.64	3685.34	2891.67	2613.94	4076.3	3596.24	3570.99	2752.8	3836.27	0.77088	1.07429	0	-0.375422	0.103382
Q8R127	6	5	38.615	Sccpdh	0.00779	Saccharopine dehydrogenase-like oxidoreductase OS=Mus musculus OX=10090 GN=Sccpdh PE=1 SV=1	2696.23	2274.98	922.971	694.823	1118.79	1135.6	2485.61	808.897	1127.2	0.325432	0.453489	0	-1.61957	-1.14086
Q91WD5	24	20	232.052	Ndufs2	0.00526	NADH dehydrogenase [ubiquinone] iron-sulfur protein 2_ mitochondrial OS=Mus musculus OX=10090 GN=Ndufs2 PE=1 SV=1	30236.5	33807.8	17353.1	15318	22947.6	22567.8	32022.2	16335.5	22757.7	0.510132	0.710686	0	-0.971059	-0.492715
P05202	26	23	278.137	Got2	0.00257	Aspartate aminotransferase_ mitochondrial OS=Mus musculus OX=10090 GN=Got2 PE=1 SV=1	70073.4	77023.4	32974.8	36759.7	49139.5	47883.9	73548.4	34867.3	48511.7	0.474072	0.659589	0	-1.07682	-0.600361
Q9QYR9;Q32Q92;Q8BWN8;Q6Q2Z6;Q9QYR7	18	9	173.351	Acot2	0.00131	Acyl-coenzyme A thioesterase 2_ mitochondrial OS=Mus musculus OX=10090 GN=Acot2 PE=1 SV=2	17993.2	18255.5	8446.93	9174.32	12717.3	11796	18124.4	8810.63	12256.7	0.486121	0.676255	0	-1.04061	-0.564361
P23242	7	7	71.4307	Gja1	0.00032	Gap junction alpha-1 protein OS=Mus musculus OX=10090 GN=Gja1 PE=1 SV=2	8056.81	8328.86	4020.88	4044.47	5435.9	5772.73	8192.84	4032.68	5604.31	0.49222	0.684051	0	-1.02263	-0.547825
Q91YP2	2	2	12.865	Nln	0.00341	Neurolysin_ mitochondrial OS=Mus musculus OX=10090 GN=Nln PE=1 SV=1	1224.95	1223.06	863.335	920.873	1209.6	1268.86	1224	892.104	1239.23	0.728841	1.01244	0	-0.456323	0.0178405
Q9Z1J3	3	3	19.9072	Nfs1	0.00306	Cysteine desulfurase_ mitochondrial OS=Mus musculus OX=10090 GN=Nfs1 PE=1 SV=3	3205.58	3113.38	1613.69	1491.56	2285.72	2023.97	3159.48	1552.62	2154.85	0.491418	0.682026	0	-1.02498	-0.552102
Q9WTP7	9	9	64.6075	Ak3	0.00271	GTP:AMP phosphotransferase AK3_ mitochondrial OS=Mus musculus OX=10090 GN=Ak3 PE=1 SV=3	9044.14	8675.8	4883.11	4497.88	6784.21	6218.53	8859.97	4690.49	6501.37	0.529403	0.733791	0	-0.917562	-0.446558
Q8BGA9	2	2	13.5815	Oxa1l	0.00301	Mitochondrial inner membrane protein OXA1L OS=Mus musculus OX=10090 GN=Oxa1l PE=1 SV=1	6802.88	6958.21	4684.2	4377.61	6447.19	6097.05	6880.54	4530.91	6272.12	0.65851	0.911573	0	-0.602723	-0.133569
Q9D880	4	4	28.0114	Timm50	0.00654	Mitochondrial import inner membrane translocase subunit TIM50 OS=Mus musculus OX=10090 GN=Timm50 PE=1 SV=1	4965.84	4860.57	2789.16	3137.25	3958.06	4244.35	4913.2	2963.21	4101.21	0.603111	0.834732	0	-0.729506	-0.260615
Q8K0Z7	2	2	13.5562	Taco1	0.00034	Translational activator of cytochrome c oxidase 1 OS=Mus musculus OX=10090 GN=Taco1 PE=1 SV=1	2384.13	2542.8	884.555	896.82	1183.81	1281.69	2463.47	890.687	1232.75	0.361558	0.500411	0	-1.4677	-0.998814
Q9JMA1	11	11	85.2067	Usp14	0.03982	Ubiquitin carboxyl-terminal hydrolase 14 OS=Mus musculus OX=10090 GN=Usp14 PE=1 SV=3	2882.6	3372.64	3008.5	3354.02	4523.71	4278.22	3127.62	3181.26	4400.96	1.01715	1.40713	0	0.0245311	0.492753
Q6PCN3	2	2	12.0481	Ttbk1	0.05478	Tau-tubulin kinase 1 OS=Mus musculus OX=10090 GN=Ttbk1 PE=1 SV=3	342.079	469.786	499.443	563.209	768.985	700.964	405.932	531.326	734.975	1.3089	1.81058	0	0.388357	0.856455
Q3UIU2	6	6	53.5636	Ndufb6	0.00168	NADH dehydrogenase [ubiquinone] 1 beta subcomplex subunit 6 OS=Mus musculus OX=10090 GN=Ndufb6 PE=1 SV=3	10437.4	9992.42	5924.32	6254.74	8184.62	8643.81	10214.9	6089.53	8414.21	0.596141	0.823719	0	-0.746274	-0.279776
Q9CQ91	3	2	29.3622	Ndufa3	0.0002	NADH dehydrogenase [ubiquinone] 1 alpha subcomplex subunit 3 OS=Mus musculus OX=10090 GN=Ndufa3 PE=1 SV=1	11246.4	11192.2	6596.78	6447.72	8838.23	9183.89	11219.3	6522.25	9011.06	0.581341	0.803173	0	-0.782544	-0.316217
Q9Z0X1	16	10	120.397	Aifm1	0.00616	Apoptosis-inducing factor 1_ mitochondrial OS=Mus musculus OX=10090 GN=Aifm1 PE=1 SV=1	8964.6	8262.7	5364.88	5842.03	7771.84	7710.92	8613.65	5603.45	7741.38	0.650532	0.898734	0	-0.620309	-0.154034
Q62425	7	6	56.4689	Ndufa4	0.0033	Cytochrome c oxidase subunit NDUFA4 OS=Mus musculus OX=10090 GN=Ndufa4 PE=1 SV=2	56081.9	55717	30691.3	34195.6	43664.9	45614.9	55899.5	32443.4	44639.9	0.580389	0.798575	0	-0.784909	-0.3245
P51881	25	10	268.958	Slc25a5	0.00114	ADP/ATP translocase 2 OS=Mus musculus OX=10090 GN=Slc25a5 PE=1 SV=3	85328.5	84913.2	49162.5	52709.2	68921.6	71220.5	85120.8	50935.8	70071.1	0.598395	0.823195	0	-0.740831	-0.280694
Q8VE37	3	2	19.962	Rcc1	0.06937	Regulator of chromosome condensation OS=Mus musculus OX=10090 GN=Rcc1 PE=1 SV=1	1279.56	1020.97	1211.63	1113.22	1604.89	1592.36	1150.26	1162.42	1598.62	1.01057	1.38979	0	0.0151697	0.474867
P53986	4	4	36.405	Slc16a1	0.00513	Monocarboxylate transporter 1 OS=Mus musculus OX=10090 GN=Slc16a1 PE=1 SV=1	5778.82	5324.28	3799.08	3966.52	5250.07	5399.82	5551.55	3882.8	5324.94	0.699409	0.959182	0	-0.515792	-0.0601237
Q61733	5	5	42.6957	Mrps31	0.01878	28S ribosomal protein S31_ mitochondrial OS=Mus musculus OX=10090 GN=Mrps31 PE=1 SV=1	1626.99	1618.53	670.079	647.273	743.41	1061.8	1622.76	658.676	902.603	0.405899	0.556215	0	-1.30081	-0.846286
Q9WTQ8	3	2	20.8761	Timm23	0.07087	Mitochondrial import inner membrane translocase subunit Tim23 OS=Mus musculus OX=10090 GN=Timm23 PE=1 SV=1	1811.46	2259.38	1132.25	1311.55	1512.23	1836.37	2035.42	1221.9	1674.3	0.600318	0.822581	0	-0.7362	-0.28177
Q3TTY5	3	1	21.0446	Krt2	0.28168	Keratin_ type II cytoskeletal 2 epidermal OS=Mus musculus OX=10090 GN=Krt2 PE=1 SV=1	2824.09	3993.09	2553.29	2579.26	3907.58	3125.06	3408.59	2566.27	3516.32	0.752884	1.0316	0	-0.409501	0.0448904
Q9D2G2	10	9	89.143	Dlst	0.00245	Dihydrolipoyllysine-residue succinyltransferase component of 2-oxoglutarate dehydrogenase complex_ mitochondrial OS=Mus musculus OX=10090 GN=Dlst PE=1 SV=1	48666.7	52894	19601.8	22746.5	29115.4	28813.6	50780.4	21174.2	28964.5	0.416976	0.570388	0	-1.26196	-0.809986
Q8CGK7	4	1	27.869	Gnal	0.07117	Guanine nucleotide-binding protein G(olf) subunit alpha OS=Mus musculus OX=10090 GN=Gnal PE=1 SV=1	561.485	550.493	413.876	353.649	471.548	577.787	555.989	383.763	524.667	0.690235	0.943666	0	-0.534841	-0.0836524
Q8VBT0	1	1	7.644	Tmx1	0.00779	Thioredoxin-related transmembrane protein 1 OS=Mus musculus OX=10090 GN=Tmx1 PE=1 SV=1	6842.56	6198.58	6925.69	6661.46	9133.43	9409.82	6520.57	6793.58	9271.62	1.04187	1.4219	0	0.0591731	0.507824
P51637	3	2	39.5001	Cav3	0.00105	Caveolin-3 OS=Mus musculus OX=10090 GN=Cav3 PE=1 SV=1	12224.1	12312.1	9200.74	9430.97	12976.6	12444.3	12268.1	9315.85	12710.4	0.759354	1.03605	0	-0.397155	0.0511004
Q9CQ06	2	2	18.6091	Mrpl24	0.08552	39S ribosomal protein L24_ mitochondrial OS=Mus musculus OX=10090 GN=Mrpl24 PE=1 SV=1	1226.27	1161.46	815.454	549.317	904.68	956.909	1193.86	682.386	930.794	0.571577	0.779648	0	-0.80698	-0.359105
P50136	5	4	34.8513	Bckdha	0.0002	2-oxoisovalerate dehydrogenase subunit alpha_ mitochondrial OS=Mus musculus OX=10090 GN=Bckdha PE=1 SV=1	2909.47	2954.58	1986.25	1992.15	2670.17	2752.1	2932.02	1989.2	2711.14	0.67844	0.924664	0	-0.559706	-0.112999
Q9D024	4	4	25.5454	Ccdc47	0.0166	Coiled-coil domain-containing protein 47 OS=Mus musculus OX=10090 GN=Ccdc47 PE=1 SV=2	1641.93	1581.04	1465.27	1313.37	1896.4	1888.1	1611.48	1389.32	1892.25	0.862136	1.17423	0	-0.214012	0.231711
Q8VEM8	21	18	248.718	Slc25a3	0.01432	Phosphate carrier protein_ mitochondrial OS=Mus musculus OX=10090 GN=Slc25a3 PE=1 SV=1	128141	135559	71028.4	83743.1	109272	101136	131850	77385.8	105204	0.586923	0.797909	0	-0.768756	-0.325703
P09041	11	3	131.245	Pgk2	0.00103	Phosphoglycerate kinase 2 OS=Mus musculus OX=10090 GN=Pgk2 PE=1 SV=4	7379.68	8279.74	3251.95	3312.61	4350.21	4565.69	7829.71	3282.28	4457.95	0.419209	0.569364	0	-1.25426	-0.812578
Q9WTQ5	32	30	281.704	Akap12	0.02971	A-kinase anchor protein 12 OS=Mus musculus OX=10090 GN=Akap12 PE=1 SV=1	9127.28	9810.45	9214.63	9269.51	13360	11662.5	9468.87	9242.07	12511.2	0.976048	1.3213	0	-0.0349759	0.401962
Q8C5H8;Q3UZZ4	3	2	25.8895	Nadk2	0.02374	NAD kinase 2_ mitochondrial OS=Mus musculus OX=10090 GN=Nadk2 PE=1 SV=2	2965.89	2593.87	1898.3	2034.67	2592.68	2730.96	2779.88	1966.49	2661.82	0.707401	0.957532	0	-0.4994	-0.0626076
Q9JLZ3	3	2	19.5956	Auh	0.01146	Methylglutaconyl-CoA hydratase_ mitochondrial OS=Mus musculus OX=10090 GN=Auh PE=1 SV=1	800.074	632.701	1078.04	1180.6	1518.7	1537.74	716.388	1129.32	1528.22	1.57641	2.13323	0	0.656647	1.09304
Q9DB20	16	13	207.925	Atp5o	0	ATP synthase subunit O_ mitochondrial OS=Mus musculus OX=10090 GN=Atp5o PE=1 SV=1	81112.6	81450.7	31565.5	32019.2	42583	43336.2	81281.7	31792.3	42959.6	0.391138	0.528528	0	-1.35425	-0.919948
Q91WK1	7	6	59.4914	Spryd4	0.00044	SPRY domain-containing protein 4 OS=Mus musculus OX=10090 GN=Spryd4 PE=1 SV=1	7144.01	7468.56	3249.86	3259.33	4561.66	4227.22	7306.29	3254.59	4394.44	0.445451	0.60146	0	-1.16666	-0.73346
Q9CPU4	4	3	37.9961	Mgst3	0.0099	Microsomal glutathione S-transferase 3 OS=Mus musculus OX=10090 GN=Mgst3 PE=1 SV=1	10704.1	13616.9	4672.24	4976.38	6998.65	6015.23	12160.5	4824.31	6506.94	0.39672	0.535088	0	-1.33381	-0.902151
P51174	22	20	242.946	Acadl	0.0199	Long-chain specific acyl-CoA dehydrogenase_ mitochondrial OS=Mus musculus OX=10090 GN=Acadl PE=1 SV=2	98661.7	108010	49178.2	61439.8	77243.7	71850.4	103336	55309	74547.1	0.535235	0.721404	0	-0.901757	-0.47112
P56392	4	4	41.0075	Cox7a1	7e-05	Cytochrome c oxidase subunit 7A1_ mitochondrial OS=Mus musculus OX=10090 GN=Cox7a1 PE=1 SV=1	31467	32563.8	16098.4	16219.5	21548.2	21970.3	32015.4	16159	21759.3	0.504725	0.67965	0	-0.986432	-0.557136
Q6ZWN5	15	14	135.276	Rps9	0.00083	40S ribosomal protein S9 OS=Mus musculus OX=10090 GN=Rps9 PE=1 SV=3	9514.72	10179.5	13057.3	12900.9	17742.9	17157.8	9847.12	12979.1	17450.3	1.31806	1.77212	0	0.398413	0.82548
Q9CQX8	4	4	45.8666	Mrps36	0.00136	28S ribosomal protein S36_ mitochondrial OS=Mus musculus OX=10090 GN=Mrps36 PE=1 SV=1	12122.9	12876.1	4473.64	5063.7	6633.97	6167.88	12499.5	4768.67	6400.93	0.381509	0.512095	0	-1.39021	-0.965516
Q9ESW4	3	3	19.0183	Agk	0.19801	Acylglycerol kinase_ mitochondrial OS=Mus musculus OX=10090 GN=Agk PE=1 SV=1	1119.44	967.876	793.14	474.144	813.856	886.814	1043.66	633.642	850.335	0.607135	0.814763	0	-0.719912	-0.295549
Q9CQV1	1	1	6.5451	Pam16	0.01197	Mitochondrial import inner membrane translocase subunit TIM16 OS=Mus musculus OX=10090 GN=Pam16 PE=1 SV=1	1232.91	1569.28	416.389	544.646	666.542	622.589	1401.09	480.518	644.566	0.342959	0.460044	0	-1.54389	-1.12016
Q99J99	3	3	19.3581	Mpst	0.0269	3-mercaptopyruvate sulfurtransferase OS=Mus musculus OX=10090 GN=Mpst PE=1 SV=4	1632.64	1775.38	817.812	808.542	917.374	1263.78	1704.01	813.177	1090.58	0.477214	0.640005	0	-1.06729	-0.643845
P61804	1	1	6.9248	Dad1	0.24954	Dolichyl-diphosphooligosaccharide--protein glycosyltransferase subunit DAD1 OS=Mus musculus OX=10090 GN=Dad1 PE=1 SV=3	816.76	1380.4	1241	1266.29	1753.46	1608.94	1098.58	1253.64	1681.2	1.14115	1.53034	0	0.190484	0.613851
Q06185	6	5	61.2679	Atp5i	0.00071	ATP synthase subunit e_ mitochondrial OS=Mus musculus OX=10090 GN=Atp5i PE=1 SV=2	70435	79232.2	28418.2	29441.9	38628.9	38843.3	74833.6	28930	38736.1	0.386591	0.51763	0	-1.37112	-0.950007
O35658	4	4	39.5474	C1qbp	0.00053	Complement component 1 Q subcomponent-binding protein_ mitochondrial OS=Mus musculus OX=10090 GN=C1qbp PE=1 SV=1	23960.2	25452.8	10609.4	11401.9	14781.2	14676.6	24706.5	11005.6	14728.9	0.445455	0.596155	0	-1.16665	-0.74624
Q00623	2	2	12.2908	Apoa1	0.24317	Apolipoprotein A-I OS=Mus musculus OX=10090 GN=Apoa1 PE=1 SV=2	823.9	656.419	471.519	585.458	800.475	613.891	740.16	528.489	707.183	0.71402	0.955446	0	-0.485964	-0.0657534
B2RX14	1	1	6.0122	Zcchc11	0.30737	Terminal uridylyltransferase 4 OS=Mus musculus OX=10090 GN=Zcchc11 PE=1 SV=2	4402.07	3581.63	4108.19	4818.12	7249.48	4681.06	3991.85	4463.15	5965.27	1.11807	1.49436	0	0.161005	0.579528
Q9D3R6	2	1	14.5895	Katnal2	0.29175	Katanin p60 ATPase-containing subunit A-like 2 OS=Mus musculus OX=10090 GN=Katnal2 PE=2 SV=2	789.532	841.775	702.436	742.077	1125.31	804.147	815.654	722.257	964.73	0.885494	1.18277	0	-0.175445	0.242169
P26516	11	10	113.445	Psmd7	0.00945	26S proteasome non-ATPase regulatory subunit 7 OS=Mus musculus OX=10090 GN=Psmd7 PE=1 SV=2	15419.6	15292.7	11860.7	11450	16285.5	14840.7	15356.1	11655.4	15563.1	0.759004	1.01348	0	-0.39782	0.0193151
P20108	11	11	98.9524	Prdx3	0.00011	Thioredoxin-dependent peroxide reductase_ mitochondrial OS=Mus musculus OX=10090 GN=Prdx3 PE=1 SV=1	22292.7	21325.5	10854.2	10867.3	14625.3	14367.6	21809.1	10860.8	14496.5	0.497992	0.664698	0	-1.00581	-0.58923
Q6GQT9	5	5	31.6182	Nomo1	0.08051	Nodal modulator 1 OS=Mus musculus OX=10090 GN=Nomo1 PE=1 SV=1	3148.84	2586.71	2363.31	2343.11	3185.96	3094.67	2867.78	2353.21	3140.32	0.82057	1.09504	0	-0.285301	0.130977
P62313	3	2	21.883	Lsm6	0.00932	U6 snRNA-associated Sm-like protein LSm6 OS=Mus musculus OX=10090 GN=Lsm6 PE=1 SV=1	3246.43	3157.9	2553.45	2765.39	3491.32	3585.15	3202.16	2659.42	3538.23	0.830507	1.10495	0	-0.267936	0.143981
Q9QYA2	9	9	80.663	Tomm40	0.01441	Mitochondrial import receptor subunit TOM40 homolog OS=Mus musculus OX=10090 GN=Tomm40 PE=1 SV=3	11094.7	10472.5	6817.25	5680.88	8461.8	8146.08	10783.6	6249.06	8303.94	0.579498	0.770054	0	-0.787124	-0.376968
Q9CZS1	25	18	220.189	Aldh1b1	0.00167	Aldehyde dehydrogenase X_ mitochondrial OS=Mus musculus OX=10090 GN=Aldh1b1 PE=1 SV=1	30204.6	31203.5	9895.44	11331.7	13222.5	14961.3	30704.1	10613.6	14091.9	0.345673	0.458957	0	-1.53252	-1.12357
Q9D6U8	7	7	69.6993	Fam162a	6e-05	Protein FAM162A OS=Mus musculus OX=10090 GN=Fam162a PE=1 SV=1	18509	18747	8718.2	8570.73	11248.2	11679.2	18628	8644.47	11463.7	0.464057	0.6154	0	-1.10762	-0.700404
Q8BIJ6	11	9	70.1637	Iars2	0.0006	Isoleucine--tRNA ligase_ mitochondrial OS=Mus musculus OX=10090 GN=Iars2 PE=1 SV=1	3207.7	3206.5	1815.78	1935.84	2491.02	2473.76	3207.1	1875.81	2482.39	0.584892	0.774029	0	-0.773758	-0.36954
Q9CY16	1	1	7.3826	Mrps28	0.47189	28S ribosomal protein S28_ mitochondrial OS=Mus musculus OX=10090 GN=Mrps28 PE=1 SV=1	828.222	478.795	529.465	355.197	544.941	625.67	653.509	442.331	585.306	0.676855	0.895636	0	-0.563081	-0.159016
Q8R1S0	6	4	46.2992	Coq6	0.00799	Ubiquinone biosynthesis monooxygenase COQ6_ mitochondrial OS=Mus musculus OX=10090 GN=Coq6 PE=1 SV=3	2703.74	2566.55	1455.6	1382.17	1722.56	2028	2635.14	1418.89	1875.28	0.538447	0.711643	0	-0.893123	-0.490775
Q7TQ48	23	20	252.025	Srl	0.00081	Sarcalumenin OS=Mus musculus OX=10090 GN=Srl PE=1 SV=1	42119.2	41027.7	15500.3	16522.6	19991.2	22318.3	41573.5	16011.4	21154.8	0.385136	0.508852	0	-1.37656	-0.974681
Q9CZT8	6	2	41.2636	Rab3b	0.02648	Ras-related protein Rab-3B OS=Mus musculus OX=10090 GN=Rab3b PE=1 SV=1	890.021	819.071	768.399	741.533	1038.82	955.82	854.546	754.966	997.32	0.883471	1.16708	0	-0.178746	0.222899
P09528	3	1	33.1827	Fth1	0.00763	Ferritin heavy chain OS=Mus musculus OX=10090 GN=Fth1 PE=1 SV=2	20484.4	26206.2	9535.24	9072.79	12815.3	11756.5	23345.3	9304.02	12285.9	0.398539	0.526267	0	-1.32721	-0.926134
Q8BFZ9;Q91X78	6	5	54.8878	Erlin2	0.04992	Erlin-2 OS=Mus musculus OX=10090 GN=Erlin2 PE=1 SV=1	2815.58	2852.96	2603.17	2833.44	3845.43	3333.48	2834.27	2718.3	3589.45	0.959084	1.26645	0	-0.0602706	0.340787
P61028	9	2	65.5072	Rab8b	0.00182	Ras-related protein Rab-8B OS=Mus musculus OX=10090 GN=Rab8b PE=1 SV=1	2097.88	2028.35	1255.25	1190.17	1666.66	1560.65	2063.12	1222.71	1613.66	0.592653	0.782145	0	-0.754741	-0.354492
Q9R1Q8	8	2	59.5304	Tagln3	0.02608	Transgelin-3 OS=Mus musculus OX=10090 GN=Tagln3 PE=1 SV=1	1308.81	1379.37	1075.7	995.888	1433.17	1297.68	1344.09	1035.8	1365.43	0.770633	1.01588	0	-0.375885	0.0227292
P03888	5	4	49.9525	Mtnd1	0.00489	NADH-ubiquinone oxidoreductase chain 1 OS=Mus musculus OX=10090 GN=Mtnd1 PE=1 SV=3	9345.35	10282.3	4393.07	5108.32	6234.76	6286.42	9813.82	4750.69	6260.59	0.484082	0.637936	0	-1.04668	-0.648516
Q9DCV4	5	3	33.453	Rmdn1	0.0123	Regulator of microtubule dynamics protein 1 OS=Mus musculus OX=10090 GN=Rmdn1 PE=1 SV=2	1631.45	1378.2	884.031	904.557	1157.52	1197.13	1504.83	894.294	1177.33	0.594283	0.782366	0	-0.750778	-0.354084
Q8BWF0	12	11	85.5505	Aldh5a1	0.00201	Succinate-semialdehyde dehydrogenase_ mitochondrial OS=Mus musculus OX=10090 GN=Aldh5a1 PE=1 SV=1	6691.07	6096.32	3142.72	2957.51	3860.47	4164.46	6393.69	3050.12	4012.47	0.477051	0.627566	0	-1.06779	-0.67216
Q9D8V0	1	1	7.4244	Hm13	0.01565	Minor histocompatibility antigen H13 OS=Mus musculus OX=10090 GN=Hm13 PE=1 SV=1	3573.9	3006.76	4882.84	5289.75	7289.47	6092.59	3290.33	5086.3	6691.03	1.54583	2.03354	0	0.628383	1.024
Q9CZ13	22	18	239.932	Uqcrc1	0.00373	Cytochrome b-c1 complex subunit 1_ mitochondrial OS=Mus musculus OX=10090 GN=Uqcrc1 PE=1 SV=2	112546	131457	38077	45682.9	56636.5	53343.3	122001	41880	54989.9	0.343275	0.450732	0	-1.54257	-1.14966
Q9ERS2;P42230;P42232	8	7	78.5761	Ndufa13	0.00215	NADH dehydrogenase [ubiquinone] 1 alpha subcomplex subunit 13 OS=Mus musculus OX=10090 GN=Ndufa13 PE=1 SV=3	18253.8	17299.3	8801.67	9142.29	11136	12410.4	17776.5	8971.98	11773.2	0.504709	0.662286	0	-0.986476	-0.594474
Q6P8J7	16	9	130.365	Ckmt2	0.00015	Creatine kinase S-type_ mitochondrial OS=Mus musculus OX=10090 GN=Ckmt2 PE=1 SV=1	10728.7	10061.9	4356.1	4309.08	5731.75	5634.02	10395.3	4332.59	5682.88	0.416784	0.546678	0	-1.26263	-0.871236
Q3U9G9	4	4	25.4189	Lbr	0.00059	Lamin-B receptor OS=Mus musculus OX=10090 GN=Lbr PE=1 SV=2	1468.24	1534.16	1718.47	1729.96	2282.33	2233.91	1501.2	1724.22	2258.12	1.14856	1.50421	0	0.199822	0.589005
Q8CFX1	2	1	12.5426	H6pd	0.05363	GDH/6PGL endoplasmic bifunctional protein OS=Mus musculus OX=10090 GN=H6pd PE=1 SV=2	48.8671	115.95	303.019	464.168	346.781	657.351	82.4084	383.594	502.066	4.65479	6.09241	0	2.21872	2.60701
P60867	2	1	33.658	Rps20	0.02664	40S ribosomal protein S20 OS=Mus musculus OX=10090 GN=Rps20 PE=1 SV=1	47939.2	45218.8	42865.9	45197.5	60401.8	54813.8	46579	44031.7	57607.8	0.945312	1.23678	0	-0.0811374	0.306584
P47856	5	1	38.7865	Gfpt1	0.00052	Glutamine--fructose-6-phosphate aminotransferase [isomerizing] 1 OS=Mus musculus OX=10090 GN=Gfpt1 PE=1 SV=3	917.485	851.146	1715.95	1753.88	2356.73	2179.48	884.316	1734.91	2268.11	1.96187	2.56482	0	0.972229	1.35886
P97493	2	2	21.8184	Txn2	0.00333	Thioredoxin_ mitochondrial OS=Mus musculus OX=10090 GN=Txn2 PE=1 SV=1	4217.24	4695.83	2134.87	2359.61	2942.09	2905.88	4456.54	2247.24	2923.99	0.504257	0.656112	0	-0.987769	-0.607985
Q08943	2	2	12.8876	Ssrp1	0.01371	FACT complex subunit SSRP1 OS=Mus musculus OX=10090 GN=Ssrp1 PE=1 SV=2	503.771	584.536	811.274	910.846	1215.44	1024.34	544.154	861.06	1119.89	1.58238	2.05804	0	0.6621	1.04127
P23780	2	2	12.1385	Glb1	0.01002	Beta-galactosidase OS=Mus musculus OX=10090 GN=Glb1 PE=1 SV=1	1990.71	2046.84	998.965	1179.34	1482.86	1345.31	2018.77	1089.15	1414.08	0.539513	0.700465	0	-0.890271	-0.513614
Q60597	47	44	534.363	Ogdh	0.00039	2-oxoglutarate dehydrogenase_ mitochondrial OS=Mus musculus OX=10090 GN=Ogdh PE=1 SV=3	49707.9	52669.2	23882.1	25047.6	32047.2	31437.3	51188.6	24464.8	31742.2	0.477936	0.620104	0	-1.06511	-0.689418
P97807;Q8BLR5	29	26	320.611	Fh	0.00174	Fumarate hydratase_ mitochondrial OS=Mus musculus OX=10090 GN=Fh PE=1 SV=3	83420.1	87009.8	33607	36209.8	42293.5	48258.8	85215	34908.4	45276.1	0.409651	0.531317	0	-1.28753	-0.912356
Q64514	7	7	50.045	Tpp2	0.00676	Tripeptidyl-peptidase 2 OS=Mus musculus OX=10090 GN=Tpp2 PE=1 SV=3	5969.23	6118.35	5657.36	5946.84	7717.86	7328.19	6043.79	5802.1	7523.03	0.96001	1.24475	0	-0.0588786	0.31586
Q8JZN5	11	10	73.4716	Acad9	0.00177	Acyl-CoA dehydrogenase family member 9_ mitochondrial OS=Mus musculus OX=10090 GN=Acad9 PE=1 SV=2	8509.63	8213.14	4392.97	4508.66	5474.11	6049.88	8361.38	4450.81	5762	0.532306	0.68912	0	-0.909673	-0.537173
P61014	2	2	17.0503	Pln	0.00997	Cardiac phospholamban OS=Mus musculus OX=10090 GN=Pln PE=1 SV=1	24219.6	22143.1	16247.8	16045.8	21650.3	20142.1	23181.4	16146.8	20896.2	0.696542	0.901423	0	-0.521717	-0.149724
Q9D125	2	2	12.4001	Mrps25	0.0001	28S ribosomal protein S25_ mitochondrial OS=Mus musculus OX=10090 GN=Mrps25 PE=1 SV=1	1673.6	1685.37	607.062	639.83	821.627	788.257	1679.48	623.446	804.942	0.371213	0.47928	0	-1.42968	-1.06106
Q99N94	3	3	19.2323	Mrpl9	0.12894	39S ribosomal protein L9_ mitochondrial OS=Mus musculus OX=10090 GN=Mrpl9 PE=1 SV=2	2909.54	3325.07	2783.8	2712.4	3266.71	3827.29	3117.3	2748.1	3547	0.881563	1.13784	0	-0.181865	0.186299
Q9CRD2	6	5	38.7271	Emc2	0.00054	ER membrane protein complex subunit 2 OS=Mus musculus OX=10090 GN=Emc2 PE=1 SV=1	13315.9	11867.6	4704.68	4658.7	6119.39	5962.11	12591.7	4681.69	6040.75	0.371806	0.479739	0	-1.42738	-1.05968
Q9DCA5	1	1	6.5207	Brix1	0.10834	Ribosome biogenesis protein BRX1 homolog OS=Mus musculus OX=10090 GN=Brix1 PE=1 SV=3	1.21392	48.2165	421.308	370.29	546.597	473.95	24.7152	395.799	510.274	16.0144	20.6462	0	4.0013	4.3678
P52875	1	1	6.1537	Tmem165	0.00946	Transmembrane protein 165 OS=Mus musculus OX=10090 GN=Tmem165 PE=1 SV=2	140.844	150.024	314.689	279.345	434.523	330.645	145.434	297.017	382.584	2.04228	2.63064	0	1.03018	1.39541
Q8BH59	22	15	222.096	Slc25a12	0.00065	Calcium-binding mitochondrial carrier protein Aralar1 OS=Mus musculus OX=10090 GN=Slc25a12 PE=1 SV=1	13658.8	13287.1	7477.56	7017.85	9483.69	9178.32	13472.9	7247.7	9331	0.537945	0.692573	0	-0.894469	-0.529961
Q99NB1	1	1	6.1679	Acss1	0.15076	Acetyl-coenzyme A synthetase 2-like_ mitochondrial OS=Mus musculus OX=10090 GN=Acss1 PE=1 SV=1	1339.27	1338.73	909.515	1094.92	1153.32	1427.05	1339	1002.22	1290.19	0.748479	0.963542	0	-0.417966	-0.0535811
Q9CQR4	7	4	58.3033	Acot13	0.00156	Acyl-coenzyme A thioesterase 13 OS=Mus musculus OX=10090 GN=Acot13 PE=1 SV=1	20369.5	18491.9	8943.23	9553	12151.6	11643	19430.7	9248.12	11897.3	0.475954	0.612293	0	-1.07111	-0.707705
P19221	1	1	14.0248	F2	0.01272	Prothrombin OS=Mus musculus OX=10090 GN=F2 PE=1 SV=1	12187.5	12736.8	6437.38	7761.45	9063.35	9198.47	12462.2	7099.42	9130.91	0.569678	0.732691	0	-0.811782	-0.448723
P16627	14	2	119.455	Hspa1l	0.06786	Heat shock 70 kDa protein 1-like OS=Mus musculus OX=10090 GN=Hspa1l PE=1 SV=4	2759.21	2750.83	2523.82	2176.9	3121.8	2921.41	2755.02	2350.36	3021.6	0.853119	1.09676	0	-0.229182	0.133251
Q3UPC7	1	1	6.2896	2 SV	0.00933	Uncharacterized protein KIAA0825 homolog OS=Mus musculus OX=10090 PE=2 SV=3	2913.5	3447.41	4426.29	4596.16	5988.26	5605.84	3180.46	4511.23	5797.05	1.41842	1.82271	0	0.504286	0.866085
P50247	16	13	140.888	Ahcy	0.00234	Adenosylhomocysteinase OS=Mus musculus OX=10090 GN=Ahcy PE=1 SV=3	8596.34	8915.86	14078.7	14658.7	19686.2	17237.3	8756.1	14368.7	18461.7	1.641	2.10844	0	0.714571	1.07618
O08917	13	12	98.8607	Flot1	0.00215	Flotillin-1 OS=Mus musculus OX=10090 GN=Flot1 PE=1 SV=1	4926.53	4544.71	2829.96	2901.4	3750.42	3612.9	4735.62	2865.68	3681.66	0.605133	0.77744	0	-0.724675	-0.363196
O88736	4	4	25.1214	Hsd17b7	0.03936	3-keto-steroid reductase OS=Mus musculus OX=10090 GN=Hsd17b7 PE=1 SV=1	1063.99	1260.59	1228.37	1254.37	1607.07	1579.85	1162.29	1241.37	1593.46	1.06804	1.37096	0	0.0949628	0.455191
Q3UYK3	4	3	26.8397	Tbc1d9	0.00025	TBC1 domain family member 9 OS=Mus musculus OX=10090 GN=Tbc1d9 PE=2 SV=2	2002.32	1998.22	887.883	826.534	1115.52	1083.11	2000.27	857.209	1099.31	0.428547	0.549582	0	-1.22247	-0.863593
P29595	2	1	13.8061	Nedd8	0.0423	NEDD8 OS=Mus musculus OX=10090 GN=Nedd8 PE=1 SV=2	658.866	795.24	1025.89	978.773	1139.23	1431.24	727.053	1002.33	1285.23	1.37862	1.76773	0	0.463228	0.821899
Q9CQN1	29	20	241.079	Trap1	0.00734	Heat shock protein 75 kDa_ mitochondrial OS=Mus musculus OX=10090 GN=Trap1 PE=1 SV=1	10966.9	11891.7	6815.58	7448.03	9381.47	8876.58	11429.3	7131.8	9129.03	0.623994	0.79874	0	-0.680396	-0.324202
P62806	10	10	141.704	Hist1h4a	0.02948	Histone H4 OS=Mus musculus OX=10090 GN=Hist1h4a PE=1 SV=2	260779	282867	213236	229903	290233	276425	271823	221569	283329	0.815123	1.04233	0	-0.29491	0.0598079
Q9D0T1	4	3	27.342	Snu13	0.11831	NHP2-like protein 1 OS=Mus musculus OX=10090 GN=Snu13 PE=1 SV=4	2264.62	2666.16	1889.84	2061.51	2662.01	2388.27	2465.39	1975.67	2525.14	0.801363	1.02424	0	-0.319472	0.0345481
Q9CQ69	5	5	50.9074	Uqcrq	0.00397	Cytochrome b-c1 complex subunit 8 OS=Mus musculus OX=10090 GN=Uqcrq PE=1 SV=3	40913.1	38292.8	26985	28148.1	35742.5	34707.4	39603	27566.6	35225	0.696074	0.889453	0	-0.522688	-0.16901
Q8CIN4	1	1	6.156	Pak2	0.00614	Serine/threonine-protein kinase PAK 2 OS=Mus musculus OX=10090 GN=Pak2 PE=1 SV=1	1388.42	1324.08	1833.53	1762.25	2436.62	2153.16	1356.25	1797.89	2294.89	1.32563	1.69208	0	0.406677	0.758801
O88696	7	4	45.212	Clpp	0.00108	ATP-dependent Clp protease proteolytic subunit_ mitochondrial OS=Mus musculus OX=10090 GN=Clpp PE=1 SV=1	3696.2	3649.54	1840.91	1754.34	2186.56	2400.95	3672.87	1797.62	2293.76	0.489433	0.624514	0	-1.03082	-0.679195
P63038	43	38	466.134	Hspd1	0.00031	60 kDa heat shock protein_ mitochondrial OS=Mus musculus OX=10090 GN=Hspd1 PE=1 SV=1	98046.2	97963.8	43216.2	45262.8	54677.1	58212.5	98005	44239.5	56444.8	0.4514	0.575938	0	-1.14752	-0.796014
P03921	4	4	55.2517	Mtnd5	0.00038	NADH-ubiquinone oxidoreductase chain 5 OS=Mus musculus OX=10090 GN=Mtnd5 PE=1 SV=3	19802.2	20093.5	9681.78	9895.59	12918.8	12053.4	19947.9	9788.68	12486.1	0.490714	0.625938	0	-1.02705	-0.675909
Q91WS0	5	5	46.2565	Cisd1	0.01573	CDGSH iron-sulfur domain-containing protein 1 OS=Mus musculus OX=10090 GN=Cisd1 PE=1 SV=1	12789.7	16021.4	6901.72	7580.3	9543.78	8918.13	14405.6	7241.01	9230.96	0.502653	0.64079	0	-0.992366	-0.642076
P35762	1	1	14.5942	Cd81	0.01575	CD81 antigen OS=Mus musculus OX=10090 GN=Cd81 PE=1 SV=2	2730.15	2548.91	2720.83	2992.71	3705.81	3574.19	2639.53	2856.77	3640	1.0823	1.37903	0	0.114104	0.463657
P35550;Q80WS3	11	9	102.859	Fbl	0.00104	rRNA 2'-O-methyltransferase fibrillarin OS=Mus musculus OX=10090 GN=Fbl PE=1 SV=2	7720.58	8221.68	4383.61	4297.84	5691.88	5369.23	7971.13	4340.72	5530.56	0.544556	0.693823	0	-0.876848	-0.52736
Q8BXK9	6	2	47.7931	Clic5	0.00116	Chloride intracellular channel protein 5 OS=Mus musculus OX=10090 GN=Clic5 PE=1 SV=1	11657.1	12267.1	6779.46	7185.29	8794.86	8996.63	11962.1	6982.37	8895.74	0.58371	0.743663	0	-0.776677	-0.427279
P46412	5	4	32.9292	Gpx3	0.00014	Glutathione peroxidase 3 OS=Mus musculus OX=10090 GN=Gpx3 PE=1 SV=2	4901.46	4992.27	2244.43	2367.79	2953.18	2920.5	4946.87	2306.11	2936.84	0.466175	0.593676	0	-1.10105	-0.752252
Q9JHW2	3	3	19.3373	Nit2	0.06208	Omega-amidase NIT2 OS=Mus musculus OX=10090 GN=Nit2 PE=1 SV=1	1190.72	1349.09	1093.41	1099.98	1451.8	1341.4	1269.91	1096.69	1396.6	0.863599	1.09977	0	-0.211567	0.137196
Q91YN5	2	1	12.6504	Uap1	0.13949	UDP-N-acetylhexosamine pyrophosphorylase OS=Mus musculus OX=10090 GN=Uap1 PE=1 SV=1	1000.6	1032.87	1161.23	1356.97	1329.62	1871.39	1016.74	1259.1	1600.51	1.23838	1.57416	0	0.30845	0.654584
P26350	5	3	38.8123	Ptma	0.00072	Prothymosin alpha OS=Mus musculus OX=10090 GN=Ptma PE=1 SV=2	293.315	316.589	1066.61	1267.34	1560.67	1404.03	304.952	1166.97	1482.35	3.82675	4.86093	0	1.93612	2.28123
Q8VDS4;Q9CSU0	1	1	6.3487	Rprd1a	0.42414	Regulation of nuclear pre-mRNA domain-containing protein 1A OS=Mus musculus OX=10090 GN=Rprd1a PE=1 SV=1	433.397	618.467	713.263	485.652	877.842	643.009	525.932	599.458	760.425	1.1398	1.44586	0	0.188782	0.531931
Q9DBF1	3	2	19.6495	Aldh7a1	0.24463	Alpha-aminoadipic semialdehyde dehydrogenase OS=Mus musculus OX=10090 GN=Aldh7a1 PE=1 SV=4	1204.17	1610.9	1429.85	1624.38	1736.53	2134.67	1407.53	1527.11	1935.6	1.08496	1.37517	0	0.117638	0.45961
Q9CZ42	2	2	13.0027	Naxd	0.16776	ATP-dependent (S)-NAD(P)H-hydrate dehydratase OS=Mus musculus OX=10090 GN=Naxd PE=1 SV=1	671.418	769.492	528.147	499.506	742.083	558.349	720.455	513.827	650.216	0.713197	0.902507	0	-0.487627	-0.14799
Q9QWL7	3	1	20.5483	Krt17	0.02177	Keratin_ type I cytoskeletal 17 OS=Mus musculus OX=10090 GN=Krt17 PE=1 SV=3	2337.6	2572.06	2142.41	2107.72	2698.64	2676.12	2454.83	2125.06	2687.38	0.865665	1.09473	0	-0.208119	0.130575
O70194	7	7	48.3265	Eif3d	0.02352	Eukaryotic translation initiation factor 3 subunit D OS=Mus musculus OX=10090 GN=Eif3d PE=1 SV=2	4012.73	3986.09	3898.92	3640.64	4945.93	4582.37	3999.41	3769.78	4764.15	0.942584	1.19121	0	-0.0853063	0.252432
P02468	6	6	39.189	Lamc1	0.03305	Laminin subunit gamma-1 OS=Mus musculus OX=10090 GN=Lamc1 PE=1 SV=2	3384.94	4156.84	2470.89	2384.01	3084.32	3050.18	3770.89	2427.45	3067.25	0.643734	0.813403	0	-0.635463	-0.297958
Q8BGC4	4	4	40.5773	Zadh2	0.01536	Prostaglandin reductase-3 OS=Mus musculus OX=10090 GN=Zadh2 PE=1 SV=1	4419.59	4766.24	3380.28	3030.29	4046.5	4053.31	4592.91	3205.28	4049.9	0.697876	0.881772	0	-0.518957	-0.181523
P84096	1	1	6.7278	Rhog	0.00045	Rho-related GTP-binding protein RhoG OS=Mus musculus OX=10090 GN=Rhog PE=1 SV=1	107.867	130.95	603.594	678.118	802.226	817.146	119.409	640.856	809.686	5.36691	6.7808	0	2.42409	2.76145
Q99LC3	19	18	192.218	Ndufa10	0.00093	NADH dehydrogenase [ubiquinone] 1 alpha subcomplex subunit 10_ mitochondrial OS=Mus musculus OX=10090 GN=Ndufa10 PE=1 SV=1	36559.3	39196.2	15542.1	15483	20646.9	18531.7	37877.7	15512.5	19589.3	0.409543	0.517172	0	-1.28791	-0.951284
Q8VEK3	26	24	238.646	Hnrnpu	0.07797	Heterogeneous nuclear ribonucleoprotein U OS=Mus musculus OX=10090 GN=Hnrnpu PE=1 SV=1	23928.2	22876.8	20768.8	19365.6	27026.1	23643.1	23402.5	20067.2	25334.6	0.857483	1.08256	0	-0.22182	0.114448
Q60930	16	16	158.771	Vdac2	0.00134	Voltage-dependent anion-selective channel protein 2 OS=Mus musculus OX=10090 GN=Vdac2 PE=1 SV=2	97418.8	107927	49202.3	51086.6	64398.4	62178	102673	50144.4	63288.2	0.488391	0.616407	0	-1.03389	-0.698045
Q9CYR0	4	4	39.6626	Ssbp1	0.00053	Single-stranded DNA-binding protein_ mitochondrial OS=Mus musculus OX=10090 GN=Ssbp1 PE=1 SV=1	6833.23	6316.68	2907.03	2732.2	3570.86	3543.45	6574.96	2819.61	3557.16	0.428841	0.541016	0	-1.22148	-0.886256
Q9ERK4	21	16	152.898	Cse1l	0.01602	Exportin-2 OS=Mus musculus OX=10090 GN=Cse1l PE=1 SV=1	32351.2	33722.3	14583.7	15163.7	15981.3	21533.1	33036.8	14873.7	18757.2	0.450216	0.567768	0	-1.15131	-0.816627
Q9D0G0	4	3	25.2018	Mrps30	0.10485	28S ribosomal protein S30_ mitochondrial OS=Mus musculus OX=10090 GN=Mrps30 PE=1 SV=1	1253.43	1622.59	913.732	1009.77	1141.68	1282.58	1438.01	961.752	1212.13	0.668806	0.842918	0	-0.58034	-0.246535
Q99JF5	1	1	6.1026	Mvd	0.66354	Diphosphomevalonate decarboxylase OS=Mus musculus OX=10090 GN=Mvd PE=1 SV=2	225.051	476.681	349.119	352.912	397.339	486.914	350.866	351.015	442.126	1.00043	1.2601	0	0.000614833	0.333539
A2AQP0	35	14	294.183	Myh7b	0.03744	Myosin-7B OS=Mus musculus OX=10090 GN=Myh7b PE=3 SV=1	10620.6	11534.7	9859.94	9196.5	12281.6	11719.6	11077.6	9528.22	12000.6	0.860131	1.08332	0	-0.217372	0.115457
Q9JJF3	2	1	12.4564	Riox1	0.01226	Ribosomal oxygenase 1 OS=Mus musculus OX=10090 GN=Riox1 PE=1 SV=2	10755.4	12084.9	7608.35	6905.38	9096.2	9166.12	11420.1	7256.86	9131.16	0.635444	0.799566	0	-0.654163	-0.322712
P26443	22	17	190.211	Glud1	0.0099	Glutamate dehydrogenase 1_ mitochondrial OS=Mus musculus OX=10090 GN=Glud1 PE=1 SV=1	14743	14111.4	11774.7	12030.7	15409.8	14529.1	14427.2	11902.7	14969.5	0.825021	1.03759	0	-0.277498	0.0532361
Q9Z1P6	7	6	60.0249	Ndufa7	0.00202	NADH dehydrogenase [ubiquinone] 1 alpha subcomplex subunit 7 OS=Mus musculus OX=10090 GN=Ndufa7 PE=1 SV=3	25350.3	23531.9	12790.2	13757.5	16340.5	16983	24441.1	13273.9	16661.7	0.543097	0.681711	0	-0.880718	-0.552768
P47915	4	4	29.727	Rpl29	0.68982	60S ribosomal protein L29 OS=Mus musculus OX=10090 GN=Rpl29 PE=1 SV=2	11690.1	10923.6	13893.2	5746.44	12430.2	12193.6	11306.8	9819.83	12311.9	0.868486	1.08889	0	-0.203425	0.122857
Q6ZQI3	5	5	33.4266	Mlec	0.03265	Malectin OS=Mus musculus OX=10090 GN=Mlec PE=1 SV=2	3212.19	3655.05	4126.16	3715.06	5027.91	4790.79	3433.62	3920.61	4909.35	1.14183	1.42979	0	0.191345	0.5158
Q9D7N6	1	1	6.2316	Mrpl30	0.02796	39S ribosomal protein L30_ mitochondrial OS=Mus musculus OX=10090 GN=Mrpl30 PE=1 SV=1	922.127	806.5	408.775	272.304	451.977	400.687	864.314	340.539	426.332	0.393999	0.49326	0	-1.34373	-1.01958
Q05186	9	8	68.9716	Rcn1	0.02522	Reticulocalbin-1 OS=Mus musculus OX=10090 GN=Rcn1 PE=1 SV=1	3866.26	3709.31	4403.3	5276.76	5804.92	6306	3787.79	4840.03	6055.46	1.2778	1.59868	0	0.353661	0.676882
Q9CQQ7	22	21	248.172	Atp5f1	0.01597	ATP synthase F(0) complex subunit B1_ mitochondrial OS=Mus musculus OX=10090 GN=Atp5f1 PE=1 SV=1	95077.3	96082.1	50523.5	61116.4	67653.8	71971	95579.7	55820	69812.4	0.584015	0.730411	0	-0.775923	-0.45322
Q08857	8	8	56.6974	Cd36	0.0996	Platelet glycoprotein 4 OS=Mus musculus OX=10090 GN=Cd36 PE=1 SV=2	8401.08	8328.63	5451.59	6472.64	8161.15	6742.26	8364.86	5962.11	7451.7	0.712758	0.890835	0	-0.488517	-0.16677
Q9CQU3	1	1	7.4374	Rer1	0.00742	Protein RER1 OS=Mus musculus OX=10090 GN=Rer1 PE=1 SV=1	566.287	707.284	1117.71	1148.81	1368.88	1463.89	636.786	1133.26	1416.39	1.77965	2.22428	0	0.831597	1.15334
Q8BFR5	23	20	255.704	Tufm	0.0039	Elongation factor Tu_ mitochondrial OS=Mus musculus OX=10090 GN=Tufm PE=1 SV=1	32521.3	34731.7	14522.3	17067.3	19923	19529.3	33626.5	15794.8	19726.1	0.469713	0.586625	0	-1.09015	-0.769489
Q9D952	3	1	18.7974	Evpl	0.08143	Envoplakin OS=Mus musculus OX=10090 GN=Evpl PE=1 SV=3	8556.32	9534.03	10025.3	9188.65	12863.7	11123.2	9045.17	9607	11993.4	1.06211	1.32595	0	0.086937	0.407023
Q60931	12	10	100.13	Vdac3	0.02564	Voltage-dependent anion-selective channel protein 3 OS=Mus musculus OX=10090 GN=Vdac3 PE=1 SV=1	31178.9	34797.7	15972	20318.5	22954	22341.6	32988.3	18145.2	22647.8	0.55005	0.686541	0	-0.862365	-0.542583
P52293	5	5	38.8284	Kpna2	0.00107	Importin subunit alpha-1 OS=Mus musculus OX=10090 GN=Kpna2 PE=1 SV=2	735.639	824.987	1432.56	1502.23	1862.33	1798.19	780.313	1467.39	1830.26	1.88052	2.34555	0	0.911132	1.22993
Q9Z2C8	4	2	35.3069	Ybx2	0.01215	Y-box-binding protein 2 OS=Mus musculus OX=10090 GN=Ybx2 PE=1 SV=1	3417.84	4442.47	1670.09	1812.65	2123.5	2220.38	3930.16	1741.37	2171.94	0.443079	0.552634	0	-1.17436	-0.855603
P56480	41	40	563.553	Atp5f1b	6e-05	ATP synthase subunit beta_ mitochondrial OS=Mus musculus OX=10090 GN=Atp5f1b PE=1 SV=2	498040	512615	220078	211471	269600	268378	505327	215775	268989	0.427	0.532307	0	-1.22769	-0.90967
P62307	2	2	15.8927	Snrpf	0.03351	Small nuclear ribonucleoprotein F OS=Mus musculus OX=10090 GN=Snrpf PE=1 SV=1	1436.11	1698.98	2320.48	3224.7	3227.2	3675.88	1567.54	2772.59	3451.54	1.76875	2.20188	0	0.822729	1.13874
Q3U0V1	14	13	101.028	Khsrp	0.06369	Far upstream element-binding protein 2 OS=Mus musculus OX=10090 GN=Khsrp PE=1 SV=2	7008	8114.56	6235.48	6210.25	7761.04	7717.55	7561.28	6222.86	7739.3	0.82299	1.02354	0	-0.281053	0.0335717
Q9WUD1	1	1	6.149	Stub1	0.40839	STIP1 homology and U box-containing protein 1 OS=Mus musculus OX=10090 GN=Stub1 PE=1 SV=1	1233.59	1747.76	1292.82	1117.7	1537.99	1459.84	1490.67	1205.26	1498.91	0.808535	1.00553	0	-0.306618	0.00795471
Q3TDQ1	6	4	40.8374	Stt3b	0.15386	Dolichyl-diphosphooligosaccharide--protein glycosyltransferase subunit STT3B OS=Mus musculus OX=10090 GN=Stt3b PE=1 SV=2	1392.45	1727.11	1534.82	1579.29	1999.3	1871.63	1559.78	1557.05	1935.46	0.998252	1.24086	0	-0.00252365	0.311337
Q8K5B2	1	1	6.3512	Mcfd2	0.06018	Multiple coagulation factor deficiency protein 2 homolog OS=Mus musculus OX=10090 GN=Mcfd2 PE=1 SV=1	353.716	671.309	1193.07	1041.49	1310.59	1466.7	512.513	1117.28	1388.64	2.18	2.70948	0	1.12433	1.43802
P49817	9	7	92.0187	Cav1	0.26342	Caveolin-1 OS=Mus musculus OX=10090 GN=Cav1 PE=1 SV=1	12312	12548.3	12172.4	9382.08	12923.8	13822.1	12430.1	10777.3	13373	0.867027	1.07585	0	-0.205851	0.10548
Q80XB4	12	11	75.8101	Nrap	0.02531	Nebulin-related-anchoring protein OS=Mus musculus OX=10090 GN=Nrap PE=1 SV=3	8236.58	8116.74	4997.14	5946.15	6874.4	6702.85	8176.66	5471.65	6788.62	0.669179	0.830244	0	-0.579537	-0.268393
Q8C129	6	6	44.6207	Lnp	0.00219	Leucyl-cystinyl aminopeptidase OS=Mus musculus OX=10090 GN=Lnpep PE=1 SV=1	9498.83	8558.04	4032.53	4306.54	4958.16	5376.52	9028.43	4169.53	5167.34	0.461823	0.572341	0	-1.11459	-0.805054
O88544	12	9	104.39	Cops4	0.00507	COP9 signalosome complex subunit 4 OS=Mus musculus OX=10090 GN=Cops4 PE=1 SV=1	4500.89	4099.32	5317.57	5387.6	6794.11	6461.67	4300.11	5352.59	6627.89	1.24476	1.54133	0	0.315864	0.624176
P85094	1	1	13.5788	Isoc2a	0.04114	Isochorismatase domain-containing protein 2A OS=Mus musculus OX=10090 GN=Isoc2a PE=1 SV=1	1232.59	1642.04	427.961	353.748	332.37	635.462	1437.32	390.855	483.916	0.271934	0.336681	0	-1.87867	-1.57055
Q8BWM0	9	6	63.9863	Ptges2	0.00028	Prostaglandin E synthase 2 OS=Mus musculus OX=10090 GN=Ptges2 PE=1 SV=3	4540.59	4768.7	2440.16	2357.34	2941.35	2998.39	4654.64	2398.75	2969.87	0.515345	0.638044	0	-0.956389	-0.648271
Q9CWW6	2	2	14.352	Pin4	0.01289	Peptidyl-prolyl cis-trans isomerase NIMA-interacting 4 OS=Mus musculus OX=10090 GN=Pin4 PE=1 SV=1	1458.02	1522.09	1481.44	1605.55	1900.13	1919.49	1490.06	1543.5	1909.81	1.03586	1.2817	0	0.0508332	0.358061
O70475	13	11	102.556	Ugdh	0.01486	UDP-glucose 6-dehydrogenase OS=Mus musculus OX=10090 GN=Ugdh PE=1 SV=1	6201.78	6757.61	6861.01	7378.68	8812.1	8777.66	6479.69	7119.85	8794.88	1.09879	1.3573	0	0.135921	0.440738
P00405	6	6	68.6298	Mtco2	0.00458	Cytochrome c oxidase subunit 2 OS=Mus musculus OX=10090 GN=Mtco2 PE=1 SV=1	123898	117310	63398.9	68315.7	76739.9	85951.4	120604	65857.3	81345.7	0.546062	0.674486	0	-0.872862	-0.568141
Q9CQF9	6	6	55.2644	Pcyox1	0.10799	Prenylcysteine oxidase OS=Mus musculus OX=10090 GN=Pcyox1 PE=1 SV=1	2998.2	2564.49	2597.87	2747.01	3365.51	3224.98	2781.35	2672.44	3295.25	0.960844	1.18477	0	-0.0576265	0.244603
Q6PE01	2	2	12.8409	Snrnp40	0.11369	U5 small nuclear ribonucleoprotein 40 kDa protein OS=Mus musculus OX=10090 GN=Snrnp40 PE=1 SV=1	2559.79	2135.09	2307.37	2407.81	2980.06	2833.36	2347.44	2357.59	2906.71	1.00432	1.23825	0	0.00622606	0.308298
A6H5Y1	1	1	6.5111	Mphosph9	0.27784	M-phase phosphoprotein 9 OS=Mus musculus OX=10090 GN=Mphosph9 PE=2 SV=1	974.979	1167.59	971.916	776.731	1114.21	1040.98	1071.28	874.323	1077.6	0.816146	1.00589	0	-0.293101	0.00847646
P46061	9	6	63.9161	Rangap1	0.05901	Ran GTPase-activating protein 1 OS=Mus musculus OX=10090 GN=Rangap1 PE=1 SV=2	3959.31	3301.43	3910.61	4029.01	4939.68	4845.55	3630.37	3969.81	4892.62	1.0935	1.34769	0	0.128952	0.43049
Q99LB2	2	2	19.6637	Dhrs4	0.06073	Dehydrogenase/reductase SDR family member 4 OS=Mus musculus OX=10090 GN=Dhrs4 PE=1 SV=3	8385.75	9353.77	8044.47	8606.1	10358.3	10157.3	8869.76	8325.28	10257.8	0.938614	1.15649	0	-0.0913958	0.209753
G5E829	3	3	18.7415	Atp2b1	0.04071	Plasma membrane calcium-transporting ATPase 1 OS=Mus musculus OX=10090 GN=Atp2b1 PE=1 SV=1	1186.05	1287.93	1308.6	1509.99	1788.65	1679.26	1236.99	1409.29	1733.95	1.13929	1.40175	0	0.188137	0.487233
Q8R050;Q149F3	11	8	79.9768	Gspt1	0.11939	Eukaryotic peptide chain release factor GTP-binding subunit ERF3A OS=Mus musculus OX=10090 GN=Gspt1 PE=1 SV=2	5967.85	6633.39	5632.84	5681.3	7393.74	6523.25	6300.62	5657.07	6958.5	0.897859	1.10441	0	-0.155439	0.143281
Q9ER88	7	7	54.2396	Dap3	0.06501	28S ribosomal protein S29_ mitochondrial OS=Mus musculus OX=10090 GN=Dap3 PE=1 SV=1	3640.16	3794.81	2583.46	2626.51	3547.7	2856.28	3717.49	2604.99	3201.99	0.700739	0.861332	0	-0.513052	-0.215359
Q6P1B1	8	7	50.3269	Xpnp1	0.00448	Xaa-Pro aminopeptidase 1 OS=Mus musculus OX=10090 GN=Xpnpep1 PE=1 SV=1	3668.55	3316.61	2107.41	2121.16	2516.96	2680.05	3492.58	2114.28	2598.51	0.605365	0.744008	0	-0.724124	-0.42661
P06537	2	2	12.321	Nr3c1	0.49276	Glucocorticoid receptor OS=Mus musculus OX=10090 GN=Nr3c1 PE=1 SV=1	10142	10160.8	10038.8	5533.34	9727.58	9392.4	10151.4	7786.07	9559.99	0.766994	0.94174	0	-0.382713	-0.0865995
Q8VDN2	46	27	483.475	Atp1a1	0.02681	Sodium/potassium-transporting ATPase subunit alpha-1 OS=Mus musculus OX=10090 GN=Atp1a1 PE=1 SV=1	33399.9	33657.2	25567.8	26347.3	33682.7	30000.1	33528.6	25957.5	31841.4	0.774192	0.94968	0	-0.369236	-0.0744869
P53395	13	11	103.365	Dbt	0.00403	Lipoamide acyltransferase component of branched-chain alpha-keto acid dehydrogenase complex_ mitochondrial OS=Mus musculus OX=10090 GN=Dbt PE=1 SV=2	4413.58	4466.72	4255.74	4430.36	5405	5249.67	4440.15	4343.05	5327.33	0.978132	1.19981	0	-0.0318985	0.262805
Q8VBV7	1	1	6.2824	Cops8	0.24028	COP9 signalosome complex subunit 8 OS=Mus musculus OX=10090 GN=Cops8 PE=1 SV=1	3260.56	4757.47	2850.32	2767.26	3526.58	3357.57	4009.02	2808.79	3442.08	0.700619	0.858583	0	-0.513298	-0.21997
Q9DBL1	7	4	47.406	Acadsb	0.19937	Short/branched chain specific acyl-CoA dehydrogenase_ mitochondrial OS=Mus musculus OX=10090 GN=Acadsb PE=1 SV=1	5928.35	5863.96	5467.09	4798.76	6805.64	5770.38	5896.16	5132.92	6288.01	0.870554	1.06646	0	-0.199995	0.0928279
Q8R349	2	2	12.4903	Cdc16	0.05521	Cell division cycle protein 16 homolog OS=Mus musculus OX=10090 GN=Cdc16 PE=1 SV=1	1666.45	2041.74	2363.99	2212.95	2962	2640.86	1854.09	2288.47	2801.43	1.23428	1.51094	0	0.303669	0.59545
Q9ES83	7	6	46.6841	Bves	0.04084	Blood vessel epicardial substance OS=Mus musculus OX=10090 GN=Bves PE=1 SV=1	3240.66	3477.4	2110.16	2406.8	2958.28	2563.96	3359.03	2258.48	2761.12	0.672362	0.822	0	-0.572691	-0.28279
Q91ZW3;Q6PGB8	4	4	30.7865	Smarca5	0.34985	SWI/SNF-related matrix-associated actin-dependent regulator of chromatin subfamily A member 5 OS=Mus musculus OX=10090 GN=Smarca5 PE=1 SV=1	12484.8	11710.6	8599.65	1703.86	6281.27	6315.31	12097.7	5151.75	6298.29	0.425846	0.520619	0	-1.2316	-0.941699
Q8K4P8	4	2	24.3497	Hecw1	0.38863	E3 ubiquitin-protein ligase HECW1 OS=Mus musculus OX=10090 GN=Hecw1 PE=1 SV=3	414.166	420.023	462.849	431.1	650.508	442.27	417.094	446.975	546.389	1.07164	1.30999	0	0.0998186	0.389554
P17426	12	6	87.4405	Ap2a1	0.00166	AP-2 complex subunit alpha-1 OS=Mus musculus OX=10090 GN=Ap2a1 PE=1 SV=1	1141.6	1211.5	1552.82	1539.37	1939.7	1839.42	1176.55	1546.09	1889.56	1.31409	1.60602	0	0.394067	0.683491
P97467	6	5	38.7512	Pam	0.01167	Peptidyl-glycine alpha-amidating monooxygenase OS=Mus musculus OX=10090 GN=Pam PE=1 SV=2	3344.71	3268.64	2130.52	2077.51	2757.45	2384.44	3306.68	2104.01	2570.95	0.636292	0.777502	0	-0.652238	-0.363082
Q8BLS7	1	1	6.1669	Sowaha	0.06837	Ankyrin repeat domain-containing protein SOWAHA OS=Mus musculus OX=10090 GN=Sowaha PE=1 SV=2	1403.98	1264.94	990.764	801.362	1146.96	1042.16	1334.46	896.063	1094.56	0.671478	0.820225	0	-0.574587	-0.285909
Q9CWX2	2	2	12.6743	Ndufaf1	0.00228	Complex I intermediate-associated protein 30_ mitochondrial OS=Mus musculus OX=10090 GN=Ndufaf1 PE=1 SV=2	2006.18	2162.5	1068.73	1156.06	1322.55	1393.24	2084.34	1112.4	1357.9	0.533692	0.651476	0	-0.905921	-0.618216
Q9CR68	12	10	151.647	Uqcrfs1	0.0085	Cytochrome b-c1 complex subunit Rieske_ mitochondrial OS=Mus musculus OX=10090 GN=Uqcrfs1 PE=1 SV=1	56010.5	64071.7	23882.4	29409.2	33062.4	31911.1	60041.1	26645.8	32486.8	0.443793	0.541075	0	-1.17204	-0.886099
P56391	4	4	43.6853	Cox6b1	0.00341	Cytochrome c oxidase subunit 6B1 OS=Mus musculus OX=10090 GN=Cox6b1 PE=1 SV=2	58352.6	53477.9	22551	23472.9	25509.5	30439.6	55915.3	23012	27974.6	0.411551	0.500303	0	-1.28086	-0.999127
Q9D1N9	4	4	24.8874	Mrpl21	0.00217	39S ribosomal protein L21_ mitochondrial OS=Mus musculus OX=10090 GN=Mrpl21 PE=1 SV=1	3850.81	4146	2206.2	2354.99	2821.91	2719.41	3998.4	2280.59	2770.66	0.570376	0.692941	0	-0.810015	-0.529196
Q99M87	6	6	38.1809	Dnaja3	0.00207	DnaJ homolog subfamily A member 3_ mitochondrial OS=Mus musculus OX=10090 GN=Dnaja3 PE=1 SV=1	2413.95	2345.93	1272.66	1361.89	1534.7	1664.91	2379.94	1317.27	1599.8	0.55349	0.672202	0	-0.853372	-0.573033
Q61781;Q9Z2K1	3	1	25.5307	Krt14	0.00065	Keratin_ type I cytoskeletal 14 OS=Mus musculus OX=10090 GN=Krt14 PE=1 SV=2	4845.96	4958.9	1651.28	1722.15	1911.79	2181.11	4902.43	1686.72	2046.45	0.344058	0.417436	0	-1.53928	-1.26037
Q9CY57	1	1	6.125	Chtop	0.04106	Chromatin target of PRMT1 protein OS=Mus musculus OX=10090 GN=Chtop PE=1 SV=2	3490.41	3420.76	3482.82	3459.18	4451.51	3970.26	3455.59	3471	4210.89	1.00446	1.21857	0	0.00642096	0.285195
P40630	3	3	25.6023	Tfam	0.06034	Transcription factor A_ mitochondrial OS=Mus musculus OX=10090 GN=Tfam PE=1 SV=2	3206.52	4420.03	1984.09	2279.64	2606.02	2562.37	3813.28	2131.87	2584.2	0.559064	0.677684	0	-0.838915	-0.561316
P15116	3	3	27.6306	Cdh2	0.00238	Cadherin-2 OS=Mus musculus OX=10090 GN=Cdh2 PE=1 SV=2	5638.2	5408.07	3350.94	3491.84	4000.34	4293.35	5523.14	3421.39	4146.85	0.619465	0.750814	0	-0.690905	-0.413472
Q99KJ8	12	11	86.1652	Dctn2	0.0143	Dynactin subunit 2 OS=Mus musculus OX=10090 GN=Dctn2 PE=1 SV=3	15212.4	15677	10177.8	10635.8	13416.4	11790.1	15444.7	10406.8	12603.2	0.673809	0.816024	0	-0.569589	-0.293317
O70133	23	20	179.138	Dhx9	0.02144	ATP-dependent RNA helicase A OS=Mus musculus OX=10090 GN=Dhx9 PE=1 SV=2	7102.1	6753.81	6042.93	6280.07	7284.65	7634.63	6927.96	6161.5	7459.64	0.889367	1.07674	0	-0.169148	0.106676
Q8C5Q4	2	2	12.4891	Grsf1	0.00607	G-rich sequence factor 1 OS=Mus musculus OX=10090 GN=Grsf1 PE=1 SV=2	1605.72	1417.47	876.147	834.403	997.545	1071.15	1511.6	855.275	1034.35	0.565808	0.684273	0	-0.821614	-0.547357
P09671	12	10	150.956	Sod2	0.00219	Superoxide dismutase [Mn]_ mitochondrial OS=Mus musculus OX=10090 GN=Sod2 PE=1 SV=3	51726	57007.5	19734.2	21872.4	23577.8	26702.8	54366.8	20803.3	25140.3	0.382647	0.46242	0	-1.38592	-1.11272
Q8R2Y2	6	6	39.9428	Mcam	0.13171	Cell surface glycoprotein MUC18 OS=Mus musculus OX=10090 GN=Mcam PE=1 SV=1	6613.07	6935.6	6735.75	7335.65	9242.1	7760.33	6774.33	7035.7	8501.21	1.03858	1.25491	0	0.0546142	0.32759
P13542	59	3	644.103	Myh8	0.31971	Myosin-8 OS=Mus musculus OX=10090 GN=Myh8 PE=2 SV=2	8700.31	7228.18	7516.83	6265.5	8544.65	8096.51	7964.24	6891.16	8320.58	0.865263	1.04474	0	-0.208789	0.0631476
Q9DC70	10	8	76.496	Ndufs7	0.01293	NADH dehydrogenase [ubiquinone] iron-sulfur protein 7_ mitochondrial OS=Mus musculus OX=10090 GN=Ndufs7 PE=1 SV=1	13738.7	12600.6	7845.57	6444.26	8628.98	8623.21	13169.7	7144.91	8626.1	0.542528	0.654998	0	-0.882229	-0.610438
Q8R164	4	3	27.2696	Bphl	0.00045	Valacyclovir hydrolase OS=Mus musculus OX=10090 GN=Bphl PE=1 SV=1	1601.41	1520.23	532.65	588.529	689.266	664.024	1560.82	560.589	676.645	0.359164	0.433519	0	-1.47729	-1.20583
P47962	11	10	129.352	Rpl5	0.0197	60S ribosomal protein L5 OS=Mus musculus OX=10090 GN=Rpl5 PE=1 SV=3	25103.2	26898.1	29516.7	30174.2	37928.5	34079.2	26000.7	29845.5	36003.8	1.14787	1.38473	0	0.198963	0.469603
P29758	20	20	180.76	Oat	0.00416	Ornithine aminotransferase_ mitochondrial OS=Mus musculus OX=10090 GN=Oat PE=1 SV=1	31911.7	28636.6	17702.4	18591.8	21943	21785.5	30274.1	18147.1	21864.3	0.599426	0.72221	0	-0.738346	-0.469509
Q9JKB3	8	4	64.242	Ybx3	0.11164	Y-box-binding protein 3 OS=Mus musculus OX=10090 GN=Ybx3 PE=1 SV=2	3074.56	3092.37	3079.04	3424.98	4230.74	3603.07	3083.46	3252.01	3916.91	1.05466	1.27029	0	0.0767799	0.345162
Q6PIE5	23	8	214.442	Atp1a2	0.00376	Sodium/potassium-transporting ATPase subunit alpha-2 OS=Mus musculus OX=10090 GN=Atp1a2 PE=1 SV=1	11846	11899.7	9068.01	9567.18	11316.9	11121.8	11872.8	9317.6	11219.4	0.784783	0.94496	0	-0.349634	-0.0816747
Q925I1	9	8	59.3517	Atad3	0.02629	ATPase family AAA domain-containing protein 3 OS=Mus musculus OX=10090 GN=Atad3 PE=1 SV=1	8807.65	9672.75	7035.36	6308.94	7987.29	8068.93	9240.2	6672.15	8028.11	0.722078	0.868824	0	-0.469773	-0.202863
P27600	3	2	27.2071	Gna12	0.01062	Guanine nucleotide-binding protein subunit alpha-12 OS=Mus musculus OX=10090 GN=Gna12 PE=1 SV=3	3270.04	3120.4	4047.81	3749.14	4882.51	4495.32	3195.22	3898.48	4688.91	1.2201	1.46748	0	0.286997	0.553339
Q3V1I0	1	1	6.3754	Lyg2	0.00279	Lysozyme g-like protein 2 OS=Mus musculus OX=10090 GN=Lyg2 PE=2 SV=1	104.249	152.597	978.867	892.722	1286.71	963.945	128.423	935.794	1125.33	7.28681	8.76268	0	2.86529	3.13137
Q80XP9	1	1	6.0323	Wnk3	0.65269	Serine/threonine-protein kinase WNK3 OS=Mus musculus OX=10090 GN=Wnk3 PE=1 SV=3	725.093	683.688	825.051	494.676	840.654	745.132	704.391	659.863	792.893	0.936786	1.12564	0	-0.094209	0.170749
P97742	2	1	14.1767	Cpt1a	0.03284	Carnitine O-palmitoyltransferase 1_ liver isoform OS=Mus musculus OX=10090 GN=Cpt1a PE=1 SV=4	4013.1	4770.41	2608.67	2318.58	2680.61	3237.15	4391.75	2463.62	2958.88	0.560966	0.673736	0	-0.834016	-0.569746
Q8QZS1	8	5	64.2176	Hibch	0.0001	3-hydroxyisobutyryl-CoA hydrolase_ mitochondrial OS=Mus musculus OX=10090 GN=Hibch PE=1 SV=1	5027.82	5310.88	2004.6	1967.14	2347.51	2421.58	5169.35	1985.87	2384.55	0.384162	0.461285	0	-1.38021	-1.11627
Q9CQ62	15	13	131.613	Decr1	0.00102	2_4-dienoyl-CoA reductase_ mitochondrial OS=Mus musculus OX=10090 GN=Decr1 PE=1 SV=1	22754.2	23731.9	14937.7	14260.6	17734.6	17319.4	23243.1	14599.1	17527	0.628107	0.754075	0	-0.670918	-0.407219
P63321	4	2	27.1709	Rala	0.00099	Ras-related protein Ral-A OS=Mus musculus OX=10090 GN=Rala PE=1 SV=1	819.468	792.141	1002.57	980.66	1212.07	1167.44	805.804	991.616	1189.75	1.23059	1.47648	0	0.299352	0.562159
Q3TJD7	4	4	39.2071	Pdlim7	0.02459	PDZ and LIM domain protein 7 OS=Mus musculus OX=10090 GN=Pdlim7 PE=1 SV=1	8306.49	8292.02	4720.77	5703.65	6485.85	6019.75	8299.26	5212.21	6252.8	0.628034	0.753417	0	-0.671087	-0.40848
Q9DC23	1	1	6.1915	Dnajc10	0.71017	DnaJ homolog subfamily C member 10 OS=Mus musculus OX=10090 GN=Dnajc10 PE=1 SV=2	593.066	525.853	956.113	72.0572	550.584	681.227	559.459	514.085	615.906	0.918897	1.10089	0	-0.122026	0.138676
Q9QYF1	2	2	12.4133	Rdh11	0.003	Retinol dehydrogenase 11 OS=Mus musculus OX=10090 GN=Rdh11 PE=1 SV=2	166.215	203.403	620.768	817.244	888.961	833.656	184.809	719.006	861.308	3.89053	4.66053	0	1.95997	2.22049
P35979;Q811G0	7	5	80.5525	Rpl12	0.2386	60S ribosomal protein L12 OS=Mus musculus OX=10090 GN=Rpl12 PE=1 SV=2	21304.9	23933.9	19382.3	22832.6	24658.2	25901.9	22619.4	21107.4	25280.1	0.933157	1.11763	0	-0.0998087	0.160439
O35643	23	9	159.011	Ap1b1	0.00816	AP-1 complex subunit beta-1 OS=Mus musculus OX=10090 GN=Ap1b1 PE=1 SV=2	1198.07	1342.46	1652.14	1661.74	2045.81	1919.35	1270.27	1656.94	1982.58	1.3044	1.56076	0	0.383391	0.642248
P57784	7	5	45.9359	Snrpa1	0.1229	U2 small nuclear ribonucleoprotein A' OS=Mus musculus OX=10090 GN=Snrpa1 PE=1 SV=2	3307.81	3750.48	2900.71	2892.73	3671.54	3251.94	3529.15	2896.72	3461.74	0.820799	0.9809	0	-0.284899	-0.0278218
Q9CR67	3	3	19.4161	Tmem33	0.00963	Transmembrane protein 33 OS=Mus musculus OX=10090 GN=Tmem33 PE=1 SV=1	1240.95	1221.78	1503.55	1625.43	1963.51	1774.78	1231.36	1564.49	1869.14	1.27054	1.51795	0	0.345437	0.602121
P16602	3	3	18.9589	ATI	0.01	A-type inclusion protein A25 homolog OS=Cowpox virus OX=10243 GN=ATI PE=3 SV=1	8664.94	7844.62	6004.54	5837.08	7064.15	7081.79	8254.78	5920.81	7072.97	0.717259	0.856833	0	-0.479435	-0.222914
Q91VM9	9	9	63.0389	Ppa2	0.00268	Inorganic pyrophosphatase 2_ mitochondrial OS=Mus musculus OX=10090 GN=Ppa2 PE=1 SV=1	4505.88	5239.29	2027.8	2134.12	2582.98	2387.59	4872.58	2080.96	2485.28	0.427075	0.510054	0	-1.22744	-0.971277
Q64105	2	1	12.4023	Spr	0.57862	Sepiapterin reductase OS=Mus musculus OX=10090 GN=Spr PE=1 SV=1	819.24	1402.03	1069.81	1257.15	1439.32	1339.2	1110.63	1163.48	1389.26	1.04758	1.25087	0	0.0670593	0.322928
P21956	13	11	92.662	Mfge8	0.03506	Lactadherin OS=Mus musculus OX=10090 GN=Mfge8 PE=1 SV=3	5539.29	5103.36	3492.72	3793.58	4662.88	4034.31	5321.32	3643.15	4348.59	0.684632	0.817201	0	-0.546599	-0.291237
Q3V132	7	4	58.7122	Slc25a31	0.0027	ADP/ATP translocase 4 OS=Mus musculus OX=10090 GN=Slc25a31 PE=1 SV=1	41060.7	37655.4	21310.5	22882.4	25889.3	26825.7	39358	22096.4	26357.5	0.561421	0.669686	0	-0.832845	-0.578444
P97789	1	1	6.0255	Xrn1	0.01003	5'-3' exoribonuclease 1 OS=Mus musculus OX=10090 GN=Xrn1 PE=1 SV=1	5719.16	5979.62	3662.29	3167.99	4238.38	3907.62	5849.39	3415.14	4073	0.583846	0.696312	0	-0.776341	-0.522194
P56382	4	4	42.2228	Atp5f1e	6e-05	ATP synthase subunit epsilon_ mitochondrial OS=Mus musculus OX=10090 GN=Atp5f1e PE=1 SV=2	43205	42153.1	19301.3	19048	23289.4	22444.3	42679	19174.6	22866.8	0.449275	0.535787	0	-1.15433	-0.90027
P47738	18	14	152.901	Aldh2	0.10471	Aldehyde dehydrogenase_ mitochondrial OS=Mus musculus OX=10090 GN=Aldh2 PE=1 SV=1	12113.2	14743.3	9467.43	9930.41	12311.2	10765.7	13428.2	9698.92	11538.5	0.722279	0.85927	0	-0.469373	-0.218816
P04117	4	4	28.0355	Fabp4	0.02317	Fatty acid-binding protein_ adipocyte OS=Mus musculus OX=10090 GN=Fabp4 PE=1 SV=3	11675.6	10921.9	7722.69	7542.21	9754.84	8401.82	11298.8	7632.45	9078.33	0.675511	0.803478	0	-0.565949	-0.315669
P68372	28	1	344.638	Tubb4b	0.10758	Tubulin beta-4B chain OS=Mus musculus OX=10090 GN=Tubb4b PE=1 SV=1	35369.5	31994.4	29693.2	30905.1	37428.4	34630.5	33681.9	30299.1	36029.4	0.899566	1.0697	0	-0.152698	0.0971999
Q8C0I1	1	1	6.3915	Agps	0.00021	Alkyldihydroxyacetonephosphate synthase_ peroxisomal OS=Mus musculus OX=10090 GN=Agps PE=1 SV=1	198.957	200.693	763.789	674.445	876.146	833.405	199.825	719.117	854.776	3.59873	4.27762	0	1.84749	2.09681
P62960	11	8	108.156	Ybx1	0.00993	Nuclease-sensitive element-binding protein 1 OS=Mus musculus OX=10090 GN=Ybx1 PE=1 SV=3	17909.3	17195.8	17245.3	17143.6	20858.6	20005.2	17552.5	17194.5	20431.9	0.9796	1.16404	0	-0.0297349	0.219144
Q922K7	1	1	6.5438	Nop2	0.16698	Probable 28S rRNA (cytosine-C(5))-methyltransferase OS=Mus musculus OX=10090 GN=Nop2 PE=1 SV=1	646.386	891.28	923.507	950.867	1196.61	1030.33	768.833	937.187	1113.47	1.21897	1.44825	0	0.285667	0.534316
P62715;P63330	8	7	54.7377	Ppp2cb	0.00073	Serine/threonine-protein phosphatase 2A catalytic subunit beta isoform OS=Mus musculus OX=10090 GN=Ppp2cb PE=1 SV=1	4979.33	4959.74	6379.14	6304.62	7724.32	7332.92	4969.54	6341.88	7528.62	1.27615	1.51495	0	0.351799	0.599274
P63094;Q6R0H7	10	7	68.3612	Gnas	0.04159	Guanine nucleotide-binding protein G(s) subunit alpha isoforms short OS=Mus musculus OX=10090 GN=Gnas PE=1 SV=1	1965.73	1550.8	2278.44	2544.64	2885.65	2839.42	1758.27	2411.54	2862.54	1.37154	1.62805	0	0.455802	0.703141
Q9D6K8	2	2	13.6123	Fundc2	0.00925	FUN14 domain-containing protein 2 OS=Mus musculus OX=10090 GN=Fundc2 PE=1 SV=1	2825.29	2576.1	1627.62	1769.53	2084.73	1945.92	2700.7	1698.58	2015.32	0.62894	0.746224	0	-0.669006	-0.42232
O35129	18	16	187.037	Phb2	0.00187	Prohibitin-2 OS=Mus musculus OX=10090 GN=Phb2 PE=1 SV=1	37948.6	41662.6	21846.8	22642.3	26788.4	25950.4	39805.6	22244.5	26369.4	0.558829	0.662456	0	-0.83952	-0.594104
Q9JHI5	13	8	109.397	Ivd	0.00061	Isovaleryl-CoA dehydrogenase_ mitochondrial OS=Mus musculus OX=10090 GN=Ivd PE=1 SV=1	13547.5	13653.7	5837.75	6378.62	7412.04	7058	13600.6	6108.18	7235.02	0.449112	0.531963	0	-1.15485	-0.910601
Q3TYS2	2	1	20.396	1 SV	0.86578	Uncharacterized protein C17orf62 homolog OS=Mus musculus OX=10090 PE=1 SV=2	1269.15	816.593	980.536	808.706	1327.08	791.493	1042.87	894.621	1059.29	0.857843	1.01574	0	-0.221214	0.0225294
Q9Z1F9	3	3	25.754	Uba2	0.0068	SUMO-activating enzyme subunit 2 OS=Mus musculus OX=10090 GN=Uba2 PE=1 SV=1	632.402	722.611	1245.37	1413.64	1697.88	1448.46	677.507	1329.51	1573.17	1.96235	2.32199	0	0.972583	1.21536
Q9CR62	16	15	147.596	Slc25a11	0.00023	Mitochondrial 2-oxoglutarate/malate carrier protein OS=Mus musculus OX=10090 GN=Slc25a11 PE=1 SV=3	20412.5	19751.8	12152.4	12098.3	14131.1	14561.6	20082.2	12125.3	14346.3	0.603787	0.714382	0	-0.727888	-0.485233
P08228	5	5	61.9542	Sod1	0.10708	Superoxide dismutase [Cu-Zn] OS=Mus musculus OX=10090 GN=Sod1 PE=1 SV=2	45841.3	49458.2	36585.9	40370.7	48222	42821.3	47649.7	38478.3	45521.7	0.807524	0.955339	0	-0.308424	-0.0659153
Q9EQI8	8	6	62.2727	Mrpl46	0.03778	39S ribosomal protein L46_ mitochondrial OS=Mus musculus OX=10090 GN=Mrpl46 PE=1 SV=1	5519.16	4887.62	3943.59	3685.44	4668.78	4351.02	5203.39	3814.52	4509.9	0.733083	0.866724	0	-0.447952	-0.206356
P05063	5	2	39.689	Aldoc	0.00119	Fructose-bisphosphate aldolase C OS=Mus musculus OX=10090 GN=Aldoc PE=1 SV=4	7753.63	7168.3	3570.97	3708.9	4147.95	4458.51	7460.97	3639.94	4303.23	0.487864	0.576765	0	-1.03545	-0.793944
P55258	12	4	88.0889	Rab8a	0.06884	Ras-related protein Rab-8A OS=Mus musculus OX=10090 GN=Rab8a PE=1 SV=2	9412.36	10227.7	9602.8	10056.1	12074	11166.6	9820.03	9829.43	11620.3	1.00096	1.18333	0	0.00137986	0.242849
Q8BFS6	3	2	19.432	Cpd1	0.15994	Serine/threonine-protein phosphatase CPPED1 OS=Mus musculus OX=10090 GN=Cpped1 PE=1 SV=1	6640.28	4721.43	3738.7	3858.68	4702.92	4266.8	5680.85	3798.69	4484.86	0.668683	0.78947	0	-0.580605	-0.341044
Q91VN4	1	1	6.7661	Chchd6	0.02305	MICOS complex subunit Mic25 OS=Mus musculus OX=10090 GN=Chchd6 PE=1 SV=2	568.876	630.691	342.232	263.514	377.05	337.808	599.784	302.873	357.429	0.50497	0.59593	0	-0.98573	-0.746786
P51660	15	11	132.064	Hsd17b4	0.07691	Peroxisomal multifunctional enzyme type 2 OS=Mus musculus OX=10090 GN=Hsd17b4 PE=1 SV=3	7124.69	10292.5	4695.06	5000.63	5402.58	6039.06	8708.58	4847.85	5720.82	0.556675	0.656917	0	-0.845094	-0.606216
Q9D7N3	6	5	51.7994	Mrps9	0.00648	28S ribosomal protein S9_ mitochondrial OS=Mus musculus OX=10090 GN=Mrps9 PE=1 SV=3	3585.28	3523.34	1562.33	1575.91	1637.61	2064.95	3554.31	1569.12	1851.28	0.441469	0.520855	0	-1.17962	-0.941045
P62814	7	6	47.4475	Atp6v1b2	0.01206	V-type proton ATPase subunit B_ brain isoform OS=Mus musculus OX=10090 GN=Atp6v1b2 PE=1 SV=1	3826.28	3945.95	4323.45	4082.71	5079.76	4828.31	3886.12	4203.08	4954.04	1.08156	1.2748	0	0.113117	0.350276
Q641P0	3	1	28.6998	Actr3b	0.0213	Actin-related protein 3B OS=Mus musculus OX=10090 GN=Actr3b PE=1 SV=1	1758.65	2254.95	3421.64	3066.59	3723.73	3909.92	2006.8	3244.11	3816.82	1.61656	1.90194	0	0.692927	0.927475
O35343	2	2	20.8759	Kpna4	0.03069	Importin subunit alpha-3 OS=Mus musculus OX=10090 GN=Kpna4 PE=1 SV=1	1858.88	1618.54	3118.02	3294.22	4417.23	3125.45	1738.71	3206.12	3771.34	1.84397	2.16905	0	0.882812	1.11706
Q9QVP4	11	10	116.956	Myl7	0.00287	Myosin regulatory light chain 2_ atrial isoform OS=Mus musculus OX=10090 GN=Myl7 PE=1 SV=1	25686.9	26065.1	17263.1	17083.5	19341.4	20993.7	25876	17173.3	20167.6	0.663677	0.779392	0	-0.591447	-0.359579
Q91V01	1	1	6.5857	Lpcat3	0.80753	Lysophospholipid acyltransferase 5 OS=Mus musculus OX=10090 GN=Lpcat3 PE=1 SV=1	592.37	430.379	899.945	175.315	658.665	603.176	511.375	537.63	630.921	1.05134	1.23377	0	0.0722337	0.303079
Q9WVK4	12	5	90.9819	Ehd1	0.00427	EH domain-containing protein 1 OS=Mus musculus OX=10090 GN=Ehd1 PE=1 SV=1	6698.89	7065.55	8190.65	8229.78	9893.39	9348.65	6882.22	8210.22	9621.02	1.19296	1.39795	0	0.254546	0.483316
Q07417	17	13	185.024	Acads	0.00325	Short-chain specific acyl-CoA dehydrogenase_ mitochondrial OS=Mus musculus OX=10090 GN=Acads PE=1 SV=2	27716.2	31338.2	12532.1	14237.1	15733.2	15624.4	29527.2	13384.6	15678.8	0.453297	0.530996	0	-1.14147	-0.913227
P08553	7	4	60.2012	Nefm	0.12426	Neurofilament medium polypeptide OS=Mus musculus OX=10090 GN=Nefm PE=1 SV=4	7535.62	8518.94	6616.59	5811.75	7684.01	6871.45	8027.28	6214.17	7277.73	0.774132	0.906625	0	-0.369349	-0.141422
Q00612	16	8	122.231	G6pdx	0.25884	Glucose-6-phosphate 1-dehydrogenase X OS=Mus musculus OX=10090 GN=G6pdx PE=1 SV=3	6034.05	6886.43	6423.36	5893.5	7582.9	6835.61	6460.24	6158.43	7209.26	0.953282	1.11594	0	-0.069025	0.158263
Q8C3X2	1	1	6.5306	Ccdc90b	0.06318	Coiled-coil domain-containing protein 90B_ mitochondrial OS=Mus musculus OX=10090 GN=Ccdc90b PE=1 SV=1	1046.22	880.325	674.363	558.545	681.86	761.04	963.273	616.454	721.45	0.639957	0.748957	0	-0.643952	-0.417046
Q63918	11	7	84.6448	Cavin2	0.00102	Caveolae-associated protein 2 OS=Mus musculus OX=10090 GN=Cavin2 PE=1 SV=3	5491.78	5613.25	6083.92	6237.91	7274.14	7146.23	5552.52	6160.92	7210.19	1.10957	1.29854	0	0.150003	0.376895
Q8BLF1	4	2	25.1207	Nceh1	0.03076	Neutral cholesterol ester hydrolase 1 OS=Mus musculus OX=10090 GN=Nceh1 PE=1 SV=1	1683.47	1578.77	1526.47	1578.01	1828.31	1798.15	1631.12	1552.24	1813.23	0.95164	1.11165	0	-0.0715125	0.152703
P35441	14	13	99.2784	Thbs1	0.20839	Thrombospondin-1 OS=Mus musculus OX=10090 GN=Thbs1 PE=1 SV=1	4222.07	4942.68	4674.05	4379.9	5446.51	5125.58	4582.38	4526.97	5286.04	0.987909	1.15356	0	-0.0175495	0.206093
P43275	4	2	49.3378	Hist1h1a	0.11999	Histone H1.1 OS=Mus musculus OX=10090 GN=Hist1h1a PE=1 SV=2	13815.4	12461.3	10971.1	11760.3	13661.6	12856.8	13138.3	11365.7	13259.2	0.865079	1.0092	0	-0.209097	0.0132131
Q4G0F8	3	2	18.1981	Ubn1	0.01209	Ubinuclein-1 OS=Mus musculus OX=10090 GN=Ubn1 PE=2 SV=1	4757.22	5450.9	3117.12	2910.96	3683.18	3346.05	5104.06	3014.04	3514.61	0.590518	0.688592	0	-0.759947	-0.538279
Q9R0M3	1	1	12.0614	Srpx	2e-05	Sushi-repeat-containing protein SRPX OS=Mus musculus OX=10090 GN=Srpx PE=2 SV=1	3971.26	3971.19	1404.15	1440.63	1626.62	1688.94	3971.22	1422.39	1657.78	0.358175	0.417447	0	-1.48126	-1.26033
Q9CS42	3	1	20.4016	Prps2	0.1376	Ribose-phosphate pyrophosphokinase 2 OS=Mus musculus OX=10090 GN=Prps2 PE=1 SV=4	193.791	241.398	375.966	265.913	417.999	330.015	217.594	320.94	374.007	1.47495	1.71883	0	0.560662	0.781424
P62301	10	8	105.914	Rps13	0.00035	40S ribosomal protein S13 OS=Mus musculus OX=10090 GN=Rps13 PE=1 SV=2	20810.1	20745.1	25045.2	25517.1	29891.6	29026.8	20777.6	25281.2	29459.2	1.21675	1.41784	0	0.283034	0.50369
Q8K009	19	18	126.823	Aldh1l2	0.06794	Mitochondrial 10-formyltetrahydrofolate dehydrogenase OS=Mus musculus OX=10090 GN=Aldh1l2 PE=1 SV=2	4933.91	5205.64	4628.08	4986.31	5501.93	5698.57	5069.77	4807.19	5600.25	0.948207	1.10464	0	-0.0767265	0.14357
Q9JHP7	4	4	25.4906	Kdelc1	0.17366	KDEL motif-containing protein 1 OS=Mus musculus OX=10090 GN=Kdelc1 PE=1 SV=1	964.663	856.852	712.952	815.484	905.908	874.523	910.757	764.218	890.215	0.839102	0.977445	0	-0.253082	-0.0329121
Q920B9	3	2	19.0628	Supt16h	0.0252	FACT complex subunit SPT16 OS=Mus musculus OX=10090 GN=Supt16h PE=1 SV=2	516.822	540.006	996.453	754.569	1067.29	971.716	528.414	875.511	1019.5	1.65687	1.92937	0	0.728457	0.948126
Q9QXT0	6	6	40.9709	Cnpy2	0.02741	Protein canopy homolog 2 OS=Mus musculus OX=10090 GN=Cnpy2 PE=1 SV=1	11666.2	12532.8	12460.5	12285.1	14089.4	14708.8	12099.5	12372.8	14399.1	1.02259	1.19006	0	0.0322212	0.251029
P10518	1	1	6.5685	Alad	0.01266	Delta-aminolevulinic acid dehydratase OS=Mus musculus OX=10090 GN=Alad PE=1 SV=1	601.916	725.75	966.631	1025.87	1150.42	1166.55	663.833	996.253	1158.49	1.50076	1.74515	0	0.585692	0.803349
Q8C650	5	1	34.5	2010-09-01	0.00693	Septin-10 OS=Mus musculus OX=10090 GN=Sept10 PE=1 SV=1	431.387	413.179	586.273	682.674	736.424	738.381	422.283	634.474	737.402	1.50248	1.74623	0	0.58735	0.804241
Q99KP6	8	6	52.8719	Prpf19	0.01872	Pre-mRNA-processing factor 19 OS=Mus musculus OX=10090 GN=Prpf19 PE=1 SV=1	8644.25	8286.5	6973.29	7260.55	8452.12	8086.08	8465.38	7116.92	8269.1	0.840709	0.976814	0	-0.250321	-0.0338443
Q3THK7	12	12	78.3372	Gmps	0.00452	GMP synthase [glutamine-hydrolyzing] OS=Mus musculus OX=10090 GN=Gmps PE=1 SV=2	4619.23	4604	5643.36	5528.1	6743.83	6236.02	4611.61	5585.73	6489.92	1.21123	1.4073	0	0.276475	0.49293
O09161	14	13	135.487	Casq2	0.00772	Calsequestrin-2 OS=Mus musculus OX=10090 GN=Casq2 PE=1 SV=3	53239.2	61682.6	28841.5	31389.1	33402.1	36557.9	57460.9	30115.3	34980	0.524101	0.608762	0	-0.932083	-0.716049
Q569Z5	3	3	20.015	Ddx46	0.03733	Probable ATP-dependent RNA helicase DDX46 OS=Mus musculus OX=10090 GN=Ddx46 PE=1 SV=2	435.738	473.498	797.395	632.483	750.633	909.138	454.618	714.939	829.885	1.57261	1.82546	0	0.653165	0.868257
P35486;Q505D7	28	22	259.224	Pdha1	0.0029	Pyruvate dehydrogenase E1 component subunit alpha_ somatic form_ mitochondrial OS=Mus musculus OX=10090 GN=Pdha1 PE=1 SV=1	63125.3	72047.1	30727.5	33591.3	37494.5	37128	67586.2	32159.4	37311.2	0.475828	0.552054	0	-1.07149	-0.857118
P24369	15	15	142.792	Ppib	0.03891	Peptidyl-prolyl cis-trans isomerase B OS=Mus musculus OX=10090 GN=Ppib PE=1 SV=2	41023.1	45167.4	34008.3	34796.6	41105.3	38682.1	43095.3	34402.5	39893.7	0.798289	0.925709	0	-0.325017	-0.111369
P43276	7	7	64.3504	Hist1h1b	0.00157	Histone H1.5 OS=Mus musculus OX=10090 GN=Hist1h1b PE=1 SV=2	21717.5	21483	24330.5	23434.5	27873.2	27500	21600.3	23882.5	27686.6	1.10566	1.28177	0	0.144906	0.358141
Q9CR35	1	1	7.2648	Ctrb1	0.0001	Chymotrypsinogen B OS=Mus musculus OX=10090 GN=Ctrb1 PE=1 SV=1	5750.34	6063.39	2586.51	2590.46	2966.53	3033.27	5906.86	2588.49	2999.9	0.438217	0.507867	0	-1.19028	-0.977478
Q61584	9	8	69.1615	Fxr1	0.02393	Fragile X mental retardation syndrome-related protein 1 OS=Mus musculus OX=10090 GN=Fxr1 PE=1 SV=2	5766.53	6318.18	4844.4	4916.9	5658.77	5644.83	6042.36	4880.65	5651.8	0.807739	0.935363	0	-0.308038	-0.0964021
P58044	7	5	55.2932	Idi1	0.0529	Isopentenyl-diphosphate Delta-isomerase 1 OS=Mus musculus OX=10090 GN=Idi1 PE=1 SV=1	4440.7	5198.06	5440.93	5623.1	6293.3	6517.3	4819.38	5532.02	6405.3	1.14787	1.32907	0	0.198957	0.410418
P62702	18	14	168.108	Rps4x	0.10845	40S ribosomal protein S4_ X isoform OS=Mus musculus OX=10090 GN=Rps4x PE=1 SV=2	17086.6	14411	16981.8	16940.8	19921.7	19290.9	15748.8	16961.3	19606.3	1.07699	1.24494	0	0.107005	0.316074
Q9D0M5;P63168	2	2	24.1597	Dynll2	0.10971	Dynein light chain 2_ cytoplasmic OS=Mus musculus OX=10090 GN=Dynll2 PE=1 SV=1	9807.5	9223.64	9242.76	9066.68	11071.6	10075	9515.57	9154.72	10573.3	0.962078	1.11116	0	-0.0557749	0.152062
Q9JIF0;Q6PAK3	11	10	106.452	Prmt1	0.01886	Protein arginine N-methyltransferase 1 OS=Mus musculus OX=10090 GN=Prmt1 PE=1 SV=1	7388.8	8458.23	4697.44	5190.35	5461.11	5947.23	7923.51	4943.89	5704.17	0.623952	0.719904	0	-0.680492	-0.474123
Q9QX15	9	7	56.4749	Clca3a1	0.0042	Calcium-activated chloride channel regulator 3A-1 OS=Mus musculus OX=10090 GN=Clca3a1 PE=1 SV=1	192.124	131.557	1529.42	999.55	1489.79	1427.16	161.841	1264.48	1458.47	7.81313	9.01178	0	2.9659	3.17181
Q62426	4	4	34.4472	Cstb	0.32268	Cystatin-B OS=Mus musculus OX=10090 GN=Cstb PE=1 SV=1	3814.78	4882.06	4283.19	6415.9	6334.2	6003.81	4348.42	5349.55	6169	1.23023	1.41868	0	0.298925	0.504546
Q9Z2Q5	2	1	13.1659	Mrpl40	0.00535	39S ribosomal protein L40_ mitochondrial OS=Mus musculus OX=10090 GN=Mrpl40 PE=1 SV=2	2560.42	2266.66	823.55	1027.13	1101.46	1031.77	2413.54	925.338	1066.62	0.383394	0.44193	0	-1.3831	-1.17811
Q8K3J1	6	6	47.0786	Ndufs8	0.00154	NADH dehydrogenase [ubiquinone] iron-sulfur protein 8_ mitochondrial OS=Mus musculus OX=10090 GN=Ndufs8 PE=1 SV=1	27259.9	26863.3	10791.2	11416.3	11861.7	13732.5	27061.6	11103.7	12797.1	0.410312	0.472887	0	-1.28521	-1.08043
Q99P72	20	18	159.012	Rtn4	0.00071	Reticulon-4 OS=Mus musculus OX=10090 GN=Rtn4 PE=1 SV=2	40563.8	41223.2	22964.3	24374.7	27779.8	26769.1	40893.5	23669.5	27274.5	0.578809	0.666963	0	-0.788842	-0.58432
Q61102	2	2	12.3647	Abcb7	0.16258	ATP-binding cassette sub-family B member 7_ mitochondrial OS=Mus musculus OX=10090 GN=Abcb7 PE=1 SV=3	576.202	549.608	394.086	345.971	505.018	347.609	562.905	370.029	426.314	0.657355	0.757346	0	-0.605255	-0.400976
Q8JZQ9	21	18	158.029	Eif3b	0.08418	Eukaryotic translation initiation factor 3 subunit B OS=Mus musculus OX=10090 GN=Eif3b PE=1 SV=1	5888.85	5829.9	5914.8	5903.06	7187.02	6414.65	5859.37	5908.93	6800.83	1.00846	1.16068	0	0.01215	0.214966
P56395	6	5	52.8762	Cyb5a	0.0578	Cytochrome b5 OS=Mus musculus OX=10090 GN=Cyb5a PE=1 SV=2	4781.64	5765.51	6314.49	6347.88	7479.83	7090.97	5273.58	6331.19	7285.4	1.20055	1.38149	0	0.263693	0.466226
Q9ESK9	4	3	24.5059	Rb1cc1	0.02591	RB1-inducible coiled-coil protein 1 OS=Mus musculus OX=10090 GN=Rb1cc1 PE=1 SV=3	1482.38	1880.71	916.988	938.904	1001.73	1133.28	1681.54	927.946	1067.51	0.551843	0.634837	0	-0.857671	-0.655541
P09541	14	12	131.268	Myl4	0.00508	Myosin light chain 4 OS=Mus musculus OX=10090 GN=Myl4 PE=1 SV=3	33483.5	30690.8	21114.4	20893.4	24886.7	23435	32087.1	21003.9	24160.8	0.654589	0.752976	0	-0.611338	-0.409324
P49718	5	5	32.3689	Mcm5	0.02031	DNA replication licensing factor MCM5 OS=Mus musculus OX=10090 GN=Mcm5 PE=1 SV=1	2614	2756.49	2099.24	2190.22	2391.51	2540.57	2685.24	2144.73	2466.04	0.798709	0.918367	0	-0.324258	-0.122857
Q91YN9	5	5	39.551	Bag2	0.01891	BAG family molecular chaperone regulator 2 OS=Mus musculus OX=10090 GN=Bag2 PE=1 SV=1	5555.69	5668.84	4151.12	4269.15	5099.08	4581.72	5612.26	4210.13	4840.4	0.750167	0.862468	0	-0.414717	-0.213457
P01831	3	3	21.6807	Thy1	0.00201	Thy-1 membrane glycoprotein OS=Mus musculus OX=10090 GN=Thy1 PE=1 SV=1	2767.82	2421.21	5997.72	5842.84	7245.72	6367.08	2594.51	5920.28	6806.4	2.28185	2.62338	0	1.1902	1.39143
P63323	6	5	47.2113	Rps12	0.14983	40S ribosomal protein S12 OS=Mus musculus OX=10090 GN=Rps12 PE=1 SV=2	11743.9	10131.1	11062.4	12036.5	13632.2	12909.2	10937.5	11549.4	13270.7	1.05595	1.21332	0	0.0785371	0.278959
Q99N84	1	1	13.7564	Mrps18b	0.0002	28S ribosomal protein S18b_ mitochondrial OS=Mus musculus OX=10090 GN=Mrps18b PE=1 SV=1	2962.89	3017.07	1457.98	1387.67	1665.69	1603.16	2989.98	1422.83	1634.43	0.475864	0.546634	0	-1.07138	-0.871353
Q9JJI8	6	4	77.0365	Rpl38	0.11276	60S ribosomal protein L38 OS=Mus musculus OX=10090 GN=Rpl38 PE=1 SV=3	15580.3	15341.4	12603.9	14287.8	15337.4	15553.2	15460.9	13445.9	15445.3	0.869673	0.998994	0	-0.201456	-0.00145184
Q9CWK8	4	2	25.3477	Snx2	0.00276	Sorting nexin-2 OS=Mus musculus OX=10090 GN=Snx2 PE=1 SV=2	1842.53	1882.52	2115.12	2029.45	2360.21	2397.84	1862.53	2072.29	2379.03	1.11262	1.27731	0	0.153964	0.353112
P62830	4	4	43.5771	Rpl23	0.05413	60S ribosomal protein L23 OS=Mus musculus OX=10090 GN=Rpl23 PE=1 SV=1	19200.9	18737.2	19336.3	21832.4	23226.5	24025.7	18969	20584.3	23626.1	1.08515	1.24551	0	0.117899	0.316732
P54728	9	7	75.5301	Rad23b	0.01453	UV excision repair protein RAD23 homolog B OS=Mus musculus OX=10090 GN=Rad23b PE=1 SV=2	6134.14	6433.85	6762.11	7102.07	8149.77	7758.72	6283.99	6932.09	7954.24	1.10313	1.26579	0	0.141608	0.340042
P50518	3	2	27.6714	Atp6v1e1	8e-05	V-type proton ATPase subunit E 1 OS=Mus musculus OX=10090 GN=Atp6v1e1 PE=1 SV=2	1938.76	1963.51	2819.73	2791.11	3175.66	3261.59	1951.13	2805.42	3218.62	1.43784	1.64962	0	0.523903	0.72213
P43277	6	1	76.4363	Hist1h1d	0.11312	Histone H1.3 OS=Mus musculus OX=10090 GN=Hist1h1d PE=1 SV=2	27227.2	26491.2	24849.4	26294.1	30623.4	28042.7	26859.2	25571.7	29333	0.952066	1.0921	0	-0.0708668	0.127109
P38647	47	40	522.285	Hspa9	0.00057	Stress-70 protein_ mitochondrial OS=Mus musculus OX=10090 GN=Hspa9 PE=1 SV=3	70105.1	71253.7	33752.4	36023.5	38868.8	41166.2	70679.4	34888	40017.5	0.493608	0.566183	0	-1.01856	-0.820661
Q9CXZ1	14	13	118.628	Ndufs4	0.03798	NADH dehydrogenase [ubiquinone] iron-sulfur protein 4_ mitochondrial OS=Mus musculus OX=10090 GN=Ndufs4 PE=1 SV=3	27198.1	32553.1	17581.5	20254.8	22307.7	21088.5	29875.6	18918.1	21698.1	0.63323	0.726281	0	-0.659198	-0.461399
O35857	19	16	148.769	Timm44	0.06851	Mitochondrial import inner membrane translocase subunit TIM44 OS=Mus musculus OX=10090 GN=Timm44 PE=1 SV=2	7017.46	8207.78	4437.93	5192.17	6071.52	4971.61	7612.62	4815.05	5521.56	0.632509	0.725317	0	-0.660841	-0.463316
P62996	9	9	76.3971	Tra2b	0.0598	Transformer-2 protein homolog beta OS=Mus musculus OX=10090 GN=Tra2b PE=1 SV=1	5319.47	5091.85	4732.96	5056.16	5654.56	5548.31	5205.66	4894.56	5601.43	0.940239	1.07603	0	-0.0889013	0.105716
P18872	7	4	48.2762	Gnao1	0.01094	Guanine nucleotide-binding protein G(o) subunit alpha OS=Mus musculus OX=10090 GN=Gnao1 PE=1 SV=3	3988.76	4049.72	4924.62	5582.57	5895.64	6115.34	4019.24	5253.6	6005.49	1.30711	1.49418	0	0.386382	0.579358
Q9QZ23	3	3	25.0947	Nfu1	0.01359	NFU1 iron-sulfur cluster scaffold homolog_ mitochondrial OS=Mus musculus OX=10090 GN=Nfu1 PE=1 SV=2	15080.7	13946.5	8153.04	6386.97	8348.88	8267.24	14513.6	7270.01	8308.06	0.500911	0.572435	0	-0.997372	-0.804817
P35980	8	6	80.3326	Rpl18	0.02164	60S ribosomal protein L18 OS=Mus musculus OX=10090 GN=Rpl18 PE=1 SV=3	13853.2	12629.9	17509.3	20258.3	22794.9	20347.9	13241.6	18883.8	21571.4	1.4261	1.62907	0	0.512078	0.704047
P42208	15	12	147.101	2002-09-01	0.05446	Septin-2 OS=Mus musculus OX=10090 GN=Sept2 PE=1 SV=2	10315.4	10521.2	12062.7	12102.8	14902.3	12699.8	10418.3	12082.7	13801	1.15976	1.32469	0	0.213826	0.405656
P43024	3	2	30.4153	Cox6a1	0.00165	Cytochrome c oxidase subunit 6A1_ mitochondrial OS=Mus musculus OX=10090 GN=Cox6a1 PE=1 SV=2	12357.5	10384.5	4018.12	3795.52	4611.89	4309.44	11371	3906.82	4460.67	0.343577	0.392284	0	-1.54129	-1.35003
Q62086	2	2	20.2728	Pon2	0.16405	Serum paraoxonase/arylesterase 2 OS=Mus musculus OX=10090 GN=Pon2 PE=1 SV=2	1559.56	1485.58	1511.9	1350.39	1647.18	1620.54	1522.57	1431.14	1633.86	0.939954	1.07309	0	-0.0893377	0.101776
Q9CZX8	12	11	111.733	Rps19	0.68252	40S ribosomal protein S19 OS=Mus musculus OX=10090 GN=Rps19 PE=1 SV=3	12532.4	12615.9	14803.1	9781.95	13834.1	14229.4	12574.2	12292.5	14031.8	0.977604	1.11592	0	-0.0326774	0.158237
Q99JT2;Q99KH8;Q9Z2W1	3	2	19.5421	Stk26	0.02969	Serine/threonine-protein kinase 26 OS=Mus musculus OX=10090 GN=Stk26 PE=1 SV=1	669.442	609.588	744.662	784.783	914.122	830.914	639.515	764.722	872.518	1.19578	1.36434	0	0.257958	0.448207
Q7SIG6	1	1	6.9164	Asap2	0.42093	Arf-GAP with SH3 domain_ ANK repeat and PH domain-containing protein 2 OS=Mus musculus OX=10090 GN=Asap2 PE=1 SV=3	10172.6	11566.6	10022.5	10279.5	12475.3	10661.6	10869.6	10151	11568.4	0.93389	1.06429	0	-0.0986748	0.0898954
O54879	4	3	25.206	Hmgb3	0.48856	High mobility group protein B3 OS=Mus musculus OX=10090 GN=Hmgb3 PE=1 SV=3	1413.73	1353.45	1499.93	1435.12	1935.22	1407.05	1383.59	1467.52	1671.14	1.06066	1.20782	0	0.0849617	0.272411
Q8BKZ9	9	8	69.8216	Pdhx	0.00035	Pyruvate dehydrogenase protein X component_ mitochondrial OS=Mus musculus OX=10090 GN=Pdhx PE=1 SV=1	13733.5	13412.2	6871.38	6591.31	7440.12	7881.23	13572.8	6731.35	7660.67	0.495942	0.564412	0	-1.01176	-0.82518
Q99N96	5	4	32.8241	Mrpl1	0.00418	39S ribosomal protein L1_ mitochondrial OS=Mus musculus OX=10090 GN=Mrpl1 PE=1 SV=2	2244.2	2149.6	1509.9	1381.03	1646.74	1643.07	2196.9	1445.47	1644.9	0.657958	0.748739	0	-0.603933	-0.417465
A2AQ07	10	1	85.1012	Tubb1	0.00974	Tubulin beta-1 chain OS=Mus musculus OX=10090 GN=Tubb1 PE=1 SV=1	11394.2	10752.1	6571.22	7412.65	7704.67	8190.95	11073.2	6991.93	7947.81	0.63143	0.717755	0	-0.663304	-0.478437
O54724	10	9	94.4962	Cavin1	0.06299	Caveolae-associated protein 1 OS=Mus musculus OX=10090 GN=Cavin1 PE=1 SV=1	16817.6	15714.8	16779.4	18040.6	20479.9	19083	16266.2	17410	19781.5	1.07032	1.21611	0	0.0980392	0.282273
Q9D1P0	4	3	34.7049	Mrpl13	0.09281	39S ribosomal protein L13_ mitochondrial OS=Mus musculus OX=10090 GN=Mrpl13 PE=1 SV=1	4494.68	4917.89	3577.34	3974.22	4457.63	4121.12	4706.28	3775.78	4289.37	0.802285	0.911414	0	-0.317813	-0.133822
Q61881	14	12	91.7562	Mcm7	0.05766	DNA replication licensing factor MCM7 OS=Mus musculus OX=10090 GN=Mcm7 PE=1 SV=1	3899.09	3527.45	4245.46	4383.49	5208.01	4591.75	3713.27	4314.47	4899.88	1.16191	1.31956	0	0.216494	0.400056
O08734	5	5	33.7294	Bak1	0.06295	Bcl-2 homologous antagonist/killer OS=Mus musculus OX=10090 GN=Bak1 PE=1 SV=3	1231.8	1212.38	1332.06	1310.81	1407.76	1593.21	1222.09	1321.43	1500.49	1.08129	1.22781	0	0.112756	0.296083
P83940	4	3	41.4978	Eloc	0.21985	Elongin-C OS=Mus musculus OX=10090 GN=Eloc PE=1 SV=1	3142.16	2860.37	2697.72	2964.29	3162.6	3263.48	3001.27	2831.01	3213.04	0.943271	1.07056	0	-0.0842555	0.0983677
P63085	6	5	39.888	Mapk1	0.51221	Mitogen-activated protein kinase 1 OS=Mus musculus OX=10090 GN=Mapk1 PE=1 SV=3	2852.39	3635.37	2828.56	3006.31	3286.34	3329.2	3243.88	2917.44	3307.77	0.899367	1.01969	0	-0.153018	0.0281376
Q7TNC4;Q9CYI4	4	4	32.6063	Luc7l2	0.21221	Putative RNA-binding protein Luc7-like 2 OS=Mus musculus OX=10090 GN=Luc7l2 PE=1 SV=1	1805.17	1545.75	1460.58	1438.74	1604.36	1681.19	1675.46	1449.66	1642.78	0.865231	0.98049	0	-0.208843	-0.028425
O70439	3	3	18.9439	Stx7	0.00215	Syntaxin-7 OS=Mus musculus OX=10090 GN=Stx7 PE=1 SV=3	1118.46	1215.5	1592.99	1604.54	1814.85	1808.54	1166.98	1598.76	1811.7	1.36999	1.55246	0	0.45417	0.634558
Q91V41	13	12	103.085	Rab14	0.44844	Ras-related protein Rab-14 OS=Mus musculus OX=10090 GN=Rab14 PE=1 SV=3	52740.5	58968.6	46280.1	55825.9	59047.7	56530.5	55854.5	51053	57789.1	0.914035	1.03464	0	-0.129679	0.0491234
Q9D3D9;Q8CJ19	5	5	48.1782	Atp5f1d	0.00015	ATP synthase subunit delta_ mitochondrial OS=Mus musculus OX=10090 GN=Atp5f1d PE=1 SV=1	151806	144147	53286.9	53944.1	58707.5	62661.2	147976	53615.5	60684.3	0.362325	0.410095	0	-1.46464	-1.28597
P47964;Q3U1V6	4	3	35.8321	Rpl36	0.28133	60S ribosomal protein L36 OS=Mus musculus OX=10090 GN=Rpl36 PE=1 SV=2	18284.3	20885.3	18790	18709.2	21996.5	20411.5	19584.8	18749.6	21204	0.957354	1.08268	0	-0.0628751	0.114604
P51410	13	12	117.367	Rpl9	0.00013	60S ribosomal protein L9 OS=Mus musculus OX=10090 GN=Rpl9 PE=2 SV=2	8196.28	7954.41	12661.3	12772.5	14587.9	14148.4	8075.34	12716.9	14368.2	1.57478	1.77927	0	0.655153	0.831282
P24549	9	7	62.9096	Aldh1a1	9e-05	Retinal dehydrogenase 1 OS=Mus musculus OX=10090 GN=Aldh1a1 PE=1 SV=5	338.915	380.212	2021.89	2058.25	2376.38	2233.35	359.564	2040.07	2304.86	5.67374	6.41017	0	2.5043	2.68036
P26883	2	2	17.7378	Fkbp1a	0.06722	Peptidyl-prolyl cis-trans isomerase FKBP1A OS=Mus musculus OX=10090 GN=Fkbp1a PE=1 SV=2	34065.6	33265.8	40106.5	36717.7	46202.9	40588.6	33665.7	38412.1	43395.7	1.14099	1.28902	0	0.190282	0.366274
O09131	11	9	101.094	Gsto1	0.27964	Glutathione S-transferase omega-1 OS=Mus musculus OX=10090 GN=Gsto1 PE=1 SV=2	11332	12176.6	11910.9	11885.1	14493.9	12351.2	11754.3	11898	13422.5	1.01222	1.14192	0	0.0175259	0.191465
Q6ZWV7	3	3	38.4088	Rpl35	0.14073	60S ribosomal protein L35 OS=Mus musculus OX=10090 GN=Rpl35 PE=1 SV=1	22102.5	20580.6	20494	22213.1	24738.1	23435.7	21341.5	21353.6	24086.9	1.00056	1.12864	0	0.000813356	0.174586
O35215	2	1	12.2948	Ddt	0.74377	D-dopachrome decarboxylase OS=Mus musculus OX=10090 GN=Ddt PE=1 SV=3	1002.08	1165.38	1274.21	845.457	1191.37	1196.97	1083.73	1059.83	1194.17	0.977946	1.1019	0	-0.0321728	0.139995
Q9WUB3	40	26	336.239	Pygm	0.005	Glycogen phosphorylase_ muscle form OS=Mus musculus OX=10090 GN=Pygm PE=1 SV=3	42183	35395	18555.6	19552.7	21120.7	21809.2	38789	19054.1	21465	0.491226	0.553378	0	-1.02554	-0.853663
Q8CHT0	7	5	57.0396	Aldh4a1	0.00257	Delta-1-pyrroline-5-carboxylate dehydrogenase_ mitochondrial OS=Mus musculus OX=10090 GN=Aldh4a1 PE=1 SV=3	3886.86	3599.95	2479.88	2414.05	2719.09	2793.78	3743.41	2446.96	2756.43	0.653673	0.736343	0	-0.61336	-0.441549
P19324	32	30	427.805	Serpinh1	0.05587	Serpin H1 OS=Mus musculus OX=10090 GN=Serpinh1 PE=1 SV=3	130429	120477	133503	135937	157499	145819	125453	134720	151659	1.07387	1.20889	0	0.102817	0.273687
Q9D0W5	2	2	13.1495	Ppil1	0.26973	Peptidyl-prolyl cis-trans isomerase-like 1 OS=Mus musculus OX=10090 GN=Ppil1 PE=1 SV=1	2491.25	2291.48	2270	2716.76	2842.63	2766.06	2391.37	2493.38	2804.34	1.04266	1.1727	0	0.0602682	0.229828
P62897;P00015	12	12	141.227	Cycs	0.00065	Cytochrome c_ somatic OS=Mus musculus OX=10090 GN=Cycs PE=1 SV=2	90971.9	101782	35356.8	37523.8	41587.2	40361.9	96377.1	36440.3	40974.5	0.378102	0.425148	0	-1.40315	-1.23396
Q9CQT1	3	3	19.7657	Mri1	0.02483	Methylthioribose-1-phosphate isomerase OS=Mus musculus OX=10090 GN=Mri1 PE=1 SV=1	533.866	421.256	758.458	876.87	862.403	974.044	477.561	817.664	918.223	1.71217	1.92274	0	0.775823	0.94316
P47955	3	1	23.1553	Rplp1	0.34649	60S acidic ribosomal protein P1 OS=Mus musculus OX=10090 GN=Rplp1 PE=1 SV=1	3739.67	3197.02	3424.69	3376.75	3677.99	3958.79	3468.34	3400.72	3818.39	0.980501	1.10093	0	-0.0284083	0.138717
P97371	10	8	91.4212	Psme1	0.68553	Proteasome activator complex subunit 1 OS=Mus musculus OX=10090 GN=Psme1 PE=1 SV=2	7740.42	7525.44	8249.68	4652.41	7307.69	7178.93	7632.93	6451.04	7243.31	0.84516	0.948955	0	-0.242704	-0.0755877
Q9CQM5	1	1	6.4609	Txndc17	0.05895	Thioredoxin domain-containing protein 17 OS=Mus musculus OX=10090 GN=Txndc17 PE=1 SV=1	1525.12	1262.31	1948.8	1691.36	2061.82	2024.74	1393.71	1820.08	2043.28	1.30592	1.46607	0	0.385071	0.551955
O70591	2	2	13.9852	Pfdn2	0.03432	Prefoldin subunit 2 OS=Mus musculus OX=10090 GN=Pfdn2 PE=1 SV=2	2921.53	3150.5	3182.44	3346.24	3630.29	3697.11	3036.01	3264.34	3663.7	1.07521	1.20675	0	0.104615	0.271124
Q8JZK9	12	9	98.651	Hmgcs1	0.40773	Hydroxymethylglutaryl-CoA synthase_ cytoplasmic OS=Mus musculus OX=10090 GN=Hmgcs1 PE=1 SV=1	5955.25	6912.42	5572.35	6235.51	6705.95	6541.69	6433.84	5903.93	6623.82	0.917637	1.02953	0	-0.124004	0.0419841
Q6ZWX6	10	10	81.1917	Eif2s1	0.00692	Eukaryotic translation initiation factor 2 subunit 1 OS=Mus musculus OX=10090 GN=Eif2s1 PE=1 SV=3	10098.1	10583.5	8709.72	8748.27	9766.77	9815.36	10340.8	8729	9791.06	0.844129	0.946835	0	-0.244465	-0.0788149
P67984	4	4	31.186	Rpl22	0.05408	60S ribosomal protein L22 OS=Mus musculus OX=10090 GN=Rpl22 PE=1 SV=2	25725.9	27808.2	23809.4	23393.6	26581.7	26359.4	26767.1	23601.5	26470.5	0.881736	0.988921	0	-0.181582	-0.0160731
Q60598	19	15	149.629	Cttn	0.0901	Src substrate cortactin OS=Mus musculus OX=10090 GN=Cttn PE=1 SV=2	7749.05	8438.64	8134.98	8294.61	9426.7	8981.03	8093.85	8214.79	9203.86	1.01494	1.13714	0	0.0213985	0.185414
P63254	1	1	7.3212	Crip1	0.60796	Cysteine-rich protein 1 OS=Mus musculus OX=10090 GN=Crip1 PE=1 SV=2	8994.95	8385.61	8506.54	8497.18	10678.9	8370.83	8690.28	8501.86	9524.84	0.978318	1.09603	0	-0.0316249	0.132292
O09111	7	6	52.5342	Ndufb11	0.0014	NADH dehydrogenase [ubiquinone] 1 beta subcomplex subunit 11_ mitochondrial OS=Mus musculus OX=10090 GN=Ndufb11 PE=1 SV=2	18088.1	15962	7802.03	7640.66	8438.83	8861.16	17025	7721.35	8649.99	0.453529	0.508075	0	-1.14073	-0.976887
Q9JKM7	4	2	34.1411	Rab37	0.5452	Ras-related protein Rab-37 OS=Mus musculus OX=10090 GN=Rab37 PE=1 SV=2	2368.79	3924.23	2235.14	2314.68	2942.48	2142.95	3146.51	2274.91	2542.71	0.722995	0.808105	0	-0.467942	-0.307385
Q6ZQ38	25	23	193.495	Cand1	0.00704	Cullin-associated NEDD8-dissociated protein 1 OS=Mus musculus OX=10090 GN=Cand1 PE=1 SV=2	8713.53	10120.6	14024.8	14178.6	15671.4	15843.1	9417.09	14101.7	15757.3	1.49746	1.67326	0	0.582514	0.742664
Q64518	15	5	120.894	Atp2a3	0.48946	Sarcoplasmic/endoplasmic reticulum calcium ATPase 3 OS=Mus musculus OX=10090 GN=Atp2a3 PE=1 SV=3	5083.69	4629.61	5513.28	4479.7	5197.43	5961.26	4856.65	4996.49	5579.35	1.02879	1.14881	0	0.0409533	0.200135
Q9D554	4	3	30.9103	Sf3a3	0.3086	Splicing factor 3A subunit 3 OS=Mus musculus OX=10090 GN=Sf3a3 PE=1 SV=2	1237.55	1102.73	1106.77	1204.2	1331.76	1247.81	1170.14	1155.48	1289.79	0.987476	1.10225	0	-0.0181826	0.140451
P50431	5	4	33.5942	Shmt1	0.74336	Serine hydroxymethyltransferase_ cytosolic OS=Mus musculus OX=10090 GN=Shmt1 PE=1 SV=3	2272.45	3221.43	2476.77	2490.14	2762.26	2781.08	2746.94	2483.46	2771.67	0.904081	1.009	0	-0.145476	0.0129307
Q8K2M0	2	2	13.8581	Mrpl38	0.04487	39S ribosomal protein L38_ mitochondrial OS=Mus musculus OX=10090 GN=Mrpl38 PE=1 SV=2	1459.2	1240	862.741	901.434	902.447	1064.82	1349.6	882.087	983.632	0.653592	0.728833	0	-0.613538	-0.45634
P15864;Q07133	7	2	84.1205	Hist1h1c	0.19097	Histone H1.2 OS=Mus musculus OX=10090 GN=Hist1h1c PE=1 SV=2	23851.2	23122.9	21880.7	23041.8	26129.9	23910.5	23487	22461.3	25020.2	0.956327	1.06528	0	-0.0644246	0.091228
P22892	2	2	12.5716	Ap1g1	0.81302	AP-1 complex subunit gamma-1 OS=Mus musculus OX=10090 GN=Ap1g1 PE=1 SV=3	670.168	683.225	1087.39	432.47	834.993	857.774	676.696	759.932	846.384	1.123	1.25076	0	0.167362	0.322803
Q3THS6	5	5	39.4098	Mat2a	0.23402	S-adenosylmethionine synthase isoform type-2 OS=Mus musculus OX=10090 GN=Mat2a PE=1 SV=2	3215.49	3817.61	3612.44	3929.14	4305.32	4075.61	3516.55	3770.79	4190.47	1.0723	1.19164	0	0.100707	0.252951
Q9D855	10	7	123.808	Uqcrb	0.00025	Cytochrome b-c1 complex subunit 7 OS=Mus musculus OX=10090 GN=Uqcrb PE=1 SV=3	96411.1	93079.5	62194.6	61618.5	68184	69285.4	94745.3	61906.6	68734.7	0.6534	0.725468	0	-0.613962	-0.463016
P49312	15	10	170.699	Hnrnpa1	0.0171	Heterogeneous nuclear ribonucleoprotein A1 OS=Mus musculus OX=10090 GN=Hnrnpa1 PE=1 SV=2	33000.3	31862.2	24332.8	26135.9	28748.2	27285.7	32431.3	25234.4	28017	0.778088	0.863888	0	-0.361995	-0.211084
Q8BMA6	6	6	45.2855	Srp68	0.05536	Signal recognition particle subunit SRP68 OS=Mus musculus OX=10090 GN=Srp68 PE=1 SV=2	1813.41	2150.18	3194.06	2553.99	3319.31	3061.4	1981.79	2874.02	3190.36	1.45021	1.60983	0	0.536264	0.68691
Q99L47	9	7	78.8031	St13	0.48596	Hsc70-interacting protein OS=Mus musculus OX=10090 GN=St13 PE=1 SV=1	7697.53	7677.72	7573.71	7554.06	9194.88	7590.22	7687.63	7563.88	8392.55	0.983903	1.0917	0	-0.0234117	0.12657
Q9CQP0	2	2	19.2818	Mrpl33	0.10365	39S ribosomal protein L33_ mitochondrial OS=Mus musculus OX=10090 GN=Mrpl33 PE=1 SV=1	805.941	663.945	424.859	549.839	539.328	541.965	734.943	487.349	540.647	0.663111	0.73563	0	-0.592678	-0.442947
Q9DBG6	20	19	181.42	Rpn2	0.52203	Dolichyl-diphosphooligosaccharide--protein glycosyltransferase subunit 2 OS=Mus musculus OX=10090 GN=Rpn2 PE=1 SV=1	9649.81	11419.2	9256.82	10236.1	11124.3	10471.6	10534.5	9746.44	10797.9	0.925191	1.02501	0	-0.112176	0.0356322
O70493	5	4	31.7607	Snx12	0.7574	Sorting nexin-12 OS=Mus musculus OX=10090 GN=Snx12 PE=1 SV=1	2597.3	3394.13	3003.13	3116.63	3882.32	2897.5	2995.72	3059.88	3389.91	1.02142	1.13159	0	0.0305762	0.178347
P61327;Q9CQL1	7	7	54.9126	Magoh	0.00297	Protein mago nashi homolog OS=Mus musculus OX=10090 GN=Magoh PE=2 SV=1	2242.87	2009.76	3471.46	3718.83	4080.36	3884.82	2126.32	3595.14	3982.59	1.69078	1.873	0	0.757692	0.90535
Q61160	1	1	6.0804	Fadd	0.05471	FAS-associated death domain protein OS=Mus musculus OX=10090 GN=Fadd PE=1 SV=1	2621.73	2670.11	1537.12	1456.88	1945.5	1368.36	2645.92	1497	1656.93	0.565777	0.62622	0	-0.821693	-0.675257
Q8R570	1	1	6.044	Snap47	0.54437	Synaptosomal-associated protein 47 OS=Mus musculus OX=10090 GN=Snap47 PE=1 SV=1	5412.53	4968.61	6971.69	4664.66	6833.51	6038.5	5190.57	5818.17	6436	1.12091	1.23994	0	0.164673	0.310273
O09061	11	11	114.735	Psmb1	0.12147	Proteasome subunit beta type-1 OS=Mus musculus OX=10090 GN=Psmb1 PE=1 SV=1	7268.76	6417.81	7178.31	7282.74	8117.16	7879.23	6843.29	7230.52	7998.19	1.05659	1.16876	0	0.0794107	0.224985
Q9CX56	7	6	56.4441	Psmd8	0.12075	26S proteasome non-ATPase regulatory subunit 8 OS=Mus musculus OX=10090 GN=Psmd8 PE=1 SV=2	5265.57	5423.36	5689.44	5656.44	6667.68	5882.41	5344.47	5672.94	6275.04	1.06146	1.17412	0	0.0860513	0.23158
O88990	23	3	187.719	Actn3	0.00744	Alpha-actinin-3 OS=Mus musculus OX=10090 GN=Actn3 PE=2 SV=1	3122.79	3467.52	1742.29	1868.19	2124.41	1863.75	3295.16	1805.24	1994.08	0.547847	0.605154	0	-0.868156	-0.724625
Q8JZU2	4	3	34.6114	Slc25a1	0.00612	Tricarboxylate transport protein_ mitochondrial OS=Mus musculus OX=10090 GN=Slc25a1 PE=1 SV=1	3861.39	3911.49	1930.56	2030.62	1985.53	2388.57	3886.44	1980.59	2187.05	0.509615	0.562739	0	-0.972519	-0.829462
P10922	5	4	39.7698	H1f0	0.6	Histone H1.0 OS=Mus musculus OX=10090 GN=H1f0 PE=2 SV=4	11107.6	10758.1	11057.3	8572.67	11496	10173.7	10932.9	9815	10834.9	0.897753	0.991037	0	-0.15561	-0.0129898
Q9Z0J0	1	1	7.432	Npc2	0.58517	NPC intracellular cholesterol transporter 2 OS=Mus musculus OX=10090 GN=Npc2 PE=1 SV=1	2830.72	3205.9	3118.6	2600.67	3156.57	3149.81	3018.31	2859.64	3153.19	0.94743	1.04469	0	-0.0779088	0.0630721
Q7TMM9	29	1	359.614	Tubb2a	0.2937	Tubulin beta-2A chain OS=Mus musculus OX=10090 GN=Tubb2a PE=1 SV=1	6014.45	6464.94	6412.56	6550.62	7700.44	6592.51	6239.69	6481.59	7146.47	1.03877	1.14532	0	0.054873	0.195757
O35855	14	12	128.589	Bcat2	0.08125	Branched-chain-amino-acid aminotransferase_ mitochondrial OS=Mus musculus OX=10090 GN=Bcat2 PE=1 SV=2	12357.6	12884.1	12211.1	12812.5	13539.9	14035.6	12620.8	12511.8	13787.7	0.991362	1.09246	0	-0.0125161	0.12758
Q91VR5	11	9	80.2146	Ddx1	0.31798	ATP-dependent RNA helicase DDX1 OS=Mus musculus OX=10090 GN=Ddx1 PE=1 SV=1	4545.83	4036.74	4634.03	4179.36	5030.71	4680.06	4291.29	4406.7	4855.38	1.02689	1.13145	0	0.0382874	0.178176
Q9DC61	10	8	77.9669	Pmpca	0.0599	Mitochondrial-processing peptidase subunit alpha OS=Mus musculus OX=10090 GN=Pmpca PE=1 SV=1	4470.21	5554.13	3393.64	3435.78	3934.94	3587.46	5012.17	3414.71	3761.2	0.681284	0.750413	0	-0.553672	-0.414243
Q8BJS4	6	6	37.9365	Sun2	0.13121	SUN domain-containing protein 2 OS=Mus musculus OX=10090 GN=Sun2 PE=1 SV=3	2237.13	2068.98	2096.82	2129.24	2291.03	2361.5	2153.05	2113.03	2326.26	0.981412	1.08045	0	-0.0270696	0.11163
Q8R0N6	2	2	12.344	Adhfe1	0.00024	Hydroxyacid-oxoacid transhydrogenase_ mitochondrial OS=Mus musculus OX=10090 GN=Adhfe1 PE=1 SV=2	1747.46	1739.86	509.718	570.726	601.102	588.135	1743.66	540.222	594.618	0.309821	0.341018	0	-1.69049	-1.55208
Q9QUI0	8	4	66.859	Rhoa	0.0194	Transforming protein RhoA OS=Mus musculus OX=10090 GN=Rhoa PE=1 SV=1	8268.78	8269.17	8534.76	8696.5	9725.06	9233.51	8268.97	8615.63	9479.29	1.04192	1.14637	0	0.0592476	0.19707
Q9WUM3	4	4	26.5768	Coro1b	0.2724	Coronin-1B OS=Mus musculus OX=10090 GN=Coro1b PE=1 SV=1	5573.95	4836.97	5264.63	5264.95	5747.34	5830.87	5205.46	5264.79	5789.1	1.0114	1.11212	0	0.0163497	0.153314
P14094	14	13	124.697	Atp1b1	0.00169	Sodium/potassium-transporting ATPase subunit beta-1 OS=Mus musculus OX=10090 GN=Atp1b1 PE=1 SV=1	31326.1	34577.7	18910.7	18735.2	20896.2	20441.1	32951.9	18823	20668.7	0.571225	0.627237	0	-0.807868	-0.672917
Q9D1M0	4	2	26.8591	Sec13	0.06685	Protein SEC13 homolog OS=Mus musculus OX=10090 GN=Sec13 PE=1 SV=3	2710.84	2465.85	2854.6	3266.36	3320.02	3397.6	2588.34	3060.48	3358.81	1.18241	1.29767	0	0.24173	0.375921
Q8R4N0	15	10	114.01	Clybl	0.00096	Citramalyl-CoA lyase_ mitochondrial OS=Mus musculus OX=10090 GN=Clybl PE=1 SV=2	6196.88	5778.81	2418.02	2464.62	2519.71	2834.94	5987.85	2441.32	2677.32	0.407712	0.447126	0	-1.29438	-1.16125
Q9CPY7	21	17	154.653	Lap3	0.01498	Cytosol aminopeptidase OS=Mus musculus OX=10090 GN=Lap3 PE=1 SV=3	6522.27	6256.2	5082.9	4864.3	5639.66	5268.14	6389.24	4973.6	5453.9	0.778434	0.853607	0	-0.361354	-0.228356
Q9WU78	16	16	141.491	Pdcd6ip	0.15024	Programmed cell death 6-interacting protein OS=Mus musculus OX=10090 GN=Pdcd6ip PE=1 SV=3	5827.82	6167.03	6373.96	6661.06	7630.34	6659.94	5997.42	6517.51	7145.14	1.08672	1.19137	0	0.119978	0.25262
Q9WTX5	1	1	7.8115	Skp1	0.29985	S-phase kinase-associated protein 1 OS=Mus musculus OX=10090 GN=Skp1 PE=1 SV=3	42119.2	41312.7	36493.4	37042.5	43578.5	37015.1	41715.9	36768	40296.8	0.881389	0.965981	0	-0.182149	-0.0499335
O08810	19	16	133.58	Eftud2	0.01032	116 kDa U5 small nuclear ribonucleoprotein component OS=Mus musculus OX=10090 GN=Eftud2 PE=1 SV=1	32356.2	34775.2	23313.1	24217.2	27048.6	25021	33565.7	23765.1	26034.8	0.708018	0.775638	0	-0.498142	-0.366545
Q6PB66	52	46	458.348	Lrpprc	0.01999	Leucine-rich PPR motif-containing protein_ mitochondrial OS=Mus musculus OX=10090 GN=Lrpprc PE=1 SV=2	20142.8	18635.5	14347.6	14111.7	14814.9	16349.5	19389.1	14229.6	15582.2	0.733898	0.803656	0	-0.446348	-0.315349
P0DP26;P0DP27;P0DP28;Q9D6P8	5	5	68.1986	Calm1	0.00107	Calmodulin-1 OS=Mus musculus OX=10090 GN=Calm1 PE=1 SV=1	2814.2	2647.02	5767.03	6528.2	6593.72	6869.31	2730.61	6147.62	6731.51	2.25137	2.4652	0	1.1708	1.30171
Q3UN02	3	3	26.3667	Lclat1	0.08005	Lysocardiolipin acyltransferase 1 OS=Mus musculus OX=10090 GN=Lclat1 PE=1 SV=2	2600.52	2414.86	2213	2046.59	2301.7	2360.64	2507.69	2129.79	2331.17	0.849304	0.929608	0	-0.235648	-0.105306
P08905;P17897	2	2	13.0083	Lyz2	0.48379	Lysozyme C-2 OS=Mus musculus OX=10090 GN=Lyz2 PE=1 SV=2	1296.82	1750.58	1547.61	1763.25	1832.83	1786.4	1523.7	1655.43	1809.62	1.08645	1.18765	0	0.119626	0.248107
Q501J6	18	10	144.048	Ddx17	0.03169	Probable ATP-dependent RNA helicase DDX17 OS=Mus musculus OX=10090 GN=Ddx17 PE=1 SV=1	4886.31	5011.05	5321.85	5706.71	5856.6	6191.74	4948.68	5514.28	6024.17	1.11429	1.21733	0	0.156129	0.283719
P17918	11	9	92.2401	Pcna	0.01888	Proliferating cell nuclear antigen OS=Mus musculus OX=10090 GN=Pcna PE=1 SV=2	8238.82	7645.87	9105.97	9127.75	10192.8	9711.22	7942.34	9116.86	9952	1.14788	1.25303	0	0.198973	0.325422
P63001;Q05144	7	7	49.0137	Rac1	0.02538	Ras-related C3 botulinum toxin substrate 1 OS=Mus musculus OX=10090 GN=Rac1 PE=1 SV=1	6420.73	6303.75	9930.7	8179.17	10141.8	9622.39	6362.24	9054.93	9882.07	1.42323	1.55324	0	0.509169	0.635279
P12265	4	4	25.3281	Gusb	0.10025	Beta-glucuronidase OS=Mus musculus OX=10090 GN=Gusb PE=1 SV=2	516.649	488.476	836.091	693.277	693.418	975.611	502.562	764.684	834.514	1.52157	1.66052	0	0.605561	0.731634
Q9CQ40	1	1	7.459	Mrpl49	0.00739	39S ribosomal protein L49_ mitochondrial OS=Mus musculus OX=10090 GN=Mrpl49 PE=1 SV=1	3441.38	3493.09	1695.84	1810.35	2099.84	1722.19	3467.23	1753.09	1911.02	0.505617	0.551164	0	-0.983884	-0.859446
Q9R0E1	9	8	58.882	Plod3	0.0654	Procollagen-lysine_2-oxoglutarate 5-dioxygenase 3 OS=Mus musculus OX=10090 GN=Plod3 PE=1 SV=1	6025.66	7132.01	4689.56	5091.56	5362.52	5296.89	6578.84	4890.56	5329.71	0.743378	0.810129	0	-0.427832	-0.303776
Q9CWZ3	5	5	35.5215	Rbm8a	0.00331	RNA-binding protein 8A OS=Mus musculus OX=10090 GN=Rbm8a PE=1 SV=4	12757.8	11860	7590.42	7594.31	7933.08	8611.01	12308.9	7592.37	8272.04	0.61682	0.672038	0	-0.697079	-0.573385
P62264	9	8	101.204	Rps14	0.08011	40S ribosomal protein S14 OS=Mus musculus OX=10090 GN=Rps14 PE=1 SV=3	45020.8	41534.3	38218.7	38024.6	42198	40861.1	43277.5	38121.7	41529.5	0.880865	0.95961	0	-0.183006	-0.0594806
Q9JLV6	1	1	6.3867	Pnkp	0.43008	Bifunctional polynucleotide phosphatase/kinase OS=Mus musculus OX=10090 GN=Pnkp PE=1 SV=2	1905.64	1911.78	1677.3	1924.37	2004.36	1915.32	1908.71	1800.83	1959.84	0.943484	1.02679	0	-0.0839293	0.0381408
Q9DBC7	16	11	142.652	Prkar1a	0.17571	cAMP-dependent protein kinase type I-alpha regulatory subunit OS=Mus musculus OX=10090 GN=Prkar1a PE=1 SV=3	10452.5	10375.9	9143.78	9660.29	10676.1	9773.65	10414.2	9402.04	10224.9	0.90281	0.981822	0	-0.147506	-0.0264663
Q68FL6	4	4	31.6175	Mars	0.02353	Methionine--tRNA ligase_ cytoplasmic OS=Mus musculus OX=10090 GN=Mars PE=1 SV=1	4519.95	4901.99	5419.09	5336.24	5967.45	5725.26	4710.97	5377.66	5846.36	1.14152	1.24101	0	0.190957	0.311515
P62245	11	8	105.712	Rps15a	0.63114	40S ribosomal protein S15a OS=Mus musculus OX=10090 GN=Rps15a PE=1 SV=2	19994	24111	21277	21609.4	22462.5	24159.1	22052.5	21443.2	23310.8	0.972369	1.05706	0	-0.0404236	0.0800564
P70697	1	1	6.1427	Urod	0.72387	Uroporphyrinogen decarboxylase OS=Mus musculus OX=10090 GN=Urod PE=1 SV=2	1609.43	2126.6	1637.66	2481.8	2020.9	2457.27	1868.02	2059.73	2239.08	1.10263	1.19864	0	0.14095	0.261402
P80317	21	16	215.999	Cct6a	0.06948	T-complex protein 1 subunit zeta OS=Mus musculus OX=10090 GN=Cct6a PE=1 SV=3	11562	12016	11374.8	11795.8	12474.8	12703.4	11789	11585.3	12589.1	0.982723	1.06787	0	-0.025143	0.0947296
Q6ZWY6	3	1	21.3948	Ube2d2b	0.30939	Ubiquitin-conjugating enzyme E2 D2B OS=Mus musculus OX=10090 GN=Ube2d2b PE=1 SV=1	8259.66	7924.14	8058.61	7378.92	8592.81	8181.07	8091.9	7718.77	8386.94	0.953888	1.03646	0	-0.0681081	0.0516666
Q9CZU6	23	20	274.377	Cs	0.00778	Citrate synthase_ mitochondrial OS=Mus musculus OX=10090 GN=Cs PE=1 SV=1	125742	106255	65144.9	67347.2	72229.8	71721.8	115998	66246	71975.8	0.571095	0.62049	0	-0.808196	-0.688519
Q07813	5	5	44.2457	Bax	0.01185	Apoptosis regulator BAX OS=Mus musculus OX=10090 GN=Bax PE=1 SV=1	1935.21	2166.03	3408.73	4262.93	4281.66	4052.96	2050.62	3835.83	4167.31	1.87057	2.03222	0	0.903481	1.02306
P43274	5	1	60.074	Hist1h1e	0.18144	Histone H1.4 OS=Mus musculus OX=10090 GN=Hist1h1e PE=1 SV=2	6500.49	6687.87	6514.53	6938.5	7588.84	7016.74	6594.18	6726.51	7302.79	1.02007	1.10746	0	0.0286654	0.147255
P53994	10	6	86.0436	Rab2a	0.57847	Ras-related protein Rab-2A OS=Mus musculus OX=10090 GN=Rab2a PE=1 SV=1	9835.61	11851.1	9738.89	10200.9	11111.5	10535.3	10843.3	9969.92	10823.4	0.919451	0.998163	0	-0.121156	-0.00265214
Q569Z6	5	5	32.2981	Thrap3	0.47486	Thyroid hormone receptor-associated protein 3 OS=Mus musculus OX=10090 GN=Thrap3 PE=1 SV=1	1115.53	975.282	1398.79	988.351	1349.48	1241.66	1045.41	1193.57	1295.57	1.14173	1.2393	0	0.19122	0.309523
Q64133	2	2	12.5655	Maoa	0.30011	Amine oxidase [flavin-containing] A OS=Mus musculus OX=10090 GN=Maoa PE=1 SV=3	344.952	632.53	638.304	720.001	725.089	749.232	488.741	679.153	737.161	1.3896	1.50828	0	0.474665	0.592908
O70152	2	1	12.3033	Dpm1	0.05229	Dolichol-phosphate mannosyltransferase subunit 1 OS=Mus musculus OX=10090 GN=Dpm1 PE=1 SV=1	389.791	477.537	609.135	632.61	730.512	615.325	433.664	620.872	672.919	1.43169	1.55171	0	0.51772	0.633855
P14824	47	41	509.781	Anxa6	0.13596	Annexin A6 OS=Mus musculus OX=10090 GN=Anxa6 PE=1 SV=3	42050	41594	29590.9	36304	36505.5	34878.2	41822	32947.5	35691.9	0.787802	0.853423	0	-0.344094	-0.228666
P49025	2	2	12.0283	Cit	0.67248	Citron Rho-interacting kinase OS=Mus musculus OX=10090 GN=Cit PE=1 SV=3	2653.85	2317.83	2424.59	1951.53	2633.63	2106.25	2485.84	2188.06	2369.94	0.88021	0.953377	0	-0.184081	-0.0688806
Q9JJU8	8	7	70.2485	Sh3bgrl	0.15533	SH3 domain-binding glutamic acid-rich-like protein OS=Mus musculus OX=10090 GN=Sh3bgrl PE=1 SV=1	5652.46	4398.22	7527.96	5867.78	7223.24	7285.65	5025.34	6697.87	7254.45	1.33282	1.44357	0	0.414481	0.529644
P61620;Q9JLR1	10	9	93.0072	Sec61a1	0.08519	Protein transport protein Sec61 subunit alpha isoform 1 OS=Mus musculus OX=10090 GN=Sec61a1 PE=1 SV=2	13434.6	11921.8	14119.6	14051	14871.2	15632.4	12678.2	14085.3	15251.8	1.11099	1.203	0	0.151845	0.266631
P10630	13	3	111.564	Eif4a2	0.03226	Eukaryotic initiation factor 4A-II OS=Mus musculus OX=10090 GN=Eif4a2 PE=1 SV=2	1664.47	1651.26	1823.2	1799.96	2037.87	1884.82	1657.87	1811.58	1961.34	1.09272	1.18305	0	0.127918	0.242512
Q8C0L0	1	1	7.0558	Tmx4	0.64446	Thioredoxin-related transmembrane protein 4 OS=Mus musculus OX=10090 GN=Tmx4 PE=1 SV=2	2350.52	1940.09	2057.69	2023.54	2199.84	2217.84	2145.31	2040.61	2208.84	0.951199	1.02961	0	-0.0721807	0.0421041
P97310	5	4	37.9689	Mcm2	0.04231	DNA replication licensing factor MCM2 OS=Mus musculus OX=10090 GN=Mcm2 PE=1 SV=3	2874.27	2649.46	2292.72	2282.88	2406.61	2545.51	2761.86	2287.8	2476.06	0.828353	0.896519	0	-0.271682	-0.157595
Q9CY64	1	1	6.7649	Blvra	0.00037	Biliverdin reductase A OS=Mus musculus OX=10090 GN=Blvra PE=1 SV=1	1153.22	1209.02	1877.69	1855.46	2053.19	1985.76	1181.12	1866.58	2019.48	1.58034	1.7098	0	0.660239	0.773825
Q8BL97	6	5	49.0602	Srsf7	0.63213	Serine/arginine-rich splicing factor 7 OS=Mus musculus OX=10090 GN=Srsf7 PE=1 SV=1	9446.03	10756	8936.68	10258.2	10564.9	10193.2	10101	9597.45	10379	0.950146	1.02752	0	-0.0737783	0.0391725
Q8R4F0	2	2	13.431	Mcoln3	0.10086	Mucolipin-3 OS=Mus musculus OX=10090 GN=Mcoln3 PE=1 SV=1	21536.2	22322	19640	19879.9	22121.8	20607	21929.1	19760	21364.4	0.901083	0.974249	0	-0.150267	-0.037638
Q922B1	3	3	26.4084	Macrod1	0.01386	O-acetyl-ADP-ribose deacetylase MACROD1 OS=Mus musculus OX=10090 GN=Macrod1 PE=1 SV=2	4985.34	4575.28	2428.77	2967.33	2906.73	2925.66	4780.31	2698.05	2916.2	0.564408	0.610043	0	-0.825188	-0.713017
Q91WQ3	14	13	107.788	Yars	0.06986	Tyrosine--tRNA ligase_ cytoplasmic OS=Mus musculus OX=10090 GN=Yars PE=1 SV=3	8173.74	7307.62	9055.35	9900.09	10838.6	9643.49	7740.68	9477.72	10241	1.2244	1.32301	0	0.292079	0.403829
P35700	14	8	148.606	Prdx1	0.29508	Peroxiredoxin-1 OS=Mus musculus OX=10090 GN=Prdx1 PE=1 SV=1	64024.7	70887.2	68578.2	67527.8	75665	71278.8	67455.9	68053	73471.9	1.00885	1.08918	0	0.0127131	0.123246
Q69ZN7	18	17	114.102	Myof	0.61698	Myoferlin OS=Mus musculus OX=10090 GN=Myof PE=1 SV=2	5977.8	8638.32	5801.41	6366.07	6357.91	6775.91	7308.06	6083.74	6566.91	0.83247	0.898584	0	-0.26453	-0.154275
O55142	4	3	32.2935	Rpl35a	0.17219	60S ribosomal protein L35a OS=Mus musculus OX=10090 GN=Rpl35a PE=1 SV=2	14692.3	15313.6	15492.7	15685.3	17665.3	15979.4	15002.9	15589	16822.3	1.03906	1.12127	0	0.0552839	0.165135
Q9WTP6	7	6	62.3888	Ak2	0.00631	Adenylate kinase 2_ mitochondrial OS=Mus musculus OX=10090 GN=Ak2 PE=1 SV=5	10237.1	9443.77	6927.65	6437.54	7197.73	7206.49	9840.43	6682.59	7202.11	0.679096	0.73189	0	-0.558313	-0.450301
Q61599	9	7	90.6314	Arhgdib	0.00117	Rho GDP-dissociation inhibitor 2 OS=Mus musculus OX=10090 GN=Arhgdib PE=1 SV=3	5213.75	5475.44	10810.7	12073.5	12742.4	11913.2	5344.59	11442.1	12327.8	2.14087	2.30659	0	1.0982	1.20576
Q922J3	6	4	38.8242	Clip1	0.14795	CAP-Gly domain-containing linker protein 1 OS=Mus musculus OX=10090 GN=Clip1 PE=1 SV=1	857.372	1051.76	691.786	634.138	804.432	623.753	954.564	662.962	714.092	0.694518	0.748082	0	-0.525916	-0.418731
Q8K386	3	1	24.6709	Rab15	0.8016	Ras-related protein Rab-15 OS=Mus musculus OX=10090 GN=Rab15 PE=1 SV=1	964.515	1298.08	985.409	1088.22	1123.46	1110.03	1131.3	1036.81	1116.75	0.91648	0.987136	0	-0.125825	-0.0186785
Q80X85	3	3	20.1356	Mrps7	0.03214	28S ribosomal protein S7_ mitochondrial OS=Mus musculus OX=10090 GN=Mrps7 PE=1 SV=1	4632.96	5496.9	3549.68	3206.98	3563.35	3712.62	5064.93	3378.33	3637.99	0.667004	0.71827	0	-0.584232	-0.477401
P21460	3	3	18.8389	Cst3	0.09348	Cystatin-C OS=Mus musculus OX=10090 GN=Cst3 PE=1 SV=2	3138.43	3204.22	2408.61	2283.22	2802.31	2247.17	3171.32	2345.92	2524.74	0.739728	0.796116	0	-0.434933	-0.32895
P35283	4	2	27.7306	Rab12	0.32597	Ras-related protein Rab-12 OS=Mus musculus OX=10090 GN=Rab12 PE=1 SV=3	1437.65	1201.43	624.695	1132.1	951.589	938.86	1319.54	878.397	945.224	0.665684	0.716328	0	-0.587091	-0.481308
Q99PL5	37	32	306.233	Rrbp1	0.31186	Ribosome-binding protein 1 OS=Mus musculus OX=10090 GN=Rrbp1 PE=1 SV=2	10641.1	10216	10350.8	13477.3	13115.5	12520.2	10428.5	11914.1	12817.9	1.14245	1.22912	0	0.192129	0.29762
Q8VHE0	3	3	26.2761	Sec63	0.0044	Translocation protein SEC63 homolog OS=Mus musculus OX=10090 GN=Sec63 PE=1 SV=4	2361.78	2303.81	3295.08	3335.18	3748.19	3382.42	2332.79	3315.13	3565.3	1.4211	1.52834	0	0.507006	0.611966
O35690	1	1	7.1695	Phox2b	0.93177	Paired mesoderm homeobox protein 2B OS=Mus musculus OX=10090 GN=Phox2b PE=1 SV=1	2032.11	3230.67	2293.55	2708.4	2705.31	2671.04	2631.39	2500.97	2688.17	0.950439	1.02158	0	-0.0733345	0.030801
P16110	10	9	108.143	Lgals3	0.10554	Galectin-3 OS=Mus musculus OX=10090 GN=Lgals3 PE=1 SV=3	22347	22204.5	22087.9	23181.2	24947.7	23697.8	22275.7	22634.6	24322.7	1.01611	1.0919	0	0.0230561	0.126835
Q99JX3	4	2	31.3829	Gorasp2	0.01738	Golgi reassembly-stacking protein 2 OS=Mus musculus OX=10090 GN=Gorasp2 PE=1 SV=3	7728.33	8198.92	5630.38	5942.37	6524.22	5910.16	7963.63	5786.38	6217.19	0.726601	0.780698	0	-0.460765	-0.357163
P63276	8	7	91.5908	Rps17	0.48848	40S ribosomal protein S17 OS=Mus musculus OX=10090 GN=Rps17 PE=1 SV=2	12839.8	13961.5	15035	12706.4	14441.6	15364	13400.7	13870.7	14902.8	1.03508	1.1121	0	0.0497361	0.153282
Q9JHS3	1	1	6.9414	Lamtor2	0.45696	Ragulator complex protein LAMTOR2 OS=Mus musculus OX=10090 GN=Lamtor2 PE=1 SV=1	784.166	1249.61	1359.5	1101.8	1331.73	1311.66	1016.89	1230.65	1321.69	1.21021	1.29974	0	0.275259	0.378229
Q9DD03	2	1	14.7079	Rab13	0.19981	Ras-related protein Rab-13 OS=Mus musculus OX=10090 GN=Rab13 PE=1 SV=1	426.624	560.895	617.065	621.573	722.797	607.152	493.76	619.319	664.975	1.25429	1.34676	0	0.326874	0.429491
P47811	1	1	6.6943	Mapk14	0.64239	Mitogen-activated protein kinase 14 OS=Mus musculus OX=10090 GN=Mapk14 PE=1 SV=3	131.244	91.2216	224.804	255.893	447.082	69.0073	111.233	240.348	258.044	2.16077	2.31986	0	1.11154	1.21404
C0HKE1;C0HKE2;C0HKE3;C0HKE4;C0HKE5;C0HKE6;C0HKE7;C0HKE8;C0HKE9;Q64523;Q6GSS7;Q8BFU2;Q8CGP5;Q8CGP6;Q8CGP7;Q8R1M2	4	1	45.8436	Hist1h2ab	0.72523	Histone H2A type 1-B OS=Mus musculus OX=10090 GN=Hist1h2ab PE=1 SV=1	342769	372053	306654	364466	336576	383813	357411	335560	360194	0.938864	1.00779	0	-0.0910121	0.011191
P17156	22	5	221.649	Hspa2	0.00737	Heat shock-related 70 kDa protein 2 OS=Mus musculus OX=10090 GN=Hspa2 PE=1 SV=2	12607.1	13216.5	9624.05	9938.21	10799.4	10196.9	12911.8	9781.13	10498.1	0.757532	0.813062	0	-0.400621	-0.298563
P00848	2	2	22.4994	Mtatp6	0.14482	ATP synthase subunit a OS=Mus musculus OX=10090 GN=Mtatp6 PE=1 SV=1	2373.51	2297.91	1130.1	1787.26	1559.97	1571.18	2335.71	1458.68	1565.57	0.624511	0.670277	0	-0.679202	-0.577171
Q9Z1E4	10	9	63.1206	Gys1	0.00082	Glycogen [starch] synthase_ muscle OS=Mus musculus OX=10090 GN=Gys1 PE=1 SV=2	7099.88	6758.46	4771.16	4829.6	5125.22	5176.14	6929.17	4800.38	5150.68	0.692778	0.743333	0	-0.529534	-0.42792
P62196	23	21	176.564	Psmc5	0.03837	26S proteasome regulatory subunit 8 OS=Mus musculus OX=10090 GN=Psmc5 PE=1 SV=1	8163.8	9379.24	6733.04	6698.61	7218.44	7187.23	8771.52	6715.82	7202.84	0.76564	0.821162	0	-0.385262	-0.284261
Q8C7E7	3	3	19.4873	Stbd1	0.23861	Starch-binding domain-containing protein 1 OS=Mus musculus OX=10090 GN=Stbd1 PE=1 SV=1	2836.87	3048.94	3267.76	3361.16	3896.91	3208.94	2942.9	3314.46	3552.93	1.12625	1.20729	0	0.171532	0.271767
Q7TQI3	8	7	65.1414	Otub1	0.0013	Ubiquitin thioesterase OTUB1 OS=Mus musculus OX=10090 GN=Otub1 PE=1 SV=2	4038.58	4045.92	5012.78	4812.54	5231.71	5294.88	4042.25	4912.66	5263.3	1.21533	1.30207	0	0.281345	0.380808
P51150	10	9	93.1322	Rab7a	0.26935	Ras-related protein Rab-7a OS=Mus musculus OX=10090 GN=Rab7a PE=1 SV=2	10094.6	9963.5	9609.64	10626.1	10832.7	10828.3	10029	10117.9	10830.5	1.00886	1.07991	0	0.0127251	0.110918
Q9CYT6	13	10	91.9139	Cap2	0.33985	Adenylyl cyclase-associated protein 2 OS=Mus musculus OX=10090 GN=Cap2 PE=1 SV=1	10768.7	11510.2	9557.77	10640.9	11126.9	10484.1	11139.4	10099.3	10805.5	0.90663	0.970023	0	-0.141415	-0.0439096
P62743	3	3	20.1071	Ap2s1	0.03572	AP-2 complex subunit sigma OS=Mus musculus OX=10090 GN=Ap2s1 PE=1 SV=1	1284.04	1381.21	1797.7	2046.41	1877.35	2233.67	1332.62	1922.06	2055.51	1.44231	1.54245	0	0.528382	0.625226
P11499	48	28	516.932	Hsp90ab1	0.30979	Heat shock protein HSP 90-beta OS=Mus musculus OX=10090 GN=Hsp90ab1 PE=1 SV=3	60614	60867.6	59053.8	62977.3	67878.7	62614.9	60740.8	61015.5	65246.8	1.00452	1.07418	0	0.00651019	0.10324
Q0II04	6	5	45.5726	Nebl	0.22388	Nebulette OS=Mus musculus OX=10090 GN=Nebl PE=1 SV=1	1913.54	1763.19	1995.49	1856.12	2117.08	1999.63	1838.37	1925.81	2058.36	1.04756	1.11967	0	0.0670384	0.163069
P40336	8	5	52.6105	Vps26a	0.18558	Vacuolar protein sorting-associated protein 26A OS=Mus musculus OX=10090 GN=Vps26a PE=1 SV=1	2061.98	2541.67	2568.35	3149.19	2996.63	3108.65	2301.82	2858.77	3052.64	1.24196	1.32618	0	0.312618	0.40728
Q9Z110	25	24	197.045	Aldh18a1	0.40609	Delta-1-pyrroline-5-carboxylate synthase OS=Mus musculus OX=10090 GN=Aldh18a1 PE=1 SV=2	7842.13	6472.06	7431.2	7779.89	8323.41	7918.83	7157.09	7605.54	8121.12	1.06266	1.1347	0	0.0876775	0.182305
Q8CDN6	12	10	87.8934	Txnl1	0.40908	Thioredoxin-like protein 1 OS=Mus musculus OX=10090 GN=Txnl1 PE=1 SV=3	7275.86	7813.8	7436.31	8105.52	8721.02	7874.09	7544.83	7770.91	8297.55	1.02997	1.09977	0	0.0425961	0.137198
Q99K48	12	10	93.5952	Nono	0.08247	Non-POU domain-containing octamer-binding protein OS=Mus musculus OX=10090 GN=Nono PE=1 SV=3	9730.96	11330.7	8426.25	8445.37	8910.03	9101.52	10530.8	8435.81	9005.77	0.801061	0.855184	0	-0.320016	-0.225693
Q8K4Z3	2	2	13.2757	Naxe	0.11902	NAD(P)H-hydrate epimerase OS=Mus musculus OX=10090 GN=Naxe PE=1 SV=1	2471.32	2862.77	2070.9	2070.07	2047.53	2373.1	2667.05	2070.48	2210.32	0.776321	0.82875	0	-0.365275	-0.270991
Q923D2	4	3	35.3129	Blvrb	0.14616	Flavin reductase (NADPH) OS=Mus musculus OX=10090 GN=Blvrb PE=1 SV=3	4923.35	4596.29	4844.08	4889.87	5295.87	5091.95	4759.82	4866.97	5193.91	1.02251	1.0912	0	0.0321173	0.125914
P14206	14	13	147.91	Rpsa	0.51388	40S ribosomal protein SA OS=Mus musculus OX=10090 GN=Rpsa PE=1 SV=4	45995	43757.6	40919.1	44860.9	47402.3	44121.6	44876.3	42890	45762	0.955737	1.01974	0	-0.0653149	0.0281944
Q9CR51	2	2	14.3006	Atp6v1g1	0.00729	V-type proton ATPase subunit G 1 OS=Mus musculus OX=10090 GN=Atp6v1g1 PE=1 SV=3	1272.11	1290.5	1991.26	1805.45	2122.26	1927.45	1281.3	1898.35	2024.85	1.48158	1.58031	0	0.567137	0.660205
P50396	14	7	115.435	Gdi1	0.27719	Rab GDP dissociation inhibitor alpha OS=Mus musculus OX=10090 GN=Gdi1 PE=1 SV=3	4039.05	3683.39	3975.57	4520.84	4273.01	4788.05	3861.22	4248.2	4530.53	1.10022	1.17334	0	0.137798	0.230625
P48024;Q9CXU9	4	4	43.1975	Eif1	0.61529	Eukaryotic translation initiation factor 1 OS=Mus musculus OX=10090 GN=Eif1 PE=1 SV=2	4092.16	4591.92	3983.54	4383.79	4480.57	4442.59	4342.04	4183.67	4461.58	0.963526	1.02753	0	-0.0536046	0.0391823
Q60864	29	26	272.949	Stip1	0.00523	Stress-induced-phosphoprotein 1 OS=Mus musculus OX=10090 GN=Stip1 PE=1 SV=1	40919.1	42223.3	24259.8	27330	26951	28041.6	41571.2	25794.9	27496.3	0.620499	0.661427	0	-0.688498	-0.596346
Q8BK63	2	2	12.9591	Csnk1a1	0.01311	Casein kinase I isoform alpha OS=Mus musculus OX=10090 GN=Csnk1a1 PE=1 SV=2	1665.01	1753.02	2032.99	2197.8	2291.36	2214.86	1709.02	2115.39	2253.11	1.23778	1.31836	0	0.307759	0.398749
P59708	3	2	18.3682	Sf3b6	0.78127	Splicing factor 3B subunit 6 OS=Mus musculus OX=10090 GN=Sf3b6 PE=1 SV=1	1707.07	1802.66	1565.75	1642.32	1955.37	1459.27	1754.86	1604.03	1707.32	0.91405	0.972907	0	-0.129655	-0.0396263
Q8C3X8	4	3	25.8296	Lmf2	0.0062	Lipase maturation factor 2 OS=Mus musculus OX=10090 GN=Lmf2 PE=1 SV=1	952.971	1065.96	1712.3	1630.14	1874.61	1680.19	1009.46	1671.22	1777.4	1.65555	1.76074	0	0.727308	0.816178
P47791	2	2	13.2506	Gsr	0.10853	Glutathione reductase_ mitochondrial OS=Mus musculus OX=10090 GN=Gsr PE=1 SV=3	2107.4	2115.48	1885.21	1799.56	2051.19	1866.94	2111.44	1842.39	1959.07	0.872574	0.927834	0	-0.196651	-0.108062
P01942	4	3	48.1845	Hba	0.00149	Hemoglobin subunit alpha OS=Mus musculus OX=10090 GN=Hba PE=1 SV=2	28364.5	30663.6	13202.6	14152.6	15210.3	13875.9	29514	13677.6	14543.1	0.463427	0.492752	0	-1.10959	-1.02107
Q8BMS4	4	4	25.3261	Coq3	0.00323	Ubiquinone biosynthesis O-methyltransferase_ mitochondrial OS=Mus musculus OX=10090 GN=Coq3 PE=1 SV=1	3341.31	3176.87	1962.54	1738.82	1977	1957.79	3259.09	1850.68	1967.4	0.567851	0.603665	0	-0.816416	-0.728181
P23116	45	33	320.213	Eif3a	0.10651	Eukaryotic translation initiation factor 3 subunit A OS=Mus musculus OX=10090 GN=Eif3a PE=1 SV=5	7048.17	6924.6	7034.77	7636.19	7792.45	7803.58	6986.38	7335.48	7798.01	1.04997	1.11617	0	0.0703453	0.158561
Q03958	2	2	13.5452	Pfdn6	0.56217	Prefoldin subunit 6 OS=Mus musculus OX=10090 GN=Pfdn6 PE=1 SV=1	1056.94	953.722	986.517	957.062	1066.1	999.427	1005.33	971.789	1032.77	0.966638	1.02729	0	-0.0489523	0.0388462
Q02566	191	50	2530.05	Myh6	0.00142	Myosin-6 OS=Mus musculus OX=10090 GN=Myh6 PE=1 SV=2	238335	248726	151993	158711	169133	161058	243530	155352	165096	0.637915	0.677926	0	-0.648564	-0.5608
Q91Z83	182	42	2332.59	Myh7	0.00142	Myosin-7 OS=Mus musculus OX=10090 GN=Myh7 PE=2 SV=1	102960	107449	65660.5	68562.8	73065.2	69576.9	105205	67111.6	71321	0.637915	0.677926	0	-0.648564	-0.5608
Q99JB8	2	2	12.2082	Pacsin3	0.05446	Protein kinase C and casein kinase II substrate protein 3 OS=Mus musculus OX=10090 GN=Pacsin3 PE=1 SV=1	1879.83	1541.84	993.994	1018.94	924.27	1211.2	1710.83	1006.47	1067.74	0.58829	0.624104	0	-0.7654	-0.680142
D3Z7P3	11	9	80.8512	Gls	0.15635	Glutaminase kidney isoform_ mitochondrial OS=Mus musculus OX=10090 GN=Gls PE=1 SV=1	4109.83	4814.26	3752.81	3658.97	3827.24	4034.27	4462.04	3705.89	3930.76	0.830536	0.880932	0	-0.267885	-0.182898
Q920E5	15	12	139.912	Fdps	0.02986	Farnesyl pyrophosphate synthase OS=Mus musculus OX=10090 GN=Fdps PE=1 SV=1	8224	7623.09	13753.1	10899.3	12690.1	13434.7	7923.54	12326.2	13062.4	1.55564	1.64856	0	0.637509	0.721202
P54227	5	2	34.3691	Stmn1	0.00577	Stathmin OS=Mus musculus OX=10090 GN=Stmn1 PE=1 SV=2	14817.4	13395.8	19705.8	19641.3	21262.8	20409	14106.6	19673.5	20835.9	1.39464	1.47704	0	0.479889	0.562704
P58281	9	8	56.0241	Opa1	0.05396	Dynamin-like 120 kDa protein_ mitochondrial OS=Mus musculus OX=10090 GN=Opa1 PE=1 SV=1	4107.45	3837.5	3004.62	2953.12	2899.89	3408.86	3972.48	2978.87	3154.38	0.749877	0.794058	0	-0.415275	-0.332684
Q8BFZ3	14	3	171.665	Actbl2	0.77468	Beta-actin-like protein 2 OS=Mus musculus OX=10090 GN=Actbl2 PE=1 SV=1	710.22	1248.6	722.926	858.803	871.607	803.16	979.411	790.864	837.384	0.80749	0.854987	0	-0.308483	-0.226025
O35900	2	2	13.642	Lsm2	0.15866	U6 snRNA-associated Sm-like protein LSm2 OS=Mus musculus OX=10090 GN=Lsm2 PE=1 SV=1	2166.54	2127.89	1874.5	2032.54	2096.21	2039.07	2147.21	1953.52	2067.64	0.909794	0.962942	0	-0.136388	-0.0544794
Q9QY36;Q3UX61	3	3	19.8696	Naa10	0.19116	N-alpha-acetyltransferase 10 OS=Mus musculus OX=10090 GN=Naa10 PE=1 SV=1	1534.03	1584.7	1230.84	1371.9	1274.84	1478.1	1559.36	1301.37	1376.47	0.834552	0.882713	0	-0.260926	-0.179983
Q9CQU0	6	5	59.0343	Txndc12	0.06171	Thioredoxin domain-containing protein 12 OS=Mus musculus OX=10090 GN=Txndc12 PE=1 SV=1	14571.9	12876	10366.3	11282.3	11492.6	11389.2	13723.9	10824.3	11440.9	0.78872	0.83365	0	-0.342414	-0.262486
Q80TB7	2	1	12.2796	Zswim6	0.75822	Zinc finger SWIM domain-containing protein 6 OS=Mus musculus OX=10090 GN=Zswim6 PE=1 SV=3	1628.22	2199.45	1830.02	1566.4	1873.25	1716.22	1913.84	1698.21	1794.73	0.887332	0.937768	0	-0.172454	-0.0926969
P61290	3	3	18.9979	Psme3	0.01502	Proteasome activator complex subunit 3 OS=Mus musculus OX=10090 GN=Psme3 PE=1 SV=1	1170.87	1257.77	1438.8	1537.82	1579.96	1564.91	1214.32	1488.31	1572.44	1.22563	1.29491	0	0.293524	0.372854
Q9CQR2	4	3	41.2222	Rps21	0.60689	40S ribosomal protein S21 OS=Mus musculus OX=10090 GN=Rps21 PE=1 SV=1	15295.4	17814.9	16979.7	17081.8	19038.5	16944	16555.2	17030.7	17991.2	1.02873	1.08675	0	0.0408588	0.120014
P58321;Q9JKB1	2	2	12.5695	Uchl4	0.1077	Ubiquitin carboxyl-terminal hydrolase isozyme L4 OS=Mus musculus OX=10090 GN=Uchl4 PE=2 SV=1	1045.65	1167.03	968.412	936.306	1006.35	1005.57	1106.34	952.359	1005.96	0.860818	0.909263	0	-0.21622	-0.137231
Q9CXY6	3	3	24.945	Ilf2	0.00885	Interleukin enhancer-binding factor 2 OS=Mus musculus OX=10090 GN=Ilf2 PE=1 SV=1	2196.59	2159.52	1867.77	1867.59	1929.7	2015.27	2178.06	1867.68	1972.49	0.857498	0.905619	0	-0.221794	-0.143023
Q60710	3	3	24.5539	Samhd1	0.01405	Deoxynucleoside triphosphate triphosphohydrolase SAMHD1 OS=Mus musculus OX=10090 GN=Samhd1 PE=1 SV=2	3451.3	3041.2	4526.03	4937.63	5151.19	4840.69	3246.25	4731.83	4995.94	1.45763	1.53899	0	0.543624	0.621983
O08529	21	19	161.446	Capn2	0.08357	Calpain-2 catalytic subunit OS=Mus musculus OX=10090 GN=Capn2 PE=1 SV=4	3664.68	3289.46	6803.35	4634.48	5716.49	6356.86	3477.07	5718.91	6036.67	1.64475	1.73614	0	0.71787	0.795883
P97461	9	6	98.9916	Rps5	0.26163	40S ribosomal protein S5 OS=Mus musculus OX=10090 GN=Rps5 PE=1 SV=3	7827.39	7082.27	7923.23	7874.72	8683.2	7978.2	7454.83	7898.97	8330.7	1.05958	1.11749	0	0.0834897	0.160262
Q61166	10	10	84.6196	Mapre1	0.00419	Microtubule-associated protein RP/EB family member 1 OS=Mus musculus OX=10090 GN=Mapre1 PE=1 SV=3	10104.9	10304.6	9152.04	9185.12	9731.26	9589.39	10204.7	9168.58	9660.32	0.898464	0.946652	0	-0.154467	-0.0790941
P61205;P84078	13	1	136.251	Arf3	0.00165	ADP-ribosylation factor 3 OS=Mus musculus OX=10090 GN=Arf3 PE=2 SV=2	8477.34	8708.85	10872.1	11405	11802.7	11664.5	8593.1	11138.5	11733.6	1.29622	1.36547	0	0.374307	0.449398
Q8BSL7	14	3	146.204	Arf2	0.00165	ADP-ribosylation factor 2 OS=Mus musculus OX=10090 GN=Arf2 PE=1 SV=2	5052.1	5190.06	6479.25	6796.82	7033.86	6951.5	5121.08	6638.03	6992.68	1.29622	1.36547	0	0.374307	0.449398
Q8CGY6	14	12	91.3408	Unc45b	0.07589	Protein unc-45 homolog B OS=Mus musculus OX=10090 GN=Unc45b PE=1 SV=1	11993.2	12758.9	9787.68	10409.1	10056.4	11217.9	12376.1	10098.4	10637.1	0.815963	0.859493	0	-0.293425	-0.218442
P24547	8	8	52.5709	Impdh2	0.22948	Inosine-5'-monophosphate dehydrogenase 2 OS=Mus musculus OX=10090 GN=Impdh2 PE=1 SV=2	3400.71	3447.74	3424.01	3562	3552.53	3805.59	3424.22	3493	3679.06	1.02009	1.07442	0	0.0286915	0.103559
Q8R307	1	1	12.3046	Vps18	0.00333	Vacuolar protein sorting-associated protein 18 homolog OS=Mus musculus OX=10090 GN=Vps18 PE=1 SV=2	18917.8	21402.9	10318.6	9143.43	10319.7	10169.5	20160.4	9731.02	10244.6	0.482681	0.508154	0	-1.05086	-0.976663
P13864	3	2	18.504	Dnmt1	0.51028	DNA (cytosine-5)-methyltransferase 1 OS=Mus musculus OX=10090 GN=Dnmt1 PE=1 SV=5	598.222	463.949	685.937	619.786	545.624	828.888	531.086	652.862	687.256	1.2293	1.29406	0	0.297832	0.371903
Q8VCH0	6	1	56.9143	Acaa1b	0.02391	3-ketoacyl-CoA thiolase B_ peroxisomal OS=Mus musculus OX=10090 GN=Acaa1b PE=1 SV=1	561.03	535.217	381.59	430.266	437.284	417.341	548.124	405.928	427.312	0.740577	0.779591	0	-0.433278	-0.359211
P30275	6	2	43.6858	Ckmt1	0.89107	Creatine kinase U-type_ mitochondrial OS=Mus musculus OX=10090 GN=Ckmt1 PE=1 SV=1	1370.02	1570.48	1598.92	1235.92	1554.87	1429.29	1470.25	1417.42	1492.08	0.964069	1.01485	0	-0.0527911	0.0212666
O88456;Q9D7J7	11	9	94.0392	Capns1	0.06076	Calpain small subunit 1 OS=Mus musculus OX=10090 GN=Capns1 PE=1 SV=1	7147.07	7588.67	8338.73	8866.59	9494.43	8616.74	7367.87	8602.66	9055.59	1.16759	1.22906	0	0.223535	0.297561
Q99JI6;P62835	5	5	44.8397	Rap1b	0.01251	Ras-related protein Rap-1b OS=Mus musculus OX=10090 GN=Rap1b PE=1 SV=2	5607.99	5239.23	6455.32	6855.51	6963.85	7042.51	5423.61	6655.42	7003.18	1.22712	1.29124	0	0.295275	0.368756
P62192	17	12	133.589	Psmc1	0.04474	26S proteasome regulatory subunit 4 OS=Mus musculus OX=10090 GN=Psmc1 PE=1 SV=1	7261.5	7958.98	6118.79	6331.24	6725.28	6372.41	7610.24	6225.01	6548.85	0.817979	0.860531	0	-0.289865	-0.216701
Q9D7X3	2	2	20.8944	Dusp3	0.33188	Dual specificity protein phosphatase 3 OS=Mus musculus OX=10090 GN=Dusp3 PE=1 SV=1	4465.93	5154.46	5035.67	5225.79	5236.06	5559.14	4810.2	5130.73	5397.6	1.06664	1.12212	0	0.093069	0.166222
O08788	9	6	65.1364	Dctn1	0.00067	Dynactin subunit 1 OS=Mus musculus OX=10090 GN=Dctn1 PE=1 SV=3	1522.31	1598.13	3511.05	3955.8	3919.73	3935	1560.22	3733.42	3927.36	2.39288	2.51719	0	1.25875	1.33181
P14148	16	15	128.846	Rpl7	0.06535	60S ribosomal protein L7 OS=Mus musculus OX=10090 GN=Rpl7 PE=1 SV=2	12173.3	12219.1	14648.2	13076.3	14506.1	14634.2	12196.2	13862.3	14570.1	1.1366	1.19465	0	0.18473	0.256583
P62737;P63268	28	1	394.799	Acta2	0.14424	Actin_ aortic smooth muscle OS=Mus musculus OX=10090 GN=Acta2 PE=1 SV=1	95445.7	98974.2	89826.6	88569.4	96692.4	90686.7	97209.9	89198	93689.5	0.917581	0.963785	0	-0.124092	-0.0532161
P63017	36	21	465.934	Hspa8	0.45465	Heat shock cognate 71 kDa protein OS=Mus musculus OX=10090 GN=Hspa8 PE=1 SV=1	88450.3	90809	80990.7	89102.7	88287.2	90243.9	89629.6	85046.7	89265.6	0.948868	0.995938	0	-0.0757209	-0.00587224
Q921J2	3	2	20.2167	Rheb	0.75068	GTP-binding protein Rheb OS=Mus musculus OX=10090 GN=Rheb PE=1 SV=1	2193.74	2732.08	2179.04	2351.65	2290.58	2464.65	2462.91	2265.34	2377.62	0.919784	0.965368	0	-0.120633	-0.0508484
Q9JJV2	2	2	13.934	Pfn2	0.0038	Profilin-2 OS=Mus musculus OX=10090 GN=Pfn2 PE=1 SV=3	1407.75	1269.3	1968.47	1954.02	2037.72	2078.68	1338.52	1961.24	2058.2	1.46523	1.53766	0	0.551124	0.620739
Q61081	7	7	52.1574	Cdc37	0.04709	Hsp90 co-chaperone Cdc37 OS=Mus musculus OX=10090 GN=Cdc37 PE=1 SV=1	5127.31	5724.5	6599.71	6294.15	6912.98	6615.41	5425.9	6446.93	6764.19	1.18818	1.24665	0	0.248749	0.318054
P35564	31	30	302.436	Canx	0.35208	Calnexin OS=Mus musculus OX=10090 GN=Canx PE=1 SV=1	26197.3	24328.7	24930.6	26501.1	26793.3	27169.3	25263	25715.8	26981.3	1.01793	1.06802	0	0.0256318	0.0949335
Q9CWS0	6	4	44.8115	Ddah1	0.61992	N(G)_N(G)-dimethylarginine dimethylaminohydrolase 1 OS=Mus musculus OX=10090 GN=Ddah1 PE=1 SV=3	8066.26	7467.93	8141.92	3874.76	6709.19	5889.83	7767.1	6008.34	6299.51	0.773563	0.811051	0	-0.37041	-0.302136
Q99K01	2	2	12.7038	Pdxdc1	0.00857	Pyridoxal-dependent decarboxylase domain-containing protein 1 OS=Mus musculus OX=10090 GN=Pdxdc1 PE=1 SV=2	630.466	627.343	1206.79	1280.58	1454.47	1152.9	628.905	1243.69	1303.69	1.97754	2.07295	0	0.983709	1.05168
Q9DCL9	11	10	77.3664	Paics	0.0302	Multifunctional protein ADE2 OS=Mus musculus OX=10090 GN=Paics PE=1 SV=4	16511.7	20007.7	10550.6	11591	10799	12399.9	18259.7	11070.8	11599.5	0.606294	0.635249	0	-0.72191	-0.654607
Q9Z2Z6	7	6	56.088	Slc25a20	0.06779	Mitochondrial carnitine/acylcarnitine carrier protein OS=Mus musculus OX=10090 GN=Slc25a20 PE=1 SV=1	5590.68	5429.57	4242.99	3800.97	4597.77	3824.15	5510.12	4021.98	4210.96	0.729925	0.764223	0	-0.45418	-0.387935
P46638;P62492	12	9	104.781	Rab11b	0.20378	Ras-related protein Rab-11B OS=Mus musculus OX=10090 GN=Rab11b PE=1 SV=3	8650.11	9069.41	9576.46	9720.58	10730.1	9463.12	8859.76	9648.52	10096.6	1.08903	1.1396	0	0.12304	0.188533
Q9CZN7	27	24	266.542	Shmt2	0.12673	Serine hydroxymethyltransferase_ mitochondrial OS=Mus musculus OX=10090 GN=Shmt2 PE=1 SV=1	27777.1	25198.3	21865.3	22586.5	24509.6	22001.7	26487.7	22225.9	23255.6	0.839101	0.877977	0	-0.253083	-0.187744
Q8K0C4	10	10	84.6971	Cyp51a1	0.28955	Lanosterol 14-alpha demethylase OS=Mus musculus OX=10090 GN=Cyp51a1 PE=1 SV=1	4361.89	4132.72	3435.67	3645.47	3286.8	4118.1	4247.3	3540.57	3702.45	0.833603	0.871717	0	-0.262567	-0.198068
Q7TMK9	18	18	174.978	Syncrip	0.27494	Heterogeneous nuclear ribonucleoprotein Q OS=Mus musculus OX=10090 GN=Syncrip PE=1 SV=2	16736.9	16692.2	16643.9	15903.9	17263.6	16761	16714.6	16273.9	17012.3	0.973635	1.01781	0	-0.0385474	0.0254729
Q9DCF9	1	1	7.0372	Ssr3	0.00098	Translocon-associated protein subunit gamma OS=Mus musculus OX=10090 GN=Ssr3 PE=1 SV=1	3172.08	3283.35	4542.9	4501.09	4615.68	4837.12	3227.71	4522	4726.4	1.40099	1.46432	0	0.486448	0.550229
P11352	6	6	53.4925	Gpx1	0.14252	Glutathione peroxidase 1 OS=Mus musculus OX=10090 GN=Gpx1 PE=1 SV=2	1862.58	2245.45	2367.7	2516.7	2616.3	2488.78	2054.02	2442.2	2552.54	1.18899	1.24271	0	0.249736	0.313487
Q99LD8	5	3	33.6604	Ddah2	0.01251	N(G)_N(G)-dimethylarginine dimethylaminohydrolase 2 OS=Mus musculus OX=10090 GN=Ddah2 PE=1 SV=1	1819.82	1886.84	2127.09	2253.81	2325.22	2253	1853.33	2190.45	2289.11	1.1819	1.23513	0	0.241109	0.304667
Q8BXZ1	3	1	21.1582	Tmx3	0.04609	Protein disulfide-isomerase TMX3 OS=Mus musculus OX=10090 GN=Tmx3 PE=1 SV=2	572.042	536.633	636.007	721.351	702.107	716.33	554.338	678.679	709.219	1.22431	1.2794	0	0.291964	0.355465
Q922U2	13	3	99.3956	Krt5	0.03076	Keratin_ type II cytoskeletal 5 OS=Mus musculus OX=10090 GN=Krt5 PE=1 SV=1	2980.77	2814.55	2369.53	2215.82	2304.75	2486	2897.66	2292.67	2395.37	0.791216	0.826658	0	-0.337856	-0.274637
P80315	23	21	194.602	Cct4	0.78364	T-complex protein 1 subunit delta OS=Mus musculus OX=10090 GN=Cct4 PE=1 SV=3	15162.3	17812.5	16833.6	16832.7	18913.7	16258.9	16487.4	16833.1	17586.3	1.02097	1.06665	0	0.0299381	0.0930894
Q9DCN2	15	13	158.047	Cyb5r3	0.00109	NADH-cytochrome b5 reductase 3 OS=Mus musculus OX=10090 GN=Cyb5r3 PE=1 SV=3	13876.8	14102.6	18210.8	19141.2	19440.9	19574.7	13989.7	18676	19507.8	1.33498	1.39444	0	0.416819	0.479685
O35943	1	1	6.6723	Fxn	0.07182	Frataxin_ mitochondrial OS=Mus musculus OX=10090 GN=Fxn PE=1 SV=1	8768.98	9113.38	6006.85	7120.21	7305.12	6404.03	8941.18	6563.53	6854.58	0.734079	0.76663	0	-0.445993	-0.383398
P00761	8	6	82.6823	1	0.0004	Trypsin OS=Sus scrofa PE=1 SV=1	267253	262901	169723	172811	182764	174925	265077	171267	178844	0.646103	0.674688	0	-0.630163	-0.567708
Q9R1P4	16	13	129.2	Psma1	0.44125	Proteasome subunit alpha type-1 OS=Mus musculus OX=10090 GN=Psma1 PE=1 SV=1	8132.43	9062.99	7568.77	8104.14	8519.93	7841.81	8597.71	7836.46	8180.87	0.911459	0.951518	0	-0.133751	-0.0716974
P47911	17	16	190.305	Rpl6	0.24521	60S ribosomal protein L6 OS=Mus musculus OX=10090 GN=Rpl6 PE=1 SV=3	29379.1	29395.1	28079.4	29328.7	30237.6	29632.5	29387.1	28704.1	29935.1	0.976758	1.01865	0	-0.0339273	0.0266527
Q61035	7	7	46.4614	Hars	0.0594	Histidine--tRNA ligase_ cytoplasmic OS=Mus musculus OX=10090 GN=Hars PE=1 SV=2	2565.91	3179.19	3918.84	4134.97	4454.4	3941.82	2872.55	4026.91	4198.11	1.40186	1.46146	0	0.487341	0.54741
P0CG49;P0CG50;P62983;P62984	5	4	50.5184	Ubb	0.16567	Polyubiquitin-B OS=Mus musculus OX=10090 GN=Ubb PE=2 SV=1	31970.9	32031.3	35558.2	45281	44731.4	39531.2	32001.1	40419.6	42131.3	1.26307	1.31656	0	0.336935	0.396773
Q3UBX0	1	1	8.0332	Tmem109	0.64614	Transmembrane protein 109 OS=Mus musculus OX=10090 GN=Tmem109 PE=1 SV=2	9158.74	8557.12	8511.69	9286.99	9011.65	9539.67	8857.93	8899.34	9275.66	1.00468	1.04716	0	0.00672959	0.0664807
P61514	2	2	16.0746	Rpl37a	0.84285	60S ribosomal protein L37a OS=Mus musculus OX=10090 GN=Rpl37a PE=1 SV=2	8812.3	9462.87	8251.37	9608.51	9025.27	9587.12	9137.58	8929.94	9306.2	0.977276	1.01845	0	-0.0331623	0.0263792
Q62082	9	3	97.7536	Myl10	0.02068	Myosin regulatory light chain 10 OS=Mus musculus OX=10090 GN=Myl10 PE=2 SV=1	6692.64	6766.4	8612.22	9085.58	9802.47	8639.39	6729.52	8848.9	9220.93	1.31494	1.37022	0	0.394994	0.454408
Q8K411	11	10	79.3094	Pitrm1	0.00192	Presequence protease_ mitochondrial OS=Mus musculus OX=10090 GN=Pitrm1 PE=1 SV=1	4903.94	5186.21	3068.17	2906.51	3005.61	3216.98	5045.08	2987.34	3111.29	0.592129	0.616699	0	-0.756016	-0.697361
P17427	20	14	143.389	Ap2a2	0.0128	AP-2 complex subunit alpha-2 OS=Mus musculus OX=10090 GN=Ap2a2 PE=1 SV=2	5855.61	6073.04	6845.18	7167.77	7449.36	7139.86	5964.33	7006.48	7294.61	1.17473	1.22304	0	0.23233	0.290472
Q61553	23	21	254.158	Fscn1	0.00428	Fascin OS=Mus musculus OX=10090 GN=Fscn1 PE=1 SV=4	14702.6	14117.3	20305.5	22491.4	22497.1	22045.9	14410	21398.4	22271.5	1.48498	1.54556	0	0.570439	0.628131
Q9CZ83	1	1	6.5314	Mrpl55	0.00847	39S ribosomal protein L55_ mitochondrial OS=Mus musculus OX=10090 GN=Mrpl55 PE=1 SV=1	2917.39	3158.21	1178.08	1160.41	1029.13	1402.44	3037.8	1169.25	1215.79	0.384899	0.400219	0	-1.37745	-1.32114
Q61699	15	12	110.826	Hsph1	0.05192	Heat shock protein 105 kDa OS=Mus musculus OX=10090 GN=Hsph1 PE=1 SV=2	4461.18	3890.2	5031.61	5331.14	5247.67	5522.77	4175.69	5181.38	5385.22	1.24084	1.28966	0	0.31132	0.36699
Q3TZZ7	6	5	44.2662	Esyt2	0.00573	Extended synaptotagmin-2 OS=Mus musculus OX=10090 GN=Esyt2 PE=1 SV=1	909.723	793.493	1463.75	1464.43	1594.82	1447.9	851.608	1464.09	1521.36	1.71921	1.78646	0	0.781744	0.837102
Q9Z2U0	12	6	89.1799	Psma7	0.35932	Proteasome subunit alpha type-7 OS=Mus musculus OX=10090 GN=Psma7 PE=1 SV=1	9436.5	9946.17	9224	9200.17	9827.97	9316.32	9691.33	9212.09	9572.15	0.950549	0.987702	0	-0.0731672	-0.0178529
Q9WV55	13	8	108.466	Vapa	0.28352	Vesicle-associated membrane protein-associated protein A OS=Mus musculus OX=10090 GN=Vapa PE=1 SV=2	23599.2	20085.6	19589.4	18097.2	20024.8	19133.1	21842.4	18843.3	19578.9	0.862694	0.896374	0	-0.213079	-0.157828
O89017	2	1	13.3052	Lgmn	0.85319	Legumain OS=Mus musculus OX=10090 GN=Lgmn PE=1 SV=1	1713.29	1478.45	1810.12	1088.51	1462.23	1548.79	1595.87	1449.32	1505.51	0.908168	0.943376	0	-0.138969	-0.0840945
Q91V92	24	23	200.976	Acly	0.12115	ATP-citrate synthase OS=Mus musculus OX=10090 GN=Acly PE=1 SV=1	7871.25	7025.66	9013.31	8298.64	8636.25	9339.36	7448.45	8655.97	8987.81	1.16212	1.20667	0	0.216755	0.271028
O70468	47	39	449.408	Mybpc3	0.01118	Myosin-binding protein C_ cardiac-type OS=Mus musculus OX=10090 GN=Mybpc3 PE=1 SV=1	25811.1	27935.7	18550.5	19927.6	20494.2	19456.2	26873.4	19239.1	19975.2	0.715915	0.743307	0	-0.48214	-0.427969
O08579	3	3	19.7955	Emd	0.19674	Emerin OS=Mus musculus OX=10090 GN=Emd PE=1 SV=1	1604.95	1964.78	2062.61	2075.14	2122.8	2172.8	1784.86	2068.88	2147.8	1.15912	1.20334	0	0.213035	0.267045
Q9CR59	3	3	21.1086	Gadd45gip1	0.0034	Growth arrest and DNA damage-inducible proteins-interacting protein 1 OS=Mus musculus OX=10090 GN=Gadd45gip1 PE=1 SV=1	3772.39	3835.14	1863.22	1557.34	1841.22	1709.7	3803.77	1710.28	1775.46	0.449628	0.466764	0	-1.1532	-1.09923
Q8BXJ2	1	1	6.0555	Trerf1	0.81475	Transcriptional-regulating factor 1 OS=Mus musculus OX=10090 GN=Trerf1 PE=1 SV=1	6174.82	7050.62	6652.89	6506.69	7068.02	6592.57	6612.72	6579.79	6830.29	0.99502	1.0329	0	-0.00720289	0.046704
Q8BSY0	12	11	87.8193	Asph	0.0246	Aspartyl/asparaginyl beta-hydroxylase OS=Mus musculus OX=10090 GN=Asph PE=1 SV=1	5319.17	5828.78	4162.12	4484.43	4475.05	4482	5573.98	4323.27	4478.53	0.775617	0.803471	0	-0.366583	-0.315682
Q91VI7	8	7	89.2171	Rnh1	0.77704	Ribonuclease inhibitor OS=Mus musculus OX=10090 GN=Rnh1 PE=1 SV=1	13147.5	14620.4	13153.5	15240.4	15223.6	14185.3	13883.9	14197	14704.5	1.02255	1.0591	0	0.0321671	0.0828382
Q9D1D4	6	4	74.2631	Tmed10	0.36664	Transmembrane emp24 domain-containing protein 10 OS=Mus musculus OX=10090 GN=Tmed10 PE=1 SV=1	10474.3	11952.6	11544.6	12485.1	12299.7	12552.1	11213.5	12014.9	12425.9	1.07147	1.10812	0	0.0995874	0.148114
Q9WVB0	3	3	20.6524	Rbpms	0.85866	RNA-binding protein with multiple splicing OS=Mus musculus OX=10090 GN=Rbpms PE=1 SV=2	1339.83	1282.82	1325.88	1387.29	1227.15	1578.73	1311.33	1356.59	1402.94	1.03452	1.06986	0	0.0489547	0.0974271
Q91WJ8	13	10	86.193	Fubp1	0.7194	Far upstream element-binding protein 1 OS=Mus musculus OX=10090 GN=Fubp1 PE=1 SV=1	5112.52	4857.6	5064.95	4675.94	5112.99	4958.63	4985.06	4870.45	5035.81	0.977008	1.01018	0	-0.0335572	0.0146119
Q6PDL0	6	5	52.5773	Dync1li2	0.43451	Cytoplasmic dynein 1 light intermediate chain 2 OS=Mus musculus OX=10090 GN=Dync1li2 PE=1 SV=2	1465.99	1947.75	1896.83	2007.14	1913.37	2123.03	1706.87	1951.98	2018.2	1.1436	1.1824	0	0.193589	0.241718
Q8R326	1	1	6.2642	Pspc1	0.10437	Paraspeckle component 1 OS=Mus musculus OX=10090 GN=Pspc1 PE=1 SV=1	357.423	191.419	492.787	604.122	578.477	555.61	274.421	548.455	567.044	1.99859	2.06633	0	0.998982	1.04707
P97823	3	3	19.1744	Lypla1	0.74606	Acyl-protein thioesterase 1 OS=Mus musculus OX=10090 GN=Lypla1 PE=1 SV=1	7398.59	6439.84	6981.74	7185.43	6941.97	7701.2	6919.22	7083.58	7321.59	1.02375	1.05815	0	0.0338704	0.0815472
P54822	6	6	39.5168	Adsl	0.40631	Adenylosuccinate lyase OS=Mus musculus OX=10090 GN=Adsl PE=1 SV=2	4181.41	4100.63	4434.06	4122.87	4271.86	4568.75	4141.02	4278.46	4420.3	1.03319	1.06744	0	0.0471065	0.094159
Q923G2	2	2	13.1107	Polr2h	0.85071	DNA-directed RNA polymerases I_ II_ and III subunit RPABC3 OS=Mus musculus OX=10090 GN=Polr2h PE=1 SV=3	457.849	404.781	658.479	119.31	268.051	535.381	431.315	388.895	401.716	0.901649	0.931376	0	-0.149363	-0.102565
Q9R0X4;Q32MW3	18	13	141.208	Acot9	0.71678	Acyl-coenzyme A thioesterase 9_ mitochondrial OS=Mus musculus OX=10090 GN=Acot9 PE=1 SV=1	6443.12	7156.74	6814.75	7248.61	7756.93	6764.1	6799.93	7031.68	7260.51	1.03408	1.06773	0	0.0483503	0.0945523
Q9CQF3	6	5	48.2112	Nudt21	0.50992	Cleavage and polyadenylation specificity factor subunit 5 OS=Mus musculus OX=10090 GN=Nudt21 PE=1 SV=1	2769.09	2968.88	3154.84	2872.55	3264.19	2959.17	2868.98	3013.69	3111.68	1.05044	1.08459	0	0.0709938	0.117155
P50580	16	14	126.89	Pa2g4	0.60276	Proliferation-associated protein 2G4 OS=Mus musculus OX=10090 GN=Pa2g4 PE=1 SV=3	14861.7	19159.5	14847.2	15315.2	15868.8	15274.1	17010.6	15081.2	15571.4	0.886577	0.915395	0	-0.173682	-0.127534
P61087	2	1	13.5546	Ube2k	0.77616	Ubiquitin-conjugating enzyme E2 K OS=Mus musculus OX=10090 GN=Ube2k PE=1 SV=3	5234.06	4974.25	4955.39	5879.08	4970.03	6211.28	5104.16	5417.23	5590.65	1.06134	1.09531	0	0.0858837	0.131345
O88569	20	16	217.155	Hnrnpa2b1	0.19511	Heterogeneous nuclear ribonucleoproteins A2/B1 OS=Mus musculus OX=10090 GN=Hnrnpa2b1 PE=1 SV=2	45193.7	43529.7	45084.7	47750	48771.1	47027.9	44361.7	46417.3	47899.5	1.04634	1.07975	0	0.0653507	0.110697
P35293	3	1	21.6707	Rab18	0.09178	Ras-related protein Rab-18 OS=Mus musculus OX=10090 GN=Rab18 PE=1 SV=2	2378.51	2691.55	4564.74	3262.82	4206.59	3863.61	2535.03	3913.78	4035.1	1.54388	1.59174	0	0.626561	0.670602
Q9QUH0	2	2	19.3986	Glrx	0.04839	Glutaredoxin-1 OS=Mus musculus OX=10090 GN=Glrx PE=1 SV=3	1571.29	1562.36	1248.81	1056.23	1239.66	1136.26	1566.82	1152.52	1187.96	0.735577	0.758195	0	-0.443051	-0.399359
P97429	13	10	94.9246	Anxa4	0.11249	Annexin A4 OS=Mus musculus OX=10090 GN=Anxa4 PE=1 SV=4	5450.85	5849.94	6053.56	6158.11	6142.06	6440.08	5650.39	6105.84	6291.07	1.0806	1.11339	0	0.111838	0.154955
P35279	6	2	46.514	Rab6a	0.00633	Ras-related protein Rab-6A OS=Mus musculus OX=10090 GN=Rab6a PE=1 SV=4	6039.89	5948.74	7067.05	7438.12	7342.79	7600.76	5994.32	7252.59	7471.77	1.20991	1.24648	0	0.2749	0.317855
P12672	1	1	6.0669	Rapsn	0.31631	43 kDa receptor-associated protein of the synapse OS=Mus musculus OX=10090 GN=Rapsn PE=2 SV=4	881.597	697.03	871.454	1044.26	921.041	1052.31	789.314	957.855	986.675	1.21353	1.25004	0	0.279208	0.321976
P53702	7	7	60.635	Hccs	0.04893	Cytochrome c-type heme lyase OS=Mus musculus OX=10090 GN=Hccs PE=1 SV=2	4431.88	4519.24	2750.34	3444.67	3255.64	3124.62	4475.56	3097.51	3190.13	0.692093	0.71279	0	-0.530961	-0.488452
Q80ZK0	4	3	26.3454	Mrps10	0.06114	28S ribosomal protein S10_ mitochondrial OS=Mus musculus OX=10090 GN=Mrps10 PE=1 SV=1	2997.83	3403.93	2249.75	2328.46	2571.86	2142.86	3200.88	2289.1	2357.36	0.715147	0.736472	0	-0.483688	-0.441298
P27546	26	24	204.658	Map4	0.02539	Microtubule-associated protein 4 OS=Mus musculus OX=10090 GN=Map4 PE=1 SV=3	10864.8	11073.5	12701.7	12851.1	13693.3	12619.5	10969.2	12776.4	13156.4	1.16476	1.1994	0	0.220028	0.262312
P42932	23	16	211.503	Cct8	0.21804	T-complex protein 1 subunit theta OS=Mus musculus OX=10090 GN=Cct8 PE=1 SV=3	14214.7	14593.4	15497.7	19530.5	18983.3	17065.4	14404.1	17514.1	18024.3	1.21591	1.25134	0	0.282042	0.32347
P10649;O35660	17	10	157.98	Gstm1	0.00707	Glutathione S-transferase Mu 1 OS=Mus musculus OX=10090 GN=Gstm1 PE=1 SV=2	13852.4	13525.2	17202	18792.2	18422.6	18596.6	13688.8	17997.1	18509.6	1.31473	1.35217	0	0.394768	0.435274
O08585	3	2	19.3095	Clta	0.02434	Clathrin light chain A OS=Mus musculus OX=10090 GN=Clta PE=1 SV=2	1701.04	1762.2	2620.95	2234.41	2570	2423.22	1731.62	2427.68	2496.61	1.40197	1.44178	0	0.487456	0.527847
Q9Z2M7	2	2	14.1723	Pmm2	0.14812	Phosphomannomutase 2 OS=Mus musculus OX=10090 GN=Pmm2 PE=1 SV=1	1228.78	1460.18	1568.47	1712.02	1775.07	1597.24	1344.48	1640.25	1686.16	1.21998	1.25413	0	0.286863	0.326692
P14869	15	15	160.343	Rplp0	0.06638	60S acidic ribosomal protein P0 OS=Mus musculus OX=10090 GN=Rplp0 PE=1 SV=3	26038.3	26975.6	27891.6	29525	29789.6	29220	26506.9	28708.3	29504.8	1.08305	1.1131	0	0.115099	0.15458
Q62159;P62746	7	2	52.1881	Rhoc	0.00133	Rho-related GTP-binding protein RhoC OS=Mus musculus OX=10090 GN=Rhoc PE=1 SV=2	1460.62	1432.94	1626.79	1622.37	1658	1681.18	1446.78	1624.58	1669.59	1.12289	1.154	0	0.167218	0.206647
Q99J95	2	1	13.0925	Cdk9	0.02352	Cyclin-dependent kinase 9 OS=Mus musculus OX=10090 GN=Cdk9 PE=1 SV=1	615.603	662.87	506.383	528.849	543.844	519.878	639.237	517.616	531.861	0.809741	0.832025	0	-0.304467	-0.265301
O35143	2	2	22.9602	Atpif1	0.00495	ATPase inhibitor_ mitochondrial OS=Mus musculus OX=10090 GN=Atpif1 PE=1 SV=2	13410.9	14303.7	6733.54	7437.69	6754.54	7797.69	13857.3	7085.61	7276.12	0.511327	0.525074	0	-0.967683	-0.929407
Q01320	4	1	24.7603	Top2a	0.07516	DNA topoisomerase 2-alpha OS=Mus musculus OX=10090 GN=Top2a PE=1 SV=2	157.982	209.22	257.677	284.971	265.017	292.203	183.601	271.324	278.61	1.47779	1.51747	0	0.563441	0.601671
Q9JK48	2	2	13.7251	Sh3glb1	0.80258	Endophilin-B1 OS=Mus musculus OX=10090 GN=Sh3glb1 PE=1 SV=1	2247.04	2124.3	2075.83	2108.83	2300.89	1994.72	2185.67	2092.33	2147.8	0.957294	0.982675	0	-0.0629654	-0.025214
P62869	5	4	43.413	Elob	0.13486	Elongin-B OS=Mus musculus OX=10090 GN=Elob PE=1 SV=1	8740.1	9234.2	6979.53	7566.82	8098.69	6828.89	8987.15	7273.17	7463.79	0.809285	0.830495	0	-0.305279	-0.267957
Q8K442	1	1	6.07	Abca8a	0.00176	ATP-binding cassette sub-family A member 8-A OS=Mus musculus OX=10090 GN=Abca8a PE=1 SV=2	6004.45	6155.22	3700.21	3712.49	3626.81	3978.8	6079.84	3706.35	3802.81	0.609613	0.625478	0	-0.714034	-0.676969
Q9JJ28	6	6	38.7861	Flii	0.06025	Protein flightless-1 homolog OS=Mus musculus OX=10090 GN=Flii PE=1 SV=1	4149.72	3593.61	2699.21	2054.81	2284.84	2592.56	3871.66	2377.01	2438.7	0.61395	0.629884	0	-0.703806	-0.666842
Q9CY50	3	3	30.8429	Ssr1	0.00626	Translocon-associated protein subunit alpha OS=Mus musculus OX=10090 GN=Ssr1 PE=1 SV=1	5386.45	5589.22	6878.99	6976.79	6878.95	7336.31	5487.83	6927.89	7107.63	1.26241	1.29516	0	0.33618	0.373131
P99026	11	11	97.4581	Psmb4	0.01628	Proteasome subunit beta type-4 OS=Mus musculus OX=10090 GN=Psmb4 PE=1 SV=1	12314.4	12416.1	10658.3	9902.17	10580.1	10502.7	12365.2	10280.2	10541.4	0.831381	0.852504	0	-0.266418	-0.230222
P53810	3	3	35.4753	Pitpna	0.71067	Phosphatidylinositol transfer protein alpha isoform OS=Mus musculus OX=10090 GN=Pitpna PE=1 SV=2	5077.61	5305.11	5147.55	5147.49	5133.5	5422.04	5191.36	5147.52	5277.77	0.991555	1.01664	0	-0.0122353	0.0238155
P51863	1	1	6.2601	Atp6v0d1	0.83972	V-type proton ATPase subunit d 1 OS=Mus musculus OX=10090 GN=Atp6v0d1 PE=1 SV=2	4374.75	4843.63	4953.52	4658.57	5463.02	4379.7	4609.19	4806.05	4921.36	1.04271	1.06773	0	0.0603375	0.0945449
Q9DBS1	6	6	48.1959	Tmem43	0.00165	Transmembrane protein 43 OS=Mus musculus OX=10090 GN=Tmem43 PE=1 SV=1	1859.47	1997.9	3369.36	3579.08	3677.73	3431.15	1928.68	3474.22	3554.44	1.80134	1.84293	0	0.849073	0.882004
Q9Z0N1;Q9Z0N2	9	9	69.5058	Eif2s3x	0.73051	Eukaryotic translation initiation factor 2 subunit 3_ X-linked OS=Mus musculus OX=10090 GN=Eif2s3x PE=1 SV=2	13138.4	13424.8	13428	13133.9	14049.8	13122.1	13281.6	13281	13585.9	0.999952	1.02291	0	-6.88e-05	0.0326855
P11679;P07744	21	10	167.066	Krt8	0.02017	Keratin_ type II cytoskeletal 8 OS=Mus musculus OX=10090 GN=Krt8 PE=1 SV=4	8747.29	9455.9	13705.4	17313.7	16222.1	15506.6	9101.59	15509.5	15864.3	1.70405	1.74303	0	0.768965	0.801596
Q62189	3	2	26.8233	Snrpa	0.91896	U1 small nuclear ribonucleoprotein A OS=Mus musculus OX=10090 GN=Snrpa PE=1 SV=3	2868.44	2729.22	2809.51	2849.8	3141.51	2646.84	2798.83	2829.66	2894.18	1.01102	1.03407	0	0.0158054	0.0483312
Q7TMF3	8	7	76.4784	Ndufa12	0.00607	NADH dehydrogenase [ubiquinone] 1 alpha subcomplex subunit 12 OS=Mus musculus OX=10090 GN=Ndufa12 PE=1 SV=2	16477.7	15496.8	10870.5	10633.6	10459.8	11527	15987.2	10752	10993.4	0.672538	0.687636	0	-0.572311	-0.540284
P05125	5	5	49.762	Nppa	0.33625	Natriuretic peptides A OS=Mus musculus OX=10090 GN=Nppa PE=1 SV=2	27502	27160.7	27750.4	28865.7	29905.3	27979.9	27331.3	28308	28942.6	1.03574	1.05895	0	0.0506556	0.0826393
P62911;P17932	9	8	79.4705	Rpl32	0.2638	60S ribosomal protein L32 OS=Mus musculus OX=10090 GN=Rpl32 PE=1 SV=2	11247	11610.2	13260.4	13227.6	14958.6	12113.4	11428.6	13244	13536	1.15885	1.1844	0	0.212688	0.244152
Q9WU28	3	3	29.5195	Pfdn5	0.00342	Prefoldin subunit 5 OS=Mus musculus OX=10090 GN=Pfdn5 PE=1 SV=1	6929	7866.89	4058.64	3824.84	3899.05	4153.1	7397.94	3941.74	4026.07	0.532815	0.544215	0	-0.908293	-0.87775
P63158	11	8	118.596	Hmgb1	0.66203	High mobility group protein B1 OS=Mus musculus OX=10090 GN=Hmgb1 PE=1 SV=2	26198.3	27212.9	26032	29987	29894.1	27285.3	26705.6	28009.5	28589.7	1.04883	1.07055	0	0.0687742	0.0983532
P16675	5	5	32.821	Ctsa	0.21359	Lysosomal protective protein OS=Mus musculus OX=10090 GN=Ctsa PE=1 SV=1	7467.18	8027.93	7057.32	7053.11	7464.99	6934.38	7747.55	7055.21	7199.68	0.910637	0.929284	0	-0.135052	-0.105808
Q4KML4	1	1	8.3439	Abracl	0.95202	Costars family protein ABRACL OS=Mus musculus OX=10090 GN=Abracl PE=1 SV=1	8553.68	14311.3	10045.6	10673.5	11105.7	10033.9	11432.5	10359.5	10569.8	0.906146	0.924541	0	-0.142185	-0.113191
Q78IS1	1	1	6.8327	Tmed3	0.17092	Transmembrane emp24 domain-containing protein 3 OS=Mus musculus OX=10090 GN=Tmed3 PE=1 SV=1	203.795	215.514	243.186	359.051	299.458	314.774	209.654	301.118	307.116	1.43626	1.46487	0	0.522317	0.550771
P06797	3	3	20.7895	Ctsl	0.09053	Cathepsin L1 OS=Mus musculus OX=10090 GN=Ctsl PE=1 SV=2	1964.55	2109.17	2273.86	2463.63	2509.68	2321.34	2036.86	2368.75	2415.51	1.16294	1.1859	0	0.217779	0.245981
Q9CRB9	8	6	56.2003	Chchd3	0.00318	MICOS complex subunit Mic19 OS=Mus musculus OX=10090 GN=Chchd3 PE=1 SV=1	12508	11387.6	7379.29	7254.41	7710.44	7210.37	11947.8	7316.85	7460.4	0.612402	0.624417	0	-0.70745	-0.679419
Q62446	5	5	37.0749	Fkbp3	0.07065	Peptidyl-prolyl cis-trans isomerase FKBP3 OS=Mus musculus OX=10090 GN=Fkbp3 PE=1 SV=2	6760.83	6771.18	6557.81	6570.1	6757.38	6626.53	6766.01	6563.95	6691.95	0.970137	0.989055	0	-0.043739	-0.0158774
P17879;Q61696	18	8	154.638	Hspa1b	0.00375	Heat shock 70 kDa protein 1B OS=Mus musculus OX=10090 GN=Hspa1b PE=1 SV=3	8975.55	9164.68	7538.02	7449.54	7790.73	7483.72	9070.12	7493.78	7637.22	0.826206	0.84202	0	-0.275427	-0.248073
Q3URE1	1	1	6.0774	Acsf3	0.00251	Acyl-CoA synthetase family member 3_ mitochondrial OS=Mus musculus OX=10090 GN=Acsf3 PE=1 SV=2	903.67	956.493	403.703	357.054	359.35	415.58	930.082	380.378	387.465	0.408973	0.416593	0	-1.28992	-1.26329
P07310	21	16	228.359	Ckm	0.00156	Creatine kinase M-type OS=Mus musculus OX=10090 GN=Ckm PE=1 SV=1	78970.3	87377	38470.9	39180.2	41496.9	37552	83173.6	38825.6	39524.5	0.466801	0.475204	0	-1.09912	-1.07338
Q6URW6	13	3	133.566	Myh14	0.00029	Myosin-14 OS=Mus musculus OX=10090 GN=Myh14 PE=1 SV=1	10353.4	10000.4	3846.07	4036.56	3845.01	4177.37	10176.9	3941.32	4011.19	0.387282	0.394147	0	-1.36854	-1.34319
Q9D1A2	13	10	115.596	Cndp2	0.20687	Cytosolic non-specific dipeptidase OS=Mus musculus OX=10090 GN=Cndp2 PE=1 SV=1	7229.13	8515.32	9111.39	8951.28	8862.87	9508.64	7872.23	9031.34	9185.75	1.14724	1.16686	0	0.198168	0.222626
Q9CR57	7	7	70.7336	Rpl14	0.09402	60S ribosomal protein L14 OS=Mus musculus OX=10090 GN=Rpl14 PE=1 SV=3	23407.8	24469.9	26495.2	27767.8	26335.4	28846	23938.8	27131.5	27590.7	1.13337	1.15255	0	0.180617	0.204829
Q9CWM4	1	1	6.1415	Pfdn1	0.01881	Prefoldin subunit 1 OS=Mus musculus OX=10090 GN=Pfdn1 PE=1 SV=1	2303.92	2385.92	2985.36	3371.01	3132.26	3329.5	2344.92	3178.19	3230.88	1.35535	1.37782	0	0.438665	0.46239
Q9CQ19	8	1	88.1277	Myl9	0.05968	Myosin regulatory light polypeptide 9 OS=Mus musculus OX=10090 GN=Myl9 PE=1 SV=3	2804.76	3262.68	3935.11	4032.92	4294.81	3801.07	3033.72	3984.02	4047.94	1.31324	1.33432	0	0.393136	0.416101
Q3THE2	10	2	111.211	Myl12b	0.05968	Myosin regulatory light chain 12B OS=Mus musculus OX=10090 GN=Myl12b PE=1 SV=2	22790.3	26511.2	31975	32769.8	34897.8	30885.9	24650.7	32372.4	32891.9	1.31324	1.33432	0	0.393136	0.416101
P54775	11	8	99.5492	Psmc4	0.96606	26S proteasome regulatory subunit 6B OS=Mus musculus OX=10090 GN=Psmc4 PE=1 SV=2	5160.98	4991.54	4608.01	5481.86	5066.65	5181.11	5076.26	5044.93	5123.88	0.993829	1.00938	0	-0.0089303	0.0134715
P57759	7	7	48.9313	Erp29	0.97853	Endoplasmic reticulum resident protein 29 OS=Mus musculus OX=10090 GN=Erp29 PE=1 SV=2	7867.66	9689.79	8370.01	9137.1	9039.64	8736.29	8778.73	8753.56	8887.97	0.997133	1.01244	0	-0.00414217	0.0178417
P11031	3	3	22.1539	Sub1	0.79861	Activated RNA polymerase II transcriptional coactivator p15 OS=Mus musculus OX=10090 GN=Sub1 PE=1 SV=3	5823.8	6407.84	5673.55	6042.33	6242.98	5649.6	6115.82	5857.94	5946.29	0.957834	0.97228	0	-0.0621528	-0.0405557
P97490	1	1	6.2956	Adcy8	0.35104	Adenylate cyclase type 8 OS=Mus musculus OX=10090 GN=Adcy8 PE=1 SV=2	400.323	257.764	606.377	372.915	534.742	459.051	329.043	489.646	496.897	1.48809	1.51012	0	0.573461	0.594668
P62754	11	10	111.235	Rps6	0.12691	40S ribosomal protein S6 OS=Mus musculus OX=10090 GN=Rps6 PE=1 SV=1	30837.8	34853.4	28339.5	28591	28340.8	29393	32845.6	28465.3	28866.9	0.866639	0.878867	0	-0.206498	-0.186283
Q9ERE7	1	1	12.0224	Mesd	0.67836	LRP chaperone MESD OS=Mus musculus OX=10090 GN=Mesd PE=1 SV=1	862.247	1699.58	1532.96	1519.4	1706.34	1388.33	1280.91	1526.18	1547.34	1.19148	1.208	0	0.252755	0.272617
P38060	6	5	43.235	Hmgcl	0.00043	Hydroxymethylglutaryl-CoA lyase_ mitochondrial OS=Mus musculus OX=10090 GN=Hmgcl PE=1 SV=2	4179.82	3923.88	1855.94	1737.69	1782.24	1856.68	4051.85	1796.81	1819.46	0.443455	0.449045	0	-1.17314	-1.15507
P60229	11	9	93.2073	Eif3e	0.01949	Eukaryotic translation initiation factor 3 subunit E OS=Mus musculus OX=10090 GN=Eif3e PE=1 SV=1	12505.7	12439.9	9366.26	10280.7	10202.7	9691.08	12472.8	9823.49	9946.91	0.787593	0.797489	0	-0.344477	-0.326464
P97314	3	3	21.2288	Csrp2	0.89395	Cysteine and glycine-rich protein 2 OS=Mus musculus OX=10090 GN=Csrp2 PE=1 SV=3	2855.24	3120.55	3062.35	2978.85	2943.28	3173.36	2987.9	3020.6	3058.32	1.01094	1.02357	0	0.0157036	0.0336086
Q9CPR4	7	7	97.6967	Rpl17	0.01953	60S ribosomal protein L17 OS=Mus musculus OX=10090 GN=Rpl17 PE=1 SV=3	22685.1	21487.4	25558.7	26419	26887.4	25728.7	22086.3	25988.9	26308.1	1.1767	1.19115	0	0.234746	0.252356
P37804	18	15	191.161	Tagln	0.00078	Transgelin OS=Mus musculus OX=10090 GN=Tagln PE=1 SV=3	25203.7	24706.7	41769.3	43870.1	44704.1	41970.8	24955.2	42819.7	43337.5	1.71586	1.73661	0	0.778934	0.796273
Q9CX86	11	7	101.926	Hnrnpa0	0.02974	Heterogeneous nuclear ribonucleoprotein A0 OS=Mus musculus OX=10090 GN=Hnrnpa0 PE=1 SV=1	12703.2	11682.6	9751.89	10230.6	9931.45	10285.8	12192.9	9991.22	10108.6	0.819429	0.829058	0	-0.287309	-0.270455
Q8CIE6	35	28	268.623	Copa	0.00354	Coatomer subunit alpha OS=Mus musculus OX=10090 GN=Copa PE=1 SV=2	29052.5	30614.5	22898	21821.8	22640	22602.5	29833.5	22359.9	22621.2	0.749489	0.758249	0	-0.41602	-0.399257
Q9EST5	4	4	41.6426	Anp32b	0.00074	Acidic leucine-rich nuclear phosphoprotein 32 family member B OS=Mus musculus OX=10090 GN=Anp32b PE=1 SV=1	6534.36	6723.52	8245.21	8392.94	8449.75	8382.71	6628.94	8319.07	8416.23	1.25496	1.26962	0	0.327644	0.344396
O70503	11	9	85.619	Hsd17b12	0.98132	Very-long-chain 3-oxoacyl-CoA reductase OS=Mus musculus OX=10090 GN=Hsd17b12 PE=1 SV=1	6264.47	6989.16	5967.62	7343.55	6921.65	6542.25	6626.81	6655.58	6731.95	1.00434	1.01587	0	0.00625023	0.022709
Q6P5H2	8	8	50.54	Nes	0.06683	Nestin OS=Mus musculus OX=10090 GN=Nes PE=1 SV=1	2043.53	1785.54	2451.81	2303.64	2325.51	2484.09	1914.54	2377.73	2404.8	1.24193	1.25607	0	0.312586	0.328921
P62331	5	3	36.9924	Arf6	0.03439	ADP-ribosylation factor 6 OS=Mus musculus OX=10090 GN=Arf6 PE=1 SV=2	7402.54	6578.08	3895.39	4570.65	3858.73	4699.78	6990.31	4233.02	4279.26	0.605555	0.61217	0	-0.72367	-0.707996
Q99KF1;Q8R1V4	8	8	70.8153	Tmed9	0.00838	Transmembrane emp24 domain-containing protein 9 OS=Mus musculus OX=10090 GN=Tmed9 PE=1 SV=2	4256.63	4681.11	5914.9	5861.43	5967.52	5934.53	4468.87	5888.16	5951.02	1.3176	1.33166	0	0.397909	0.413229
Q99K85	15	15	142.926	Psat1	0.01116	Phosphoserine aminotransferase OS=Mus musculus OX=10090 GN=Psat1 PE=1 SV=1	8047.69	7760.16	11254.3	10814.8	11787.2	10511.7	7903.92	11034.6	11149.5	1.39609	1.41062	0	0.481387	0.496334
Q9D2M8	6	2	49.4802	Ube2v2	0.02973	Ubiquitin-conjugating enzyme E2 variant 2 OS=Mus musculus OX=10090 GN=Ube2v2 PE=1 SV=4	781.719	729.792	1064.43	957.046	972.97	1067.38	755.755	1010.74	1020.18	1.33739	1.34988	0	0.419417	0.432828
P28474;Q64437	6	5	46.5671	Adh5	0.10243	Alcohol dehydrogenase class-3 OS=Mus musculus OX=10090 GN=Adh5 PE=1 SV=3	10348.5	10634.1	9602.28	9102.31	9085.04	9791.92	10491.3	9352.3	9438.48	0.891434	0.899649	0	-0.1658	-0.152566
Q9CQX2	3	3	22.5827	Cyb5b	0.35054	Cytochrome b5 type B OS=Mus musculus OX=10090 GN=Cyb5b PE=1 SV=1	5083.45	5573.09	5488.86	6644.49	6249.97	5988.23	5328.27	6066.67	6119.1	1.13858	1.14842	0	0.187239	0.199653
Q8BFQ4	3	2	18.2581	Wdr82	0.00824	WD repeat-containing protein 82 OS=Mus musculus OX=10090 GN=Wdr82 PE=1 SV=1	1201.92	1251.92	1699.1	1609.36	1731.92	1604.96	1226.92	1654.23	1668.44	1.34828	1.35986	0	0.431119	0.443461
O70311	4	1	26.4875	Nmt2	0.13917	Glycylpeptide N-tetradecanoyltransferase 2 OS=Mus musculus OX=10090 GN=Nmt2 PE=1 SV=1	518.866	549.825	661.918	607.963	595.456	684.756	534.345	634.941	640.106	1.18826	1.19793	0	0.24885	0.260539
P61979	20	18	231.629	Hnrnpk	0.28032	Heterogeneous nuclear ribonucleoprotein K OS=Mus musculus OX=10090 GN=Hnrnpk PE=1 SV=1	34284	34109.2	36887.3	34765.4	36808.9	35386.5	34196.6	35826.3	36097.7	1.04766	1.05559	0	0.0671674	0.0780542
P32261	6	6	39.3597	Serpinc1	0.00547	Antithrombin-III OS=Mus musculus OX=10090 GN=Serpinc1 PE=1 SV=1	9170.69	8722.62	5043.14	5637.71	5613.24	5144.94	8946.66	5340.43	5379.09	0.596919	0.60124	0	-0.744393	-0.733986
Q9EQH3	18	17	153.439	Vps35	0.01346	Vacuolar protein sorting-associated protein 35 OS=Mus musculus OX=10090 GN=Vps35 PE=1 SV=1	3846.76	4252.71	5851.2	5851.17	6216.74	5569.71	4049.73	5851.18	5893.22	1.44483	1.45521	0	0.530901	0.541229
Q9Z2I0	13	11	90.4585	Letm1	0.82299	Mitochondrial proton/calcium exchanger protein OS=Mus musculus OX=10090 GN=Letm1 PE=1 SV=1	3821.36	3586.88	3746.91	3729.28	3771.13	3757.95	3704.12	3738.09	3764.54	1.00917	1.01631	0	0.0131723	0.0233434
Q7TPV4	21	20	181.252	Mybbp1a	0.71542	Myb-binding protein 1A OS=Mus musculus OX=10090 GN=Mybbp1a PE=1 SV=2	5391.88	5817.3	5022.63	5552.63	5676.93	4968.03	5604.59	5287.63	5322.48	0.943447	0.949665	0	-0.0839863	-0.0745098
O08997	2	1	13.185	Atox1	0.06124	Copper transport protein ATOX1 OS=Mus musculus OX=10090 GN=Atox1 PE=1 SV=1	9773.14	10622.4	8204.42	8845.55	8365.41	8796.68	10197.8	8524.99	8581.05	0.835966	0.841464	0	-0.258483	-0.249027
Q9DC51	9	3	69.4426	Gnai3	0.37309	Guanine nucleotide-binding protein G(k) subunit alpha OS=Mus musculus OX=10090 GN=Gnai3 PE=1 SV=3	1418.24	1679.66	1986.48	1626.38	1869.67	1766.94	1548.95	1806.43	1818.31	1.16623	1.17389	0	0.221848	0.231301
P62270	11	9	93.959	Rps18	0.00129	40S ribosomal protein S18 OS=Mus musculus OX=10090 GN=Rps18 PE=1 SV=3	25335.5	24977.9	30281.7	30732.3	30262.5	31137	25156.7	30507	30699.8	1.21268	1.22034	0	0.278199	0.287285
Q9CXW3	7	6	69.3347	Cacybp	0.08488	Calcyclin-binding protein OS=Mus musculus OX=10090 GN=Cacybp PE=1 SV=1	2611.76	2540.54	2752.97	2992.52	2910.79	2867.44	2576.15	2872.75	2889.12	1.11513	1.12149	0	0.157213	0.165411
O35326	1	1	6.369	Srsf5	0.12658	Serine/arginine-rich splicing factor 5 OS=Mus musculus OX=10090 GN=Srsf5 PE=1 SV=2	2300.27	1965.46	2513.54	2765.49	2528.92	2776.02	2132.87	2639.52	2652.47	1.23754	1.24362	0	0.30748	0.314542
P12970	14	14	153.912	Rpl7a	0.48755	60S ribosomal protein L7a OS=Mus musculus OX=10090 GN=Rpl7a PE=1 SV=2	23841.3	26540.8	25572.8	29063.5	28154.4	26741.2	25191.1	27318.2	27447.8	1.08444	1.08958	0	0.116947	0.123776
Q5XJY5	17	13	133.195	Arcn1	0.0062	Coatomer subunit delta OS=Mus musculus OX=10090 GN=Arcn1 PE=1 SV=2	6227.7	5862.92	7336.92	7364.85	7397.01	7374.29	6045.31	7350.88	7385.65	1.21596	1.22171	0	0.2821	0.288907
P45878	5	5	32.5857	Fkbp2	0.03018	Peptidyl-prolyl cis-trans isomerase FKBP2 OS=Mus musculus OX=10090 GN=Fkbp2 PE=1 SV=1	1302.79	1133.56	2757.12	3458.97	2477.7	3766.09	1218.18	3108.04	3121.89	2.55138	2.56275	0	1.35128	1.35769
Q8VEH3	10	3	73.5664	Arl8a	0.19575	ADP-ribosylation factor-like protein 8A OS=Mus musculus OX=10090 GN=Arl8a PE=1 SV=1	6989.34	7104.54	5923.04	6651.9	6501.8	6118.73	7046.94	6287.47	6310.26	0.892227	0.895462	0	-0.164517	-0.159296
Q9QZQ8	4	3	27.5486	H2afy	0.01723	Core histone macro-H2A.1 OS=Mus musculus OX=10090 GN=H2afy PE=1 SV=3	2084.77	2264.05	2754.47	3025.84	2893.88	2905.65	2174.41	2890.15	2899.77	1.32917	1.33359	0	0.410523	0.415313
Q99N87	4	3	26.0717	Mrps5	0.02544	28S ribosomal protein S5_ mitochondrial OS=Mus musculus OX=10090 GN=Mrps5 PE=1 SV=1	5238.65	4266.98	3034.06	2788.17	2774.13	3066.33	4752.82	2911.12	2920.23	0.612504	0.614421	0	-0.707209	-0.7027
Q63932	1	1	6.0295	Map2k2	0.04829	Dual specificity mitogen-activated protein kinase kinase 2 OS=Mus musculus OX=10090 GN=Map2k2 PE=1 SV=2	21.7985	85.2604	452.487	398.894	325.159	528.742	53.5295	425.691	426.951	7.95246	7.97599	0	2.9914	2.99566
P10852	10	8	93.2984	Slc3a2	0.00566	4F2 cell-surface antigen heavy chain OS=Mus musculus OX=10090 GN=Slc3a2 PE=1 SV=1	4823.76	4607.27	6763	6238.03	6587.37	6449.81	4715.51	6500.51	6518.59	1.37854	1.38237	0	0.463138	0.467145
Q06890	12	7	81.3675	Clu	0.00056	Clusterin OS=Mus musculus OX=10090 GN=Clu PE=1 SV=1	7126.22	6798.39	4455.79	4463.17	4552.73	4386.31	6962.31	4459.48	4469.52	0.640517	0.641959	0	-0.642691	-0.639446
Q9R1P0	8	7	66.569	Psma4	0.91947	Proteasome subunit alpha type-4 OS=Mus musculus OX=10090 GN=Psma4 PE=1 SV=1	7076.36	6250.54	6977.2	6581.44	6814.66	6773.71	6663.45	6779.32	6794.18	1.01739	1.01962	0	0.0248714	0.0280311
Q9CQD1	5	2	34.5306	Rab5a	0.00358	Ras-related protein Rab-5A OS=Mus musculus OX=10090 GN=Rab5a PE=1 SV=1	1801.42	1895.01	2894.15	3154.65	3138.5	2914.19	1848.22	3024.4	3026.34	1.63639	1.63744	0	0.710515	0.711442
O55222	13	10	108.669	Ilk	0.43512	Integrin-linked protein kinase OS=Mus musculus OX=10090 GN=Ilk PE=1 SV=2	7015.82	6371.81	6928.76	7440.24	6958.57	7411.34	6693.81	7184.5	7184.95	1.0733	1.07337	0	0.10206	0.102151
Q9CYL5	3	3	23.6644	Glipr2	0.00131	Golgi-associated plant pathogenesis-related protein 1 OS=Mus musculus OX=10090 GN=Glipr2 PE=1 SV=3	2197.85	2268.67	3469.84	3751.32	3645.44	3575.63	2233.26	3610.58	3610.53	1.61673	1.61671	0	0.69308	0.693061
Q9JIY5	3	3	25.46	Htra2	0.03083	Serine protease HTRA2_ mitochondrial OS=Mus musculus OX=10090 GN=Htra2 PE=1 SV=2	1034.83	1089.52	764.987	865.682	835.752	794.82	1062.18	815.334	815.286	0.767607	0.767562	0	-0.38156	-0.381645
Q9QUR6	16	14	149.085	Prep	0.30719	Prolyl endopeptidase OS=Mus musculus OX=10090 GN=Prep PE=1 SV=1	3868.14	3963.2	5661.3	4123.27	5031.6	4750.7	3915.67	4892.28	4891.15	1.24941	1.24912	0	0.32125	0.320916
Q9D8W5	17	15	123.066	Psmd12	0.0794	26S proteasome non-ATPase regulatory subunit 12 OS=Mus musculus OX=10090 GN=Psmd12 PE=1 SV=4	6653.54	7568.15	8446.4	8874.62	8358.17	8958.07	7110.85	8660.51	8658.12	1.21793	1.21759	0	0.28443	0.284033
P23198	7	5	65.3036	Cbx3	0.35572	Chromobox protein homolog 3 OS=Mus musculus OX=10090 GN=Cbx3 PE=1 SV=2	7232.11	7938.68	8209.68	9082.83	9341.24	7944.92	7585.39	8646.26	8643.08	1.13986	1.13944	0	0.188852	0.188322
Q9R0P5	7	5	78.21	Dstn	0.17871	Destrin OS=Mus musculus OX=10090 GN=Dstn PE=1 SV=3	24675	27692.1	22323.3	23026.6	21467.4	23858.9	26183.6	22674.9	22663.2	0.865999	0.865549	0	-0.207563	-0.208313
Q9DBH5	8	8	66.8069	Lman2	0.84602	Vesicular integral-membrane protein VIP36 OS=Mus musculus OX=10090 GN=Lman2 PE=1 SV=2	3178.17	3913.16	3644.63	3735.23	3755.94	3617.83	3545.67	3689.93	3686.89	1.04069	1.03983	0	0.0575388	0.0563468
O55143	59	35	623.995	Atp2a2	0.00183	Sarcoplasmic/endoplasmic reticulum calcium ATPase 2 OS=Mus musculus OX=10090 GN=Atp2a2 PE=1 SV=2	96881.8	91048.2	63277.9	65084.7	65246.7	62987	93965	64181.3	64116.8	0.683034	0.682348	0	-0.549971	-0.551421
Q61545	4	4	32.3062	Ewsr1	0.11152	RNA-binding protein EWS OS=Mus musculus OX=10090 GN=Ewsr1 PE=1 SV=2	3320.11	4059.55	2800.25	2981.81	2950.46	2825.06	3689.83	2891.03	2887.76	0.783514	0.782627	0	-0.35197	-0.353604
Q61753	13	12	96.5545	Phgdh	0.00156	D-3-phosphoglycerate dehydrogenase OS=Mus musculus OX=10090 GN=Phgdh PE=1 SV=3	7233.38	7724.38	15439.8	15183.5	16197.8	14387.5	7478.88	15311.6	15292.7	2.04731	2.04478	0	1.03373	1.03194
Q9DCD0	15	14	145.902	Pgd	0.01593	6-phosphogluconate dehydrogenase_ decarboxylating OS=Mus musculus OX=10090 GN=Pgd PE=1 SV=3	11819.5	12901.1	18861.6	20071.5	17881.6	20966.5	12360.3	19466.5	19424.1	1.57492	1.57149	0	0.655282	0.652134
Q9D1G2	3	3	19.5906	Pmvk	0.0873	Phosphomevalonate kinase OS=Mus musculus OX=10090 GN=Pmvk PE=1 SV=3	1022.28	1200.94	1464.44	2020.39	1735.74	1741.38	1111.61	1742.41	1738.56	1.56747	1.56401	0	0.648439	0.645246
O70325	5	3	40.333	Gpx4	0.07107	Phospholipid hydroperoxide glutathione peroxidase OS=Mus musculus OX=10090 GN=Gpx4 PE=1 SV=4	5175.95	5163.97	4558.16	4421.23	4707.21	4251.88	5169.96	4489.7	4479.54	0.86842	0.866456	0	-0.203535	-0.206802
Q8C0E2	3	2	19.2954	Vps26b	0.22322	Vacuolar protein sorting-associated protein 26B OS=Mus musculus OX=10090 GN=Vps26b PE=1 SV=1	1305.45	971.261	1410.78	1481.52	1497.45	1386.79	1138.36	1446.15	1442.12	1.27038	1.26684	0	0.345261	0.341235
Q9DCH4	8	7	65.3824	Eif3f	0.89954	Eukaryotic translation initiation factor 3 subunit F OS=Mus musculus OX=10090 GN=Eif3f PE=1 SV=2	6385.76	7051.54	7290.46	5594.11	6464.64	6382.51	6718.65	6442.28	6423.57	0.958866	0.956081	0	-0.0605993	-0.0647956
Q3U1J4	12	9	77.613	Ddb1	0.05127	DNA damage-binding protein 1 OS=Mus musculus OX=10090 GN=Ddb1 PE=1 SV=2	1870.8	1894.78	2479.25	2954.25	2921.43	2494.6	1882.79	2716.75	2708.01	1.44294	1.4383	0	0.52901	0.524366
Q61249;Q9QZ29	1	1	6.8017	Igbp1	0.618	Immunoglobulin-binding protein 1 OS=Mus musculus OX=10090 GN=Igbp1 PE=1 SV=1	281.529	172.512	541.28	0	164.282	374.852	227.02	270.64	269.567	1.19214	1.18741	0	0.253553	0.247823
Q9CZM2	8	8	93.3985	Rpl15	0.89033	60S ribosomal protein L15 OS=Mus musculus OX=10090 GN=Rpl15 PE=2 SV=4	21100.8	20453.7	20048.2	20287.5	18085.1	22080.5	20777.2	20167.8	20082.8	0.970669	0.966577	0	-0.042948	-0.0490428
Q80ZF8	1	1	6.009	Adgrb3	0.29014	Adhesion G protein-coupled receptor B3 OS=Mus musculus OX=10090 GN=Adgrb3 PE=1 SV=2	3243.93	3946.08	2895.25	2781.57	2430.3	3219.55	3595	2838.41	2824.93	0.789543	0.785792	0	-0.340911	-0.34778
P22777	3	3	19.3108	Serpine1	0.96591	Plasminogen activator inhibitor 1 OS=Mus musculus OX=10090 GN=Serpine1 PE=1 SV=1	1368.67	1388.82	1934.45	842.092	1363.13	1398.74	1378.74	1388.27	1380.94	1.00691	1.00159	0	0.00993657	0.00229356
Q9CPW4	5	4	35.3597	Arpc5	0.9978	Actin-related protein 2/3 complex subunit 5 OS=Mus musculus OX=10090 GN=Arpc5 PE=1 SV=3	5594.05	6021.74	5278.37	6340.27	6037.54	5514.19	5807.9	5809.32	5775.86	1.00024	0.994484	0	0.000353195	-0.00797987
Q64522	5	2	50.8018	Hist2h2ab	0.89865	Histone H2A type 2-B OS=Mus musculus OX=10090 GN=Hist2h2ab PE=1 SV=3	5150.55	3893.65	4651.45	4816.33	5012.25	4396.4	4522.1	4733.89	4704.33	1.04683	1.0403	0	0.0660333	0.0569962
P05977	9	3	79.3424	Myl1	0.14612	Myosin light chain 1/3_ skeletal muscle isoform OS=Mus musculus OX=10090 GN=Myl1 PE=1 SV=2	1262.21	949.405	1576.67	1409.28	1448.16	1517.94	1105.81	1492.97	1483.05	1.35012	1.34115	0	0.433089	0.423469
P68181	6	2	39.9222	Prkacb	0.79531	cAMP-dependent protein kinase catalytic subunit beta OS=Mus musculus OX=10090 GN=Prkacb PE=1 SV=2	6063.79	5793.1	6045.27	6192.07	5765.22	6390.03	5928.45	6118.67	6077.62	1.03209	1.02516	0	0.045564	0.0358529
Q9CVB6	15	13	131.958	Arpc2	0.10865	Actin-related protein 2/3 complex subunit 2 OS=Mus musculus OX=10090 GN=Arpc2 PE=1 SV=3	6527.28	8109.95	9291.12	9410.97	9417.71	9151.53	7318.62	9351.05	9284.62	1.27771	1.26863	0	0.353557	0.343271
Q91W90	18	13	160.147	Txndc5	0.07797	Thioredoxin domain-containing protein 5 OS=Mus musculus OX=10090 GN=Txndc5 PE=1 SV=2	11709.9	12523.6	14519.1	15234.7	13798.4	15733.4	12116.7	14876.9	14765.9	1.2278	1.21864	0	0.296079	0.285275
Q9JID9	1	1	6.0574	Sh2b2	0.03619	SH2B adapter protein 2 OS=Mus musculus OX=10090 GN=Sh2b2 PE=1 SV=2	1422.49	1243.2	623.818	386.497	433.406	569.107	1332.85	505.157	501.256	0.379007	0.37608	0	-1.3997	-1.41089
Q91YR1	4	4	26.4605	Twf1	0.0059	Twinfilin-1 OS=Mus musculus OX=10090 GN=Twf1 PE=1 SV=2	2324.47	2203.27	2902.62	3092.23	2981.3	2965.41	2263.87	2997.43	2973.35	1.32403	1.31339	0	0.404935	0.3933
Q9R0U0	2	2	12.4986	Srsf10	0.70097	Serine/arginine-rich splicing factor 10 OS=Mus musculus OX=10090 GN=Srsf10 PE=1 SV=2	2052.18	2145.33	2314.33	2363.86	1960.25	2676.34	2098.76	2339.1	2318.29	1.11452	1.1046	0	0.156416	0.143529
Q8BGB7	1	1	6.0132	Enoph1	0.85605	Enolase-phosphatase E1 OS=Mus musculus OX=10090 GN=Enoph1 PE=1 SV=1	2080.23	1927.15	2533.33	1048.4	1789.71	1757.41	2003.69	1790.86	1773.56	0.893782	0.885148	0	-0.162004	-0.17601
Q61655	3	3	18.8402	Ddx19a	0.05928	ATP-dependent RNA helicase DDX19A OS=Mus musculus OX=10090 GN=Ddx19a PE=1 SV=2	677.34	900.781	1175.49	1325.39	1291.51	1185.02	789.06	1250.44	1238.27	1.58472	1.56929	0	0.664231	0.650113
Q9CQN6	2	2	24.324	Tmem14c	0.98019	Transmembrane protein 14C OS=Mus musculus OX=10090 GN=Tmem14c PE=1 SV=1	2941.73	2702.99	2823.87	2809.58	2483.94	3092.85	2822.36	2816.73	2788.4	0.998005	0.987967	0	-0.00288095	-0.0174657
Q3UW53	8	8	50.8317	Fam129a	4e-05	Protein Niban OS=Mus musculus OX=10090 GN=Fam129a PE=1 SV=2	1490.62	1509.89	3806.43	3905.49	3729.76	3899.06	1500.25	3855.96	3814.41	2.57021	2.54251	0	1.36188	1.34625
P53811	3	3	26.7417	Pitpnb	0.33008	Phosphatidylinositol transfer protein beta isoform OS=Mus musculus OX=10090 GN=Pitpnb PE=1 SV=2	1336.38	1251.3	1527.83	1398.29	1551.91	1342.43	1293.84	1463.06	1447.17	1.13079	1.1185	0	0.17733	0.161571
P09055	16	14	133.302	Itgb1	0.29809	Integrin beta-1 OS=Mus musculus OX=10090 GN=Itgb1 PE=1 SV=1	18641.4	19920.5	16764.8	18379	18172.2	16589.7	19280.9	17571.9	17380.9	0.911362	0.901457	0	-0.133903	-0.14967
P99027	8	8	113.868	Rplp2	0.12264	60S acidic ribosomal protein P2 OS=Mus musculus OX=10090 GN=Rplp2 PE=1 SV=3	65227.5	72056.1	52101	60488.4	57504.7	53846.8	68641.8	56294.7	55675.7	0.820122	0.811105	0	-0.28609	-0.302039
Q61233	25	17	193.638	Lcp1	0.00195	Plastin-2 OS=Mus musculus OX=10090 GN=Lcp1 PE=1 SV=4	5616.75	5365.86	8510.36	8593.54	8781.79	8131.92	5491.3	8551.95	8456.85	1.55736	1.54005	0	0.639105	0.622973
Q08093	9	8	65.4631	Cnn2	0.11351	Calponin-2 OS=Mus musculus OX=10090 GN=Cnn2 PE=1 SV=1	10454.1	10019.2	11427.9	11323.9	11696	10802	10236.6	11375.9	11249	1.11129	1.09889	0	0.15224	0.13605
Q9QY76	6	2	60.803	Vapb	0.48827	Vesicle-associated membrane protein-associated protein B OS=Mus musculus OX=10090 GN=Vapb PE=1 SV=3	2334.55	1959	2545.8	2253.5	2461.33	2283.2	2146.77	2399.65	2372.26	1.11779	1.10504	0	0.160652	0.144094
Q8K4Z5	6	5	45.1528	Sf3a1	0.39079	Splicing factor 3A subunit 1 OS=Mus musculus OX=10090 GN=Sf3a1 PE=1 SV=1	1903.81	1834.68	1823.72	1363.68	1621.73	1526.51	1869.24	1593.7	1574.12	0.85259	0.842117	0	-0.230076	-0.247908
P62274	2	1	24.9074	Rps29	0.01599	40S ribosomal protein S29 OS=Mus musculus OX=10090 GN=Rps29 PE=1 SV=2	3806.86	3662.85	4316.09	4516.73	4287.14	4436.7	3734.85	4416.41	4361.92	1.18249	1.1679	0	0.241824	0.223912
P61358	7	7	73.6881	Rpl27	0.57747	60S ribosomal protein L27 OS=Mus musculus OX=10090 GN=Rpl27 PE=1 SV=2	35096.2	41489.8	35597.1	35709.1	36612.6	33803.6	38293	35653.1	35208.1	0.931061	0.91944	0	-0.103053	-0.121173
P07901	42	26	420.126	Hsp90aa1	0.13618	Heat shock protein HSP 90-alpha OS=Mus musculus OX=10090 GN=Hsp90aa1 PE=1 SV=4	24296.9	28767.7	31787.4	32771.6	33147.9	30603.1	26532.3	32279.5	31875.5	1.21661	1.20138	0	0.282869	0.264697
Q6ZWQ7	2	2	12.9416	Spcs3	0.01129	Signal peptidase complex subunit 3 OS=Mus musculus OX=10090 GN=Spcs3 PE=1 SV=1	1588.89	1584.8	1988.51	2010.1	2056.75	1891.62	1586.84	1999.31	1974.19	1.25993	1.2441	0	0.333342	0.315099
P14131	9	9	97.495	Rps16	0.03022	40S ribosomal protein S16 OS=Mus musculus OX=10090 GN=Rps16 PE=1 SV=4	26384	26674.3	31099.8	29249.7	29476.4	30080.6	26529.1	30174.8	29778.5	1.13742	1.12248	0	0.185764	0.166694
Q8K2Q2	2	1	21.3909	Gsto2	3e-05	Glutathione S-transferase omega-2 OS=Mus musculus OX=10090 GN=Gsto2 PE=1 SV=1	352.728	369.464	917.708	915.763	897.12	912.173	361.096	916.735	904.647	2.53876	2.50528	0	1.34412	1.32497
Q02053;P31254	35	29	349.847	Uba1	0.40215	Ubiquitin-like modifier-activating enzyme 1 OS=Mus musculus OX=10090 GN=Uba1 PE=1 SV=1	16963.6	18506.1	18368.6	20987.7	20093.6	18736.4	17734.9	19678.2	19415	1.10958	1.09473	0	0.150009	0.130581
Q9CXW2	9	8	67.7637	Mrps22	0.00625	28S ribosomal protein S22_ mitochondrial OS=Mus musculus OX=10090 GN=Mrps22 PE=1 SV=1	4308.03	4026.64	2140.89	2526.31	2277.62	2325.35	4167.33	2333.6	2301.49	0.559974	0.552268	0	-0.836567	-0.856559
P29788	4	4	45.4863	Vtn	0.02074	Vitronectin OS=Mus musculus OX=10090 GN=Vtn PE=1 SV=2	39576.6	44676.8	20610.7	20990.8	17341.5	23678.4	42126.7	20800.8	20510	0.493767	0.486864	0	-1.0181	-1.03841
Q9WVJ2	13	11	119.569	Psmd13	0.37793	26S proteasome non-ATPase regulatory subunit 13 OS=Mus musculus OX=10090 GN=Psmd13 PE=1 SV=1	7159.69	7777.58	7182.22	7146.17	6990.14	7128.07	7468.63	7164.19	7059.1	0.959238	0.945167	0	-0.0600397	-0.0813592
Q9Z204	12	11	116.591	Hnrnpc	0.23152	Heterogeneous nuclear ribonucleoproteins C1/C2 OS=Mus musculus OX=10090 GN=Hnrnpc PE=1 SV=1	13195.9	14868.6	12015.5	13110.7	12238.1	12507.4	14032.2	12563.1	12372.7	0.895306	0.881736	0	-0.159547	-0.181582
Q9Z1G3	3	3	18.7876	Atp6v1c1	0.4231	V-type proton ATPase subunit C 1 OS=Mus musculus OX=10090 GN=Atp6v1c1 PE=1 SV=4	1160.65	1042.47	1186.57	1381.33	1385.29	1143.52	1101.56	1283.95	1264.41	1.16558	1.14784	0	0.221042	0.198916
Q91WK2	9	7	70.6	Eif3h	0.98606	Eukaryotic translation initiation factor 3 subunit H OS=Mus musculus OX=10090 GN=Eif3h PE=1 SV=1	2293.73	2183.15	3162.59	1509.13	2246.24	2352.53	2238.44	2335.86	2299.38	1.04352	1.02723	0	0.0614596	0.0387523
Q8K1M6	16	13	121.866	Dnm1l	0.27798	Dynamin-1-like protein OS=Mus musculus OX=10090 GN=Dnm1l PE=1 SV=2	2241.08	1894.32	2307.83	2392.08	2348.33	2277.19	2067.7	2349.96	2312.76	1.13651	1.11852	0	0.184607	0.161586
O35350	1	1	6.2106	Capn1	0.18875	Calpain-1 catalytic subunit OS=Mus musculus OX=10090 GN=Capn1 PE=1 SV=1	615.418	962.286	1238.21	1104.5	1101.1	1204.45	788.852	1171.35	1152.77	1.48488	1.46133	0	0.570349	0.547279
P60843	26	14	297.078	Eif4a1	0.02367	Eukaryotic initiation factor 4A-I OS=Mus musculus OX=10090 GN=Eif4a1 PE=1 SV=1	31142.7	32179.7	44093.6	39122.5	41712.5	40182.1	31661.2	41608	40947.3	1.31416	1.2933	0	0.394145	0.371052
P48678	47	39	497.64	Lmna	0.58583	Prelamin-A/C OS=Mus musculus OX=10090 GN=Lmna PE=1 SV=2	34874.6	43160.4	41708.2	44024	43627.3	40737.7	39017.5	42866.1	42182.5	1.09864	1.08112	0	0.135717	0.112523
Q6P6M7	1	1	7.1826	Sepsecs	0.01928	O-phosphoseryl-tRNA(Sec) selenium transferase OS=Mus musculus OX=10090 GN=Sepsecs PE=1 SV=2	31567.9	27463.2	19790.2	19233.4	17973.4	20427.6	29515.6	19511.8	19200.5	0.661069	0.650521	0	-0.597127	-0.620332
P62242	10	10	90.5568	Rps8	0.85657	40S ribosomal protein S8 OS=Mus musculus OX=10090 GN=Rps8 PE=1 SV=2	31491.4	37359.2	34909.7	31688.3	33460.8	32071.8	34425.3	33299	32766.3	0.967284	0.95181	0	-0.0479889	-0.0712547
P27046	6	6	37.3457	Man2a1	0.02515	Alpha-mannosidase 2 OS=Mus musculus OX=10090 GN=Man2a1 PE=1 SV=2	689.808	911.019	1524.62	1649.81	1419.04	1703.99	800.414	1587.21	1561.52	1.98299	1.95089	0	0.987679	0.964132
P15508	1	1	12.5876	Sptb	0.37135	Spectrin beta chain_ erythrocytic OS=Mus musculus OX=10090 GN=Sptb PE=1 SV=4	2536.79	1917.01	3213.31	2628.16	2463.07	3281.29	2226.9	2920.73	2872.18	1.31157	1.28976	0	0.391292	0.367107
P20029	37	33	464.921	Hspa5	0.45946	Endoplasmic reticulum chaperone BiP OS=Mus musculus OX=10090 GN=Hspa5 PE=1 SV=3	74165.3	75386.8	60804.6	75098	67535.6	66073.2	74776.1	67951.3	66804.4	0.90873	0.893393	0	-0.138076	-0.162634
Q9CYD3	7	5	47.3593	Crtap	0.09666	Cartilage-associated protein OS=Mus musculus OX=10090 GN=Crtap PE=1 SV=3	2188.2	2160.56	1915.19	2030.77	1873.95	2005.28	2174.38	1972.98	1939.62	0.907377	0.892032	0	-0.140226	-0.164832
P32020	10	8	82.8438	Scp2	0.00588	Non-specific lipid-transfer protein OS=Mus musculus OX=10090 GN=Scp2 PE=1 SV=3	33519.2	29359.9	17028.6	18517.2	18114.3	16829.9	31439.6	17772.9	17472.1	0.565303	0.555735	0	-0.822905	-0.84753
Q8BHS6	1	1	12.6078	Armcx3	0.00014	Armadillo repeat-containing X-linked protein 3 OS=Mus musculus OX=10090 GN=Armcx3 PE=1 SV=1	10667.9	10701.1	21632.2	22862.6	21559.2	22161	10684.5	22247.4	21860.1	2.08222	2.04597	0	1.05812	1.03278
P62908	16	13	133.789	Rps3	0.07998	40S ribosomal protein S3 OS=Mus musculus OX=10090 GN=Rps3 PE=1 SV=1	23722.7	24018.1	28059.5	32948.4	31273.2	28671.8	23870.4	30504	29972.5	1.2779	1.25563	0	0.353775	0.328415
P16254	3	3	19.6953	Srp14	0.71215	Signal recognition particle 14 kDa protein OS=Mus musculus OX=10090 GN=Srp14 PE=1 SV=1	1170	1085.78	1136.57	1246.66	1111.39	1229.71	1127.89	1191.61	1170.55	1.0565	1.03782	0	0.0792871	0.0535563
P27773	33	32	366.591	Pdia3	0.61719	Protein disulfide-isomerase A3 OS=Mus musculus OX=10090 GN=Pdia3 PE=1 SV=2	46345.6	48382.2	46724.5	55577.9	50160	50327.7	47363.9	51151.2	50243.9	1.07996	1.06081	0	0.110982	0.0851605
Q61768	27	14	215.562	Kif5b	0.57539	Kinesin-1 heavy chain OS=Mus musculus OX=10090 GN=Kif5b PE=1 SV=3	10021.5	10398.6	10285.6	10800.3	10506.8	10204.2	10210.1	10543	10355.5	1.0326	1.01425	0	0.0462884	0.0204071
P14733	46	30	412.065	Lmnb1	0.54273	Lamin-B1 OS=Mus musculus OX=10090 GN=Lmnb1 PE=1 SV=3	14442.7	12101.9	12196.6	12529.9	12151.5	12132.9	13272.3	12363.3	12142.2	0.931509	0.914855	0	-0.102359	-0.128386
Q9CYZ2	9	9	72.9846	Tpd52l2	0.01386	Tumor protein D54 OS=Mus musculus OX=10090 GN=Tpd52l2 PE=1 SV=1	21132.3	19908.3	16681.2	17173.8	17001.7	16206.6	20520.3	16927.5	16604.2	0.824915	0.809158	0	-0.277683	-0.305507
Q3V3R1	13	9	84.4279	Mthfd1l	0.11414	Monofunctional C1-tetrahydrofolate synthase_ mitochondrial OS=Mus musculus OX=10090 GN=Mthfd1l PE=1 SV=2	3661	3744.36	3002.23	3374.78	2994.82	3259.19	3702.68	3188.51	3127	0.861136	0.844525	0	-0.215687	-0.243788
Q921F2	10	8	79.7606	Tardbp	0.01874	TAR DNA-binding protein 43 OS=Mus musculus OX=10090 GN=Tardbp PE=1 SV=1	17201.6	17224.8	15536.9	14731	14583.3	15082.7	17213.2	15133.9	14833	0.879206	0.861722	0	-0.185727	-0.214705
Q60631	2	2	13.4644	Grb2	0.79139	Growth factor receptor-bound protein 2 OS=Mus musculus OX=10090 GN=Grb2 PE=1 SV=1	1521.08	1818.94	1750.27	1778.33	1814.83	1643.17	1670.01	1764.3	1729	1.05646	1.03533	0	0.0792433	0.0500838
P62862;P62867	1	1	7.9912	Fau	0.30183	40S ribosomal protein S30 OS=Mus musculus OX=10090 GN=Fau PE=1 SV=1	15670.1	19162	20508.9	19737.2	19408.4	20022.1	17416	20123.1	19715.3	1.15543	1.13202	0	0.208434	0.178897
P26043	33	17	297.584	Rdx	0.01254	Radixin OS=Mus musculus OX=10090 GN=Rdx PE=1 SV=3	6206.75	5445.44	8330.97	8899.23	8314.2	8555.94	5826.09	8615.1	8435.07	1.47871	1.44781	0	0.564339	0.533872
Q99M73	4	1	35.8272	Krt84	0.16195	Keratin_ type II cuticular Hb4 OS=Mus musculus OX=10090 GN=Krt84 PE=2 SV=2	8381.26	10146.5	7918.95	7316.35	7685.31	7222.33	9263.9	7617.65	7453.82	0.822294	0.80461	0	-0.282273	-0.313639
P56399	15	15	109.888	Usp5	0.0767	Ubiquitin carboxyl-terminal hydrolase 5 OS=Mus musculus OX=10090 GN=Usp5 PE=1 SV=1	7068.43	7585.69	8210.63	8211.03	8189.29	7876.68	7327.06	8210.83	8032.99	1.12062	1.09634	0	0.164294	0.132702
Q62186	5	5	58.9326	Ssr4	0.02138	Translocon-associated protein subunit delta OS=Mus musculus OX=10090 GN=Ssr4 PE=1 SV=1	8102.26	8680.86	10499	10282.6	9839.75	10487	8391.56	10390.8	10163.4	1.23824	1.21114	0	0.308296	0.276368
Q8VDJ3	36	30	288.487	Hdlbp	0.98198	Vigilin OS=Mus musculus OX=10090 GN=Hdlbp PE=1 SV=1	10859.8	10602.1	9483.08	12786.1	11658.3	10122.9	10731	11134.6	10890.6	1.03761	1.01487	0	0.0532698	0.0213014
Q8BJY1	4	4	25.5788	Psmd5	0.04209	26S proteasome non-ATPase regulatory subunit 5 OS=Mus musculus OX=10090 GN=Psmd5 PE=1 SV=4	1156.41	972.992	1528	1694.57	1686.32	1464.86	1064.7	1611.29	1575.59	1.51337	1.47984	0	0.597764	0.565445
Q9QZ88	6	6	69.0844	Vps29	0.04645	Vacuolar protein sorting-associated protein 29 OS=Mus musculus OX=10090 GN=Vps29 PE=1 SV=1	3108.23	3187.8	3445.58	3562.51	3503.49	3349.13	3148.02	3504.05	3426.31	1.1131	1.0884	0	0.154578	0.122212
P14576	1	1	6.2174	Srp54	0.00031	Signal recognition particle 54 kDa protein OS=Mus musculus OX=10090 GN=Srp54 PE=1 SV=2	1166.88	1151.05	1842.3	1918.61	1864.97	1809.46	1158.96	1880.45	1837.22	1.62253	1.58523	0	0.698244	0.664689
Q99PT1	10	9	136.122	Arhgdia	0.02659	Rho GDP-dissociation inhibitor 1 OS=Mus musculus OX=10090 GN=Arhgdia PE=1 SV=3	22832.5	24972.4	34651.5	30819	32739.5	31224.2	23902.4	32735.3	31981.8	1.36954	1.33801	0	0.453688	0.420094
Q9WV92	3	1	19.2778	Epb41l3	0.00394	Band 4.1-like protein 3 OS=Mus musculus OX=10090 GN=Epb41l3 PE=1 SV=1	490.074	478.969	769.807	744.059	778.222	700.164	484.521	756.933	739.193	1.56223	1.52562	0	0.643606	0.609391
Q9JLJ5	2	2	12.9759	Elovl1	0.0171	Elongation of very long chain fatty acids protein 1 OS=Mus musculus OX=10090 GN=Elovl1 PE=1 SV=1	263.442	215.763	793.308	583.314	583.771	760.485	239.602	688.311	672.128	2.87272	2.80518	0	1.52242	1.4881
Q05D44	1	1	6.3137	Eif5b	0.0102	Eukaryotic translation initiation factor 5B OS=Mus musculus OX=10090 GN=Eif5b PE=1 SV=2	414.692	360.735	681.286	815.923	749.855	710.162	387.714	748.604	730.009	1.93082	1.88286	0	0.949213	0.912923
Q9D0R2	18	16	143.148	Tars	0.19825	Threonine--tRNA ligase_ cytoplasmic OS=Mus musculus OX=10090 GN=Tars PE=1 SV=2	5079.01	5514.8	5772.57	5774.81	5738.48	5521.83	5296.9	5773.69	5630.15	1.09001	1.06291	0	0.124344	0.0880244
P84228	8	2	108.088	Hist1h3b	0.01066	Histone H3.2 OS=Mus musculus OX=10090 GN=Hist1h3b PE=1 SV=2	109713	103811	86887.2	88085.4	83016.6	87605.9	106762	87486.3	85311.2	0.81945	0.799077	0	-0.287272	-0.323593
P02301;P84244;P68433	7	1	90.2662	H3f3c	0.01066	Histone H3.3C OS=Mus musculus OX=10090 GN=H3f3c PE=3 SV=3	65743	62206.8	52065.2	52783.2	49745.9	52495.9	63974.9	52424.2	51120.9	0.81945	0.799077	0	-0.287272	-0.323593
Q9DB73	8	7	54.1176	Cyb5r1	0.91139	NADH-cytochrome b5 reductase 1 OS=Mus musculus OX=10090 GN=Cyb5r1 PE=1 SV=1	2613.51	3124.59	2606.84	2989.53	2949.63	2507.31	2869.05	2798.19	2728.47	0.9753	0.950999	0	-0.0360823	-0.0724846
Q8R016	6	6	40.7353	Blmh	0.0551	Bleomycin hydrolase OS=Mus musculus OX=10090 GN=Blmh PE=1 SV=1	2832.85	2558.44	3372.86	3724.27	3278.1	3641.8	2695.65	3548.56	3459.95	1.31641	1.28353	0	0.396603	0.360119
Q9EQK5	18	12	141.274	Mvp	0.00331	Major vault protein OS=Mus musculus OX=10090 GN=Mvp PE=1 SV=4	4180.42	4474.57	6185.26	6331.44	6255.46	5946.66	4327.5	6258.35	6101.06	1.44618	1.40984	0	0.53225	0.495527
Q80UU9	2	2	20.5596	Pgrmc2	0.02441	Membrane-associated progesterone receptor component 2 OS=Mus musculus OX=10090 GN=Pgrmc2 PE=1 SV=2	3106.02	2925.61	2586.16	2545.82	2424.54	2577.25	3015.81	2565.99	2500.9	0.850844	0.829261	0	-0.233033	-0.270101
Q99LP6	10	9	86.0962	Grl1	0.00157	GrpE protein homolog 1_ mitochondrial OS=Mus musculus OX=10090 GN=Grpel1 PE=1 SV=1	12023.9	12136.3	6377.34	7052.01	6358.13	6717.57	12080.1	6714.67	6537.85	0.555844	0.541207	0	-0.847248	-0.885748
Q8BH04	19	16	148.738	Pck2	0.18187	Phosphoenolpyruvate carboxykinase [GTP]_ mitochondrial OS=Mus musculus OX=10090 GN=Pck2 PE=1 SV=1	6859.06	6122.68	7339.1	7622.97	6965.84	7597.82	6490.87	7481.03	7281.83	1.15255	1.12186	0	0.204826	0.16589
Q8VDD5	127	93	1372.45	Myh9	0.00178	Myosin-9 OS=Mus musculus OX=10090 GN=Myh9 PE=1 SV=4	21483.8	21969.1	41669.9	46779.7	44621.1	41464.8	21726.5	44224.8	43042.9	2.03553	1.98113	0	1.0254	0.986322
O70433	2	2	13.3624	Fhl2	0.08689	Four and a half LIM domains protein 2 OS=Mus musculus OX=10090 GN=Fhl2 PE=1 SV=1	5741.41	6164.08	5363.55	5312.67	5378.16	5012.39	5952.74	5338.11	5195.28	0.896748	0.872753	0	-0.157225	-0.196354
P70670;Q60817	31	27	247.33	Naca	0.93782	Nascent polypeptide-associated complex subunit alpha_ muscle-specific form OS=Mus musculus OX=10090 GN=Naca PE=1 SV=2	20513.7	20241.9	18351.1	24714.2	21438.8	20471.5	20377.8	21532.6	20955.1	1.05667	1.02833	0	0.0795263	0.0403043
Q6P5E4	27	23	208.366	Uggt1	0.33487	UDP-glucose:glycoprotein glucosyltransferase 1 OS=Mus musculus OX=10090 GN=Uggt1 PE=1 SV=4	5639.61	5596.2	5573.27	4936.18	4973.3	5252.73	5617.9	5254.73	5113.01	0.935354	0.910129	0	-0.0964152	-0.135858
P56959	10	9	102.642	Fus	0.01892	RNA-binding protein FUS OS=Mus musculus OX=10090 GN=Fus PE=1 SV=1	19497.5	18216.3	15048.6	15705.4	15383.9	14519.7	18856.9	15377	14951.8	0.815458	0.79291	0	-0.294318	-0.334772
D3YXK2	3	3	18.9754	Safb	0.63816	Scaffold attachment factor B1 OS=Mus musculus OX=10090 GN=Safb PE=1 SV=2	1773.15	1476.48	2395.55	1572.98	2089.77	1764.51	1624.81	1984.27	1927.14	1.22123	1.18607	0	0.288332	0.246186
Q91V61	5	5	33.4676	Sfxn3	0.00628	Sideroflexin-3 OS=Mus musculus OX=10090 GN=Sfxn3 PE=1 SV=1	769.936	687.056	1488.26	1749.16	1465.15	1678.8	728.496	1618.71	1571.97	2.22198	2.15783	0	1.15185	1.10958
Q62318	17	15	141.208	Trim28	0.03173	Transcription intermediary factor 1-beta OS=Mus musculus OX=10090 GN=Trim28 PE=1 SV=3	9559.87	8815.27	7442.04	7513.8	7585.26	6938.42	9187.57	7477.92	7261.84	0.813917	0.790398	0	-0.297047	-0.339349
P54726	1	1	6.0737	Rad23a	0.60403	UV excision repair protein RAD23 homolog A OS=Mus musculus OX=10090 GN=Rad23a PE=1 SV=2	1322.66	1212.77	1180.17	1288.54	1193.42	1203.4	1267.71	1234.35	1198.41	0.973686	0.945333	0	-0.0384713	-0.0811059
P28653	4	4	27.0187	Bgn	0.01048	Biglycan OS=Mus musculus OX=10090 GN=Bgn PE=1 SV=1	5581.27	5089.7	3700.33	3751.19	3433.73	3797.64	5335.49	3725.76	3615.68	0.698298	0.677667	0	-0.518085	-0.561351
Q60668	9	6	69.1576	Hnrnpd	0.71563	Heterogeneous nuclear ribonucleoprotein D0 OS=Mus musculus OX=10090 GN=Hnrnpd PE=1 SV=2	11976.1	13382.9	11952.6	12902.3	11838	12275.5	12679.5	12427.4	12056.7	0.980119	0.950883	0	-0.0289708	-0.0726609
Q9Z1Q9	20	19	157.22	Vars	0.01614	Valine--tRNA ligase OS=Mus musculus OX=10090 GN=Vars PE=1 SV=1	2196.9	1666.18	5116.36	5207.99	5773.05	4240.86	1931.54	5162.18	5006.96	2.67257	2.59221	0	1.41823	1.37418
Q9CXI5	6	5	69.55	Manf	0.11245	Mesencephalic astrocyte-derived neurotrophic factor OS=Mus musculus OX=10090 GN=Manf PE=1 SV=1	13318.4	14407.5	12946.9	12588.3	12598.3	12160.5	13863	12767.6	12379.4	0.920987	0.892988	0	-0.118747	-0.163288
Q9DBZ5	2	1	24.6532	Eif3k	0.39667	Eukaryotic translation initiation factor 3 subunit K OS=Mus musculus OX=10090 GN=Eif3k PE=1 SV=1	2465.63	2506.57	2589.79	3173.9	2945.87	2639.94	2486.1	2881.85	2792.91	1.15918	1.12341	0	0.21311	0.167886
Q3V009	1	1	6.2878	Tmed1	0.28854	Transmembrane emp24 domain-containing protein 1 OS=Mus musculus OX=10090 GN=Tmed1 PE=1 SV=1	754.38	751.008	810.673	869.862	863.315	765.105	752.694	840.268	814.21	1.11635	1.08173	0	0.158786	0.113337
Q61033	6	2	47.6566	Tmpo	0.00811	Lamina-associated polypeptide 2_ isoforms alpha/zeta OS=Mus musculus OX=10090 GN=Tmpo PE=1 SV=4	728.468	723.222	958.548	992.795	904.243	986.4	725.845	975.671	945.321	1.34419	1.30237	0	0.426734	0.381143
Q6ZWV3;P86048	13	13	112.381	Rpl10	0.00224	60S ribosomal protein L10 OS=Mus musculus OX=10090 GN=Rpl10 PE=1 SV=3	11206.5	11073.6	13335.3	13852.4	13161.9	13162.6	11140.1	13593.8	13162.3	1.22026	1.18152	0	0.287193	0.240649
P08752;B2RSH2;Q3V3I2;P27601	13	6	111.442	Gnai2	0.07628	Guanine nucleotide-binding protein G(i) subunit alpha-2 OS=Mus musculus OX=10090 GN=Gnai2 PE=1 SV=5	3855.82	4847.86	6100.21	7602.38	6256.64	7006.78	4351.84	6851.3	6631.71	1.57435	1.52389	0	0.654753	0.607757
Q9CQC6	12	11	81.6907	Bzw1	0.59621	Basic leucine zipper and W2 domain-containing protein 1 OS=Mus musculus OX=10090 GN=Bzw1 PE=1 SV=1	8746.64	9458.94	9364.38	9374.08	9006.23	9131	9102.79	9369.23	9068.61	1.02927	0.996245	0	0.0416216	-0.00542702
P45376	9	6	62.254	Akr1b1	0.04899	Aldose reductase OS=Mus musculus OX=10090 GN=Akr1b1 PE=1 SV=3	6347.9	6272.2	7601.67	8169.5	8055.58	7206.4	6310.05	7885.59	7630.99	1.24969	1.20934	0	0.321567	0.27422
P62918	7	5	68.6627	Rpl8	0.57401	60S ribosomal protein L8 OS=Mus musculus OX=10090 GN=Rpl8 PE=1 SV=2	28758.7	25528.3	28948.2	28562.6	28353.2	27284.7	27143.5	28755.4	27819	1.05938	1.02489	0	0.0832256	0.0354624
Q6PGB6	4	4	26.5408	Naa50	0.65512	N-alpha-acetyltransferase 50 OS=Mus musculus OX=10090 GN=Naa50 PE=1 SV=1	2526.85	2792.87	3014.99	2667.2	2794.17	2701.39	2659.86	2841.09	2747.78	1.06814	1.03305	0	0.0950954	0.0469148
Q8JZQ2	17	16	118.773	Afg3l2	0.42744	AFG3-like protein 2 OS=Mus musculus OX=10090 GN=Afg3l2 PE=1 SV=1	7597.04	7214.49	7819.69	7602.34	7314.14	7600.68	7405.76	7711.01	7457.41	1.04122	1.00697	0	0.0582719	0.0100261
Q62203	2	2	12.9228	Sf3a2	0.42651	Splicing factor 3A subunit 2 OS=Mus musculus OX=10090 GN=Sf3a2 PE=1 SV=2	1254.37	1029.15	1100.64	848.993	958.448	926.366	1141.76	974.815	942.407	0.853782	0.825398	0	-0.22806	-0.276838
Q9CQE1	4	3	26.0088	Nipsnap3b	0.91573	Protein NipSnap homolog 3B OS=Mus musculus OX=10090 GN=Nipsnap3b PE=1 SV=1	1472.38	1714.12	1533.41	1731.87	1578	1578.44	1593.25	1632.64	1578.22	1.02472	0.990564	0	0.0352359	-0.0136774
P11440;P14234;P97377;Q80YP0;Q9JHU3	9	7	60.8278	Cdk1	0.45053	Cyclin-dependent kinase 1 OS=Mus musculus OX=10090 GN=Cdk1 PE=1 SV=3	4888.88	5946.55	5951.34	6265.82	6134.28	5673.82	5417.72	6108.58	5904.05	1.12752	1.08977	0	0.173152	0.12402
Q9D0K2	24	22	283.684	Oxct1	0.16459	Succinyl-CoA:3-ketoacid coenzyme A transferase 1_ mitochondrial OS=Mus musculus OX=10090 GN=Oxct1 PE=1 SV=1	30566.6	34831	25819.1	29693.1	27327.2	26325.8	32698.8	27756.1	26826.5	0.848841	0.820412	0	-0.236433	-0.28558
P84091	11	11	75.7815	Ap2m1	0.03508	AP-2 complex subunit mu OS=Mus musculus OX=10090 GN=Ap2m1 PE=1 SV=1	4094.17	3780.91	4635.01	4948.56	4631.22	4631.08	3937.54	4791.78	4631.15	1.21695	1.17615	0	0.283269	0.234076
Q6TEK5	1	1	6.9517	Vkorc1l1	0.76111	Vitamin K epoxide reductase complex subunit 1-like protein 1 OS=Mus musculus OX=10090 GN=Vkorc1l1 PE=1 SV=1	991.053	1319.11	1347.39	1257.53	1073.6	1442.52	1155.08	1302.46	1258.06	1.12759	1.08915	0	0.173246	0.123202
P25444	17	15	164.702	Rps2	0.3644	40S ribosomal protein S2 OS=Mus musculus OX=10090 GN=Rps2 PE=1 SV=3	26109	31973.2	33329.8	32962.3	32534.6	31450.7	29041.1	33146	31992.7	1.14135	1.10163	0	0.19074	0.139645
Q91V12	7	7	47.2841	Acot7	0.00566	Cytosolic acyl coenzyme A thioester hydrolase OS=Mus musculus OX=10090 GN=Acot7 PE=1 SV=2	3886	4026.52	5244.23	5652.36	5167.87	5348.58	3956.26	5448.3	5258.23	1.37713	1.32909	0	0.461668	0.410439
P57716	3	3	19.2686	Ncstn	0.37699	Nicastrin OS=Mus musculus OX=10090 GN=Ncstn PE=1 SV=3	900.734	1072.49	1192.49	1087.56	1038.72	1161.58	986.613	1140.03	1100.15	1.15549	1.11507	0	0.20851	0.157139
O35639	17	15	173.53	Anxa3	0.03946	Annexin A3 OS=Mus musculus OX=10090 GN=Anxa3 PE=1 SV=4	9587.3	11128.6	13390.3	14344.6	13353.3	13386.2	10357.9	13867.4	13369.8	1.33882	1.29077	0	0.42096	0.368236
P16125	19	15	175.575	Ldhb	0.00708	L-lactate dehydrogenase B chain OS=Mus musculus OX=10090 GN=Ldhb PE=1 SV=2	23622.9	26581.1	17302.7	17584.7	16581.4	17035	25102	17443.7	16808.2	0.694914	0.669598	0	-0.525094	-0.578634
P84104	5	3	41.0653	Srsf3	0.34158	Serine/arginine-rich splicing factor 3 OS=Mus musculus OX=10090 GN=Srsf3 PE=1 SV=1	4315.74	4095.16	4127.96	4184.78	4095.82	3908.52	4205.45	4156.37	4002.17	0.988331	0.951663	0	-0.0169333	-0.071478
P63005	10	6	80.2995	Pafah1b1	0.02405	Platelet-activating factor acetylhydrolase IB subunit alpha OS=Mus musculus OX=10090 GN=Pafah1b1 PE=1 SV=2	4686.84	4787.31	6376.02	5722.17	5876.23	5770.21	4737.08	6049.09	5823.22	1.27697	1.22929	0	0.352722	0.297821
Q9CQW2	9	2	68.3934	Arl8b	0.6046	ADP-ribosylation factor-like protein 8B OS=Mus musculus OX=10090 GN=Arl8b PE=1 SV=1	2075.31	2022.13	2147.5	2255.96	2278.85	1958.52	2048.72	2201.73	2118.68	1.07469	1.03415	0	0.103914	0.0484434
O09167	8	7	74.2428	Rpl21	0.69861	60S ribosomal protein L21 OS=Mus musculus OX=10090 GN=Rpl21 PE=1 SV=3	19895.4	21599.9	20123.7	25839.7	22424.1	21801.1	20747.6	22981.7	22112.6	1.10768	1.06579	0	0.147541	0.0919215
Q3TMP8	2	1	12.8707	Tmem38a	0.00821	Trimeric intracellular cation channel type A OS=Mus musculus OX=10090 GN=Tmem38a PE=1 SV=2	1759.43	1431.53	758.904	838.979	792.817	744.048	1595.48	798.941	768.433	0.500753	0.481631	0	-0.997829	-1.054
Q9CQW1	2	2	20.3757	Ykt6	0.00014	Synaptobrevin homolog YKT6 OS=Mus musculus OX=10090 GN=Ykt6 PE=1 SV=1	3102.4	3114.23	4656.26	4744.5	4457.78	4582.04	3108.32	4700.38	4519.91	1.5122	1.45413	0	0.596644	0.540161
Q9D883	3	2	19.7032	U2af1	0.41277	Splicing factor U2AF 35 kDa subunit OS=Mus musculus OX=10090 GN=U2af1 PE=1 SV=4	3079.12	3054.21	3122.36	2725.46	2847.02	2771.71	3066.67	2923.91	2809.37	0.953448	0.916097	0	-0.0687734	-0.126427
Q9D8B3	4	4	40.9008	Chmp4b	0.07329	Charged multivesicular body protein 4b OS=Mus musculus OX=10090 GN=Chmp4b PE=1 SV=2	4478.14	4894.59	4144.58	3971.44	3746.64	4051.02	4686.37	4058.01	3898.83	0.865918	0.831952	0	-0.207698	-0.265428
Q9JJW6	3	1	28.4101	Alyref2	0.11655	Aly/REF export factor 2 OS=Mus musculus OX=10090 GN=Alyref2 PE=1 SV=1	416.588	457.239	1069.94	613.798	821.732	794.646	436.913	841.869	808.189	1.92686	1.84977	0	0.946249	0.887347
O88844	21	20	187.051	Idh1	0.00768	Isocitrate dehydrogenase [NADP] cytoplasmic OS=Mus musculus OX=10090 GN=Idh1 PE=1 SV=2	11508.2	11752.6	15721	14607.5	14745.8	14349.4	11630.4	15164.2	14547.6	1.30385	1.25083	0	0.382776	0.322886
Q8BMP6	3	3	18.3901	Acbd3	0.01632	Golgi resident protein GCP60 OS=Mus musculus OX=10090 GN=Acbd3 PE=1 SV=3	1239.49	1305.05	1483.61	1551.31	1451.63	1459.37	1272.27	1517.46	1455.5	1.19272	1.14402	0	0.25425	0.19411
Q9QXE7	1	1	6.4193	Tbl1x	0.53974	F-box-like/WD repeat-containing protein TBL1X OS=Mus musculus OX=10090 GN=Tbl1x PE=1 SV=2	394.976	474.575	453.172	680.165	462.977	623.454	434.776	566.669	543.215	1.30336	1.24942	0	0.382234	0.321253
P27661	5	1	53.2055	H2afx	0.54902	Histone H2AX OS=Mus musculus OX=10090 GN=H2afx PE=1 SV=2	10238.1	7655.07	10359.7	10351.5	10647.6	9197.96	8946.59	10355.6	9922.79	1.15749	1.10911	0	0.211002	0.149408
Q9R0B9	21	20	142.631	Plod2	0.00165	Procollagen-lysine_2-oxoglutarate 5-dioxygenase 2 OS=Mus musculus OX=10090 GN=Plod2 PE=1 SV=2	4789.75	4805.39	8147.08	7965.13	8080.95	7355.92	4797.57	8056.1	7718.44	1.6792	1.60882	0	0.747778	0.686005
Q9WVA3	9	9	63.8132	Bub3	0.00963	Mitotic checkpoint protein BUB3 OS=Mus musculus OX=10090 GN=Bub3 PE=1 SV=2	3881.28	3993.48	3672.57	3645.43	3542.26	3468.63	3937.38	3659	3505.45	0.929297	0.890298	0	-0.105788	-0.167639
Q99P91	4	4	26.8626	Gpnmb	0.00568	Transmembrane glycoprotein NMB OS=Mus musculus OX=10090 GN=Gpnmb PE=1 SV=2	3224.62	3281.53	3985.07	4226.33	3900.71	3964.59	3253.08	4105.7	3932.65	1.2621	1.2089	0	0.335821	0.273696
Q9DAW9	11	9	90.4165	Cnn3	0.02318	Calponin-3 OS=Mus musculus OX=10090 GN=Cnn3 PE=1 SV=1	9550.06	8993.17	11078.8	10798.2	10312.1	10636.3	9271.61	10938.5	10474.2	1.17978	1.12971	0	0.23852	0.175947
Q9R0Q7	3	2	22.4534	Ptges3	0.28209	Prostaglandin E synthase 3 OS=Mus musculus OX=10090 GN=Ptges3 PE=1 SV=1	7807.41	7701.12	8630.23	8316.64	8522.48	7700.85	7754.27	8473.44	8111.67	1.09274	1.04609	0	0.127956	0.0650073
P62855	4	3	31.6102	Rps26	0.06987	40S ribosomal protein S26 OS=Mus musculus OX=10090 GN=Rps26 PE=1 SV=3	14152	14365.5	15385.6	16372.7	15002.4	15392.4	14258.7	15879.2	15197.4	1.11365	1.06583	0	0.155292	0.0919786
Q61292	3	3	25.0698	Lamb2	0.50347	Laminin subunit beta-2 OS=Mus musculus OX=10090 GN=Lamb2 PE=1 SV=2	485.679	421.492	507.753	490.615	451.519	503.803	453.586	499.184	477.661	1.10053	1.05308	0	0.138197	0.0746126
Q8BMK4	31	29	348.346	Ckap4	0.58023	Cytoskeleton-associated protein 4 OS=Mus musculus OX=10090 GN=Ckap4 PE=1 SV=2	21923	23603.1	22292.8	23409	22468.5	21258.8	22763	22850.9	21863.7	1.00386	0.96049	0	0.00556004	-0.0581573
P62821;O35963;P56371;Q504M8;Q8BHC1;Q923S9	15	8	148.036	Rab1A	0.04039	Ras-related protein Rab-1A OS=Mus musculus OX=10090 GN=Rab1A PE=1 SV=3	52627.6	65179.4	36361.2	41684.3	36576.5	38096.6	58903.5	39022.8	37336.6	0.662486	0.633859	0	-0.594038	-0.657765
P55302	9	8	56.4982	Lrpap1	0.02755	Alpha-2-macroglobulin receptor-associated protein OS=Mus musculus OX=10090 GN=Lrpap1 PE=1 SV=1	7195.53	7492.42	5845	5133.16	5010.29	5490.83	7343.97	5489.08	5250.56	0.747427	0.714948	0	-0.419996	-0.48409
Q9WV27	11	1	109.963	Atp1a4	0.1288	Sodium/potassium-transporting ATPase subunit alpha-4 OS=Mus musculus OX=10090 GN=Atp1a4 PE=1 SV=3	9436.84	10721.1	8345.58	8373.03	8626.11	7361.15	10079	8359.31	7993.63	0.82938	0.793099	0	-0.269895	-0.334427
P61082	2	2	14.0047	Ube2m	0.67579	NEDD8-conjugating enzyme Ubc12 OS=Mus musculus OX=10090 GN=Ube2m PE=1 SV=1	3331.43	3816.29	3291.42	3418.13	2789.51	3623.31	3573.86	3354.78	3206.41	0.938698	0.897183	0	-0.0912675	-0.156526
P14115	5	3	39.1386	Rpl27a	0.90332	60S ribosomal protein L27a OS=Mus musculus OX=10090 GN=Rpl27a PE=1 SV=5	16286.9	16302.7	15047.3	19093.7	16027.4	16593.5	16294.8	17070.5	16310.5	1.0476	1.00096	0	0.067091	0.00138512
Q8VED5	6	1	42.6506	Krt79	0.00327	Keratin_ type II cytoskeletal 79 OS=Mus musculus OX=10090 GN=Krt79 PE=1 SV=2	499.829	525.166	822.821	762.039	740.033	773.817	512.498	792.43	756.925	1.54621	1.47693	0	0.628738	0.562605
P68040	17	17	154.242	Rack1	0.54065	Receptor of activated protein C kinase 1 OS=Mus musculus OX=10090 GN=Rack1 PE=1 SV=3	32817.9	36246.9	36384.9	35635.7	34612.3	34167.1	34532.4	36010.3	34389.7	1.0428	0.995867	0	0.0604581	-0.00597452
Q7TME2	1	1	6.4027	Spag5	0.29441	Sperm-associated antigen 5 OS=Mus musculus OX=10090 GN=Spag5 PE=1 SV=1	55783.7	60615.8	61865.8	66348.4	62923.9	59497.8	58199.8	64107.1	61210.9	1.1015	1.05174	0	0.13947	0.0727748
Q3UGC7;Q66JS6	5	3	32.9153	Eif3j1	0.28752	Eukaryotic translation initiation factor 3 subunit J-A OS=Mus musculus OX=10090 GN=Eif3j1 PE=2 SV=1	3370.36	3308.99	3458.79	3837.09	3441.2	3524.67	3339.67	3647.94	3482.94	1.0923	1.0429	0	0.127375	0.0605976
O89079	8	7	56.3741	Co	0.27438	Coatomer subunit epsilon OS=Mus musculus OX=10090 GN=Cope PE=1 SV=3	6120.42	8203.4	8405.28	10419	9020.4	8951.01	7161.91	9412.13	8985.71	1.31419	1.25465	0	0.394176	0.327287
P62267	5	3	36.8338	Rps23	0.10883	40S ribosomal protein S23 OS=Mus musculus OX=10090 GN=Rps23 PE=1 SV=3	9225.3	8907.54	9594.19	10127.9	9411.33	9417.16	9066.42	9861.06	9414.25	1.08765	1.03836	0	0.12121	0.0543121
Q8BK67	10	8	73.4323	Rcc2	0.77269	Protein RCC2 OS=Mus musculus OX=10090 GN=Rcc2 PE=1 SV=1	3147.69	2635.69	3065.67	3370.24	3524.14	2619.99	2891.69	3217.96	3072.07	1.11283	1.06238	0	0.154234	0.0872974
Q8C7X2	7	6	50.1957	Emc1	0.85731	ER membrane protein complex subunit 1 OS=Mus musculus OX=10090 GN=Emc1 PE=1 SV=1	1404.33	1606.53	1599.18	1430.4	1540.63	1351.52	1505.43	1514.79	1446.08	1.00622	0.960575	0	0.00894127	-0.0580295
O70310	8	3	60.4865	Nmt1	0.015	Glycylpeptide N-tetradecanoyltransferase 1 OS=Mus musculus OX=10090 GN=Nmt1 PE=1 SV=1	1430.66	1518.05	2091.56	2115.43	1882.44	2133.28	1474.36	2103.49	2007.86	1.42672	1.36186	0	0.512702	0.445575
Q6PDQ2	9	9	56.9424	Chd4	0.02452	Chromodomain-helicase-DNA-binding protein 4 OS=Mus musculus OX=10090 GN=Chd4 PE=1 SV=1	2524.33	3064.88	4425.15	4502.99	4027.47	4494.21	2794.61	4464.07	4260.84	1.59739	1.52467	0	0.675714	0.608494
Q9CY27	9	8	72.0582	Tecr	0.20581	Very-long-chain enoyl-CoA reductase OS=Mus musculus OX=10090 GN=Tecr PE=1 SV=1	6429.59	5435.68	6972.24	7474.88	6491.85	7291.94	5932.63	7223.56	6891.9	1.2176	1.16169	0	0.284037	0.216229
Q99KV1	9	7	68.2656	Dnajb11	0.79764	DnaJ homolog subfamily B member 11 OS=Mus musculus OX=10090 GN=Dnajb11 PE=1 SV=1	5447.47	5264.98	5837.66	4878.46	5140.76	5079.7	5356.23	5358.06	5110.23	1.00034	0.954073	0	0.000493642	-0.0678285
O35381;Q64G17	8	8	75.8977	Anp32a	0.38793	Acidic leucine-rich nuclear phosphoprotein 32 family member A OS=Mus musculus OX=10090 GN=Anp32a PE=1 SV=1	7735.77	8631.07	8597.4	9259.63	8556.85	8468.17	8183.42	8928.51	8512.51	1.09105	1.04021	0	0.125717	0.056881
Q9D2R0	8	7	54.1982	Aacs	0.00329	Acetoacetyl-CoA synthetase OS=Mus musculus OX=10090 GN=Aacs PE=1 SV=1	1495.87	1719.56	2936.59	2882.45	2785.48	2762.27	1607.71	2909.52	2773.87	1.80973	1.72535	0	0.855772	0.786891
Q9JIW9	3	1	19.4191	Ralb	0.75189	Ras-related protein Ral-B OS=Mus musculus OX=10090 GN=Ralb PE=1 SV=1	835.656	824.323	842.775	960.36	767.157	951.651	829.99	901.568	859.404	1.08624	1.03544	0	0.119343	0.0502429
P49443	1	1	6.5051	Ppm1a	0.31735	Protein phosphatase 1A OS=Mus musculus OX=10090 GN=Ppm1a PE=1 SV=1	2298.39	1678.81	2594.19	2425.2	2528.88	2254.87	1988.6	2509.7	2391.87	1.26204	1.20279	0	0.335759	0.266388
Q8CGC7	47	37	360.7	Eprs	0.27177	Bifunctional glutamate/proline--tRNA ligase OS=Mus musculus OX=10090 GN=Eprs PE=1 SV=4	9107.1	7908.56	9306.62	10270.4	9233.79	9422.91	8507.83	9788.53	9328.35	1.15053	1.09644	0	0.2023	0.13283
Q8BKE6	2	2	12.8116	Cyp20a1	0.03437	Cytochrome P450 20A1 OS=Mus musculus OX=10090 GN=Cyp20a1 PE=1 SV=1	759.484	555.275	1762.04	1418.94	1741.59	1289.23	657.379	1590.49	1515.41	2.41944	2.30523	0	1.27467	1.20491
P33175	9	2	76.6359	Kif5a	0.00499	Kinesin heavy chain isoform 5A OS=Mus musculus OX=10090 GN=Kif5a PE=1 SV=3	2181.65	2192.18	2818.71	2783.2	2752.46	2584.87	2186.92	2800.95	2668.66	1.28078	1.22029	0	0.35702	0.28722
Q8BP67	6	5	43.7428	Rpl24	0.26652	60S ribosomal protein L24 OS=Mus musculus OX=10090 GN=Rpl24 PE=1 SV=2	18273.1	19010.8	18926.6	19780.1	18536.9	18335.7	18642	19353.3	18436.3	1.03816	0.988967	0	0.0540262	-0.0160051
Q99MN1	17	15	136.883	Kars	0.04093	Lysine--tRNA ligase OS=Mus musculus OX=10090 GN=Kars PE=1 SV=1	11114.7	12796.3	8647.7	9611.94	8766.9	8625.52	11955.5	9129.82	8696.21	0.763651	0.727382	0	-0.389015	-0.459214
O55023;P29218	2	2	13.4	Impa1	0.1276	Inositol monophosphatase 1 OS=Mus musculus OX=10090 GN=Impa1 PE=1 SV=1	3232.94	3348.61	3617.8	4101.45	3726.91	3622.95	3290.78	3859.62	3674.93	1.17286	1.11674	0	0.230032	0.159288
P62320	2	2	16.5432	Snrpd3	0.27075	Small nuclear ribonucleoprotein Sm D3 OS=Mus musculus OX=10090 GN=Snrpd3 PE=1 SV=1	12175.9	13058.6	12263.9	12614.3	11691.7	11989.2	12617.2	12439.1	11840.4	0.985882	0.938432	0	-0.0205129	-0.0916756
Q61029	11	6	84.9125	Tmpo	0.00698	Lamina-associated polypeptide 2_ isoforms beta/delta/epsilon/gamma OS=Mus musculus OX=10090 GN=Tmpo PE=1 SV=4	3670.35	3568.96	4470.53	4281.02	4199.7	4130.63	3619.66	4375.77	4165.17	1.20889	1.15071	0	0.273684	0.202521
P17809	2	2	12.6913	Slc2a1	0.31814	Solute carrier family 2_ facilitated glucose transporter member 1 OS=Mus musculus OX=10090 GN=Slc2a1 PE=1 SV=4	1943.03	1648.89	2167.84	2180.34	2282.71	1854.6	1795.96	2174.09	2068.66	1.21054	1.15184	0	0.275655	0.203938
P61750	11	5	117.602	Arf4	0.00385	ADP-ribosylation factor 4 OS=Mus musculus OX=10090 GN=Arf4 PE=1 SV=2	9063.29	8345.49	13042	13602.8	12367.4	12984.5	8704.39	13322.4	12675.9	1.53054	1.45627	0	0.614038	0.542276
P26040	39	17	380.012	Ezr	0.58695	Ezrin OS=Mus musculus OX=10090 GN=Ezr PE=1 SV=3	7894.02	7242.31	8267.83	7677.74	7804.93	7365.34	7568.17	7972.79	7585.14	1.05346	1.00224	0	0.07514	0.00323094
Q9JHU9	5	4	33.3517	Isyna1	0.05966	Inositol-3-phosphate synthase 1 OS=Mus musculus OX=10090 GN=Isyna1 PE=1 SV=1	2740.27	2627.48	3754.97	3327.31	3572.44	3164.67	2683.87	3541.14	3368.55	1.31941	1.25511	0	0.399897	0.327813
P62900	7	7	66.6905	Rpl31	0.2022	60S ribosomal protein L31 OS=Mus musculus OX=10090 GN=Rpl31 PE=1 SV=1	32314.4	31429.5	32752.7	33249.8	30730.4	32055.2	31871.9	33001.2	31392.8	1.03543	0.984968	0	0.0502352	-0.0218514
Q8R2Y8	4	4	27.243	Ptrh2	0.00364	Peptidyl-tRNA hydrolase 2_ mitochondrial OS=Mus musculus OX=10090 GN=Ptrh2 PE=1 SV=1	4557.93	4503.45	3391.05	3557.97	3396.17	3210.91	4530.69	3474.51	3303.54	0.766883	0.729146	0	-0.382922	-0.45572
P63242;Q8BGY2	12	10	120.876	Eif5a	0.03947	Eukaryotic translation initiation factor 5A-1 OS=Mus musculus OX=10090 GN=Eif5a PE=1 SV=2	28112.5	28535.7	30601.7	32131.1	29660.6	29978.4	28324.1	31366.4	29819.5	1.10741	1.0528	0	0.147188	0.0742254
P19001	4	2	27.9658	Krt19	0.01756	Keratin_ type I cytoskeletal 19 OS=Mus musculus OX=10090 GN=Krt19 PE=1 SV=1	1855.46	1688.41	1220.53	1315.96	1268.27	1143.06	1771.94	1268.25	1205.66	0.71574	0.680421	0	-0.482492	-0.5555
P62141	6	1	59.9736	Ppp1cb	0.68868	Serine/threonine-protein phosphatase PP1-beta catalytic subunit OS=Mus musculus OX=10090 GN=Ppp1cb PE=1 SV=3	5047.75	4890.67	5125.67	4677.39	5037.42	4280.84	4969.21	4901.53	4659.13	0.986379	0.9376	0	-0.019786	-0.0929555
Q93092	19	16	168.133	Taldo1	0.3908	Transaldolase OS=Mus musculus OX=10090 GN=Taldo1 PE=1 SV=2	15885.2	14221	16204.5	16794.1	16308.8	15048.8	15053.1	16499.3	15678.8	1.09607	1.04157	0	0.132345	0.0587569
Q9D358	3	2	20.5843	Acp1	0.60431	Low molecular weight phosphotyrosine protein phosphatase OS=Mus musculus OX=10090 GN=Acp1 PE=1 SV=3	2362.03	2800.71	2757.38	2794.22	2587.76	2681.63	2581.37	2775.8	2634.7	1.07532	1.02066	0	0.104767	0.0295007
O70250	15	10	168.885	Pgam2	0.00041	Phosphoglycerate mutase 2 OS=Mus musculus OX=10090 GN=Pgam2 PE=1 SV=3	30481.3	29563.3	22952.7	22509.4	21470.5	21669.8	30022.3	22731	21570.1	0.757138	0.718471	0	-0.401372	-0.476999
Q922D8	10	8	65.0067	Mthfd1	0.29483	C-1-tetrahydrofolate synthase_ cytoplasmic OS=Mus musculus OX=10090 GN=Mthfd1 PE=1 SV=4	3481.54	3378.01	3488.84	3635.67	3300.08	3456.39	3429.77	3562.26	3378.24	1.03863	0.984973	0	0.0546777	-0.0218436
P42227	9	7	63.6647	Stat3	0.06026	Signal transducer and activator of transcription 3 OS=Mus musculus OX=10090 GN=Stat3 PE=1 SV=2	1727.13	2088.97	2757.14	3170.32	3048.77	2571.93	1908.05	2963.73	2810.35	1.55328	1.47289	0	0.635315	0.558649
O08709	16	13	176.488	Prdx6	0.49778	Peroxiredoxin-6 OS=Mus musculus OX=10090 GN=Prdx6 PE=1 SV=3	14006.4	14426.4	14348.4	14622.4	13082.1	14387.2	14216.4	14485.4	13734.6	1.01892	0.966112	0	0.027042	-0.0497371
Q9D1Q6	5	3	37.7116	Erp44	0.90437	Endoplasmic reticulum resident protein 44 OS=Mus musculus OX=10090 GN=Erp44 PE=1 SV=1	2347.5	2641.67	2251.54	2793.04	2189.3	2592.81	2494.58	2522.29	2391.06	1.01111	0.958499	0	0.0159338	-0.0611516
P10711	4	4	25.3309	Tcea1	0.33862	Transcription elongation factor A protein 1 OS=Mus musculus OX=10090 GN=Tcea1 PE=1 SV=2	2062.63	2259.42	2537.82	2616.06	2719.67	2165.2	2161.02	2576.94	2442.43	1.19246	1.13022	0	0.253943	0.176603
P49722	6	6	70.1042	Psma2	0.66382	Proteasome subunit alpha type-2 OS=Mus musculus OX=10090 GN=Psma2 PE=1 SV=3	9137.92	10789.6	10270.1	11091.7	10357.2	9888.73	9963.78	10680.9	10122.9	1.07197	1.01597	0	0.100269	0.0228646
Q9D8Y0;Q9D4J1	7	6	56.7656	Efhd2	0.01305	EF-hand domain-containing protein D2 OS=Mus musculus OX=10090 GN=Efhd2 PE=1 SV=1	1838.77	1909.41	2280.87	2362.08	2135.11	2258.38	1874.09	2321.47	2196.75	1.23872	1.17216	0	0.308849	0.229176
Q9DBG3	27	14	204.244	Ap2b1	0.4423	AP-2 complex subunit beta OS=Mus musculus OX=10090 GN=Ap2b1 PE=1 SV=1	3852.76	5067.12	5221.42	5181.81	5002.39	4840.35	4459.94	5201.62	4921.37	1.1663	1.10346	0	0.221936	0.142037
P40124	26	22	265.473	Cap1	0.00201	Adenylyl cyclase-associated protein 1 OS=Mus musculus OX=10090 GN=Cap1 PE=1 SV=4	12519.6	11405	21083.7	22302.3	21000.9	20042.7	11962.3	21693	20521.8	1.81345	1.71554	0	0.858736	0.778664
P62827;Q61820	11	10	131.584	Ran	0.05989	GTP-binding nuclear protein Ran OS=Mus musculus OX=10090 GN=Ran PE=1 SV=3	32727.8	35323.2	39330.1	38759.4	37499.1	36354.3	34025.5	39044.7	36926.7	1.14751	1.08527	0	0.198511	0.118048
Q61703	4	4	26.4323	Itih2	0.08086	Inter-alpha-trypsin inhibitor heavy chain H2 OS=Mus musculus OX=10090 GN=Itih2 PE=1 SV=1	5553.37	5076.09	3685.44	2391.79	2642.73	3103.76	5314.73	3038.62	2873.24	0.571735	0.540619	0	-0.806582	-0.887317
Q8BP47	18	13	132.246	Nars	0.01995	Asparagine--tRNA ligase_ cytoplasmic OS=Mus musculus OX=10090 GN=Nars PE=1 SV=2	6996.43	7394.83	9087.61	9296.24	9045.82	8326.64	7195.63	9191.93	8686.23	1.27743	1.20715	0	0.353247	0.27161
O08756	12	11	150.341	Hsd17b10	0.00863	3-hydroxyacyl-CoA dehydrogenase type-2 OS=Mus musculus OX=10090 GN=Hsd17b10 PE=1 SV=4	33057.5	28291.2	17727.8	17886.2	15823.1	17816.3	30674.3	17807	16819.7	0.580519	0.548331	0	-0.784586	-0.866881
Q3U7R1	21	17	161.349	Esyt1	0.26049	Extended synaptotagmin-1 OS=Mus musculus OX=10090 GN=Esyt1 PE=1 SV=2	6953.15	6183.32	6308.73	6185.21	6007.99	5787.4	6568.24	6246.97	5897.69	0.951088	0.897911	0	-0.0723498	-0.155356
Q8BFP9	11	10	75.9137	Pdk1	0.02209	[Pyruvate dehydrogenase (acetyl-transferring)] kinase isozyme 1_ mitochondrial OS=Mus musculus OX=10090 GN=Pdk1 PE=1 SV=2	5760.35	5445.96	4261.77	3564.46	3678.01	3704.87	5603.16	3913.11	3691.44	0.698376	0.658815	0	-0.517924	-0.602056
Q8BH64	16	14	150.948	Ehd2	0.00317	EH domain-containing protein 2 OS=Mus musculus OX=10090 GN=Ehd2 PE=1 SV=1	2565.42	2921.8	6199.1	7152.8	6048.36	6546.69	2743.61	6675.95	6297.53	2.43328	2.29535	0	1.2829	1.19871
P56376	2	2	12.2435	Acyp1	0.6268	Acylphosphatase-1 OS=Mus musculus OX=10090 GN=Acyp1 PE=1 SV=2	1506.64	1364.66	1617.29	1564.82	1334.61	1666.56	1435.65	1591.06	1500.58	1.10825	1.04523	0	0.148282	0.0638202
Q99020	9	9	93.7078	Hnrnpab	0.70842	Heterogeneous nuclear ribonucleoprotein A/B OS=Mus musculus OX=10090 GN=Hnrnpab PE=1 SV=1	22239.5	22823.4	22261.9	25059.3	20936.8	23693.3	22531.5	23660.6	22315	1.05011	0.990395	0	0.0705448	-0.0139246
Q9R1P1	9	7	73.5686	Psmb3	0.0041	Proteasome subunit beta type-3 OS=Mus musculus OX=10090 GN=Psmb3 PE=1 SV=1	6001.97	6072.78	7675.36	7490.7	6982.8	7319	6037.38	7583.03	7150.9	1.25601	1.18444	0	0.328852	0.244203
Q9CXT8	8	6	69.2186	Pmpcb	0.00773	Mitochondrial-processing peptidase subunit beta OS=Mus musculus OX=10090 GN=Pmpcb PE=1 SV=1	4031.82	3910.88	2747.22	3000.38	2805.1	2610.35	3971.35	2873.8	2707.73	0.723633	0.681815	0	-0.466669	-0.552547
Q3UIJ9	2	2	12.7885	Myzap	0.02534	Myocardial zonula adherens protein OS=Mus musculus OX=10090 GN=Myzap PE=1 SV=1	2920.92	3861.72	1891.47	1514.36	1581.43	1627.26	3391.32	1702.92	1604.34	0.50214	0.473073	0	-0.993838	-1.07986
P14152	19	16	199.698	Mdh1	0.0061	Malate dehydrogenase_ cytoplasmic OS=Mus musculus OX=10090 GN=Mdh1 PE=1 SV=3	66408.1	65269.3	49848.1	49096.9	48771	44365.7	65838.7	49472.5	46568.4	0.75142	0.70731	0	-0.412309	-0.499585
Q1HKZ5	1	1	6.0933	Map3k13	0.00522	Mitogen-activated protein kinase kinase kinase 13 OS=Mus musculus OX=10090 GN=Map3k13 PE=1 SV=1	4607.18	4827.78	9077.67	7860.6	8176.26	7764.71	4717.48	8469.14	7970.48	1.79527	1.68956	0	0.844198	0.756649
Q9Z2X1	15	12	145.794	Hnrnpf	0.17627	Heterogeneous nuclear ribonucleoprotein F OS=Mus musculus OX=10090 GN=Hnrnpf PE=1 SV=3	18547.9	18449.4	18580.1	18466.3	18008.6	16842.4	18498.6	18523.2	17425.5	1.00133	0.941989	0	0.00191546	-0.086218
P11152	7	5	59.3769	Lpl	0.00658	Lipoprotein lipase OS=Mus musculus OX=10090 GN=Lpl PE=1 SV=3	4814.99	4614.9	2335.99	2822.62	2372.11	2478.24	4714.94	2579.31	2425.17	0.54705	0.514359	0	-0.870256	-0.959152
Q99P30	1	1	6.9191	Nudt7	0.00072	Peroxisomal coenzyme A diphosphatase NUDT7 OS=Mus musculus OX=10090 GN=Nudt7 PE=1 SV=2	893.765	910.771	127.355	138.985	108.191	142.06	902.268	133.17	125.125	0.147595	0.138679	0	-2.76028	-2.85018
O35345;Q60960	2	2	12.9401	Kpna6	0.01056	Importin subunit alpha-7 OS=Mus musculus OX=10090 GN=Kpna6 PE=1 SV=2	774.322	748.256	1050.54	1192.66	1059.61	1047.66	761.289	1121.6	1053.63	1.47329	1.38401	0	0.559043	0.468857
P09405	32	26	271.143	Ncl	0.02946	Nucleolin OS=Mus musculus OX=10090 GN=Ncl PE=1 SV=2	36940.8	40555.2	27158.8	27787	23523	28088.5	38748	27472.9	25805.8	0.709014	0.665989	0	-0.496114	-0.586429
P31786	3	2	38.8593	Dbi	0.07653	Acyl-CoA-binding protein OS=Mus musculus OX=10090 GN=Dbi PE=1 SV=2	9111.33	9594.55	7212.18	5119.88	5935.52	5639.28	9352.94	6166.03	5787.4	0.659262	0.618779	0	-0.601077	-0.692504
Q9DC71	4	4	26.1255	Mrps15	0.09053	28S ribosomal protein S15_ mitochondrial OS=Mus musculus OX=10090 GN=Mrps15 PE=1 SV=2	3901.53	3375.27	2898.15	2738.66	2403.68	2886.27	3638.4	2818.41	2644.98	0.774628	0.726962	0	-0.368424	-0.460047
P11688	7	7	44.6652	Itga5	0.34402	Integrin alpha-5 OS=Mus musculus OX=10090 GN=Itga5 PE=1 SV=3	4534.36	4474.02	4130.73	2042.3	2823.52	2968.13	4504.19	3086.52	2895.83	0.685254	0.642918	0	-0.54529	-0.637293
P68510	18	10	174.272	Ywhah	0.00972	14-3-3 protein eta OS=Mus musculus OX=10090 GN=Ywhah PE=1 SV=2	15524.3	16109.3	19600.7	18943.7	18408.4	17744.4	15816.8	19272.2	18076.4	1.21847	1.14286	0	0.285066	0.192651
Q9DCU6	3	3	18.9348	Mrpl4	0.2723	39S ribosomal protein L4_ mitochondrial OS=Mus musculus OX=10090 GN=Mrpl4 PE=1 SV=1	1028.36	632.825	297.359	617.916	427.73	430.741	830.591	457.638	429.235	0.550979	0.516783	0	-0.859932	-0.952369
Q8VCM8	3	2	24.8432	Ncln	0.00022	Nicalin OS=Mus musculus OX=10090 GN=Ncln PE=1 SV=2	16719.6	16307.2	6131.83	6257.73	6081.68	5534.78	16513.4	6194.78	5808.23	0.375136	0.351728	0	-1.41451	-1.50747
Q00PI9	3	3	19.6077	Hnrnpul2	0.83467	Heterogeneous nuclear ribonucleoprotein U-like protein 2 OS=Mus musculus OX=10090 GN=Hnrnpul2 PE=1 SV=2	2342.36	2680.07	2703.32	2122.07	1810.33	2713.34	2511.21	2412.69	2261.83	0.960769	0.900694	0	-0.0577388	-0.150891
Q6P9R2	6	4	39.4131	Oxsr1	0.03091	Serine/threonine-protein kinase OSR1 OS=Mus musculus OX=10090 GN=Oxsr1 PE=1 SV=1	1040.7	969.016	1394.77	1503.56	1256.57	1459.82	1004.86	1449.17	1358.19	1.44216	1.35163	0	0.528233	0.434698
P49813;Q9JLH8	13	11	96.1148	Tmod1	0.01109	Tropomodulin-1 OS=Mus musculus OX=10090 GN=Tmod1 PE=1 SV=2	5601.79	6749.28	3703.65	3760.6	3373.6	3621.01	6175.53	3732.12	3497.3	0.60434	0.566316	0	-0.726567	-0.820321
Q60716;Q62377	13	8	92.1265	P4ha2	0.00383	Prolyl 4-hydroxylase subunit alpha-2 OS=Mus musculus OX=10090 GN=P4ha2 PE=1 SV=1	4162.37	4736.84	7718.35	8108.93	7530.33	7300.71	4449.61	7913.64	7415.52	1.7785	1.66656	0	0.830664	0.736871
P13595	9	8	81.801	Ncam1	0.38995	Neural cell adhesion molecule 1 OS=Mus musculus OX=10090 GN=Ncam1 PE=1 SV=3	7563.75	6792.98	7172.8	7253.98	6693.59	6817	7178.36	7213.39	6755.3	1.00488	0.941064	0	0.00702256	-0.0876359
Q922B2	13	13	111.054	Dars	0.1814	Aspartate--tRNA ligase_ cytoplasmic OS=Mus musculus OX=10090 GN=Dars PE=1 SV=2	14801.5	14922	13145.8	14495.6	13546.1	12337.6	14861.7	13820.7	12941.8	0.92995	0.870816	0	-0.104775	-0.199559
Q9CR16	14	13	100.452	Ppid	0.0129	Peptidyl-prolyl cis-trans isomerase D OS=Mus musculus OX=10090 GN=Ppid PE=1 SV=3	5038.09	5089.09	8773.82	11092.5	9719.54	8874.23	5063.59	9933.15	9296.88	1.96168	1.83602	0	0.972089	0.876586
P09602	1	1	7.5856	Hmgn2	0.00031	Non-histone chromosomal protein HMG-17 OS=Mus musculus OX=10090 GN=Hmgn2 PE=1 SV=2	4174.23	4302.21	8130.68	7838.16	7645.99	7298.54	4238.22	7984.42	7472.27	1.88391	1.76307	0	0.91373	0.818089
Q8BHN3	30	26	255.928	Ganab	0.00495	Neutral alpha-glucosidase AB OS=Mus musculus OX=10090 GN=Ganab PE=1 SV=1	5555.6	6102.25	8371.3	8573.38	7869.85	7983.54	5828.92	8472.34	7926.7	1.4535	1.35989	0	0.539531	0.44349
P24288	3	3	18.8824	Bcat1	0.01056	Branched-chain-amino-acid aminotransferase_ cytosolic OS=Mus musculus OX=10090 GN=Bcat1 PE=1 SV=2	1151.05	1263.85	1873.18	1999.2	1916.43	1706.46	1207.45	1936.19	1811.44	1.60354	1.50023	0	0.681262	0.585181
Q9Z2U1	6	6	53.3535	Psma5	0.33491	Proteasome subunit alpha type-5 OS=Mus musculus OX=10090 GN=Psma5 PE=1 SV=1	10862	12391	11221.9	11158.4	10756.5	10180.9	11626.5	11190.2	10468.7	0.962471	0.900415	0	-0.055185	-0.151338
Q9DBG9	1	1	7.1332	Tax1bp3	0.919	Tax1-binding protein 3 OS=Mus musculus OX=10090 GN=Tax1bp3 PE=1 SV=1	3438.97	5106.31	3605.68	4683.02	4020.01	3734.13	4272.64	4144.35	3877.07	0.969975	0.907419	0	-0.0439799	-0.140159
O35609	2	2	12.7726	Scamp3	0.30198	Secretory carrier-associated membrane protein 3 OS=Mus musculus OX=10090 GN=Scamp3 PE=1 SV=3	1202.64	1413.36	1473.26	2320.17	1839.67	1706.96	1308	1896.71	1773.31	1.45008	1.35574	0	0.536137	0.439081
Q68FD5	67	60	677.165	Cltc	0.0496	Clathrin heavy chain 1 OS=Mus musculus OX=10090 GN=Cltc PE=1 SV=3	26847.4	29248.7	24421.7	25311.5	22650.5	23837.6	28048.1	24866.6	23244.1	0.88657	0.828722	0	-0.173693	-0.271039
P61982	14	5	156.718	Ywhag	0.01755	14-3-3 protein gamma OS=Mus musculus OX=10090 GN=Ywhag PE=1 SV=2	21706.5	22990.6	26155	26574.7	24902.7	24373	22348.6	26364.9	24637.8	1.17971	1.10244	0	0.238436	0.140695
P62305	2	1	18.9026	Snr	0.6728	Small nuclear ribonucleoprotein E OS=Mus musculus OX=10090 GN=Snrpe PE=1 SV=1	9679.64	10803	11335.4	11644.8	9221.57	12245	10241.3	11490.1	10733.3	1.12194	1.04804	0	0.165993	0.0676876
Q9DC16	3	3	19.7546	Ergic1	0.00297	Endoplasmic reticulum-Golgi intermediate compartment protein 1 OS=Mus musculus OX=10090 GN=Ergic1 PE=1 SV=1	1606.78	1566.4	2271.04	2356.5	2236	2086.25	1586.59	2313.77	2161.12	1.45833	1.36212	0	0.544313	0.44585
P49138	1	1	6.1638	Mapkapk2	0.68647	MAP kinase-activated protein kinase 2 OS=Mus musculus OX=10090 GN=Mapkapk2 PE=1 SV=2	1905.58	1303.2	1603.15	1243.08	1315.75	1342.35	1604.39	1423.11	1329.05	0.887011	0.828381	0	-0.172977	-0.271633
E9Q286	3	2	18.3674	Ice1	0.53478	Little elongation complex subunit 1 OS=Mus musculus OX=10090 GN=Ice1 PE=1 SV=1	3264.62	3648.88	3637.98	3861.67	3289.06	3712.12	3456.75	3749.82	3500.59	1.08478	1.01268	0	0.117405	0.0181818
Q9CPU0	6	5	51.412	Glo1	0.01487	Lactoylglutathione lyase OS=Mus musculus OX=10090 GN=Glo1 PE=1 SV=3	3523.41	3314.55	4634.85	4430.78	4386.17	4076.07	3418.98	4532.81	4231.12	1.32578	1.23754	0	0.406841	0.307474
Q9Z1M8	1	1	6.2082	Ik	0.01986	Protein Red OS=Mus musculus OX=10090 GN=Ik PE=1 SV=2	1709.52	1607.9	909.084	1019.71	794.913	1005.17	1658.71	964.395	900.04	0.581412	0.542613	0	-0.782368	-0.882003
Q60605	10	7	116.656	Myl6	0.00137	Myosin light polypeptide 6 OS=Mus musculus OX=10090 GN=Myl6 PE=1 SV=3	31400.8	29105.3	49559.6	51192	47675.7	46314.5	30253	50375.8	46995.1	1.66515	1.5534	0	0.735651	0.635431
P31324	6	4	46.9791	Prkar2b	0.02957	cAMP-dependent protein kinase type II-beta regulatory subunit OS=Mus musculus OX=10090 GN=Prkar2b PE=1 SV=3	2923.66	2947.52	2272.1	2571.32	2278.08	2238.6	2935.59	2421.71	2258.34	0.824947	0.769296	0	-0.277627	-0.37839
Q8BK64	12	9	88.2756	Ahsa1	0.27223	Activator of 90 kDa heat shock protein ATPase homolog 1 OS=Mus musculus OX=10090 GN=Ahsa1 PE=1 SV=2	3680.56	4163.39	4356.91	4845.12	4066.13	4513.2	3921.97	4601.02	4289.67	1.17314	1.09375	0	0.230373	0.129286
Q9WTM5	16	12	130.783	Ruvbl2	0.0035	RuvB-like 2 OS=Mus musculus OX=10090 GN=Ruvbl2 PE=1 SV=3	10061.6	9897.09	8257.82	8670.81	7924.04	7841.85	9979.33	8464.32	7882.94	0.848185	0.789927	0	-0.23755	-0.340209
O88685	19	17	168.475	Psmc3	0.24313	26S proteasome regulatory subunit 6A OS=Mus musculus OX=10090 GN=Psmc3 PE=1 SV=2	9051.68	9235.51	9757.48	11366.3	9627.05	10045	9143.6	10561.9	9836.03	1.15511	1.07573	0	0.208036	0.105314
P97822;Q9WVQ0	3	2	28.4729	Anp32e	0.27904	Acidic leucine-rich nuclear phosphoprotein 32 family member E OS=Mus musculus OX=10090 GN=Anp32e PE=1 SV=2	2713.81	3238.25	2686.85	2729.11	2636.45	2402.86	2976.03	2707.98	2519.66	0.909931	0.846649	0	-0.136171	-0.240163
Q9R1P3	7	4	52.3188	Psmb2	0.00566	Proteasome subunit beta type-2 OS=Mus musculus OX=10090 GN=Psmb2 PE=1 SV=1	5752.31	5900.95	7587.2	7588.76	7288.82	6829.65	5826.63	7587.98	7059.23	1.30229	1.21155	0	0.381055	0.27685
P80318;P60334	21	17	206.123	Cct3	0.00074	T-complex protein 1 subunit gamma OS=Mus musculus OX=10090 GN=Cct3 PE=1 SV=1	16585.3	16186.8	12921	12717.8	11737	12111.1	16386.1	12819.4	11924.1	0.782335	0.727695	0	-0.354141	-0.458595
Q62351	25	20	188.313	Tfrc	0.49944	Transferrin receptor protein 1 OS=Mus musculus OX=10090 GN=Tfrc PE=1 SV=1	5289.23	5842.61	5596.58	5940.16	5544.93	5183.34	5565.92	5768.37	5364.14	1.03637	0.963746	0	0.0515436	-0.0532755
Q5SX39	65	5	707.039	Myh4	0.00418	Myosin-4 OS=Mus musculus OX=10090 GN=Myh4 PE=2 SV=1	2410.34	2667.72	4454.8	4496.25	4369.32	3954.33	2539.03	4475.53	4161.83	1.76269	1.63914	0	0.817781	0.71294
Q3TZ89	4	1	27.5035	Sec31b	0.0459	Protein transport protein Sec31B OS=Mus musculus OX=10090 GN=Sec31b PE=1 SV=2	647.889	647.064	993.718	973.053	805.093	1023.06	647.476	983.386	914.077	1.5188	1.41175	0	0.60293	0.497489
P02088;P02089;P02104	3	3	27.7183	Hbb-b1	0.00118	Hemoglobin subunit beta-1 OS=Mus musculus OX=10090 GN=Hbb-b1 PE=1 SV=2	14995.7	15158.4	9442.03	10218.9	9210.82	9063.08	15077	9830.44	9136.95	0.652014	0.606018	0	-0.617024	-0.722568
P61089	5	4	47.7494	Ube2n	0.00166	Ubiquitin-conjugating enzyme E2 N OS=Mus musculus OX=10090 GN=Ube2n PE=1 SV=1	10448.3	10578	12555	12930.9	11784.2	11865.3	10513.2	12742.9	11824.8	1.21209	1.12476	0	0.277499	0.169613
P99024	29	4	363.196	Tubb5	0.04885	Tubulin beta-5 chain OS=Mus musculus OX=10090 GN=Tubb5 PE=1 SV=1	81483	84827.2	94122.7	99607.5	87696.2	92043.5	83155.1	96865.1	89869.9	1.16487	1.08075	0	0.220172	0.112033
P15331	10	5	84.5832	Prph	0.01101	Peripherin OS=Mus musculus OX=10090 GN=Prph PE=1 SV=2	8153.49	8906.85	12563	12493.5	12184.2	11053.2	8530.17	12528.3	11618.7	1.4687	1.36207	0	0.554541	0.445805
Q80V26	1	1	6.4067	Impad1	0.04068	Inositol monophosphatase 3 OS=Mus musculus OX=10090 GN=Impad1 PE=1 SV=1	921.472	941.127	1077.17	1144.52	996.488	1063.46	931.299	1110.85	1029.98	1.19279	1.10595	0	0.254345	0.145292
Q62419	5	5	32.2153	Sh3gl1	0.03665	Endophilin-A2 OS=Mus musculus OX=10090 GN=Sh3gl1 PE=1 SV=1	613.065	667.381	1714.31	1219.5	1550.03	1169.74	640.223	1466.9	1359.88	2.29124	2.12407	0	1.19613	1.08683
Q18LD6	1	1	7.1059	4 SV	0.45953	Protein U62 OS=Elephantid herpesvirus 1 (isolate Asian elephant/Berlin/Kiba/1998) OX=654902 PE=4 SV=1	4159.98	4170.49	4276.59	6151.37	4966.87	4698.87	4165.23	5213.98	4832.87	1.25179	1.16029	0	0.323988	0.214482
Q6NXH9	4	1	27.9991	Krt73	2e-05	Keratin_ type II cytoskeletal 73 OS=Mus musculus OX=10090 GN=Krt73 PE=1 SV=1	3891.47	3579.42	331.786	338.642	322.839	298.386	3735.44	335.214	310.612	0.0897388	0.0831528	0	-3.47812	-3.58809
Q3UV17	4	2	29.7883	Krt76	0.68366	Keratin_ type II cytoskeletal 2 oral OS=Mus musculus OX=10090 GN=Krt76 PE=1 SV=1	2226.81	2833.61	2339.84	2560.33	2139.91	2400.3	2530.21	2450.09	2270.1	0.968334	0.8972	0	-0.046424	-0.156499
Q99K51;Q3V0K9	24	18	199.624	Pls3	0.02943	Plastin-3 OS=Mus musculus OX=10090 GN=Pls3 PE=1 SV=3	5849.21	4882.23	8771.5	7873.78	7912.1	7509.23	5365.72	8322.64	7710.67	1.55108	1.43702	0	0.633269	0.523084
Q99LF4	10	9	67.2126	Rtcb	0.09138	tRNA-splicing ligase RtcB homolog OS=Mus musculus OX=10090 GN=Rtcb PE=1 SV=1	4558.14	4632.7	4648.95	4868.55	4461.36	4355.94	4595.42	4758.75	4408.65	1.03554	0.959357	0	0.0503861	-0.0598606
O55029	24	21	191.094	Copb2	0.0081	Coatomer subunit beta' OS=Mus musculus OX=10090 GN=Copb2 PE=1 SV=2	6528.44	6994.05	8555.5	8560.56	7880.36	7973.9	6761.24	8558.03	7927.13	1.26575	1.17244	0	0.33999	0.229511
P62849	5	4	39.3259	Rps24	0.45936	40S ribosomal protein S24 OS=Mus musculus OX=10090 GN=Rps24 PE=1 SV=1	18238.9	20069.3	20458.9	21322.6	18100.5	20587.3	19154.1	20890.8	19343.9	1.09067	1.00991	0	0.125211	0.0142229
Q9Z1N5	14	6	102.624	Ddx39b	0.42047	Spliceosome RNA helicase Ddx39b OS=Mus musculus OX=10090 GN=Ddx39b PE=1 SV=1	6067.54	5869.75	6315.41	6333.89	5481.44	6225.31	5968.64	6324.65	5853.37	1.05965	0.980687	0	0.0835826	-0.0281349
P53657	5	2	36.1529	Pklr	0.34409	Pyruvate kinase PKLR OS=Mus musculus OX=10090 GN=Pklr PE=1 SV=1	3872.22	4885.32	3208.91	4091.2	3619.94	3135.06	4378.77	3650.05	3377.5	0.833579	0.771335	0	-0.262609	-0.374571
P62309	3	3	22.7579	Snrpg	0.07563	Small nuclear ribonucleoprotein G OS=Mus musculus OX=10090 GN=Snrpg PE=1 SV=1	5586.21	5308.04	5218.38	5063.85	4595.73	4917.54	5447.13	5141.11	4756.64	0.94382	0.873237	0	-0.0834159	-0.195554
P61961	2	2	12.9563	Ufm1	0.12429	Ubiquitin-fold modifier 1 OS=Mus musculus OX=10090 GN=Ufm1 PE=1 SV=1	1918.49	2007.42	2586.62	2793.59	2178.96	2796.67	1962.96	2690.11	2487.82	1.37044	1.26738	0	0.454634	0.341852
Q99LB6	5	4	30.9613	Mat2b	0.30454	Methionine adenosyltransferase 2 subunit beta OS=Mus musculus OX=10090 GN=Mat2b PE=1 SV=1	1135.54	1210.75	1465.13	1242.36	1229.26	1274.36	1173.14	1353.75	1251.81	1.15395	1.06706	0	0.206577	0.0936364
P28656	9	8	93.8777	Nap1l1	0.09871	Nucleosome assembly protein 1-like 1 OS=Mus musculus OX=10090 GN=Nap1l1 PE=1 SV=2	19144.7	18816.6	19756.3	20967.6	18942.6	18711	18980.7	20361.9	18826.8	1.07277	0.991891	0	0.101343	-0.0117461
O08807	13	8	121.865	Prdx4	0.37251	Peroxiredoxin-4 OS=Mus musculus OX=10090 GN=Prdx4 PE=1 SV=1	10656.4	11820.1	12112.1	12487.3	11927.1	10816	11238.3	12299.7	11371.6	1.09445	1.01186	0	0.130202	0.0170111
Q99JI4	12	9	102.333	Psmd6	0.70631	26S proteasome non-ATPase regulatory subunit 6 OS=Mus musculus OX=10090 GN=Psmd6 PE=1 SV=1	4703.77	7353.12	7311.04	6631.17	6126.36	6763.34	6028.45	6971.1	6444.85	1.15637	1.06907	0	0.209601	0.096361
Q6ZWU9	4	2	39.2757	Rps27	0.20169	40S ribosomal protein S27 OS=Mus musculus OX=10090 GN=Rps27 PE=1 SV=3	8404.34	8467.15	8934.6	8743.89	8491.16	7851.17	8435.74	8839.25	8171.17	1.04783	0.968636	0	0.0674082	-0.0459735
Q9WVA4	17	13	179.709	Tagln2	0.05037	Transgelin-2 OS=Mus musculus OX=10090 GN=Tagln2 PE=1 SV=4	55284.1	48285.9	69442.6	74742.3	62631.8	70587.4	51785	72092.4	66609.6	1.39215	1.28627	0	0.477314	0.363195
P51859	10	10	89.0646	Hdgf	0.04622	Hepatoma-derived growth factor OS=Mus musculus OX=10090 GN=Hdgf PE=1 SV=2	9061.9	10439.8	12554.1	13478.8	12265.4	11778.7	9750.83	13016.4	12022	1.33491	1.23292	0	0.416738	0.302081
O54984	3	3	19.1857	Asna1	0.44284	ATPase Asna1 OS=Mus musculus OX=10090 GN=Asna1 PE=1 SV=2	1519.26	1351.38	1532.69	1706.05	1592.11	1398.42	1435.32	1619.37	1495.27	1.12823	1.04177	0	0.17406	0.0590304
Q8CG76	1	1	6.0748	Akr7a2	0.00336	Aflatoxin B1 aldehyde reductase member 2 OS=Mus musculus OX=10090 GN=Akr7a2 PE=1 SV=3	2516.01	2265.85	1520.66	1539.73	1370.69	1455.04	2390.93	1530.19	1412.86	0.64	0.590927	0	-0.643857	-0.758949
P62717	8	7	75.0856	Rpl18a	0.75591	60S ribosomal protein L18a OS=Mus musculus OX=10090 GN=Rpl18a PE=1 SV=1	19080.8	18016.5	21037.5	17085.8	16588	18607.7	18548.7	19061.6	17597.9	1.02766	0.948741	0	0.0393579	-0.0759137
Q11011	21	18	152.989	Npps	0.19205	Puromycin-sensitive aminopeptidase OS=Mus musculus OX=10090 GN=Npepps PE=1 SV=2	4097.05	5071.87	5593.9	5865.63	5489.03	5087.97	4584.46	5729.77	5288.5	1.24982	1.15357	0	0.321725	0.206107
Q9CWJ9	18	13	165.05	Atic	0.10697	Bifunctional purine biosynthesis protein PURH OS=Mus musculus OX=10090 GN=Atic PE=1 SV=2	4641.96	5519.39	6366.88	7074.95	5923.55	6482.19	5080.67	6720.91	6202.87	1.32284	1.22088	0	0.403638	0.287917
Q9CQS8	3	3	22.8717	Sec61b	0.0039	Protein transport protein Sec61 subunit beta OS=Mus musculus OX=10090 GN=Sec61b PE=1 SV=3	8494.25	7739.33	12035.9	12142.6	11255.8	11051.4	8116.79	12089.3	11153.6	1.48941	1.37414	0	0.574745	0.458532
P62082	11	10	113.998	Rps7	0.02765	40S ribosomal protein S7 OS=Mus musculus OX=10090 GN=Rps7 PE=2 SV=1	42701.9	44502.4	37050	38809.7	36365.2	33620.4	43602.2	37929.9	34992.8	0.869907	0.802547	0	-0.201066	-0.317343
Q9D0J8	4	2	45.8079	Ptms	0.40141	Parathymosin OS=Mus musculus OX=10090 GN=Ptms PE=1 SV=3	8695.85	9473.5	12979.2	9549.17	10577.2	10191	9084.67	11264.2	10384.1	1.23991	1.14303	0	0.310233	0.192867
Q91XV3	10	10	76.1686	Basp1	0.94504	Brain acid soluble protein 1 OS=Mus musculus OX=10090 GN=Basp1 PE=1 SV=3	2595.78	2337.06	4714.59	1646.61	2281.57	3581.68	2466.42	3180.6	2931.62	1.28956	1.18861	0	0.366879	0.24928
P61255	8	7	79.9113	Rpl26	0.33956	60S ribosomal protein L26 OS=Mus musculus OX=10090 GN=Rpl26 PE=1 SV=1	22872.2	23603.5	24707	21986.8	21857.7	21176	23237.8	23346.9	21516.9	1.0047	0.925942	0	0.0067592	-0.111006
P70288	9	3	64.8002	Hdac2	0.05979	Histone deacetylase 2 OS=Mus musculus OX=10090 GN=Hdac2 PE=1 SV=1	1837.68	1881.72	1973.85	1890.94	1778.82	1782.37	1859.7	1932.4	1780.59	1.03909	0.957461	0	0.0553202	-0.0627139
Q9Z130	5	4	41.8582	Hnrnpdl	0.22368	Heterogeneous nuclear ribonucleoprotein D-like OS=Mus musculus OX=10090 GN=Hnrnpdl PE=1 SV=1	3060.22	3393.26	3560.34	3949.72	3332.44	3587.2	3226.74	3755.03	3459.82	1.16372	1.07224	0	0.218749	0.100623
O35114	4	4	27.2523	Scarb2	0.181	Lysosome membrane protein 2 OS=Mus musculus OX=10090 GN=Scarb2 PE=1 SV=3	4379.45	4766.57	5024.8	5657.96	4835.84	5006.43	4573.01	5341.38	4921.13	1.16802	1.07613	0	0.224069	0.105847
Q8R2Q4	2	2	20.2335	Gfm2	0.07971	Ribosome-releasing factor 2_ mitochondrial OS=Mus musculus OX=10090 GN=Gfm2 PE=1 SV=2	850.953	735.867	338.997	452.143	275.66	452.813	793.41	395.57	364.237	0.498569	0.459077	0	-1.00413	-1.12319
O35737	13	4	120.716	Hnrnph1	0.00293	Heterogeneous nuclear ribonucleoprotein H OS=Mus musculus OX=10090 GN=Hnrnph1 PE=1 SV=3	9639.47	9443.96	8110.95	8145.43	7310.22	7654.53	9541.72	8128.19	7482.37	0.851858	0.784175	0	-0.231315	-0.350753
Q8C1B7;Q9R1T4;Q9DA97	19	12	155.16	2011-09-01	0.05957	Septin-11 OS=Mus musculus OX=10090 GN=Sept11 PE=1 SV=4	8010.95	7537.39	10416.3	10437.5	8777.39	10411.3	7774.17	10426.9	9594.34	1.34122	1.23413	0	0.423545	0.303495
Q922Q8	7	5	73.3499	Lrrc59	0.05381	Leucine-rich repeat-containing protein 59 OS=Mus musculus OX=10090 GN=Lrrc59 PE=1 SV=1	9029.42	8955.59	11683.7	14442.6	11592.9	12429.4	8992.51	13063.1	12011.2	1.45267	1.33568	0	0.538706	0.41758
P21550	21	12	242.441	Eno3	0.00014	Beta-enolase OS=Mus musculus OX=10090 GN=Eno3 PE=1 SV=3	34186.7	34542.6	25112.1	25799.3	23307.4	23493.9	34364.6	25455.7	23400.7	0.740753	0.680952	0	-0.432936	-0.554374
P18242	13	9	118.854	Ctsd	0.08206	Cathepsin D OS=Mus musculus OX=10090 GN=Ctsd PE=1 SV=1	24800.5	23613.4	22161.6	23303.1	20138.6	21654.1	24207	22732.3	20896.3	0.939081	0.863234	0	-0.090678	-0.212176
Q64152	9	8	78.3522	Btf3	0.26812	Transcription factor BTF3 OS=Mus musculus OX=10090 GN=Btf3 PE=1 SV=3	11252.8	11742.5	9996.93	11744.2	10119.6	9851.87	11497.6	10870.6	9985.75	0.945464	0.868507	0	-0.0809054	-0.20339
P11404	7	7	76.5348	Fabp3	0.01011	Fatty acid-binding protein_ heart OS=Mus musculus OX=10090 GN=Fabp3 PE=1 SV=5	54072.3	67179.4	29962.1	31715.3	30151.5	26451.8	60625.9	30838.7	28301.6	0.508671	0.466824	0	-0.975194	-1.09905
Q62465	10	9	72.1327	Vat1	0.00519	Synaptic vesicle membrane protein VAT-1 homolog OS=Mus musculus OX=10090 GN=Vat1 PE=1 SV=3	5187.88	4990.43	6345.66	6656.91	5953.06	5976.86	5089.16	6501.28	5964.96	1.27748	1.17209	0	0.353298	0.229086
Q921H8	8	3	70.9244	Acaa1a	0.01687	3-ketoacyl-CoA thiolase A_ peroxisomal OS=Mus musculus OX=10090 GN=Acaa1a PE=1 SV=1	4749.9	4960.08	7367.66	7758.65	6376.66	7501.75	4854.99	7563.15	6939.2	1.55781	1.42929	0	0.639519	0.515301
P61202	2	2	12.9242	Cops2	0.44108	COP9 signalosome complex subunit 2 OS=Mus musculus OX=10090 GN=Cops2 PE=1 SV=1	997.903	1097.9	1136.84	1429.54	1303.16	1051.27	1047.9	1283.19	1177.22	1.22453	1.1234	0	0.292227	0.167877
Q6P542	5	3	32.6025	Abcf1	0.06464	ATP-binding cassette sub-family F member 1 OS=Mus musculus OX=10090 GN=Abcf1 PE=1 SV=1	1369.11	1267.79	1560.4	1667.93	1425.88	1535.8	1318.45	1614.17	1480.84	1.22429	1.12317	0	0.291947	0.167571
P70168	29	26	298.124	Kpnb1	0.04371	Importin subunit beta-1 OS=Mus musculus OX=10090 GN=Kpnb1 PE=1 SV=2	12834.7	13515.9	15087.7	16160	14123.4	14533.4	13175.3	15623.8	14328.4	1.18584	1.08752	0	0.245914	0.121042
Q9D1R9	7	6	56.0864	Rpl34	0.08039	60S ribosomal protein L34 OS=Mus musculus OX=10090 GN=Rpl34 PE=1 SV=2	19410.4	18534	20450	21478.9	19502	18947.7	18972.2	20964.5	19224.8	1.10501	1.01331	0	0.144057	0.0190815
P17183;P00924	8	3	93.9398	Eno2	0.83413	Gamma-enolase OS=Mus musculus OX=10090 GN=Eno2 PE=1 SV=2	2095.22	2526.24	1892.04	2650.83	2260.72	1905.02	2310.73	2271.44	2082.87	0.982994	0.901391	0	-0.0247452	-0.149776
Q60737;O54833	7	6	44.3312	Csnk2a1	0.39772	Casein kinase II subunit alpha OS=Mus musculus OX=10090 GN=Csnk2a1 PE=1 SV=2	1674.01	1774.4	1771.57	2076.04	1794.92	1732.63	1724.2	1923.8	1763.77	1.11576	1.02295	0	0.15803	0.0327345
B1AVY7	3	3	18.9721	Kif16b	0.1327	Kinesin-like protein KIF16B OS=Mus musculus OX=10090 GN=Kif16b PE=1 SV=1	1004.72	1253.44	948.807	752.104	775.078	784.23	1129.08	850.455	779.654	0.753229	0.690522	0	-0.408839	-0.53424
P48036	21	20	247.309	Anxa5	0.04793	Annexin A5 OS=Mus musculus OX=10090 GN=Anxa5 PE=1 SV=1	40716.6	43286.8	49384.2	49989.3	47110.6	43976.8	42001.7	49686.8	45543.7	1.18297	1.08433	0	0.242414	0.116803
P62315	3	3	38.4747	Snrpd1	0.012	Small nuclear ribonucleoprotein Sm D1 OS=Mus musculus OX=10090 GN=Snrpd1 PE=1 SV=1	5847.32	5247.46	8670.83	7984.34	7793.98	7469.85	5547.39	8327.59	7631.91	1.50117	1.37577	0	0.586089	0.460236
O55135	5	3	47.9539	Eif6	0.00053	Eukaryotic translation initiation factor 6 OS=Mus musculus OX=10090 GN=Eif6 PE=1 SV=2	2269.8	2251.68	2628.68	2669.39	2434.38	2420.3	2260.74	2649.03	2427.34	1.17175	1.07369	0	0.22867	0.10258
P29341	23	22	221.364	Pabpc1	0.05766	Polyadenylate-binding protein 1 OS=Mus musculus OX=10090 GN=Pabpc1 PE=1 SV=2	13071.5	12780.2	14204.2	14280.5	13429.8	12657.2	12925.9	14242.4	13043.5	1.10185	1.0091	0	0.139927	0.0130723
Q99NB9	16	14	115.335	Sf3b1	0.13262	Splicing factor 3B subunit 1 OS=Mus musculus OX=10090 GN=Sf3b1 PE=1 SV=1	4399.09	4332.33	4763.22	5172.75	4387.73	4711.64	4365.71	4967.98	4549.69	1.13795	1.04214	0	0.186443	0.0595506
P24270	19	16	148.656	Cat	0.01098	Catalase OS=Mus musculus OX=10090 GN=Cat PE=1 SV=4	25799.8	27113.9	22748.4	21254.2	20454.2	19829.9	26456.9	22001.3	20142.1	0.83159	0.761318	0	-0.266056	-0.39343
Q9WV54	6	4	40.2908	Asah1	0.0057	Acid ceramidase OS=Mus musculus OX=10090 GN=Asah1 PE=1 SV=1	1528.41	1562.88	2460.4	2592.71	2172.24	2453.1	1545.64	2526.56	2312.67	1.63463	1.49625	0	0.708964	0.581353
P97311	10	10	63.4283	Mcm6	0.00968	DNA replication licensing factor MCM6 OS=Mus musculus OX=10090 GN=Mcm6 PE=1 SV=1	23920.4	25224.7	22503.4	22531.2	20715.6	20479.2	24572.6	22517.3	20597.4	0.91636	0.838227	0	-0.126014	-0.254587
Q9D0F9	16	14	138.69	Pgm1	0.42847	Phosphoglucomutase-1 OS=Mus musculus OX=10090 GN=Pgm1 PE=1 SV=4	7256.19	7852.35	7129.43	8016.57	7218.76	6627.29	7554.27	7573	6923.02	1.00248	0.916438	0	0.00357237	-0.125891
Q9JKR6	29	27	259.423	Hyou1	0.0941	Hypoxia up-regulated protein 1 OS=Mus musculus OX=10090 GN=Hyou1 PE=1 SV=1	7956.46	7638.32	8118.78	8449.49	7446.55	7699.04	7797.39	8284.13	7572.79	1.06242	0.971196	0	0.0873597	-0.0421659
Q9ESX5	2	2	12.3858	Dkc1	0.12795	H/ACA ribonucleoprotein complex subunit 4 OS=Mus musculus OX=10090 GN=Dkc1 PE=1 SV=4	421.672	539.882	681.581	707.474	699.111	570.651	480.777	694.528	634.881	1.44459	1.32053	0	0.530664	0.401119
P10639	3	3	26.0925	Txn	0.17693	Thioredoxin OS=Mus musculus OX=10090 GN=Txn PE=1 SV=3	25832.7	26399.6	28211.8	32435.2	27520.6	27910.3	26116.2	30323.5	27715.4	1.1611	1.06124	0	0.215493	0.0857465
P51667	21	11	264.383	Myl2	0.00036	Myosin regulatory light chain 2_ ventricular/cardiac muscle isoform OS=Mus musculus OX=10090 GN=Myl2 PE=1 SV=3	146755	148219	97462.3	98676.7	91889.9	87325.9	147487	98069.5	89607.9	0.664938	0.607566	0	-0.588709	-0.718888
P19246	5	3	47.3324	Nefh	0.49475	Neurofilament heavy polypeptide OS=Mus musculus OX=10090 GN=Nefh PE=1 SV=3	13371.2	12319.7	13451.5	12890.2	12928.6	11138.4	12845.4	13170.8	12033.5	1.02533	0.936789	0	0.0360907	-0.0942037
P62852	6	4	47.481	Rps25	0.30571	40S ribosomal protein S25 OS=Mus musculus OX=10090 GN=Rps25 PE=1 SV=1	18895.2	22089.7	22728.5	26936	23689.7	21681	20492.5	24832.2	22685.4	1.21178	1.10701	0	0.277122	0.146668
P26369	8	5	54.7998	U2af2	0.33194	Splicing factor U2AF 65 kDa subunit OS=Mus musculus OX=10090 GN=U2af2 PE=1 SV=3	2923.5	2685.31	2885.77	3061.65	2620.37	2811.32	2804.41	2973.71	2715.85	1.06037	0.96842	0	0.0845679	-0.0462945
Q8CCJ9	1	1	6.196	Phf20l1	0.0191	PHD finger protein 20-like protein 1 OS=Mus musculus OX=10090 GN=Phf20l1 PE=1 SV=2	1116.25	1007.3	1462.02	1628.98	1384.95	1437.92	1061.78	1545.5	1411.43	1.45558	1.32931	0	0.541592	0.410681
Q921M3	10	10	62.7372	Sf3b3	0.02318	Splicing factor 3B subunit 3 OS=Mus musculus OX=10090 GN=Sf3b3 PE=1 SV=1	2516.42	2809.45	3897.57	4670.49	3916.87	3907.72	2662.93	4284.03	3912.3	1.60876	1.46917	0	0.68595	0.554998
Q8CCF0	1	1	6.2664	Prpf31	0.59272	U4/U6 small nuclear ribonucleoprotein Prp31 OS=Mus musculus OX=10090 GN=Prpf31 PE=1 SV=3	3763.79	3182.37	3574.03	3482.52	3010.14	3433.57	3473.08	3528.28	3221.86	1.01589	0.927665	0	0.0227475	-0.108324
Q64524;Q8CGP0;Q9D2U9	6	1	62.2747	Hist2h2be	0.01112	Histone H2B type 2-E OS=Mus musculus OX=10090 GN=Hist2h2be PE=1 SV=3	10697.3	9663.69	7707.27	7979.44	6987.52	7335.65	10180.5	7843.36	7161.58	0.770428	0.70346	0	-0.376268	-0.50746
Q91YS8	2	2	12.1656	Camk1	0.04844	Calcium/calmodulin-dependent protein kinase type 1 OS=Mus musculus OX=10090 GN=Camk1 PE=1 SV=1	659.366	836.738	1122.09	1296.82	1069.32	1139.14	748.052	1209.45	1104.23	1.6168	1.47614	0	0.693146	0.561827
Q5FWK3	12	9	95.5576	Arhgap1	0.22166	Rho GTPase-activating protein 1 OS=Mus musculus OX=10090 GN=Arhgap1 PE=1 SV=1	6009.03	6210.9	6689.92	8221.59	6781.63	6832.21	6109.97	7455.76	6806.92	1.22026	1.11407	0	0.28719	0.155838
P68254	19	9	189.141	Ywhaq	0.00544	14-3-3 protein theta OS=Mus musculus OX=10090 GN=Ywhaq PE=1 SV=1	16136	14818.4	22329.9	22588.9	20008	20985.1	15477.2	22459.4	20496.5	1.45113	1.32431	0	0.537176	0.405236
Q9CZ44	8	8	83.2452	Nsfl1c	0.05177	NSFL1 cofactor p47 OS=Mus musculus OX=10090 GN=Nsfl1c PE=1 SV=1	3276.85	2953.41	3715.3	3829.01	3467.89	3411.63	3115.13	3772.15	3439.76	1.21091	1.10421	0	0.276097	0.143017
Q61234	2	2	12.2176	Snta1	0.13061	Alpha-1-syntrophin OS=Mus musculus OX=10090 GN=Snta1 PE=1 SV=1	1761.65	1745.54	2466.39	2585.43	1949.98	2656.39	1753.6	2525.91	2303.19	1.44042	1.31341	0	0.526486	0.393315
Q61024	15	11	116.425	Asns	0.04169	Asparagine synthetase [glutamine-hydrolyzing] OS=Mus musculus OX=10090 GN=Asns PE=1 SV=3	11767.4	13343.7	17009.4	19803.6	17346.9	16214	12555.6	18406.5	16780.5	1.46601	1.33649	0	0.551891	0.418454
P19157	12	5	98.1995	Gstp1	0.13752	Glutathione S-transferase P 1 OS=Mus musculus OX=10090 GN=Gstp1 PE=1 SV=2	19196.5	20835.5	24716.7	22323.6	20968	21888.5	20016	23520.2	21428.2	1.17507	1.07056	0	0.232746	0.0983602
Q64511	13	9	89.522	Top2b	0.77878	DNA topoisomerase 2-beta OS=Mus musculus OX=10090 GN=Top2b PE=1 SV=2	2926.16	3389.88	2973.34	4086.81	3110.43	3321.59	3158.02	3530.07	3216.01	1.11781	1.01836	0	0.160677	0.0262514
Q4VAA2	1	1	6.3621	Cdv3	0.61005	Protein CDV3 OS=Mus musculus OX=10090 GN=Cdv3 PE=1 SV=2	2198.26	2748.26	2582.56	2794.93	2474.39	2422.75	2473.26	2688.75	2448.57	1.08713	0.990018	0	0.12052	-0.0144737
Q3V1T4	9	8	59.3504	P3h1	0.37098	Prolyl 3-hydroxylase 1 OS=Mus musculus OX=10090 GN=P3h1 PE=1 SV=2	2461.04	1699.74	2774.22	2576.36	2585.47	2286.98	2080.39	2675.29	2436.22	1.28595	1.17104	0	0.362839	0.227792
P61027	12	7	96.694	Rab10	0.30791	Ras-related protein Rab-10 OS=Mus musculus OX=10090 GN=Rab10 PE=1 SV=1	7153.34	6696.69	6762.14	6790.68	5708.47	6626.2	6925.01	6776.41	6167.33	0.978541	0.890588	0	-0.0312952	-0.16717
P46660	2	1	15.7192	Ina	0.77491	Alpha-internexin OS=Mus musculus OX=10090 GN=Ina PE=1 SV=3	1268.24	1168.36	1400.84	1134.73	1027.09	1279.92	1218.3	1267.79	1153.51	1.04062	0.946816	0	0.057441	-0.0788436
Q9D662	7	5	52.442	Sec23b	0.00087	Protein transport protein Sec23B OS=Mus musculus OX=10090 GN=Sec23b PE=1 SV=1	679.64	653.211	1562.22	1551.52	1500.4	1331.79	666.425	1556.87	1416.09	2.33615	2.12491	0	1.22413	1.0874
Q99LJ6	7	7	48.7283	Gpx7	0.08602	Glutathione peroxidase 7 OS=Mus musculus OX=10090 GN=Gpx7 PE=1 SV=1	11004.2	9068.7	8168.45	6662.89	6937.65	6546.09	10036.5	7415.67	6741.87	0.738874	0.671738	0	-0.4366	-0.574029
Q61879	68	42	594.202	Myh10	0.02228	Myosin-10 OS=Mus musculus OX=10090 GN=Myh10 PE=1 SV=2	32851.9	31548.6	30466.2	28613.2	26979	26725.7	32200.2	29539.7	26852.3	0.917375	0.833917	0	-0.124416	-0.262024
P33174	2	2	12.2788	Kif4	0.14707	Chromosome-associated kinesin KIF4 OS=Mus musculus OX=10090 GN=Kif4 PE=1 SV=3	1914.72	3213.36	1533.41	1566.94	1498.3	1319.25	2564.04	1550.18	1408.78	0.604583	0.549436	0	-0.725987	-0.863977
Q99JB2	12	11	100.79	Stoml2	0.17528	Stomatin-like protein 2_ mitochondrial OS=Mus musculus OX=10090 GN=Stoml2 PE=1 SV=1	8863.38	8366.4	7459.77	4840.5	5374.62	5799.57	8614.89	6150.13	5587.1	0.713896	0.64854	0	-0.486215	-0.624734
Q78ZA7	6	5	72.4948	Nap1l4	0.14112	Nucleosome assembly protein 1-like 4 OS=Mus musculus OX=10090 GN=Nap1l4 PE=1 SV=1	7793.88	6505.11	5946.48	6435.84	5458.26	5782.42	7149.49	6191.16	5620.34	0.865958	0.786117	0	-0.207631	-0.347184
Q8BFY9	9	6	60.7521	Tnpo1	0.00146	Transportin-1 OS=Mus musculus OX=10090 GN=Tnpo1 PE=1 SV=2	2062.03	2136.5	3605.54	3637.44	3144.68	3429.2	2099.26	3621.49	3286.94	1.72512	1.56576	0	0.786699	0.646862
P97447	6	6	42.3215	Fhl1	0.01765	Four and a half LIM domains protein 1 OS=Mus musculus OX=10090 GN=Fhl1 PE=1 SV=3	25230	24767.2	18838.6	18246.4	18119.3	15535	24998.6	18542.5	16827.1	0.741742	0.673124	0	-0.431011	-0.571056
Q78IK4	13	12	118.378	Apool	0.03178	MICOS complex subunit Mic27 OS=Mus musculus OX=10090 GN=Apool PE=1 SV=1	12506.3	10387.5	18711.7	18354.7	15517.4	18114.6	11446.9	18533.2	16816	1.61905	1.46904	0	0.695151	0.554873
P80314	33	30	355.451	Cct2	0.11769	T-complex protein 1 subunit beta OS=Mus musculus OX=10090 GN=Cct2 PE=1 SV=4	19134.8	19454.9	17577.4	19425.2	17217.6	16351.1	19294.9	18501.3	16784.4	0.958872	0.869888	0	-0.0605904	-0.201098
P20612	3	1	22.5318	Gnat1	0.00097	Guanine nucleotide-binding protein G(t) subunit alpha-1 OS=Mus musculus OX=10090 GN=Gnat1 PE=1 SV=3	611.62	602.278	1823.24	2118.66	1881.24	1694.05	606.949	1970.95	1787.65	3.24731	2.9453	0	1.69924	1.55841
Q8CHW4	1	1	6.4446	Eif2b5	0.02712	Translation initiation factor eIF-2B subunit epsilon OS=Mus musculus OX=10090 GN=Eif2b5 PE=1 SV=1	2472.95	2157.36	3592.4	3245.95	3198.6	3003.1	2315.15	3419.18	3100.85	1.47687	1.33937	0	0.562543	0.421557
O88712	1	1	6.2242	Ctbp1	0.34504	C-terminal-binding protein 1 OS=Mus musculus OX=10090 GN=Ctbp1 PE=1 SV=2	2523.16	2735.94	2295.68	2638.78	2054.33	2420.37	2629.55	2467.23	2237.35	0.938272	0.85085	0	-0.0919216	-0.233023
O35841	2	2	14.1452	Api5	0.01158	Apoptosis inhibitor 5 OS=Mus musculus OX=10090 GN=Api5 PE=1 SV=2	1170.78	924.307	2101.24	2073.71	1824.2	1960.92	1047.54	2087.47	1892.56	1.99273	1.80666	0	0.994747	0.853325
Q9WVE8	7	6	45.2478	Pacsin2	0.34288	Protein kinase C and casein kinase substrate in neurons protein 2 OS=Mus musculus OX=10090 GN=Pacsin2 PE=1 SV=1	6502.91	6060.46	6593.62	7349.1	6623.27	6017.28	6281.69	6971.36	6320.27	1.10979	1.00614	0	0.150288	0.00883549
Q9D6Z1	6	6	58.3106	Nop56	0.01914	Nucleolar protein 56 OS=Mus musculus OX=10090 GN=Nop56 PE=1 SV=2	5833.45	6329.37	4984.35	5315.71	4698.29	4632.23	6081.41	5150.03	4665.26	0.846848	0.767135	0	-0.239825	-0.382447
Q8BGQ7	23	21	220.856	Aars	0.06755	Alanine--tRNA ligase_ cytoplasmic OS=Mus musculus OX=10090 GN=Aars PE=1 SV=1	6251.27	6190.2	8411.12	8604.11	8473.23	6940.21	6220.73	8507.61	7706.72	1.36762	1.23888	0	0.451669	0.309032
P09103	36	33	445.272	P4hb	0.27161	Protein disulfide-isomerase OS=Mus musculus OX=10090 GN=P4hb PE=1 SV=2	61162.9	58656.7	64205.7	64448.8	61676.5	54857.9	59909.8	64327.3	58267.2	1.07374	0.972582	0	0.102639	-0.0401081
Q6PHZ2;P11798	11	7	89.4065	Camk2d	0.09068	Calcium/calmodulin-dependent protein kinase type II subunit delta OS=Mus musculus OX=10090 GN=Camk2d PE=1 SV=1	6349.22	6018.35	6560.87	6312.48	5756.32	5904.24	6183.79	6436.67	5830.28	1.0409	0.942834	0	0.057825	-0.0849245
E9PVB3	1	1	6.0054	Ccdc175	0.12201	Coiled-coil domain-containing protein 175 OS=Mus musculus OX=10090 GN=Ccdc175 PE=4 SV=1	1628.78	1275.83	2016.65	2212.75	1739.58	2091.2	1452.31	2114.7	1915.39	1.45609	1.31886	0	0.542104	0.399291
P62317	2	1	15.2148	Snrpd2	0.88157	Small nuclear ribonucleoprotein Sm D2 OS=Mus musculus OX=10090 GN=Snrpd2 PE=1 SV=1	5187.08	8116.77	7238.49	6549.64	6723.18	5764.37	6651.93	6894.06	6243.77	1.0364	0.938642	0	0.0515827	-0.0913537
P60710;P63260	27	10	374.911	Actb	0.00085	Actin_ cytoplasmic 1 OS=Mus musculus OX=10090 GN=Actb PE=1 SV=1	325656	343597	529436	552087	488677	490782	334627	540762	489729	1.61602	1.46351	0	0.692441	0.549432
Q924Z4	1	1	6.7808	Cers2	0.06523	Ceramide synthase 2 OS=Mus musculus OX=10090 GN=Cers2 PE=1 SV=1	771.834	845.109	1674.45	1469.53	1135.18	1711.94	808.471	1571.99	1423.56	1.9444	1.76081	0	0.959326	0.816238
Q9CRA4	2	2	12.7212	Msmo1	0.03167	Methylsterol monooxygenase 1 OS=Mus musculus OX=10090 GN=Msmo1 PE=1 SV=1	1319.88	1139.62	1677.52	1831.34	1613.25	1563.21	1229.75	1754.43	1588.23	1.42666	1.29151	0	0.512644	0.369057
P10853;P10854;Q64475;Q64478;Q64525;Q6ZWY9;Q8CGP1;Q8CGP2;P70696	8	2	91.4834	Hist1h2bf	0.02693	Histone H2B type 1-F/J/L OS=Mus musculus OX=10090 GN=Hist1h2bf PE=1 SV=2	236997	210793	187717	191142	170572	172342	223895	189429	171457	0.846065	0.765793	0	-0.24116	-0.384973
Q9CY58	17	16	172.202	Serbp1	0.91852	Plasminogen activator inhibitor 1 RNA-binding protein OS=Mus musculus OX=10090 GN=Serbp1 PE=1 SV=2	11819.3	10910.4	15777.9	9582.23	11241.2	11710	11364.8	12680	11475.6	1.11573	1.00975	0	0.157984	0.0139928
P63325	12	11	116.712	Rps10	0.47681	40S ribosomal protein S10 OS=Mus musculus OX=10090 GN=Rps10 PE=1 SV=1	24342.5	25483.4	25750.4	27844.4	22255.5	26218.7	24912.9	26797.4	24237.1	1.07564	0.972871	0	0.105199	-0.0396801
P47857	12	9	99.5712	Pfkm	0.08448	ATP-dependent 6-phosphofructokinase_ muscle type OS=Mus musculus OX=10090 GN=Pfkm PE=1 SV=3	3606.16	4251.4	3421.35	3002.07	2919.01	2887.58	3928.78	3211.71	2903.3	0.817483	0.738982	0	-0.290739	-0.436389
Q9Z1Z2	9	8	75.1132	Strap	0.08626	Serine-threonine kinase receptor-associated protein OS=Mus musculus OX=10090 GN=Strap PE=1 SV=2	4923.2	4621.15	5211.98	5313.16	4646.84	4863.93	4772.18	5262.57	4755.39	1.10276	0.996482	0	0.14112	-0.00508464
Q9CQ65	9	7	97.3827	Mtap	0.09975	S-methyl-5'-thioadenosine phosphorylase OS=Mus musculus OX=10090 GN=Mtap PE=1 SV=1	5419.83	6621.47	8054.7	8581.6	7015.79	8004.64	6020.65	8318.15	7510.21	1.3816	1.24741	0	0.466343	0.318934
Q8BJU0	5	5	40.5664	Sgta	0.25062	Small glutamine-rich tetratricopeptide repeat-containing protein alpha OS=Mus musculus OX=10090 GN=Sgta PE=1 SV=2	2881.74	3008.85	2541.94	2930.51	2295.43	2645.04	2945.3	2736.23	2470.23	0.929015	0.838704	0	-0.106225	-0.253766
P46978	13	11	99.5213	Stt3a	0.01155	Dolichyl-diphosphooligosaccharide--protein glycosyltransferase subunit STT3A OS=Mus musculus OX=10090 GN=Stt3a PE=1 SV=1	4298.45	3664.62	6278.23	6453.95	5799.92	5688.75	3981.53	6366.09	5744.34	1.5989	1.44274	0	0.677084	0.528816
P70372	11	11	111.721	Elavl1	0.2079	ELAV-like protein 1 OS=Mus musculus OX=10090 GN=Elavl1 PE=1 SV=2	6422.25	5654.16	6705.31	6991.29	6046.15	6312.3	6038.2	6848.3	6179.23	1.13416	1.02336	0	0.181627	0.0333069
P20152;P97861;Q9ERE2;Q9Z2T6	46	33	558.225	Vim	0.00297	Vimentin OS=Mus musculus OX=10090 GN=Vim PE=1 SV=3	95392.1	99703.4	127425	131193	118132	115202	97547.7	129309	116667	1.32559	1.196	0	0.406639	0.258214
O88342	25	19	237.61	Wdr1	0.18946	WD repeat-containing protein 1 OS=Mus musculus OX=10090 GN=Wdr1 PE=1 SV=3	22603.7	24370.3	24822.4	26692.1	23704.8	22765.5	23487	25757.2	23235.2	1.09666	0.989275	0	0.133113	-0.015556
Q9WUA2	3	3	19.3932	Farsb	0.00376	Phenylalanine--tRNA ligase beta subunit OS=Mus musculus OX=10090 GN=Farsb PE=1 SV=2	1081.12	1071.52	1392.54	1434.74	1308.71	1241.52	1076.32	1413.64	1275.11	1.3134	1.1847	0	0.393307	0.244517
P08113	43	37	465.101	Hsp90b1	0.59455	Endoplasmin OS=Mus musculus OX=10090 GN=Hsp90b1 PE=1 SV=2	47091.9	48377.2	46805	60652.4	49188.7	47705.6	47734.6	53728.7	48447.1	1.12557	1.01493	0	0.170659	0.0213766
Q922H4	1	1	6.036	Gmppa	0.00725	Mannose-1-phosphate guanyltransferase alpha OS=Mus musculus OX=10090 GN=Gmppa PE=1 SV=1	270.809	358.804	808.353	813.906	760.694	701.904	314.806	811.13	731.299	2.5766	2.32301	0	1.36547	1.216
Q91ZR1	2	1	15.4068	Rab4b	0.64926	Ras-related protein Rab-4B OS=Mus musculus OX=10090 GN=Rab4b PE=1 SV=2	3385.44	5576.38	3965.02	3895.5	3518.02	3568.08	4480.91	3930.26	3543.05	0.877112	0.790699	0	-0.189167	-0.338799
Q62148	7	2	48.9704	Aldh1a2	0.11463	Retinal dehydrogenase 2 OS=Mus musculus OX=10090 GN=Aldh1a2 PE=1 SV=2	996.038	1098.62	1039.07	1003.26	931.695	908.961	1047.33	1021.16	920.328	0.975016	0.878738	0	-0.0365015	-0.186495
Q3TIR3	2	1	14.1042	Ric8a	0.42949	Synembryn-A OS=Mus musculus OX=10090 GN=Ric8a PE=1 SV=2	197.752	126.751	242.491	221.801	163.89	254.508	162.252	232.146	209.199	1.43078	1.28935	0	0.516799	0.36664
Q921I1	3	3	19.8415	Tf	0.00189	Serotransferrin OS=Mus musculus OX=10090 GN=Tf PE=1 SV=1	6101.74	5656.81	4275.94	4275.77	3884.31	3820.44	5879.28	4275.85	3852.37	0.727276	0.655246	0	-0.459426	-0.60989
P62751	8	8	81.1983	Rpl23a	0.00399	60S ribosomal protein L23a OS=Mus musculus OX=10090 GN=Rpl23a PE=1 SV=1	18622	18854.2	23332.6	22347.8	20606.3	20546.1	18738.1	22840.2	20576.2	1.21892	1.09809	0	0.285601	0.135002
Q9D1M7	2	2	12.2046	Fkbp11	0.02187	Peptidyl-prolyl cis-trans isomerase FKBP11 OS=Mus musculus OX=10090 GN=Fkbp11 PE=1 SV=1	1263.49	1241.8	2115.15	1759.33	1726.75	1763	1252.65	1937.24	1744.88	1.54652	1.39296	0	0.629024	0.47815
O54998	1	1	6.4328	Fkbp7	0.75721	Peptidyl-prolyl cis-trans isomerase FKBP7 OS=Mus musculus OX=10090 GN=Fkbp7 PE=1 SV=1	543.559	972.941	788.024	445.912	413.022	698.274	758.25	616.968	555.648	0.813673	0.732803	0	-0.297478	-0.448503
P70414	18	16	143.995	Slc8a1	0.01755	Sodium/calcium exchanger 1 OS=Mus musculus OX=10090 GN=Slc8a1 PE=1 SV=1	10100.3	9385.28	7290.45	7662.98	6340.47	7115.18	9742.8	7476.72	6727.83	0.767409	0.690543	0	-0.381932	-0.534196
P62880;P29387;Q61011	6	3	51.4432	Gnb2	0.04849	Guanine nucleotide-binding protein G(I)/G(S)/G(T) subunit beta-2 OS=Mus musculus OX=10090 GN=Gnb2 PE=1 SV=3	9421	8693.14	8143.21	8496.25	7275.58	7683.07	9057.07	8319.73	7479.33	0.91859	0.8258	0	-0.122508	-0.276136
Q8K368	2	2	18.3447	Fanci	0.03157	Fanconi anemia group I protein homolog OS=Mus musculus OX=10090 GN=Fanci PE=1 SV=2	2121.21	1837.57	3282.24	3118.3	2613.38	3138.6	1979.39	3200.27	2875.99	1.6168	1.45297	0	0.69314	0.539003
Q9EPL8	14	14	111.402	Ipo7	0.03973	Importin-7 OS=Mus musculus OX=10090 GN=Ipo7 PE=1 SV=2	3559.62	3716.52	5231.83	5342.56	4295.56	5200.39	3638.07	5287.19	4747.98	1.4533	1.30508	0	0.539328	0.384138
P60469	4	3	24.8884	Ppfia3	0.0032	Liprin-alpha-3 OS=Mus musculus OX=10090 GN=Ppfia3 PE=1 SV=2	4245.11	4169.98	6322.5	6627.17	6042.46	5578.67	4207.54	6474.83	5810.57	1.53886	1.38099	0	0.621865	0.465701
Q91YH5	8	7	53.4268	Atl3	0.00085	Atlastin-3 OS=Mus musculus OX=10090 GN=Atl3 PE=1 SV=1	382.43	409.82	1121.65	1251.4	1012.44	1116.81	396.125	1186.53	1064.63	2.99534	2.68761	0	1.58272	1.42632
Q14C51	13	11	91.6466	Ptcd3	0.42127	Pentatricopeptide repeat domain-containing protein 3_ mitochondrial OS=Mus musculus OX=10090 GN=Ptcd3 PE=1 SV=2	1961.88	1910.38	1752.36	2120.58	1702.12	1772.5	1936.13	1936.47	1737.31	1.00018	0.897312	0	0.000253055	-0.156318
P08003	29	29	271.989	Pdia4	0.11358	Protein disulfide-isomerase A4 OS=Mus musculus OX=10090 GN=Pdia4 PE=1 SV=3	12140.9	12964.2	13476.7	14482.9	12559.6	12519.3	12552.6	13979.8	12539.5	1.1137	0.998955	0	0.155362	-0.00150854
Q6ZWM4	2	2	14.2311	Lsm8	0.04135	U6 snRNA-associated Sm-like protein LSm8 OS=Mus musculus OX=10090 GN=Lsm8 PE=1 SV=3	1707.9	1852.8	1680.04	1709.81	1528.54	1510.61	1780.35	1694.93	1519.58	0.952019	0.853528	0	-0.0709371	-0.22849
P97384	6	5	47.8245	Anxa11	0.11906	Annexin A11 OS=Mus musculus OX=10090 GN=Anxa11 PE=1 SV=2	3597.47	3587.76	3840.18	4060.05	3403.72	3676.46	3592.61	3950.12	3540.09	1.09951	0.985379	0	0.136861	-0.0212498
P61164	14	6	115.165	Actr1a	0.05933	Alpha-centractin OS=Mus musculus OX=10090 GN=Actr1a PE=1 SV=1	5362.92	5061.09	5025.29	5040	4666.89	4352.84	5212.01	5032.65	4509.86	0.965587	0.865283	0	-0.0505218	-0.208756
Q8R5C5	9	2	81.6026	Actr1b	0.05933	Beta-centractin OS=Mus musculus OX=10090 GN=Actr1b PE=1 SV=1	4391.61	4144.44	4115.13	4127.17	3821.63	3564.46	4268.02	4121.15	3693.05	0.965587	0.865283	0	-0.0505218	-0.208756
Q9CY18	1	1	6.1268	Snx7	0.00439	Sorting nexin-7 OS=Mus musculus OX=10090 GN=Snx7 PE=1 SV=1	223.965	169.021	587.477	651.272	556.441	553.592	196.493	619.374	555.016	3.15215	2.82462	0	1.65634	1.49806
Q61335	7	7	61.2065	Bcap31	0.00885	B-cell receptor-associated protein 31 OS=Mus musculus OX=10090 GN=Bcap31 PE=1 SV=4	8942.82	8957.08	11703.6	11342.8	10670.2	9959.72	8949.95	11523.2	10314.9	1.28751	1.15251	0	0.364589	0.204784
Q99JX4	7	7	67.6036	Eif3m	0.00401	Eukaryotic translation initiation factor 3 subunit M OS=Mus musculus OX=10090 GN=Eif3m PE=1 SV=1	3417.61	3493.2	4705.96	5083.68	4401.58	4358.14	3455.4	4894.82	4379.86	1.41657	1.26754	0	0.502403	0.342031
Q60949	1	1	6.2862	Tbc1d1	0.17004	TBC1 domain family member 1 OS=Mus musculus OX=10090 GN=Tbc1d1 PE=1 SV=3	5244.63	5989.54	6623.49	6723.01	5673.47	6265.79	5617.08	6673.25	5969.63	1.18803	1.06276	0	0.248569	0.0878208
Q8BML1	2	2	12.3115	Mical2	0.00409	[F-actin]-monooxygenase MICAL2 OS=Mus musculus OX=10090 GN=Mical2 PE=1 SV=1	49.2804	74.0671	383.964	471.481	422.57	342.629	61.6738	427.723	382.599	6.93524	6.2036	0	2.79395	2.63311
B2RR83	5	5	31.2399	Ythdc2	0.00515	Probable ATP-dependent RNA helicase YTHDC2 OS=Mus musculus OX=10090 GN=Ythdc2 PE=1 SV=1	28375.3	26321.4	20409	19900	18671.6	17377.8	27348.4	20154.5	18024.7	0.736955	0.659078	0	-0.440352	-0.601478
Q9QZM0	5	2	38.714	Ubqln2	0.0034	Ubiquilin-2 OS=Mus musculus OX=10090 GN=Ubqln2 PE=1 SV=2	1939.97	2066.73	2940.22	2870.27	2657.37	2536.85	2003.35	2905.25	2597.11	1.45019	1.29638	0	0.536243	0.374491
Q91YQ5	27	22	230.566	Rpn1	0.28205	Dolichyl-diphosphooligosaccharide--protein glycosyltransferase subunit 1 OS=Mus musculus OX=10090 GN=Rpn1 PE=1 SV=1	15059.8	14242.8	14805	15626	12791	14409.4	14651.3	15215.5	13600.2	1.03851	0.928258	0	0.0545119	-0.107402
Q05816	7	7	73.1705	Fabp5	0.005	Fatty acid-binding protein_ epidermal OS=Mus musculus OX=10090 GN=Fabp5 PE=1 SV=3	20508.6	21948.9	30572.8	29051.1	26701.3	26591.2	21228.7	29811.9	26646.2	1.40432	1.2552	0	0.489873	0.327913
Q04857	4	4	25.9224	Col6a1	0.48417	Collagen alpha-1(VI) chain OS=Mus musculus OX=10090 GN=Col6a1 PE=1 SV=1	1194.96	1547.41	1570.92	1658.56	1564.89	1321.32	1371.19	1614.74	1443.1	1.17762	1.05245	0	0.235878	0.0737517
O55131	18	13	167.074	2007-09-01	0.13887	Septin-7 OS=Mus musculus OX=10090 GN=Sept7 PE=1 SV=1	8081.93	10118.9	11718.6	12480.8	11309.8	10316.9	9100.43	12099.7	10813.3	1.32957	1.18822	0	0.410962	0.248801
Q9D0B6	2	2	12.3485	Pbdc1	0.01512	Protein PBDC1 OS=Mus musculus OX=10090 GN=Pbdc1 PE=1 SV=1	1365.2	1259.36	958.102	803.6	781.484	792.851	1312.28	880.851	787.167	0.671238	0.599848	0	-0.575104	-0.737332
P60122	7	5	52.4309	Ruvbl1	0.1882	RuvB-like 1 OS=Mus musculus OX=10090 GN=Ruvbl1 PE=1 SV=1	2054.08	2278.31	2196.57	2297.74	2007.22	2008.85	2166.19	2247.15	2008.03	1.03737	0.926987	0	0.0529357	-0.109378
Q8R317	5	2	39.2798	Ubqln1	0.00739	Ubiquilin-1 OS=Mus musculus OX=10090 GN=Ubqln1 PE=1 SV=1	487.792	496.502	775.58	884.205	770.734	712.334	492.147	829.892	741.534	1.68627	1.50673	0	0.753835	0.591423
P84084	13	6	131.21	Arf5	0.01781	ADP-ribosylation factor 5 OS=Mus musculus OX=10090 GN=Arf5 PE=1 SV=2	11859	12685.6	9045.22	10182.7	8454.51	8717.03	12272.3	9613.96	8585.77	0.783389	0.699608	0	-0.352199	-0.515382
P61971	4	4	27.6639	Nutf2	0.14322	Nuclear transport factor 2 OS=Mus musculus OX=10090 GN=Nutf2 PE=1 SV=1	6954.32	8249.23	5894.5	6984.35	5775.35	5725.12	7601.77	6439.43	5750.24	0.847095	0.756433	0	-0.239404	-0.402715
Q69ZL1	1	1	6.2401	Fgd6	0.56261	FYVE_ RhoGEF and PH domain-containing protein 6 OS=Mus musculus OX=10090 GN=Fgd6 PE=1 SV=2	3345.99	2885.32	3459.01	2845.83	2739.16	2887.34	3115.66	3152.42	2813.25	1.0118	0.902941	0	0.0169226	-0.147296
Q3UEB3	6	6	40.2899	Puf60	0.16673	Poly(U)-binding-splicing factor PUF60 OS=Mus musculus OX=10090 GN=Puf60 PE=1 SV=2	1397.92	1592.49	1718.11	2014.65	1664.39	1666.75	1495.21	1866.38	1665.57	1.24824	1.11394	0	0.319897	0.155668
P68369;P05214	24	1	311.143	Tuba1a	0.03884	Tubulin alpha-1A chain OS=Mus musculus OX=10090 GN=Tuba1a PE=1 SV=1	30113.7	28764.7	61579.6	55677	43111.3	61517.6	29439.2	58628.3	52314.4	1.99151	1.77703	0	0.99386	0.829472
P52825	20	16	196.155	Cpt2	0.00783	Carnitine O-palmitoyltransferase 2_ mitochondrial OS=Mus musculus OX=10090 GN=Cpt2 PE=1 SV=2	9714.03	8764.38	7033.84	7131.95	6190.09	6445.44	9239.21	7082.9	6317.76	0.766613	0.683799	0	-0.38343	-0.548356
Q9WV60	1	1	6.2461	Gsk3b	0.05356	Glycogen synthase kinase-3 beta OS=Mus musculus OX=10090 GN=Gsk3b PE=1 SV=2	1065.3	832.285	1677.36	1685.24	1685.22	1311.94	948.791	1681.3	1498.58	1.77204	1.57946	0	0.825415	0.659432
Q6ZWY3	3	1	31.2663	Rps27l	0.0022	40S ribosomal protein S27-like OS=Mus musculus OX=10090 GN=Rps27l PE=1 SV=3	8153.68	8171.07	8996.46	8892.76	8047.05	7893.4	8162.37	8944.61	7970.22	1.09583	0.976459	0	0.132029	-0.0343689
Q9DBZ1	4	2	38.1407	Ikbip	0.06864	Inhibitor of nuclear factor kappa-B kinase-interacting protein OS=Mus musculus OX=10090 GN=Ikbip PE=1 SV=2	1466.13	1304.42	2185.27	1832.74	1891.24	1686.57	1385.27	2009	1788.91	1.45026	1.29137	0	0.536309	0.368906
Q9CPT4	4	4	28.2334	Mydgf	0.1758	Myeloid-derived growth factor OS=Mus musculus OX=10090 GN=Mydgf PE=1 SV=1	5645.34	6026.3	4989.83	5728.7	5057.82	4482.17	5835.82	5359.26	4769.99	0.91834	0.817365	0	-0.1229	-0.290947
Q8VBW6	3	3	19.371	Nae1	0.16005	NEDD8-activating enzyme E1 regulatory subunit OS=Mus musculus OX=10090 GN=Nae1 PE=1 SV=1	523.876	382.819	1030.24	636.398	779.704	703.556	453.347	833.317	741.63	1.83814	1.6359	0	0.878249	0.710083
P61161	13	13	121.888	Actr2	0.18784	Actin-related protein 2 OS=Mus musculus OX=10090 GN=Actr2 PE=1 SV=1	9418.94	11055.7	11927.9	13593.4	11759.6	10947.4	10237.3	12760.7	11353.5	1.24649	1.10903	0	0.317869	0.149303
O35405	1	1	6.5565	Pld3	0.10505	Phospholipase D3 OS=Mus musculus OX=10090 GN=Pld3 PE=1 SV=1	1440.71	1830.74	2493.14	2235.77	2230.76	1976.55	1635.72	2364.46	2103.66	1.44551	1.28607	0	0.531578	0.36297
O54941	1	1	6.0727	Smarce1	0.75049	SWI/SNF-related matrix-associated actin-dependent regulator of chromatin subfamily E member 1 OS=Mus musculus OX=10090 GN=Smarce1 PE=1 SV=1	183.742	155.899	755.062	71.3432	412.591	322.606	169.82	413.203	367.599	2.43318	2.16463	0	1.28284	1.11412
Q8BYL4	4	3	37.5325	Yars2	0.04962	Tyrosine--tRNA ligase_ mitochondrial OS=Mus musculus OX=10090 GN=Yars2 PE=1 SV=2	2484.65	2303.97	1935.18	1969.01	1592.8	1880.04	2394.31	1952.09	1736.42	0.815305	0.725227	0	-0.294589	-0.463496
P45377;P21300	8	5	60.9342	Akr1b8	0.09654	Aldose reductase-related protein 2 OS=Mus musculus OX=10090 GN=Akr1b8 PE=1 SV=2	5438.34	5235.75	5923.4	5726.65	5370.53	4989.95	5337.04	5825.02	5180.24	1.09143	0.970619	0	0.126223	-0.0430223
P29533	6	6	37.6959	Vcam1	0.35642	Vascular cell adhesion protein 1 OS=Mus musculus OX=10090 GN=Vcam1 PE=1 SV=1	5299.78	4422.62	4865.75	4601.17	3989.85	4426.55	4861.2	4733.46	4208.2	0.973723	0.865671	0	-0.0384164	-0.208109
O08553	26	18	271.678	Dpysl2	0.02248	Dihydropyrimidinase-related protein 2 OS=Mus musculus OX=10090 GN=Dpysl2 PE=1 SV=2	10818.4	12275.9	18259.6	22607	18424.5	17898.9	11547.1	20433.3	18161.7	1.76955	1.57283	0	0.823386	0.653363
Q9D710	2	2	13.2629	Tmx2	0.51797	Thioredoxin-related transmembrane protein 2 OS=Mus musculus OX=10090 GN=Tmx2 PE=1 SV=1	1008.21	797.673	928.71	373.386	613.385	543.046	902.941	651.048	578.215	0.721031	0.640369	0	-0.471867	-0.643025
Q64012	10	10	68.0347	Raly	0.26237	RNA-binding protein Raly OS=Mus musculus OX=10090 GN=Raly PE=1 SV=3	4559.24	5214.39	6599.59	5416.51	5419.11	5252.51	4886.81	6008.05	5335.81	1.22944	1.09188	0	0.298004	0.126814
Q9CQI3	3	2	21.2825	Gmfb	0.02464	Glia maturation factor beta OS=Mus musculus OX=10090 GN=Gmfb PE=1 SV=3	1887	1645.9	2519.54	2706.25	2228.42	2412.41	1766.45	2612.89	2320.42	1.47918	1.3136	0	0.564794	0.393529
Q9CR60	2	2	13.1269	Golt1b	0.69925	Vesicle transport protein GOT1B OS=Mus musculus OX=10090 GN=Golt1b PE=1 SV=1	984.363	1419.04	1451.14	1413.07	1022.72	1519.97	1201.7	1432.1	1271.34	1.19173	1.05795	0	0.253056	0.0812731
Q6EDY6	2	2	12.1303	Carmil1	0.96805	F-actin-uncapping protein LRRC16A OS=Mus musculus OX=10090 GN=Carmil1 PE=1 SV=2	2511.22	2622.22	3665.51	1656.97	2459.85	2264.75	2566.72	2661.24	2362.3	1.03683	0.920357	0	0.0521734	-0.119735
Q91VW3	2	2	15.5504	Sh3bgrl3	0.25196	SH3 domain-binding glutamic acid-rich-like protein 3 OS=Mus musculus OX=10090 GN=Sh3bgrl3 PE=1 SV=1	10196.1	9162.28	12438.3	10604.4	9884.33	10555.1	9679.2	11521.3	10219.7	1.19032	1.05584	0	0.251345	0.0783946
P83917	3	1	20.9476	Cbx1	0.05015	Chromobox protein homolog 1 OS=Mus musculus OX=10090 GN=Cbx1 PE=1 SV=1	6922.56	7579.16	8516.31	9043.77	7776.85	7798.02	7250.86	8780.04	7787.44	1.2109	1.074	0	0.276075	0.102995
Q3UPL0	22	19	180.873	Sec31a	0.01103	Protein transport protein Sec31A OS=Mus musculus OX=10090 GN=Sec31a PE=1 SV=2	5620.2	5352.11	6481.53	6673.88	5884.93	5781.57	5486.16	6577.7	5833.25	1.19896	1.06327	0	0.261788	0.088504
Q8BGZ4	2	2	12.434	Cdc23	0.29324	Cell division cycle protein 23 homolog OS=Mus musculus OX=10090 GN=Cdc23 PE=1 SV=2	2266.36	3055.22	3253.05	3666.65	3248.43	2887.81	2660.79	3459.85	3068.12	1.30031	1.15308	0	0.378854	0.205498
Q8K3C3	1	1	6.2825	Lzic	0.28765	Protein LZIC OS=Mus musculus OX=10090 GN=Lzic PE=1 SV=1	2438.51	2110.44	2466.86	2774.89	2281.53	2366.2	2274.48	2620.88	2323.86	1.1523	1.02171	0	0.204514	0.0309884
P97363	3	2	25.8373	Sptlc2	0.11294	Serine palmitoyltransferase 2 OS=Mus musculus OX=10090 GN=Sptlc2 PE=1 SV=2	505.159	607.824	316.521	309.706	200.436	354.7	556.492	313.114	277.568	0.562657	0.498783	0	-0.829673	-1.00352
Q8CI94	33	22	314.117	Pygb	0.04231	Glycogen phosphorylase_ brain form OS=Mus musculus OX=10090 GN=Pygb PE=1 SV=3	9781.99	10738.3	12255.6	12930.7	11076.4	11243.7	10260.2	12593.2	11160.1	1.22738	1.08771	0	0.295586	0.12129
Q61205	1	1	6.7446	Pafah1b3	0.54965	Platelet-activating factor acetylhydrolase IB subunit gamma OS=Mus musculus OX=10090 GN=Pafah1b3 PE=1 SV=1	774.185	742.763	994.256	758.35	817.223	735.511	758.474	876.303	776.367	1.15535	1.02359	0	0.20833	0.033639
P47753	11	7	87.2937	Capza1	0.02434	F-actin-capping protein subunit alpha-1 OS=Mus musculus OX=10090 GN=Capza1 PE=1 SV=4	5903.16	6098.94	7135.94	7766.49	6661.43	6540.59	6001.05	7451.21	6601.01	1.24165	1.09998	0	0.31226	0.137472
O70456	14	6	122.412	Sfn	0.01968	14-3-3 protein sigma OS=Mus musculus OX=10090 GN=Sfn PE=1 SV=2	6361.85	6654.23	6452.28	6183.84	5634.49	5557.89	6508.04	6318.06	5596.19	0.970808	0.859888	0	-0.0427423	-0.217779
Q60865	10	8	82.9164	Caprin1	0.22038	Caprin-1 OS=Mus musculus OX=10090 GN=Caprin1 PE=1 SV=2	5218.15	5061.34	5432.7	5701.51	5227.82	4631.75	5139.75	5567.1	4929.78	1.08315	0.959149	0	0.11523	-0.060173
Q6P1E8	1	1	6.2157	Efcab6	0.10205	EF-hand calcium-binding domain-containing protein 6 OS=Mus musculus OX=10090 GN=Efcab6 PE=1 SV=2	997.734	919.777	1400.78	1209.3	1246.76	1064.46	958.755	1305.04	1155.61	1.36118	1.20532	0	0.44486	0.269419
Q60749	6	4	39.3689	Khdrbs1	0.14626	KH domain-containing_ RNA-binding_ signal transduction-associated protein 1 OS=Mus musculus OX=10090 GN=Khdrbs1 PE=1 SV=2	4011.08	3959.77	4252.16	4587.34	4079.4	3744.52	3985.43	4419.75	3911.96	1.10898	0.981566	0	0.149232	-0.0268427
Q9JHS4	2	2	12.9425	Clpx	0.60636	ATP-dependent Clp protease ATP-binding subunit clpX-like_ mitochondrial OS=Mus musculus OX=10090 GN=Clpx PE=1 SV=2	2571.6	2332.97	1633.08	2749.39	1908.71	1968.62	2452.28	2191.24	1938.66	0.893549	0.790553	0	-0.162382	-0.339066
P80316	22	18	203.292	Cct5	0.13412	T-complex protein 1 subunit epsilon OS=Mus musculus OX=10090 GN=Cct5 PE=1 SV=1	13471.7	12291.1	14144	14270.9	12183.1	12942.1	12881.4	14207.5	12562.6	1.10294	0.975252	0	0.14136	-0.0361534
O35887	20	19	261.636	Calu	0.01804	Calumenin OS=Mus musculus OX=10090 GN=Calu PE=1 SV=1	19855.3	18858.1	22896.1	22987.5	19838	20722.1	19356.7	22941.8	20280	1.18521	1.0477	0	0.245147	0.0672287
Q9WV02;Q91VM5	12	11	91.5788	Rbmx	0.00249	RNA-binding motif protein_ X chromosome OS=Mus musculus OX=10090 GN=Rbmx PE=1 SV=1	9526.29	9124.27	8340.48	8203.48	7280.46	7343.72	9325.28	8271.98	7312.09	0.887049	0.784115	0	-0.172915	-0.350863
Q8BWY3	10	9	83.8609	Etf1	0.07484	Eukaryotic peptide chain release factor subunit 1 OS=Mus musculus OX=10090 GN=Etf1 PE=1 SV=4	4221.73	4332.43	5688	5311.45	5218.6	4501.8	4277.08	5499.72	4860.2	1.28586	1.13634	0	0.362733	0.18439
Q9CZW5	10	9	74.0009	Tomm70	0.00574	Mitochondrial import receptor subunit TOM70 OS=Mus musculus OX=10090 GN=Tomm70 PE=1 SV=2	3215.2	3041.36	2777.84	2676.38	2415.9	2403.59	3128.28	2727.11	2409.75	0.87176	0.770311	0	-0.197997	-0.376488
P30412	6	6	45.9181	Ppic	0.04662	Peptidyl-prolyl cis-trans isomerase C OS=Mus musculus OX=10090 GN=Ppic PE=1 SV=1	7448.03	7434.42	8105.62	8249.25	6978.07	7473.07	7441.22	8177.44	7225.57	1.09894	0.971019	0	0.136109	-0.0424286
Q64737	10	9	71.3099	Gart	0.1807	Trifunctional purine biosynthetic protein adenosine-3 OS=Mus musculus OX=10090 GN=Gart PE=1 SV=3	6197.26	7067.14	5707.12	6101.49	5692.13	4741.67	6632.2	5904.3	5216.9	0.890248	0.786602	0	-0.16772	-0.346294
Q8VIJ6	24	18	214.424	Sfpq	0.01169	Splicing factor_ proline- and glutamine-rich OS=Mus musculus OX=10090 GN=Sfpq PE=1 SV=1	23240.6	23496.2	25485.3	24502.5	22108.7	22035	23368.4	24993.9	22071.9	1.06956	0.944518	0	0.0970206	-0.08235
Q9QYC0	3	3	19.075	Add1	0.03723	Alpha-adducin OS=Mus musculus OX=10090 GN=Add1 PE=1 SV=2	1168.52	1337.27	2199.54	2585.44	1829.01	2395.38	1252.9	2392.49	2112.19	1.90957	1.68585	0	0.933247	0.753477
P36552	2	2	12.7942	Cpox	0.00042	Oxygen-dependent coproporphyrinogen-III oxidase_ mitochondrial OS=Mus musculus OX=10090 GN=Cpox PE=1 SV=2	18528.7	17098.6	9269.01	9257.77	8026.6	8329.23	17813.7	9263.39	8177.92	0.520016	0.459081	0	-0.943372	-1.12318
Q922R8	16	13	174.309	Pdia6	0.33692	Protein disulfide-isomerase A6 OS=Mus musculus OX=10090 GN=Pdia6 PE=1 SV=3	32587.3	37933.3	38874.5	38098.1	35498.9	32440.3	35260.3	38486.3	33969.6	1.09149	0.963397	0	0.126302	-0.0537983
Q7TQK5	2	2	12.065	Ccdc93	0.02511	Coiled-coil domain-containing protein 93 OS=Mus musculus OX=10090 GN=Ccdc93 PE=1 SV=1	1498.28	1675.79	2239.15	2436	2163.77	1960.3	1587.04	2337.58	2062.03	1.47292	1.2993	0	0.558678	0.377732
Q78XF5	1	1	6.4578	Ostc	0.00058	Oligosaccharyltransferase complex subunit OSTC OS=Mus musculus OX=10090 GN=Ostc PE=1 SV=1	1415.29	1551.13	3707.77	3570.26	3304.89	3115.08	1483.21	3639.01	3209.99	2.45347	2.16421	0	1.29482	1.11384
P27048;P63163	3	3	29.2904	Snrpb	0.01183	Small nuclear ribonucleoprotein-associated protein B OS=Mus musculus OX=10090 GN=Snrpb PE=1 SV=1	5058.41	5032.16	5063.82	4846.44	4429.47	4311.7	5045.28	4955.13	4370.58	0.982131	0.866271	0	-0.0260128	-0.207109
Q91YJ2	4	4	25.3149	Snx4	0.00979	Sorting nexin-4 OS=Mus musculus OX=10090 GN=Snx4 PE=1 SV=1	2133.34	2213.94	1275.87	1117.16	1158.69	951.481	2173.64	1196.51	1055.09	0.550465	0.485401	0	-0.861278	-1.04275
P97379	9	6	72.6367	G3bp2	0.00015	Ras GTPase-activating protein-binding protein 2 OS=Mus musculus OX=10090 GN=G3bp2 PE=1 SV=2	5378.36	5476.08	2718.41	2642.61	2293.09	2431.73	5427.22	2680.51	2362.41	0.4939	0.435288	0	-1.01771	-1.19996
Q99KC8	9	8	63.5665	Vwa5a	0.00305	von Willebrand factor A domain-containing protein 5A OS=Mus musculus OX=10090 GN=Vwa5a PE=1 SV=2	2648.68	2552.33	3778.24	3570.04	3191.91	3275.13	2600.5	3674.14	3233.52	1.41286	1.24342	0	0.498616	0.314313
Q9QYJ0	13	12	102.519	Dnaja2	0.39568	DnaJ homolog subfamily A member 2 OS=Mus musculus OX=10090 GN=Dnaja2 PE=1 SV=1	4011.59	3519.48	3988.05	3109.89	3021.79	3222.52	3765.53	3548.97	3122.15	0.942488	0.829139	0	-0.0854541	-0.270313
Q8R081	18	13	174.566	Hnrnpl	0.05106	Heterogeneous nuclear ribonucleoprotein L OS=Mus musculus OX=10090 GN=Hnrnpl PE=1 SV=2	19030.9	21392	16348.4	18216.8	15343.5	15045.7	20211.5	17282.6	15194.6	0.855089	0.751782	0	-0.225853	-0.411614
P61021	6	4	41.5183	Rab5b	0.00462	Ras-related protein Rab-5B OS=Mus musculus OX=10090 GN=Rab5b PE=1 SV=1	1018	1045.36	1464.26	1596.92	1365.81	1324.05	1031.68	1530.59	1344.93	1.48359	1.30363	0	0.569094	0.382537
Q6P6L0	1	1	6.0631	Filip1l	0.48276	Filamin A-interacting protein 1-like OS=Mus musculus OX=10090 GN=Filip1l PE=1 SV=2	1063.15	708.366	1049.6	1239.99	1114.39	897.375	885.756	1144.79	1005.88	1.29245	1.13562	0	0.370108	0.183484
P41216;Q8JZR0	21	19	201.078	Acsl1	0.0009	Long-chain-fatty-acid--CoA ligase 1 OS=Mus musculus OX=10090 GN=Acsl1 PE=1 SV=2	32830.9	33611.6	51717.4	55071.3	46988.5	46806.4	33221.3	53394.4	46897.5	1.60724	1.41167	0	0.684581	0.497403
P17047	5	4	34.1435	Lamp2	0.24663	Lysosome-associated membrane glycoprotein 2 OS=Mus musculus OX=10090 GN=Lamp2 PE=1 SV=2	9371.64	8092.92	9307.39	9165.08	8177.65	8039.75	8732.28	9236.23	8108.7	1.05771	0.928589	0	0.0809462	-0.106888
P31230	8	8	59.7223	Aimp1	0.32351	Aminoacyl tRNA synthase complex-interacting multifunctional protein 1 OS=Mus musculus OX=10090 GN=Aimp1 PE=1 SV=2	6195.91	7129.68	6849.87	5280.93	5257.34	5391.69	6662.79	6065.4	5324.52	0.910339	0.799142	0	-0.135525	-0.323477
Q99LD4	6	5	39.9753	Gps1	0.00083	COP9 signalosome complex subunit 1 OS=Mus musculus OX=10090 GN=Gps1 PE=1 SV=1	1398.28	1492.83	2460.26	2425.23	2174.71	2113.04	1445.55	2442.74	2143.87	1.68983	1.48308	0	0.756881	0.568599
P13439	10	8	64.5227	Umps	0.11391	Uridine 5'-monophosphate synthase OS=Mus musculus OX=10090 GN=Umps PE=1 SV=3	1098.78	1254.65	1681.91	1661.79	1646.09	1287.97	1176.71	1671.85	1467.03	1.42078	1.24672	0	0.506682	0.318135
Q9R1T2	11	10	73.4067	Sae1	0.38252	SUMO-activating enzyme subunit 1 OS=Mus musculus OX=10090 GN=Sae1 PE=1 SV=1	4464.19	5521.46	5449.45	6684.13	5253.64	5380.87	4992.83	6066.79	5317.25	1.2151	1.06498	0	0.281077	0.0908248
Q07076	13	13	120.697	Anxa7	0.05565	Annexin A7 OS=Mus musculus OX=10090 GN=Anxa7 PE=1 SV=2	11732.5	12559	10924.1	9199.55	8974.5	8640.19	12145.8	10061.8	8807.35	0.828422	0.725138	0	-0.271562	-0.463673
Q9CXE7	1	1	6.7075	Tmed5	0.00575	Transmembrane emp24 domain-containing protein 5 OS=Mus musculus OX=10090 GN=Tmed5 PE=1 SV=1	804.901	734.078	1479.42	1680.94	1464.62	1301.35	769.489	1580.18	1382.99	2.05354	1.79728	0	1.03811	0.845812
P46471	20	13	158.346	Psmc2	0.13995	26S proteasome regulatory subunit 7 OS=Mus musculus OX=10090 GN=Psmc2 PE=1 SV=5	7352.07	6584.81	6237.27	6810.18	5416.73	6002.04	6968.44	6523.73	5709.39	0.936182	0.819321	0	-0.0951387	-0.2875
P23927	10	9	101.865	Cryab	0.01246	Alpha-crystallin B chain OS=Mus musculus OX=10090 GN=Cryab PE=1 SV=2	74576.8	62773.4	47200.2	46661.9	41998.5	40137.1	68675.1	46931.1	41067.8	0.683378	0.598001	0	-0.549244	-0.74178
Q8BG05	19	13	182.191	Hnrnpa3	0.01552	Heterogeneous nuclear ribonucleoprotein A3 OS=Mus musculus OX=10090 GN=Hnrnpa3 PE=1 SV=1	31906.9	29320.6	26621.3	24854.2	22216	22804.7	30613.7	25737.8	22510.3	0.840726	0.735302	0	-0.250292	-0.443591
P46935;Q8CFI0	28	28	261.708	Nedd4	0.00279	E3 ubiquitin-protein ligase NEDD4 OS=Mus musculus OX=10090 GN=Nedd4 PE=1 SV=3	50561.6	48284.5	42070.9	42421.6	36267.2	37572.1	49423.1	42246.2	36919.7	0.854788	0.747013	0	-0.226361	-0.420795
Q9Z2N8	1	1	6.0618	Actl6a	0.31246	Actin-like protein 6A OS=Mus musculus OX=10090 GN=Actl6a PE=1 SV=2	1261.78	985.598	1286.75	1581.79	1250.27	1256.43	1123.69	1434.27	1253.35	1.2764	1.11539	0	0.352076	0.157546
Q3UHX2	4	3	25.6096	Pdap1	0.10713	28 kDa heat- and acid-stable phosphoprotein OS=Mus musculus OX=10090 GN=Pdap1 PE=1 SV=1	769.266	757.33	1093.49	922.782	827.26	934.655	763.298	1008.13	880.958	1.32076	1.15415	0	0.401368	0.206825
Q8CGK3	28	25	224.125	Lonp1	0.02749	Lon protease homolog_ mitochondrial OS=Mus musculus OX=10090 GN=Lonp1 PE=1 SV=2	8121.26	8555.02	5410.76	6353.82	4758.29	5519.88	8338.14	5882.29	5139.09	0.705468	0.616335	0	-0.503347	-0.698213
Q9CXW4	5	5	56.9951	Rpl11	0.00925	60S ribosomal protein L11 OS=Mus musculus OX=10090 GN=Rpl11 PE=1 SV=4	26906.3	27751.9	29147.1	29701	25427	25939.1	27329.1	29424	25683	1.07666	0.939769	0	0.106557	-0.0896224
P63082	2	2	24.7669	Atp6v0c	0.29901	V-type proton ATPase 16 kDa proteolipid subunit OS=Mus musculus OX=10090 GN=Atp6v0c PE=1 SV=1	4913.9	4885.14	5398.28	5718.48	4390.6	5300.59	4899.52	5558.38	4845.6	1.13448	0.988994	0	0.182025	-0.0159661
P62962	11	11	134.898	Pfn1	0.01491	Profilin-1 OS=Mus musculus OX=10090 GN=Pfn1 PE=1 SV=2	58034.3	64993.8	83821	85478.4	73322.7	74241.5	61514.1	84649.7	73782.1	1.3761	1.19943	0	0.460588	0.262355
P61759	4	4	34.2975	Vbp1	0.07877	Prefoldin subunit 3 OS=Mus musculus OX=10090 GN=Vbp1 PE=1 SV=2	2088.49	1998.56	1560.57	1128.96	1042.19	1300.79	2043.53	1344.76	1171.49	0.65806	0.573267	0	-0.603709	-0.802721
Q80W21	8	4	67.4446	Gstm7	0.01462	Glutathione S-transferase Mu 7 OS=Mus musculus OX=10090 GN=Gstm7 PE=1 SV=1	1183.98	1147.49	2132.41	2454.24	1788.5	2203.57	1165.73	2293.33	1996.04	1.96728	1.71226	0	0.976202	0.775899
O70492	7	4	48.365	Snx3	0.02052	Sorting nexin-3 OS=Mus musculus OX=10090 GN=Snx3 PE=1 SV=3	10281.6	9700.41	8683.48	9381.38	7844.87	7873.5	9991	9032.43	7859.19	0.904057	0.786627	0	-0.145515	-0.346249
Q62393	1	1	6.3737	Tpd52	0.30317	Tumor protein D52 OS=Mus musculus OX=10090 GN=Tpd52 PE=1 SV=2	2201.85	2511.86	2057.83	2440.28	2077.06	1828.94	2356.86	2249.06	1953	0.954261	0.828646	0	-0.0675436	-0.271173
O35682	5	4	34.7229	Myadm	0.00131	Myeloid-associated differentiation marker OS=Mus musculus OX=10090 GN=Myadm PE=1 SV=2	4744.36	4579	6852.38	7238.46	6120.42	6115.46	4661.68	7045.42	6117.94	1.51135	1.31239	0	0.595836	0.392197
Q8BU30	24	22	164.95	Iars	0.01138	Isoleucine--tRNA ligase_ cytoplasmic OS=Mus musculus OX=10090 GN=Iars PE=1 SV=2	5863.15	5715.61	6416.75	6585.71	5733.52	5544.98	5789.38	6501.23	5639.25	1.12296	0.974067	0	0.167302	-0.0379066
Q8BMJ2	26	23	192.303	Lars	0.10538	Leucine--tRNA ligase_ cytoplasmic OS=Mus musculus OX=10090 GN=Lars PE=1 SV=2	3682.58	3588.72	5393.14	4353.99	4293.24	4159.53	3635.65	4873.57	4226.38	1.34049	1.16248	0	0.422764	0.217209
P80313	25	24	209.014	Cct7	0.0035	T-complex protein 1 subunit eta OS=Mus musculus OX=10090 GN=Cct7 PE=1 SV=1	11700.6	12118.8	16275.4	17250.9	14758.1	14314.5	11909.7	16763.2	14536.3	1.40752	1.22055	0	0.493157	0.287526
Q9EQU5	8	8	67.6091	Set	0.17756	Protein SET OS=Mus musculus OX=10090 GN=Set PE=1 SV=1	23183.7	23233.7	24352.7	23980.1	22451.8	19457.8	23208.7	24166.4	20954.8	1.04127	0.902887	0	0.0583412	-0.147383
P62075	4	4	30.6959	Timm13	0.00112	Mitochondrial import inner membrane translocase subunit Tim13 OS=Mus musculus OX=10090 GN=Timm13 PE=1 SV=1	17746.5	20366.3	8826.97	8342.72	7397.78	7474.73	19056.4	8584.84	7436.26	0.450498	0.390224	0	-1.15041	-1.35762
Q8QZY9	3	3	25.1328	Sf3b4	0.14133	Splicing factor 3B subunit 4 OS=Mus musculus OX=10090 GN=Sf3b4 PE=1 SV=1	1435.98	1437.81	1733.74	1778.09	1655.12	1385.86	1436.89	1755.92	1520.49	1.22202	1.05818	0	0.289274	0.081584
P17742	15	15	167.172	Ppia	0.00619	Peptidyl-prolyl cis-trans isomerase A OS=Mus musculus OX=10090 GN=Ppia PE=1 SV=2	75666.2	80546.8	108310	110644	91922.6	97664.4	78106.5	109477	94793.5	1.40163	1.21364	0	0.48711	0.279345
Q6P1F6;Q6ZWR4	5	1	41.1264	Ppp2r2a	0.05587	Serine/threonine-protein phosphatase 2A 55 kDa regulatory subunit B alpha isoform OS=Mus musculus OX=10090 GN=Ppp2r2a PE=1 SV=1	1097.71	1246.41	1455.25	1440.81	1252.72	1254.26	1172.06	1448.03	1253.49	1.23546	1.06947	0	0.305045	0.0969026
Q62422	5	3	34.9183	Ostf1	0.00993	Osteoclast-stimulating factor 1 OS=Mus musculus OX=10090 GN=Ostf1 PE=1 SV=2	1684.28	1996.72	3106.83	3170.98	2683.64	2749.25	1840.5	3138.91	2716.44	1.70547	1.47593	0	0.770166	0.561621
Q8VDP6	3	3	26.926	Cdipt	0.00971	CDP-diacylglycerol--inositol 3-phosphatidyltransferase OS=Mus musculus OX=10090 GN=Cdipt PE=1 SV=1	760.558	708.115	1094.45	1193.96	949.251	1030.89	734.336	1144.2	990.071	1.55815	1.34825	0	0.639831	0.431091
Q9EP69	10	9	69.6988	Sacm1l	0.46458	Phosphatidylinositide phosphatase SAC1 OS=Mus musculus OX=10090 GN=Sacm1l PE=1 SV=1	2096.01	1697.37	2052.05	2067.12	1649.88	1912.56	1896.69	2059.58	1781.22	1.08588	0.939122	0	0.11887	-0.0906152
Q1XH17	17	14	159.01	Trim72	0.04489	Tripartite motif-containing protein 72 OS=Mus musculus OX=10090 GN=Trim72 PE=1 SV=1	14219.4	15561.3	9918.19	10753.2	7781.69	10086.4	14890.3	10335.7	8934.02	0.694122	0.599988	0	-0.526739	-0.736995
P12382	13	9	89.0566	Pfkl	0.00829	ATP-dependent 6-phosphofructokinase_ liver type OS=Mus musculus OX=10090 GN=Pfkl PE=1 SV=4	4583.81	3983.82	6890.83	7282.5	6063.54	6184.19	4283.81	7086.67	6123.86	1.65429	1.42953	0	0.726211	0.515546
Q9CQ92	9	8	61.2721	Fis1	0.00076	Mitochondrial fission 1 protein OS=Mus musculus OX=10090 GN=Fis1 PE=1 SV=1	6981.09	6991.81	5815.74	6052.58	5135.39	5115.72	6986.45	5934.16	5125.56	0.849381	0.733642	0	-0.235516	-0.446851
P62281	13	11	118.305	Rps11	0.30202	40S ribosomal protein S11 OS=Mus musculus OX=10090 GN=Rps11 PE=1 SV=3	19891.3	19767.4	19561.7	23483.8	18457	18696	19829.3	21522.7	18576.5	1.0854	0.93682	0	0.118226	-0.0941568
Q8BG32	16	15	132.846	Psmd11	0.04646	26S proteasome non-ATPase regulatory subunit 11 OS=Mus musculus OX=10090 GN=Psmd11 PE=1 SV=3	5184.54	4969.44	4745.01	4648.22	3818.31	4289.08	5076.99	4696.61	4053.69	0.925079	0.798445	0	-0.112352	-0.324735
Q6P8X1	1	1	6.422	Snx6	0.01911	Sorting nexin-6 OS=Mus musculus OX=10090 GN=Snx6 PE=1 SV=2	822.089	692.249	1259.96	1264.89	1024.81	1151.59	757.169	1262.42	1088.2	1.6673	1.4372	0	0.73751	0.523257
P07091	5	4	35.4829	S100a4	0.00044	Protein S100-A4 OS=Mus musculus OX=10090 GN=S100a4 PE=1 SV=1	5082.14	4777.28	12941.9	12399	10483	11356.3	4929.71	12670.5	10919.7	2.57023	2.21507	0	1.3619	1.14735
P70349	6	5	85.2656	Hint1	0.33274	Histidine triad nucleotide-binding protein 1 OS=Mus musculus OX=10090 GN=Hint1 PE=1 SV=3	17391.2	18252.3	15947.9	19830.9	15709.5	15111.6	17821.8	17889.4	15410.6	1.00379	0.864705	0	0.00546218	-0.209719
O70435	10	8	78.9309	Psma3	0.55609	Proteasome subunit alpha type-3 OS=Mus musculus OX=10090 GN=Psma3 PE=1 SV=3	6236.56	6894.83	7791.28	5881.9	5963.74	5809.36	6565.69	6836.59	5886.55	1.04126	0.896562	0	0.0583291	-0.157525
P15626	16	10	136.029	Gstm2	0.00986	Glutathione S-transferase Mu 2 OS=Mus musculus OX=10090 GN=Gstm2 PE=1 SV=2	5206.42	5019.13	7863.59	8854.61	6856.74	7534.79	5112.77	8359.1	7195.77	1.63495	1.40741	0	0.709242	0.493043
O70251	10	9	87.8835	Eef1b	0.16139	Elongation factor 1-beta OS=Mus musculus OX=10090 GN=Eef1b PE=1 SV=5	22800.6	24395.3	25941.7	30349.5	23995.8	24439.4	23597.9	28145.6	24217.6	1.19271	1.02626	0	0.254247	0.0373949
Q920A5	3	3	19.6688	Scp1	0.00097	Retinoid-inducible serine carboxypeptidase OS=Mus musculus OX=10090 GN=Scpep1 PE=1 SV=2	922.646	937.257	1774.91	1804.25	1467.16	1611.55	929.951	1789.58	1539.36	1.92438	1.65531	0	0.944394	0.727101
Q9D8E6	17	15	161.285	Rpl4	0.148	60S ribosomal protein L4 OS=Mus musculus OX=10090 GN=Rpl4 PE=1 SV=3	30029.6	33926	34797.3	33572.5	28828.2	29978.4	31977.8	34184.9	29403.3	1.06902	0.91949	0	0.0962887	-0.121094
Q8BVI4	1	1	6.7099	Qdpr	0.25407	Dihydropteridine reductase OS=Mus musculus OX=10090 GN=Qdpr PE=1 SV=2	1137.38	930.027	1567.09	1245.94	1100.16	1318.46	1033.7	1406.52	1209.31	1.36066	1.16988	0	0.444301	0.226364
Q61686	3	2	26.3777	Cbx5	0.22597	Chromobox protein homolog 5 OS=Mus musculus OX=10090 GN=Cbx5 PE=1 SV=1	3075.63	3404.85	3562.2	4200.56	3460.97	3211.1	3240.24	3881.38	3336.04	1.19787	1.02957	0	0.26047	0.0420355
Q8BH35	1	1	6.1174	C8b	0.03092	Complement component C8 beta chain OS=Mus musculus OX=10090 GN=C8b PE=1 SV=1	2098.71	2584.64	4018.65	4280.31	3875.48	3253.53	2341.67	4149.48	3564.5	1.77201	1.5222	0	0.82539	0.60616
Q8BHD0	3	2	28.1409	Rab39a	0.23991	Ras-related protein Rab-39A OS=Mus musculus OX=10090 GN=Rab39a PE=1 SV=1	1036.03	1349.2	964.96	982.98	711.239	961.604	1192.61	973.97	836.422	0.81667	0.701336	0	-0.292175	-0.511823
Q91ZJ5	15	14	127.042	Ugp2	0.02154	UTP--glucose-1-phosphate uridylyltransferase OS=Mus musculus OX=10090 GN=Ugp2 PE=1 SV=3	8520.09	8789.8	7829.61	8327.02	6721.68	7152.68	8654.95	8078.31	6937.18	0.933375	0.801528	0	-0.0994714	-0.319176
Q9QXB9	1	1	6.0622	Drg2	0.34692	Developmentally-regulated GTP-binding protein 2 OS=Mus musculus OX=10090 GN=Drg2 PE=1 SV=1	397.639	545.767	755.175	890.073	464.524	948.191	471.703	822.624	706.358	1.74395	1.49746	0	0.802355	0.582521
P54823	5	3	32.7187	Ddx6	0.01334	Probable ATP-dependent RNA helicase DDX6 OS=Mus musculus OX=10090 GN=Ddx6 PE=1 SV=1	1066.83	1141.57	1905.28	2275.23	1909.08	1679.79	1104.2	2090.26	1794.44	1.893	1.6251	0	0.920678	0.700529
O08795	12	10	103.037	Prkcsh	0.03972	Glucosidase 2 subunit beta OS=Mus musculus OX=10090 GN=Prkcsh PE=1 SV=1	9095.41	9933.71	7164.7	7952.35	6021.23	6955.57	9514.56	7558.52	6488.4	0.794416	0.681944	0	-0.332033	-0.552274
P50516	16	16	139.17	Atp6v1a	0.01836	V-type proton ATPase catalytic subunit A OS=Mus musculus OX=10090 GN=Atp6v1a PE=1 SV=2	6469.32	6783.43	5350.64	5926.71	4729.71	4949.83	6626.37	5638.67	4839.77	0.850944	0.73038	0	-0.232864	-0.45328
P19639	5	1	55.9023	Gstm3	0.0004	Glutathione S-transferase Mu 3 OS=Mus musculus OX=10090 GN=Gstm3 PE=1 SV=2	619.15	597.947	1227.12	1173.63	1005.18	1055.41	608.549	1200.38	1030.29	1.97252	1.69303	0	0.980043	0.759612
Q9DBP5	6	6	49.0399	Cmpk1	0.03995	UMP-CMP kinase OS=Mus musculus OX=10090 GN=Cmpk1 PE=1 SV=1	3267.55	3481.74	4561.96	5427.16	4112.21	4457.61	3374.65	4994.56	4284.91	1.48002	1.26974	0	0.565621	0.344529
P58389	3	2	20.0729	Ptpa	0.02107	Serine/threonine-protein phosphatase 2A activator OS=Mus musculus OX=10090 GN=Ptpa PE=1 SV=1	1206.1	1320.84	2291.35	2966.95	2422.7	2088.06	1263.47	2629.15	2255.38	2.08089	1.78507	0	1.0572	0.835978
Q99MD9	4	4	26.5982	Nasp	0.10792	Nuclear autoantigenic sperm protein OS=Mus musculus OX=10090 GN=Nasp PE=1 SV=2	2664.98	3038.22	3618.99	3724.93	2923.6	3376.05	2851.6	3671.96	3149.83	1.28769	1.10458	0	0.36478	0.143501
Q9CR64	1	1	8.0602	Tmem167a	0.02382	Protein kish-A OS=Mus musculus OX=10090 GN=Tmem167a PE=1 SV=1	629.976	770.828	1283.68	1622.8	1311.36	1179.69	700.402	1453.24	1245.52	2.07487	1.7783	0	1.05302	0.830498
P41731	2	2	13.9898	Cd63	0.11164	CD63 antigen OS=Mus musculus OX=10090 GN=Cd63 PE=1 SV=2	6086.85	6014.13	7508.09	6569.93	6089.7	5960.85	6050.49	7039.01	6025.28	1.16338	0.995833	0	0.21832	-0.00602404
Q5SSW2	2	1	12.2074	Psme4	0.00509	Proteasome activator complex subunit 4 OS=Mus musculus OX=10090 GN=Psme4 PE=1 SV=1	8372.06	8718.17	5740.41	5765.72	4593.3	5255.7	8545.12	5753.06	4924.5	0.673257	0.576294	0	-0.57077	-0.795123
Q6P5F9	15	15	112.305	Xpo1	0.02727	Exportin-1 OS=Mus musculus OX=10090 GN=Xpo1 PE=1 SV=1	2669.31	2995.44	3711.41	3838.05	3306.17	3153.55	2832.38	3774.73	3229.86	1.33271	1.14033	0	0.414358	0.189456
Q504N7	1	1	6.2093	2 SV	0.17728	Pyrin and HIN domain-containing protein 1-like OS=Mus musculus OX=10090 PE=2 SV=1	3676.11	4265.17	3649.39	4084.06	3332.62	3283.07	3970.64	3866.72	3307.84	0.973829	0.833075	0	-0.0382602	-0.263481
P05132	9	5	60.8847	Prkaca	0.01023	cAMP-dependent protein kinase catalytic subunit alpha OS=Mus musculus OX=10090 GN=Prkaca PE=1 SV=3	3234.56	2718.52	5085.89	5268.12	4350.55	4505.1	2976.54	5177	4427.82	1.73927	1.48757	0	0.79848	0.57296
Q8CIB5	25	21	198.373	Fermt2	0.05244	Fermitin family homolog 2 OS=Mus musculus OX=10090 GN=Fermt2 PE=1 SV=1	6373.44	6266.62	7084.55	7376.97	5911.58	6447.65	6320.03	7230.76	6179.62	1.1441	0.977783	0	0.194216	-0.0324141
P83882	2	2	14.2553	Rpl36a	0.26413	60S ribosomal protein L36a OS=Mus musculus OX=10090 GN=Rpl36a PE=1 SV=2	10713.3	9070.92	10525.1	10496.7	8587.7	9376.35	9892.11	10510.9	8982.02	1.06255	0.907999	0	0.0875361	-0.139238
Q5SX40	57	5	606.97	Myh1	0.00782	Myosin-1 OS=Mus musculus OX=10090 GN=Myh1 PE=1 SV=1	2020.33	1753.21	1316.49	1355.4	1154.27	1128.91	1886.77	1335.95	1141.59	0.70806	0.605049	0	-0.498057	-0.724876
P32921	10	8	75.305	Wars	0.43993	Tryptophan--tRNA ligase_ cytoplasmic OS=Mus musculus OX=10090 GN=Wars PE=1 SV=2	6266.67	6344.73	6015.82	7704.76	5900.79	5821.84	6305.7	6860.29	5861.32	1.08795	0.929527	0	0.121614	-0.105431
Q8BP92	5	5	37.4613	Rcn2	0.00115	Reticulocalbin-2 OS=Mus musculus OX=10090 GN=Rcn2 PE=1 SV=1	1429.12	1557.55	2953.25	3155.22	2572.5	2645.25	1493.34	3054.23	2608.87	2.04524	1.74701	0	1.03227	0.804889
P24668	2	2	12.8118	M6pr	0.00214	Cation-dependent mannose-6-phosphate receptor OS=Mus musculus OX=10090 GN=M6pr PE=1 SV=1	871.833	911.075	1877.63	2164.31	1775.2	1676.77	891.454	2020.97	1725.98	2.26705	1.93615	0	1.18082	0.953187
Q02248	12	6	80.6474	Ctnnb1	0.04367	Catenin beta-1 OS=Mus musculus OX=10090 GN=Ctnnb1 PE=1 SV=1	3167.73	3346.94	3867.7	3646.17	3134.68	3280.92	3257.34	3756.94	3207.8	1.15338	0.984793	0	0.205864	-0.0221077
P30416	14	11	93.3922	Fkbp4	0.1194	Peptidyl-prolyl cis-trans isomerase FKBP4 OS=Mus musculus OX=10090 GN=Fkbp4 PE=1 SV=5	6291.77	5617.03	6563.63	6659.96	5475.37	5815.02	5954.4	6611.79	5645.19	1.11041	0.948072	0	0.151087	-0.0769321
Q9Z2W0	10	9	77.7448	Dnp	0.00847	Aspartyl aminopeptidase OS=Mus musculus OX=10090 GN=Dnpep PE=1 SV=2	5726.51	5174.41	8094.18	8515.33	7282.13	6898.74	5450.46	8304.75	7090.43	1.52368	1.30089	0	0.607559	0.379496
Q9DB05	9	5	69.6929	Napa	0.79678	Alpha-soluble NSF attachment protein OS=Mus musculus OX=10090 GN=Napa PE=1 SV=1	3622.99	2277.18	2788.16	3640.58	2762.22	2725.06	2950.09	3214.37	2743.64	1.08959	0.93002	0	0.12378	-0.104666
P55821	3	1	21.2645	Stmn2	0.02559	Stathmin-2 OS=Mus musculus OX=10090 GN=Stmn2 PE=1 SV=1	6277.79	6245.2	5711.06	6153.82	5212.11	4898.87	6261.49	5932.44	5055.49	0.947448	0.807394	0	-0.0778807	-0.308655
Q62448	11	8	71.4021	Eif4g2	0.00241	Eukaryotic translation initiation factor 4 gamma 2 OS=Mus musculus OX=10090 GN=Eif4g2 PE=1 SV=2	935.569	992.225	1410.17	1457.09	1243.68	1199.33	963.897	1433.63	1221.51	1.48733	1.26726	0	0.572724	0.34171
Q64674	6	6	54.9556	Srm	0.13207	Spermidine synthase OS=Mus musculus OX=10090 GN=Srm PE=1 SV=1	4479.47	4395.21	4939.88	5654.42	4316.88	4709.24	4437.34	5297.15	4513.06	1.19377	1.01706	0	0.255521	0.0244105
O08528;Q3TRM8	26	18	203.534	Hk2	0.03276	Hexokinase-2 OS=Mus musculus OX=10090 GN=Hk2 PE=1 SV=1	6422.58	6455.29	5767.54	6339.64	5011.87	5297.61	6438.94	6053.59	5154.74	0.940154	0.800558	0	-0.0890317	-0.320923
P62874	4	1	37.5524	Gnb1	0.17643	Guanine nucleotide-binding protein G(I)/G(S)/G(T) subunit beta-1 OS=Mus musculus OX=10090 GN=Gnb1 PE=1 SV=3	5180.73	4758.69	4876.12	5452.08	4224.13	4567.37	4969.71	5164.1	4395.75	1.03911	0.884508	0	0.0553549	-0.177054
P47934	18	17	145.477	Crat	0.12717	Carnitine O-acetyltransferase OS=Mus musculus OX=10090 GN=Crat PE=1 SV=3	10249.7	9998.2	9524.73	9620.5	8909.04	7383.77	10124	9572.61	8146.41	0.94554	0.804665	0	-0.0807902	-0.313539
Q0KK55	3	2	18.3188	Kndc1	0.09865	Kinase non-catalytic C-lobe domain-containing protein 1 OS=Mus musculus OX=10090 GN=Kndc1 PE=1 SV=2	909.273	1789.5	3416.65	2879.52	2828.72	2526.7	1349.39	3148.08	2677.71	2.33297	1.98439	0	1.22217	0.988692
O55234	9	7	83.0023	Psmb5	0.06946	Proteasome subunit beta type-5 OS=Mus musculus OX=10090 GN=Psmb5 PE=1 SV=3	5212.45	5667.85	6063.54	6551.28	5381.33	5346.36	5440.15	6307.41	5363.84	1.15942	0.985974	0	0.213402	-0.0203788
P62259	20	15	229.597	Ywhae	0.1193	14-3-3 protein epsilon OS=Mus musculus OX=10090 GN=Ywhae PE=1 SV=1	43624.1	47934.7	51151.5	54651.2	46877.5	43083.4	45779.4	52901.4	44980.4	1.15557	0.982547	0	0.208606	-0.0254011
Q61990;P57722	11	6	102.148	Pcbp2	0.10251	Poly(rC)-binding protein 2 OS=Mus musculus OX=10090 GN=Pcbp2 PE=1 SV=1	10034.5	11006.3	12900	13435.6	10396.5	11989.1	10520.4	13167.8	11192.8	1.25165	1.06392	0	0.323832	0.0893893
Q9ERG2	1	1	6.0652	Strn3	0.79684	Striatin-3 OS=Mus musculus OX=10090 GN=Strn3 PE=1 SV=1	1829.23	1727.12	1585.05	2515.4	1976.12	1508.94	1778.17	2050.22	1742.53	1.15299	0.979955	0	0.205383	-0.0292132
P84099	6	4	66.402	Rpl19	0.01522	60S ribosomal protein L19 OS=Mus musculus OX=10090 GN=Rpl19 PE=1 SV=1	11242.3	11442.5	13964.9	14848.5	11870	12615.6	11342.4	14406.7	12242.8	1.27016	1.07938	0	0.345008	0.1102
Q61207	2	2	12.8171	Psap	0.07425	Prosaposin OS=Mus musculus OX=10090 GN=Psap PE=1 SV=2	440.168	351.811	271.799	321.064	264.614	239.177	395.99	296.431	251.895	0.748584	0.636116	0	-0.417765	-0.652637
P70296;Q8VIN1	8	7	66.9703	bp1	0.13738	Phosphatidylethanolamine-binding protein 1 OS=Mus musculus OX=10090 GN=Pebp1 PE=1 SV=3	24678.4	21380.1	22494.2	23361.4	18858.7	20104	23029.2	22927.8	19481.3	0.995593	0.845938	0	-0.0063719	-0.241376
P99029	14	12	128.911	Prdx5	0.11919	Peroxiredoxin-5_ mitochondrial OS=Mus musculus OX=10090 GN=Prdx5 PE=1 SV=2	25710.9	28495.1	24856.3	27975.9	22923	21967.4	27103	26416.1	22445.2	0.974656	0.828145	0	-0.0370344	-0.272044
Q8CHH9	8	4	54.2374	2008-09-01	0.0492	Septin-8 OS=Mus musculus OX=10090 GN=Sept8 PE=1 SV=4	1352.19	1295.07	2824.43	2030.75	2150.37	1974.4	1323.63	2427.59	2062.38	1.83404	1.55813	0	0.875025	0.639813
Q9CPN8	6	4	37.8384	Igf2bp3	0.02117	Insulin-like growth factor 2 mRNA-binding protein 3 OS=Mus musculus OX=10090 GN=Igf2bp3 PE=1 SV=1	1078.57	1043.77	1360.62	1398.61	1113.51	1229.58	1061.17	1379.62	1171.55	1.30009	1.10401	0	0.378611	0.142757
P08030	4	4	32.4729	Aprt	0.25323	Adenine phosphoribosyltransferase OS=Mus musculus OX=10090 GN=Aprt PE=1 SV=2	4980.47	5646.36	5949.53	5375.4	4564.83	5050.74	5313.41	5662.46	4807.78	1.06569	0.904839	0	0.0917906	-0.144267
P97370	1	1	6.4842	Atp1b3	0.43993	Sodium/potassium-transporting ATPase subunit beta-3 OS=Mus musculus OX=10090 GN=Atp1b3 PE=1 SV=1	2080.45	1832.88	2181.61	2059.35	2021.04	1577.7	1956.66	2120.48	1799.37	1.08372	0.91961	0	0.115994	-0.120906
P46656	2	1	13.9673	Fdx1	0.00988	Adrenodoxin_ mitochondrial OS=Mus musculus OX=10090 GN=Fdx1 PE=1 SV=1	8684.17	7426.69	5309.7	5644.06	4537.16	4757.78	8055.43	5476.88	4647.47	0.679899	0.576937	0	-0.556607	-0.793515
P18052	1	1	12.1424	Ptpra	0.01221	Receptor-type tyrosine-protein phosphatase alpha OS=Mus musculus OX=10090 GN=Ptpra PE=1 SV=3	98518.2	100278	125151	130900	104747	112462	99398.2	128026	108604	1.28801	1.09262	0	0.36514	0.12779
Q9CZ04	4	4	25.7682	Cops7a	0.01696	COP9 signalosome complex subunit 7a OS=Mus musculus OX=10090 GN=Cops7a PE=1 SV=2	830.655	903.177	1394	1561.15	1160.07	1346.18	866.916	1477.58	1253.13	1.7044	1.4455	0	0.769268	0.531571
Q9Z1Z0	10	8	79.2775	Uso1	0.05109	General vesicular transport factor p115 OS=Mus musculus OX=10090 GN=Uso1 PE=1 SV=2	2741.53	2510.99	4262.07	4130.97	3112.21	4002.8	2626.26	4196.52	3557.5	1.5979	1.35459	0	0.676182	0.437854
Q61937	14	12	158.07	Npm1	0.11297	Nucleophosmin OS=Mus musculus OX=10090 GN=Npm1 PE=1 SV=1	51433.2	58121.3	51569.6	51944.5	46778.3	40918.7	54777.3	51757	43848.5	0.944863	0.800488	0	-0.0818222	-0.321048
P10605	12	11	126.225	Ctsb	0.00303	Cathepsin B OS=Mus musculus OX=10090 GN=Ctsb PE=1 SV=2	22611.5	21487.8	17995	18782.6	15788.1	15369.4	22049.7	18388.8	15578.8	0.833971	0.706531	0	-0.261931	-0.501175
Q9CXV1	2	2	15.3091	Sdhd	0.00049	Succinate dehydrogenase [ubiquinone] cytochrome b small subunit_ mitochondrial OS=Mus musculus OX=10090 GN=Sdhd PE=1 SV=2	15764.4	15111.7	8399.87	9047.37	7433.82	7344.59	15438.1	8723.62	7389.2	0.565072	0.478636	0	-0.823492	-1.063
P62858	3	2	24.3415	Rps28	0.00561	40S ribosomal protein S28 OS=Mus musculus OX=10090 GN=Rps28 PE=1 SV=1	11816.1	12135.4	14704	15190.4	12399.9	12921.4	11975.8	14947.2	12660.7	1.24812	1.05719	0	0.319759	0.0802376
P26231	27	19	235.718	Ctnna1	0.01164	Catenin alpha-1 OS=Mus musculus OX=10090 GN=Ctnna1 PE=1 SV=1	30918.9	29512	22103.7	23916	18353.8	20577.6	30215.4	23009.8	19465.7	0.761526	0.64423	0	-0.393035	-0.634352
Q9DCG9	2	2	12.0264	Trmt112	0.21781	Multifunctional methyltransferase subunit TRM112-like protein OS=Mus musculus OX=10090 GN=Trmt112 PE=1 SV=1	1757.69	1594.71	2017.56	2184.98	1582.68	1969.49	1676.2	2101.27	1776.09	1.25359	1.05959	0	0.326067	0.0835076
Q9CQM9	11	8	99.9	Glrx3	0.03714	Glutaredoxin-3 OS=Mus musculus OX=10090 GN=Glrx3 PE=1 SV=1	5605.74	5845.46	6289.45	6739.49	5599.86	5407.86	5725.6	6514.47	5503.86	1.13778	0.961273	0	0.186221	-0.0569824
Q8VDW0	12	4	92.5491	Ddx39a	0.73997	ATP-dependent RNA helicase DDX39A OS=Mus musculus OX=10090 GN=Ddx39a PE=1 SV=1	9591.01	23695.4	12776.9	13613.2	10693.6	11597.8	16643.2	13195	11145.7	0.792817	0.669684	0	-0.33494	-0.578447
P52480	38	30	455.373	Pkm	0.2688	Pyruvate kinase PKM OS=Mus musculus OX=10090 GN=Pkm PE=1 SV=4	71740.1	79315.1	79131.6	93859.2	75611.1	70460.2	75527.6	86495.4	73035.7	1.14522	0.967006	0	0.195619	-0.0484031
Q9JKF1	53	47	454.456	Iqgap1	0.00283	Ras GTPase-activating-like protein IQGAP1 OS=Mus musculus OX=10090 GN=Iqgap1 PE=1 SV=2	238425	226686	163355	177628	144619	143207	232556	170492	143913	0.733122	0.618832	0	-0.447875	-0.69238
Q9CT10	5	4	32.9318	Ranbp3	0.39863	Ran-binding protein 3 OS=Mus musculus OX=10090 GN=Ranbp3 PE=1 SV=2	2370.37	2091.93	2673.37	2172.87	1958.76	2126.8	2231.15	2423.12	2042.78	1.08604	0.915572	0	0.119079	-0.127255
O35685	13	9	98.1143	Nudc	0.05142	Nuclear migration protein nudC OS=Mus musculus OX=10090 GN=Nudc PE=1 SV=1	5927.66	5444.13	6929.67	6512.53	5761.03	5568.82	5685.9	6721.1	5664.92	1.18206	0.996311	0	0.241309	-0.00533172
P62889	10	8	86.4476	Rpl30	0.02923	60S ribosomal protein L30 OS=Mus musculus OX=10090 GN=Rpl30 PE=1 SV=2	16477.8	16286.8	16280.6	14778.6	12795.8	13382.4	16382.3	15529.6	13089.1	0.947948	0.798976	0	-0.0771196	-0.323775
Q61735	3	3	19.4212	Cd47	0.00854	Leukocyte surface antigen CD47 OS=Mus musculus OX=10090 GN=Cd47 PE=1 SV=2	1079.07	1240.46	1944.44	1891.33	1658.13	1572.29	1159.76	1917.88	1615.21	1.65368	1.39271	0	0.725683	0.47789
Q9JIK5	16	13	128.32	Ddx21	0.24664	Nucleolar RNA helicase 2 OS=Mus musculus OX=10090 GN=Ddx21 PE=1 SV=3	3284.03	3124.98	3521.94	3095.99	2563.81	3006.69	3204.5	3308.97	2785.25	1.0326	0.869168	0	0.046279	-0.202293
Q61656	29	20	244.919	Ddx5	0.00332	Probable ATP-dependent RNA helicase DDX5 OS=Mus musculus OX=10090 GN=Ddx5 PE=1 SV=2	21812.2	21958.9	19702.7	18911.2	16644.3	15857.3	21885.6	19307	16250.8	0.882179	0.742535	0	-0.180857	-0.429469
Q9ERD7	24	5	272.405	Tubb3	0.14248	Tubulin beta-3 chain OS=Mus musculus OX=10090 GN=Tubb3 PE=1 SV=1	2976.07	2776.57	3557.93	3475.59	2700.4	3218.65	2876.32	3516.76	2959.52	1.22266	1.02893	0	0.290021	0.0411381
Q9DCV7	10	5	73.4085	Krt7	0.32128	Keratin_ type II cytoskeletal 7 OS=Mus musculus OX=10090 GN=Krt7 PE=1 SV=1	3702.21	3285.75	3592.26	2546.37	2354.19	2810.53	3493.98	3069.32	2582.36	0.878459	0.739088	0	-0.186954	-0.436182
P57776	8	6	83.5678	Eef1d	0.04828	Elongation factor 1-delta OS=Mus musculus OX=10090 GN=Eef1d PE=1 SV=3	16819.6	14676.6	19912.6	21181	17389.4	17180.5	15748.1	20546.8	17285	1.30472	1.09759	0	0.38374	0.13434
Q91VE6	1	1	6.0766	Nifk	0.00053	MKI67 FHA domain-interacting nucleolar phosphoprotein OS=Mus musculus OX=10090 GN=Nifk PE=1 SV=1	19186.4	20780.7	8806.62	9559.15	7804.9	7640.34	19983.5	9182.88	7722.62	0.459523	0.386449	0	-1.12179	-1.37165
P10833	7	4	54.3941	Rras	0.03419	Ras-related protein R-Ras OS=Mus musculus OX=10090 GN=Rras PE=1 SV=1	2803.48	2736.48	2975.13	2966.04	2395.57	2599.22	2769.98	2970.59	2497.4	1.07242	0.901594	0	0.100874	-0.14945
Q3UHC2	1	1	6.3365	Lrrk1	0.73767	Leucine-rich repeat serine/threonine-protein kinase 1 OS=Mus musculus OX=10090 GN=Lrrk1 PE=1 SV=1	1158.95	878.476	772.716	1210.33	663.051	1003.77	1018.71	991.521	833.409	0.973308	0.8181	0	-0.0390323	-0.289652
Q99L45	9	6	65.7699	Eif2s2	0.02657	Eukaryotic translation initiation factor 2 subunit 2 OS=Mus musculus OX=10090 GN=Eif2s2 PE=1 SV=1	3294.36	3209.12	4035.6	4373.81	3394.33	3672.91	3251.74	4204.71	3533.62	1.29306	1.08669	0	0.370794	0.119936
P35278	6	4	42.6918	Rab5c	0.00096	Ras-related protein Rab-5C OS=Mus musculus OX=10090 GN=Rab5c PE=1 SV=2	3676.97	3597.19	5452.81	5727.24	4630.35	4762.15	3637.08	5590.03	4696.25	1.53696	1.29122	0	0.620076	0.36873
Q9R1J0	5	5	34.754	Nsdhl	0.0234	Sterol-4-alpha-carboxylate 3-dehydrogenase_ decarboxylating OS=Mus musculus OX=10090 GN=Nsdhl PE=1 SV=1	2155.7	2766.29	4415.44	4451.38	3852.43	3596.33	2461	4433.41	3724.38	1.80147	1.51336	0	0.849175	0.597757
Q80U22	1	1	6.0397	Rusc2	0.1754	Iporin OS=Mus musculus OX=10090 GN=Rusc2 PE=1 SV=2	15746.4	12706.6	13495.3	13248.3	11699.8	10751.7	14226.5	13371.8	11225.8	0.939924	0.789077	0	-0.0893842	-0.341762
Q8R3B1	1	1	6.1051	Plcd1	0.00386	1-phosphatidylinositol 4_5-bisphosphate phosphodiesterase delta-1 OS=Mus musculus OX=10090 GN=Plcd1 PE=1 SV=2	111.479	154.275	534.305	562.1	432.462	487.86	132.877	548.202	460.161	4.12563	3.46305	0	2.04461	1.79204
P28271	4	3	25.3277	Aco1	0.00885	Cytoplasmic aconitate hydratase OS=Mus musculus OX=10090 GN=Aco1 PE=1 SV=3	729.798	642.767	1108.03	1215.95	991.177	959.282	686.282	1161.99	975.229	1.69316	1.42103	0	0.759722	0.50694
P18760	13	9	146.358	Cfl1	0.42868	Cofilin-1 OS=Mus musculus OX=10090 GN=Cfl1 PE=1 SV=3	71241.4	88680.3	81586.8	96994.8	76918.5	72876.2	79960.8	89290.8	74897.3	1.11668	0.936676	0	0.159218	-0.0943787
Q8BGD9	11	9	78.9033	Eif4b	0.10884	Eukaryotic translation initiation factor 4B OS=Mus musculus OX=10090 GN=Eif4b PE=1 SV=1	1436.29	1006.29	2249.58	2074.24	2066.1	1560.33	1221.29	2161.91	1813.22	1.77018	1.48467	0	0.823899	0.570146
O35344	1	1	6.4504	Kpna3	0.08978	Importin subunit alpha-4 OS=Mus musculus OX=10090 GN=Kpna3 PE=1 SV=1	1287.96	1465.01	1825.55	2364.11	1806.15	1704.28	1376.49	2094.83	1755.21	1.52187	1.27514	0	0.605841	0.350654
Q01853;Q3UMC0	44	38	487.03	Vcp	0.21119	Transitional endoplasmic reticulum ATPase OS=Mus musculus OX=10090 GN=Vcp PE=1 SV=4	28953	33617.4	32778.6	36316.2	28365.9	29501.3	31285.2	34547.4	28933.6	1.10427	0.924832	0	0.143097	-0.112736
P08207	5	3	54.6438	S100a10	0.01089	Protein S100-A10 OS=Mus musculus OX=10090 GN=S100a10 PE=1 SV=2	10264.7	10268.6	12587.1	11849.9	10356.8	10108	10266.7	12218.5	10232.4	1.19011	0.996659	0	0.251096	-0.00482822
Q8CI51	15	14	153.837	Pdlim5	0.00422	PDZ and LIM domain protein 5 OS=Mus musculus OX=10090 GN=Pdlim5 PE=1 SV=4	9439.31	9554.65	13084.1	13240.4	11427	10614.7	9496.98	13162.3	11020.9	1.38594	1.16046	0	0.470866	0.214698
Q61576	12	10	97.9159	Fkbp10	0.03398	Peptidyl-prolyl cis-trans isomerase FKBP10 OS=Mus musculus OX=10090 GN=Fkbp10 PE=1 SV=2	5728.25	5580.05	7387.03	6908.7	5703.59	6265.56	5654.15	7147.87	5984.57	1.26418	1.05844	0	0.338202	0.0819376
O35459	13	12	116.366	Ech1	0.62187	Delta(3_5)-Delta(2_4)-dienoyl-CoA isomerase_ mitochondrial OS=Mus musculus OX=10090 GN=Ech1 PE=1 SV=1	7237.42	7608.55	5023.87	8833.92	6098.92	5499.27	7422.99	6928.89	5799.1	0.933437	0.781235	0	-0.0993752	-0.356171
Q9JLR9	1	1	16.8218	Higd1a	0.00458	HIG1 domain family member 1A_ mitochondrial OS=Mus musculus OX=10090 GN=Higd1a PE=1 SV=1	5520.58	5728.74	3510.11	3981.4	3046.46	3223.38	5624.66	3745.75	3134.92	0.665952	0.557353	0	-0.58651	-0.843336
Q8BVY0	6	4	54.46	Rsl1d1	0.0068	Ribosomal L1 domain-containing protein 1 OS=Mus musculus OX=10090 GN=Rsl1d1 PE=1 SV=1	2953.14	2756.43	4020.51	3977.04	3442.47	3241.23	2854.78	3998.78	3341.85	1.40073	1.17061	0	0.486177	0.227264
Q61316	34	27	317.64	Hspa4	0.15027	Heat shock 70 kDa protein 4 OS=Mus musculus OX=10090 GN=Hspa4 PE=1 SV=1	9155.74	10323.7	10796.6	12285.5	9489.12	9771.4	9739.7	11541.1	9630.26	1.18495	0.988763	0	0.244826	-0.0163033
P62334	12	12	109.834	Psmc6	0.08874	26S proteasome regulatory subunit 10B OS=Mus musculus OX=10090 GN=Psmc6 PE=1 SV=1	8456.26	9078.51	9599.54	9720.91	8489.05	7630	8767.39	9660.22	8059.53	1.10184	0.919262	0	0.13991	-0.121452
P09411	34	22	401.451	Pgk1	0.00456	Phosphoglycerate kinase 1 OS=Mus musculus OX=10090 GN=Pgk1 PE=1 SV=4	66316.5	69357.8	62779.5	60401.7	52177.1	50544.8	67837.2	61590.6	51360.9	0.907918	0.757121	0	-0.139366	-0.401405
P59279	5	1	39.2138	Rab2b	0.0072	Ras-related protein Rab-2B OS=Mus musculus OX=10090 GN=Rab2b PE=1 SV=1	713.68	769.034	445.167	498.687	417.264	369.763	741.357	471.927	393.513	0.636572	0.530801	0	-0.651605	-0.913756
Q9Z247	12	10	82.1506	Fkbp9	0.03656	Peptidyl-prolyl cis-trans isomerase FKBP9 OS=Mus musculus OX=10090 GN=Fkbp9 PE=1 SV=1	27984.5	24545.8	22247.6	21666.3	17214.9	19401.4	26265.2	21956.9	18308.2	0.835971	0.69705	0	-0.258475	-0.520666
Q8BJ03	2	2	20.2021	Cox15	0.00799	Cytochrome c oxidase assembly protein COX15 homolog OS=Mus musculus OX=10090 GN=Cox15 PE=1 SV=1	1396.94	1528.34	881.553	933.2	693.347	818.546	1462.64	907.376	755.946	0.620369	0.516837	0	-0.688802	-0.952219
Q8R010	6	5	47.2619	Aimp2	0.00287	Aminoacyl tRNA synthase complex-interacting multifunctional protein 2 OS=Mus musculus OX=10090 GN=Aimp2 PE=1 SV=2	1738.65	1815.55	3267.82	2944.57	2616.06	2553.84	1777.1	3106.19	2584.95	1.7479	1.45459	0	0.805622	0.540611
Q8BX02	7	5	45.4948	Kank2	7e-05	KN motif and ankyrin repeat domain-containing protein 2 OS=Mus musculus OX=10090 GN=Kank2 PE=1 SV=1	1064.97	1065.96	1865.17	1906.48	1589.01	1548.39	1065.46	1885.83	1568.7	1.76996	1.47232	0	0.823713	0.558089
P23492	8	8	74.5682	Pnp	0.00279	Purine nucleoside phosphorylase OS=Mus musculus OX=10090 GN=Pnp PE=1 SV=2	3170.5	3530.8	6408.85	6589.69	5185.08	5624.52	3350.65	6499.27	5404.8	1.9397	1.61306	0	0.955836	0.6898
Q99P88	2	2	12.9295	Nup155	0.01588	Nuclear pore complex protein Nup155 OS=Mus musculus OX=10090 GN=Nup155 PE=1 SV=1	431.181	475.517	1037.4	950.788	715.416	937.744	453.349	994.094	826.58	2.19278	1.82327	0	1.13276	0.866532
Q9CQK7	1	1	6.7005	Rwdd1	0.07201	RWD domain-containing protein 1 OS=Mus musculus OX=10090 GN=Rwdd1 PE=1 SV=1	1368.6	1577.48	1790.58	1906.76	1555.09	1517.68	1473.04	1848.67	1536.38	1.255	1.043	0	0.327687	0.0607401
P16381	20	2	169.703	D1Pas1	0.05795	Putative ATP-dependent RNA helicase Pl10 OS=Mus musculus OX=10090 GN=D1Pas1 PE=1 SV=1	3413.81	3706.97	3771.9	4050.64	3232.89	3267.93	3560.39	3911.27	3250.41	1.09855	0.912935	0	0.135601	-0.131415
Q62167	24	4	221.49	Ddx3x	0.05795	ATP-dependent RNA helicase DDX3X OS=Mus musculus OX=10090 GN=Ddx3x PE=1 SV=3	6863.37	7452.75	7583.28	8143.69	6499.62	6570.07	7158.06	7863.49	6534.85	1.09855	0.912935	0	0.135601	-0.131415
Q01768	12	5	173.034	Nme2	0.04437	Nucleoside diphosphate kinase B OS=Mus musculus OX=10090 GN=Nme2 PE=1 SV=1	64434.3	67878.9	78831.7	87169.1	66859.1	71083.6	66156.6	83000.4	68971.4	1.2546	1.04255	0	0.327233	0.0601131
Q9JJZ2	15	2	197.004	Tuba8	0.7305	Tubulin alpha-8 chain OS=Mus musculus OX=10090 GN=Tuba8 PE=1 SV=1	474.97	271.669	389.076	356.849	291.231	328.538	373.319	372.963	309.885	0.999044	0.830079	0	-0.00137948	-0.268679
P35282	2	2	13.1793	Rab21	0.13514	Ras-related protein Rab-21 OS=Mus musculus OX=10090 GN=Rab21 PE=1 SV=4	3359.31	2766.82	4126.89	4045.07	3126.96	3661.81	3063.07	4085.98	3394.39	1.33395	1.10817	0	0.415704	0.148174
Q9CZY3	8	2	58.2924	Ube2v1	0.20254	Ubiquitin-conjugating enzyme E2 variant 1 OS=Mus musculus OX=10090 GN=Ube2v1 PE=1 SV=1	10556.6	9387.27	11269.4	9768.86	8997.81	8463.48	9971.96	10519.1	8730.65	1.05487	0.87552	0	0.0770692	-0.191789
Q9D0F3	9	9	66.9926	Lman1	0.04828	Protein ERGIC-53 OS=Mus musculus OX=10090 GN=Lman1 PE=1 SV=1	6854.95	6704.76	9398.77	12076.9	8921.76	8891.35	6779.86	10737.9	8906.56	1.58379	1.31368	0	0.663379	0.393613
O35074	16	15	135.413	Ptgis	0.02538	Prostacyclin synthase OS=Mus musculus OX=10090 GN=Ptgis PE=1 SV=1	7741.19	7415.66	9230.83	9656.28	7507.24	8152.86	7578.42	9443.56	7830.05	1.24611	1.0332	0	0.317432	0.0471232
P63037;Q921C5	14	12	101.645	Dnaja1	0.06082	DnaJ homolog subfamily A member 1 OS=Mus musculus OX=10090 GN=Dnaja1 PE=1 SV=1	4083.03	4433.38	5264.65	5259.61	4110.86	4610.11	4258.2	5262.13	4360.49	1.23576	1.02402	0	0.305401	0.0342439
P55264	9	7	68.0148	Adk	0.0158	Adenosine kinase OS=Mus musculus OX=10090 GN=Adk PE=1 SV=2	4003.68	3601.15	5072.66	5125.53	4170.53	4277.97	3802.42	5099.1	4224.25	1.34101	1.11094	0	0.423325	0.15178
Q9Z2Z9	12	6	87.9835	Gfpt2	0.01243	Glutamine--fructose-6-phosphate aminotransferase [isomerizing] 2 OS=Mus musculus OX=10090 GN=Gfpt2 PE=1 SV=3	1936.91	2443.83	4279.89	4274.53	3481.77	3600.56	2190.37	4277.21	3541.17	1.95274	1.6167	0	0.965498	0.693053
P21107	26	5	326.861	Tpm3	0.00101	Tropomyosin alpha-3 chain OS=Mus musculus OX=10090 GN=Tpm3 PE=1 SV=3	36765.6	35897.4	27482.4	29121.1	23440.9	23420.7	36331.5	28301.8	23430.8	0.778987	0.644917	0	-0.360329	-0.632814
Q61171	13	11	126.187	Prdx2	0.1067	Peroxiredoxin-2 OS=Mus musculus OX=10090 GN=Prdx2 PE=1 SV=3	27468.7	30599.3	28294.2	31551.3	24805.8	24736.9	29034	29922.7	24771.3	1.03061	0.853184	0	0.0434992	-0.229071
Q3TCH7	2	2	12.8438	Cul4a	0.00084	Cullin-4A OS=Mus musculus OX=10090 GN=Cul4a PE=1 SV=1	136.046	123.421	296.872	313.136	246.498	258.228	129.734	305.004	252.363	2.351	1.94524	0	1.23327	0.959946
O08547	7	7	57.7529	Sec22b	0.01752	Vesicle-trafficking protein SEC22b OS=Mus musculus OX=10090 GN=Sec22b PE=1 SV=3	4188.92	4139.19	5281.27	4941.71	4114.48	4344.1	4164.06	5111.49	4229.29	1.22753	1.01567	0	0.295754	0.022426
Q8QZY1	16	12	130.72	Eif3l	0.12466	Eukaryotic translation initiation factor 3 subunit L OS=Mus musculus OX=10090 GN=Eif3l PE=1 SV=1	3635.31	4598.31	5367.29	6048.98	4875.06	4569.47	4116.81	5708.13	4722.26	1.38654	1.14707	0	0.471492	0.197951
Q924M7	3	3	19.5165	Mpi	0.00036	Mannose-6-phosphate isomerase OS=Mus musculus OX=10090 GN=Mpi PE=1 SV=1	683.088	707.055	1097.49	1097.95	922.018	893.735	695.072	1097.72	907.876	1.5793	1.30616	0	0.659282	0.385334
P14211	27	26	322.897	Calr	0.01686	Calreticulin OS=Mus musculus OX=10090 GN=Calr PE=1 SV=1	102546	104799	101248	96753.7	85099.7	78571.8	103673	99001.1	81835.8	0.95494	0.789368	0	-0.0665176	-0.34123
P07356	24	22	274.331	Anxa2	0.03897	Annexin A2 OS=Mus musculus OX=10090 GN=Anxa2 PE=1 SV=2	55670.9	65081.6	81697.5	82452	68870.8	66800.2	60376.3	82074.8	67835.5	1.35939	1.12355	0	0.442957	0.168059
Q9D281	7	6	44.2839	Fam114a1	0.00309	Protein Noxp20 OS=Mus musculus OX=10090 GN=Fam114a1 PE=1 SV=1	1664.9	1757.67	2473.96	2626.73	2126.65	2085.93	1711.28	2550.34	2106.29	1.49031	1.23083	0	0.575616	0.299631
P10107;A2BH40	24	21	271.541	Anxa1	0.00057	Annexin A1 OS=Mus musculus OX=10090 GN=Anxa1 PE=1 SV=2	28960.1	30407.6	59058.5	62435.1	51317.9	49000.3	29683.8	60746.8	50159.1	2.04646	1.68978	0	1.03313	0.756833
Q9JI91	61	36	648.186	Actn2	0.00574	Alpha-actinin-2 OS=Mus musculus OX=10090 GN=Actn2 PE=1 SV=2	46321.5	47980.3	38760.5	41715.8	33866.4	32578	47150.9	40238.2	33222.2	0.853391	0.704593	0	-0.228721	-0.505139
Q8BMJ3	5	1	46.0531	Eif1ax	0.21601	Eukaryotic translation initiation factor 1A_ X-chromosomal OS=Mus musculus OX=10090 GN=Eif1ax PE=2 SV=3	2715.44	2283.16	3893.26	2973.2	2705.3	2959.83	2499.3	3433.23	2832.57	1.37368	1.13334	0	0.458043	0.180586
P61079;P62838	2	1	15.5557	Ube2d3	0.05022	Ubiquitin-conjugating enzyme E2 D3 OS=Mus musculus OX=10090 GN=Ube2d3 PE=1 SV=1	2076.13	2029.42	2662.45	2376.13	2021.78	2134.31	2052.78	2519.29	2078.04	1.22726	1.01231	0	0.295441	0.0176492
P62823	4	1	28.5227	Rab3c	0.11666	Ras-related protein Rab-3C OS=Mus musculus OX=10090 GN=Rab3c PE=1 SV=1	641.951	615.495	728.475	694.838	544.817	628.664	628.723	711.656	586.74	1.13191	0.933225	0	0.178756	-0.0997032
Q9D7S7	6	6	60.3764	Rpl22l1	0.00096	60S ribosomal protein L22-like 1 OS=Mus musculus OX=10090 GN=Rpl22l1 PE=1 SV=1	8358.67	8351.29	7816.84	7584.3	6266.8	6428.81	8354.98	7700.57	6347.8	0.921675	0.759763	0	-0.117671	-0.396379
P58252	46	42	487.095	Eef2	0.0476	Elongation factor 2 OS=Mus musculus OX=10090 GN=Eef2 PE=1 SV=2	57628.6	52409.7	71608.9	72620.4	63006.8	55850.7	55019.2	72114.7	59428.7	1.31072	1.08015	0	0.390359	0.111227
P02469	10	10	80.879	Lamb1	0.03764	Laminin subunit beta-1 OS=Mus musculus OX=10090 GN=Lamb1 PE=1 SV=3	2699.53	2586.12	3067.4	3177.08	2456.88	2688.61	2642.82	3122.24	2572.75	1.1814	0.973484	0	0.240501	-0.0387709
Q9ER72	11	10	78.4857	Cars	0.08152	Cysteine--tRNA ligase_ cytoplasmic OS=Mus musculus OX=10090 GN=Cars PE=1 SV=2	1759.89	1837.67	2513.67	2296	1809.26	2153.9	1798.78	2404.84	1981.58	1.33693	1.10163	0	0.41892	0.139634
Q8BKC5	26	23	211.735	Ipo5	0.02189	Importin-5 OS=Mus musculus OX=10090 GN=Ipo5 PE=1 SV=3	9407.66	10392.7	9049.98	9475.33	7556.51	7698.84	9900.19	9262.65	7627.68	0.935603	0.770457	0	-0.096031	-0.376213
Q9EQP2	28	17	260.24	Ehd4	0.02251	EH domain-containing protein 4 OS=Mus musculus OX=10090 GN=Ehd4 PE=1 SV=1	9450.1	10183.4	10147.8	10521.3	8554.05	8465.75	9816.74	10334.6	8509.9	1.05275	0.866876	0	0.074161	-0.206102
Q6DFW4	7	6	74.5292	Nop58	0.11603	Nucleolar protein 58 OS=Mus musculus OX=10090 GN=Nop58 PE=1 SV=1	15576.9	15422.4	13785.2	14760.8	10466.6	13032.4	15499.6	14273	11749.5	0.92086	0.758049	0	-0.118947	-0.399637
Q91YW3	3	3	25.5356	Dnajc3	0.02207	DnaJ homolog subfamily C member 3 OS=Mus musculus OX=10090 GN=Dnajc3 PE=1 SV=1	3945.92	3722.45	3918.05	4033.18	3363.32	3181.04	3834.18	3975.61	3272.18	1.03689	0.853423	0	0.0522577	-0.228667
P10126	25	15	284.896	Eef1a1	0.08007	Elongation factor 1-alpha 1 OS=Mus musculus OX=10090 GN=Eef1a1 PE=1 SV=3	173613	181311	204611	239025	181139	183779	177462	221818	182459	1.24994	1.02816	0	0.321864	0.0400586
Q3UM45	4	3	27.8271	Ppp1r7	0.17336	Protein phosphatase 1 regulatory subunit 7 OS=Mus musculus OX=10090 GN=Ppp1r7 PE=1 SV=2	1418.25	1476.12	1715.05	1690.95	1261.8	1538.36	1447.18	1703	1400.08	1.17677	0.967453	0	0.234827	-0.0477371
P40142	25	22	288.324	Tkt	0.00232	Transketolase OS=Mus musculus OX=10090 GN=Tkt PE=1 SV=1	14720.1	13558.3	26290.1	27966.3	23118.1	21479.9	14139.2	27128.2	22299	1.91865	1.5771	0	0.940091	0.657277
Q91VD9	35	30	347.547	Ndufs1	0.00412	NADH-ubiquinone oxidoreductase 75 kDa subunit_ mitochondrial OS=Mus musculus OX=10090 GN=Ndufs1 PE=1 SV=2	60747.1	70258.9	41068	38113.5	32918.9	32122.9	65503	39590.8	32520.9	0.604411	0.49648	0	-0.726398	-1.01019
Q9DBG5	14	11	120.934	Plin3	0.20941	Perilipin-3 OS=Mus musculus OX=10090 GN=Plin3 PE=1 SV=1	3386.21	4111.59	4398.06	5428.75	4123.28	3943.95	3748.9	4913.41	4033.62	1.31063	1.07595	0	0.390256	0.105607
Q8CAY6	4	3	34.2819	Acat2	0.002	Acetyl-CoA acetyltransferase_ cytosolic OS=Mus musculus OX=10090 GN=Acat2 PE=1 SV=2	1835.92	1747.52	3659.66	4041.76	3018.46	3301.12	1791.72	3850.71	3159.79	2.14917	1.76355	0	1.10378	0.818483
Q8VDQ1	3	2	25.4695	Ptgr2	0.34971	Prostaglandin reductase 2 OS=Mus musculus OX=10090 GN=Ptgr2 PE=1 SV=2	7399.43	6243.89	7090.62	6877.97	4975.06	6481.18	6821.66	6984.29	5728.12	1.02384	0.839696	0	0.0339918	-0.252061
P43406	8	5	50.0331	Itgav	0.01229	Integrin alpha-V OS=Mus musculus OX=10090 GN=Itgav PE=1 SV=2	1313.31	1305.02	1988.32	2183.42	1817.42	1603.62	1309.17	2085.87	1710.52	1.59328	1.30657	0	0.672002	0.385785
Q80UG5	10	10	80.4694	2009-09-01	0.14931	Septin-9 OS=Mus musculus OX=10090 GN=Sept9 PE=1 SV=1	7026.52	6473.65	8290.85	7343.53	6065.29	6754.44	6750.09	7817.19	6409.87	1.15809	0.949598	0	0.211744	-0.0746116
P24527	16	16	126.261	Lta4h	0.01463	Leukotriene A-4 hydrolase OS=Mus musculus OX=10090 GN=Lta4h PE=1 SV=4	13854	13088.9	18911.3	19153.8	14752.3	16457.3	13471.5	19032.5	15604.8	1.4128	1.15836	0	0.498561	0.212084
Q3TEA8	3	3	20.2388	Hp1bp3	0.05019	Heterochromatin protein 1-binding protein 3 OS=Mus musculus OX=10090 GN=Hp1bp3 PE=1 SV=1	3798.15	3985.81	4043.64	4471.95	3483.4	3489.73	3891.98	4257.8	3486.56	1.09399	0.895833	0	0.129603	-0.158698
P11983	23	22	227.599	Tcp1	0.00491	T-complex protein 1 subunit alpha OS=Mus musculus OX=10090 GN=Tcp1 PE=1 SV=3	14703.2	15151.2	20944.6	19621.2	16405.7	16807.8	14927.2	20282.9	16606.7	1.35878	1.11251	0	0.442317	0.153823
P68368	20	2	255.022	Tuba4a	0.05317	Tubulin alpha-4A chain OS=Mus musculus OX=10090 GN=Tuba4a PE=1 SV=1	3507.46	3379.67	2583.37	2683.28	2441.61	1863.33	3443.56	2633.33	2152.47	0.764709	0.62507	0	-0.387017	-0.677909
Q9JII5	4	4	29.0516	Dazap1	0.05466	DAZ-associated protein 1 OS=Mus musculus OX=10090 GN=Dazap1 PE=1 SV=2	4044.55	4004.02	4278.92	4779.63	3633.55	3768.07	4024.29	4529.27	3700.81	1.12548	0.919619	0	0.170546	-0.120892
Q9D379	10	8	69.8561	Ephx1	0.0104	Epoxide hydrolase 1 OS=Mus musculus OX=10090 GN=Ephx1 PE=1 SV=2	4414.08	4193.9	5896.23	6158.79	4716.7	5128.25	4303.99	6027.51	4922.48	1.40045	1.1437	0	0.485886	0.193708
P70677	5	2	33.1001	Casp3	0.02674	Caspase-3 OS=Mus musculus OX=10090 GN=Casp3 PE=1 SV=1	2641.81	2436.9	3634.01	3769.71	2808.48	3237.5	2539.35	3701.86	3022.99	1.4578	1.19046	0	0.543791	0.251518
Q62048	3	3	27.7501	a15	0.00705	Astrocytic phosphoprotein PEA-15 OS=Mus musculus OX=10090 GN=Pea15 PE=1 SV=1	1197.8	1203.32	1612.83	1737.88	1330.75	1405.39	1200.56	1675.36	1368.07	1.39548	1.13953	0	0.480761	0.188438
Q9R0Y5	13	12	139.474	Ak1	0.01499	Adenylate kinase isoenzyme 1 OS=Mus musculus OX=10090 GN=Ak1 PE=1 SV=1	19640.2	21002.6	15427.9	16864.6	13903.6	12463.8	20321.4	16146.3	13183.7	0.794547	0.648761	0	-0.331796	-0.624241
Q61206	4	3	29.3146	Pafah1b2	0.00152	Platelet-activating factor acetylhydrolase IB subunit beta OS=Mus musculus OX=10090 GN=Pafah1b2 PE=1 SV=2	2245.02	2140.79	3812.87	3853.07	3003.11	3249.01	2192.91	3832.97	3126.06	1.74789	1.42553	0	0.805616	0.5115
Q78PY7	34	29	321.667	Snd1	0.04474	Staphylococcal nuclease domain-containing protein 1 OS=Mus musculus OX=10090 GN=Snd1 PE=1 SV=1	13693.3	12744.2	12850.5	12884	9881.05	11098.3	13218.8	12867.3	10489.7	0.973409	0.793544	0	-0.0388813	-0.333617
P28667	1	1	6.768	Marcksl1	0.01088	MARCKS-related protein OS=Mus musculus OX=10090 GN=Marcksl1 PE=1 SV=2	471.135	434.838	923.237	766.495	693.801	682.691	452.987	844.866	688.246	1.8651	1.51935	0	0.899254	0.603455
Q8BMG7	2	2	12.3091	Rab3gap2	0.00106	Rab3 GTPase-activating protein non-catalytic subunit OS=Mus musculus OX=10090 GN=Rab3gap2 PE=1 SV=2	3186.2	3057.99	2193.18	2339.43	1850.79	1838.79	3122.09	2266.31	1844.79	0.725893	0.590884	0	-0.462171	-0.759053
P31001;Q9DAF3	36	30	349.949	Des	0.00058	Desmin OS=Mus musculus OX=10090 GN=Des PE=1 SV=3	45641.7	46032.9	32819.6	33791	27848.2	26367.4	45837.3	33305.3	27107.8	0.726597	0.591392	0	-0.460772	-0.757814
Q8BFW7	7	7	54.2751	Lpp	0.00131	Lipoma-preferred partner homolog OS=Mus musculus OX=10090 GN=Lpp PE=1 SV=1	2745.85	2950.52	6981.6	6819.23	5960.24	5270.83	2848.18	6900.41	5615.53	2.42274	1.97162	0	1.27664	0.979382
Q9CQZ6	5	4	44.5509	Ndufb3	0.00244	NADH dehydrogenase [ubiquinone] 1 beta subcomplex subunit 3 OS=Mus musculus OX=10090 GN=Ndufb3 PE=1 SV=1	23810.2	23193.9	13041.9	14754.8	11715.6	10904.8	23502.1	13898.3	11310.2	0.591365	0.481243	0	-0.757878	-1.05516
Q8BT07	1	1	6.507	Cep55	0.00451	Centrosomal protein of 55 kDa OS=Mus musculus OX=10090 GN=Cep55 PE=1 SV=2	88.3982	98.644	246.624	273.175	189.654	233.317	93.5211	259.899	211.486	2.77904	2.26137	0	1.47459	1.1772
P25206	5	4	40.9472	Mcm3	0.07503	DNA replication licensing factor MCM3 OS=Mus musculus OX=10090 GN=Mcm3 PE=1 SV=2	2082.57	1960.85	2891.24	2979.67	2105.2	2668.33	2021.71	2935.46	2386.77	1.45197	1.18057	0	0.53801	0.239481
P00493	8	7	61.9567	Hprt1	0.01783	Hypoxanthine-guanine phosphoribosyltransferase OS=Mus musculus OX=10090 GN=Hprt1 PE=1 SV=3	3856.13	3720.16	4020.57	4311.87	3363.54	3403.68	3788.15	4166.22	3383.61	1.0998	0.89321	0	0.137247	-0.162928
P61211	5	4	33.748	Arl1	0.00242	ADP-ribosylation factor-like protein 1 OS=Mus musculus OX=10090 GN=Arl1 PE=1 SV=1	1172.57	1158.39	1854.15	1833.82	1432.85	1562.26	1165.48	1843.98	1497.55	1.58216	1.28492	0	0.661897	0.361679
P97443	12	11	77.877	Smyd1	0.03523	Histone-lysine N-methyltransferase Smyd1 OS=Mus musculus OX=10090 GN=Smyd1 PE=1 SV=3	5557.77	5146.55	5007.37	4364.57	3690.63	3919.26	5352.16	4685.97	3804.94	0.875529	0.710918	0	-0.191773	-0.492245
Q6P4T2	10	9	64.133	Snrnp200	0.00172	U5 small nuclear ribonucleoprotein 200 kDa helicase OS=Mus musculus OX=10090 GN=Snrnp200 PE=1 SV=1	1260.02	1198.52	1832.59	1886.14	1477.61	1538.91	1229.27	1859.36	1508.26	1.51257	1.22695	0	0.597005	0.295081
Q5SF07	5	3	31.5873	Igf2bp2	0.41677	Insulin-like growth factor 2 mRNA-binding protein 2 OS=Mus musculus OX=10090 GN=Igf2bp2 PE=1 SV=1	1256.49	1467.39	1341.22	1776.8	1253.82	1274.69	1361.94	1559.01	1264.26	1.1447	0.928276	0	0.194967	-0.107374
O35286	10	10	65.1778	Dhx15	0.00236	Pre-mRNA-splicing factor ATP-dependent RNA helicase DHX15 OS=Mus musculus OX=10090 GN=Dhx15 PE=1 SV=2	5724.72	5970.64	8065.38	8288.4	6493.53	6761.05	5847.68	8176.89	6627.29	1.39831	1.13332	0	0.483689	0.180556
O88587	5	5	42.4292	Comt	0.13284	Catechol O-methyltransferase OS=Mus musculus OX=10090 GN=Comt PE=1 SV=2	3778.49	3214.59	4162.71	4399.67	3283	3655.87	3496.54	4281.19	3469.43	1.22441	0.992248	0	0.292084	-0.0112275
Q8C854	2	2	12.5945	Myef2	0.22877	Myelin expression factor 2 OS=Mus musculus OX=10090 GN=Myef2 PE=1 SV=1	729.379	514.577	850.461	1653.33	1052.34	976.605	621.978	1251.89	1014.47	2.01276	1.63104	0	1.00918	0.705796
Q99JR5	2	2	13.3901	Tinagl1	0.58033	Tubulointerstitial nephritis antigen-like OS=Mus musculus OX=10090 GN=Tinagl1 PE=1 SV=1	1002.95	1061.38	1197.79	594.772	598.999	852.849	1032.17	896.279	725.924	0.868346	0.7033	0	-0.203659	-0.507787
Q91V64	3	3	18.7968	Isoc1	0.0014	Isochorismatase domain-containing protein 1 OS=Mus musculus OX=10090 GN=Isoc1 PE=1 SV=1	664.099	650.061	907.579	931.513	760.392	728.868	657.08	919.546	744.63	1.39944	1.13324	0	0.484852	0.180454
P60335	12	7	122.252	Pcbp1	0.01836	Poly(rC)-binding protein 1 OS=Mus musculus OX=10090 GN=Pcbp1 PE=1 SV=1	19761.8	19099.9	19976.3	19761.2	15423.5	16752.6	19430.8	19868.7	16088.1	1.02254	0.827966	0	0.0321512	-0.272357
P58771	31	6	418.411	Tpm1	0.04959	Tropomyosin alpha-1 chain OS=Mus musculus OX=10090 GN=Tpm1 PE=1 SV=1	93741.8	90866.9	86567.2	98602.9	75569.1	74239.6	92304.4	92585	74904.3	1.00304	0.811493	0	0.00438048	-0.30135
O54962	4	3	30.2755	Banf1	0.0001	Barrier-to-autointegration factor OS=Mus musculus OX=10090 GN=Banf1 PE=1 SV=1	11541.1	11348.6	5197.06	5530.03	4304.62	4373.79	11444.8	5363.54	4339.21	0.468643	0.379141	0	-1.09344	-1.39919
Q8R1B4	12	11	91.8463	Eif3c	0.02929	Eukaryotic translation initiation factor 3 subunit C OS=Mus musculus OX=10090 GN=Eif3c PE=1 SV=1	4179.53	3815.37	5490.07	5802.85	4288.41	4832.31	3997.45	5646.46	4560.36	1.41251	1.14082	0	0.498266	0.190067
Q9D819	13	12	102.479	Ppa1	0.01511	Inorganic pyrophosphatase OS=Mus musculus OX=10090 GN=Ppa1 PE=1 SV=1	6635.09	6349.83	8456.49	9049.89	6797.17	7335.07	6492.46	8753.19	7066.12	1.34821	1.08836	0	0.431044	0.122153
Q9ET54	7	6	44.705	Palld	0.11832	Palladin OS=Mus musculus OX=10090 GN=Palld PE=1 SV=2	3943.93	4799.47	5501.1	6354.62	4922.68	4647.43	4371.7	5927.86	4785.05	1.35596	1.09455	0	0.439318	0.130342
Q9WUZ5	7	7	58.8538	Tnni1	0.00051	Troponin I_ slow skeletal muscle OS=Mus musculus OX=10090 GN=Tnni1 PE=1 SV=3	36153.7	36408.5	29777	31090.1	24637	24486.6	36281.1	30433.6	24561.8	0.838827	0.676987	0	-0.253555	-0.5628
Q99JY9	13	9	107.995	Actr3	0.00331	Actin-related protein 3 OS=Mus musculus OX=10090 GN=Actr3 PE=1 SV=3	9045.53	9010.26	11475.1	11891.3	9645.61	9205.81	9027.89	11683.2	9425.71	1.29412	1.04407	0	0.371972	0.0622124
Q99KN9	3	3	18.9915	Clint1	0.00233	Clathrin interactor 1 OS=Mus musculus OX=10090 GN=Clint1 PE=1 SV=2	53.15	41.3315	414.237	364.552	261.74	366.526	47.2407	389.395	314.133	8.24278	6.64962	0	3.04313	2.73327
Q8BRF7	4	4	26.0386	Scfd1	0.01514	Sec1 family domain-containing protein 1 OS=Mus musculus OX=10090 GN=Scfd1 PE=1 SV=1	911.899	925.16	1347.27	1560.18	1128.74	1215.37	918.53	1453.72	1172.06	1.58266	1.27602	0	0.662353	0.351646
Q9QZE5;Q9QXK3	22	20	176.517	Copg1	0.00234	Coatomer subunit gamma-1 OS=Mus musculus OX=10090 GN=Copg1 PE=1 SV=1	2673.05	2842.44	6176.06	6643.59	4816.97	5516.21	2757.74	6409.83	5166.59	2.3243	1.87349	0	1.2168	0.905725
Q99JF8	7	5	56.2164	Psip1	0.48776	PC4 and SFRS1-interacting protein OS=Mus musculus OX=10090 GN=Psip1 PE=1 SV=1	2111.23	1970.62	2087.03	2804.32	1702.66	2239.36	2040.92	2445.67	1971.01	1.19832	0.965742	0	0.261009	-0.0502897
P35276	5	1	35.4237	Rab3d	0.03057	Ras-related protein Rab-3D OS=Mus musculus OX=10090 GN=Rab3d PE=1 SV=1	1242.13	1349.15	1502.59	1420.17	1183.82	1170.98	1295.64	1461.38	1177.4	1.12792	0.908741	0	0.173669	-0.138058
Q99KK7	9	9	66.1335	Dpp3	0.36343	Dipeptidyl peptidase 3 OS=Mus musculus OX=10090 GN=Dpp3 PE=1 SV=2	1921.19	1894.01	1845.38	2470.31	1786.86	1689.41	1907.6	2157.84	1738.14	1.13118	0.911163	0	0.177829	-0.134219
P05064;Q91Y97	27	21	292.524	Aldoa	0.00272	Fructose-bisphosphate aldolase A OS=Mus musculus OX=10090 GN=Aldoa PE=1 SV=2	75692.4	78086.8	66066.7	67768.5	55477.5	52292.9	76889.6	66917.6	53885.2	0.870307	0.700813	0	-0.200403	-0.512899
P23591	2	2	13.0911	Tsta3	0.00042	GDP-L-fucose synthase OS=Mus musculus OX=10090 GN=Tsta3 PE=1 SV=3	326.261	309.144	843.819	911.606	683.53	728.738	317.702	877.713	706.134	2.76269	2.22263	0	1.46607	1.15227
Q8CCK0	3	2	19.4866	H2afy2	0.05467	Core histone macro-H2A.2 OS=Mus musculus OX=10090 GN=H2afy2 PE=1 SV=3	5131.07	6506.22	3788.43	4635.82	3411.42	3362.65	5818.64	4212.12	3387.03	0.723901	0.5821	0	-0.466135	-0.780661
Q9CWZ7	2	2	12.1813	Napg	0.02128	Gamma-soluble NSF attachment protein OS=Mus musculus OX=10090 GN=Napg PE=1 SV=1	295.256	307.872	389.545	421.725	340.226	311.772	301.564	405.635	325.999	1.34511	1.08103	0	0.42772	0.112403
Q9Z1W9	4	3	31.4437	Stk39	0.00041	STE20/SPS1-related proline-alanine-rich protein kinase OS=Mus musculus OX=10090 GN=Stk39 PE=1 SV=1	1862.19	1839.91	1857.09	1819.46	1486.59	1467.8	1851.05	1838.27	1477.2	0.993097	0.798032	0	-0.00999383	-0.325481
Q9Z1Q5	11	10	98.3756	Clic1	0.17812	Chloride intracellular channel protein 1 OS=Mus musculus OX=10090 GN=Clic1 PE=1 SV=3	19906	17366.5	21229.7	20638.4	15451.5	18178.8	18636.2	20934.1	16815.2	1.1233	0.902283	0	0.167741	-0.148348
Q60854	17	16	158.156	Serpinb6	0.06316	Serpin B6 OS=Mus musculus OX=10090 GN=Serpinb6 PE=1 SV=1	14403	14697.3	16952	15651.3	13790.3	12389	14550.2	16301.6	13089.6	1.12038	0.899622	0	0.163982	-0.15261
Q8VDM4	25	22	217.898	Psmd2	0.12526	26S proteasome non-ATPase regulatory subunit 2 OS=Mus musculus OX=10090 GN=Psmd2 PE=1 SV=1	8607.51	7103.42	9717.61	9692.12	7499.9	8079.66	7855.46	9704.87	7789.78	1.23543	0.991639	0	0.305013	-0.0121135
P34022	3	3	28.6873	Ranbp1	0.00248	Ran-specific GTPase-activating protein OS=Mus musculus OX=10090 GN=Ranbp1 PE=1 SV=2	11596.4	11822.8	11279.5	11099.1	8750.76	9190.45	11709.6	11189.3	8970.6	0.955564	0.766088	0	-0.0655749	-0.384418
P63028	8	6	91.0207	Tpt1	0.00356	Translationally-controlled tumor protein OS=Mus musculus OX=10090 GN=Tpt1 PE=1 SV=1	35821.1	37386.8	31084.6	32977.3	25282.2	26022.5	36603.9	32031	25652.4	0.875069	0.700809	0	-0.192531	-0.512907
Q8C1A5	2	2	18.211	Thop1	0.44818	Thimet oligopeptidase OS=Mus musculus OX=10090 GN=Thop1 PE=1 SV=1	1823.35	2633.65	2516.15	2417.5	2031.2	1919.45	2228.5	2466.83	1975.32	1.10694	0.88639	0	0.146582	-0.173986
P68037	7	6	66.5099	Ube2l3	0.24318	Ubiquitin-conjugating enzyme E2 L3 OS=Mus musculus OX=10090 GN=Ube2l3 PE=1 SV=1	8655.16	9511.51	11231.4	11517.9	7825.22	10383	9083.34	11374.7	9104.09	1.25226	1.00229	0	0.324531	0.00329286
Q6PIC6	21	3	195.339	Atp1a3	0.09398	Sodium/potassium-transporting ATPase subunit alpha-3 OS=Mus musculus OX=10090 GN=Atp1a3 PE=1 SV=1	2168.76	2841.98	1677.41	1875.65	1216.36	1626.76	2505.37	1776.53	1421.56	0.70909	0.567407	0	-0.495959	-0.817545
Q9CQ22	2	2	13.0549	Lamtor1	0.27789	Ragulator complex protein LAMTOR1 OS=Mus musculus OX=10090 GN=Lamtor1 PE=1 SV=1	687.246	886.843	959.234	876.769	707.744	761.29	787.045	918.001	734.517	1.16639	0.93326	0	0.222051	-0.0996497
Q80UV9	2	1	13.7562	Taf1	0.00665	Transcription initiation factor TFIID subunit 1 OS=Mus musculus OX=10090 GN=Taf1 PE=1 SV=2	3639.8	3558.2	2938.24	3183.61	2370.81	2526.5	3599	3060.93	2448.65	0.850493	0.68037	0	-0.233629	-0.555609
P47963	11	9	84.7968	Rpl13	0.02362	60S ribosomal protein L13 OS=Mus musculus OX=10090 GN=Rpl13 PE=1 SV=3	25579.5	24973	31265.2	28727.2	23458.8	24527.8	25276.3	29996.2	23993.3	1.18673	0.949242	0	0.246995	-0.0751525
Q9DCT8	8	8	81.0475	Crip2	0.02701	Cysteine-rich protein 2 OS=Mus musculus OX=10090 GN=Crip2 PE=1 SV=1	39216.3	39206.2	37733.8	39943.1	32623.2	29393.4	39211.3	38838.4	31008.3	0.990492	0.790801	0	-0.0137828	-0.338614
O35864	4	4	26.4176	Cops5	0.26853	COP9 signalosome complex subunit 5 OS=Mus musculus OX=10090 GN=Cops5 PE=1 SV=3	1699.44	1838.01	1814.98	2116.35	1734.02	1403.55	1768.73	1965.66	1568.79	1.11134	0.886959	0	0.152306	-0.173061
Q9CQI7	4	2	28.0061	Snrpb2	0.12815	U2 small nuclear ribonucleoprotein B'' OS=Mus musculus OX=10090 GN=Snrpb2 PE=1 SV=1	1852.09	1633.58	2127.52	1925.51	1699.36	1534.6	1742.84	2026.52	1616.98	1.16277	0.927787	0	0.217566	-0.108135
P16858;Q64467	25	23	293.448	Gapdh	0.01011	Glyceraldehyde-3-phosphate dehydrogenase OS=Mus musculus OX=10090 GN=Gapdh PE=1 SV=2	355855	349529	309336	340989	258148	260719	352692	325162	259434	0.921944	0.735581	0	-0.117249	-0.443043
Q60692	5	4	36.0953	Psmb6	0.04114	Proteasome subunit beta type-6 OS=Mus musculus OX=10090 GN=Psmb6 PE=1 SV=3	12055.6	10852	13767	14750.9	11117.1	11635	11453.8	14258.9	11376	1.24491	0.993208	0	0.31604	-0.00983159
P11438	2	2	14.546	Lamp1	0.01017	Lysosome-associated membrane glycoprotein 1 OS=Mus musculus OX=10090 GN=Lamp1 PE=1 SV=2	6325	5893.23	8289.84	7816.73	6451.26	6389.64	6109.12	8053.29	6420.45	1.31824	1.05096	0	0.398614	0.071711
Q8C0C7	5	3	32.7133	Farsa	0.17156	Phenylalanine--tRNA ligase alpha subunit OS=Mus musculus OX=10090 GN=Farsa PE=1 SV=1	756.47	733.52	897.917	1021.03	677.665	851.619	744.995	959.471	764.642	1.28789	1.02637	0	0.365008	0.0375528
Q99LX0	10	8	89.4685	Park7	0.00203	Protein/nucleic acid deglycase DJ-1 OS=Mus musculus OX=10090 GN=Park7 PE=1 SV=1	21246.5	19203	13343.9	13534.1	10996.9	10401.3	20224.8	13439	10699.1	0.664482	0.529009	0	-0.589697	-0.918637
Q9CZD3	19	18	174.92	Gars	0.09593	Glycine--tRNA ligase OS=Mus musculus OX=10090 GN=Gars PE=1 SV=1	8141.99	9116.35	10267.6	12161.7	9051.68	8781.05	8629.17	11214.6	8916.36	1.29962	1.03328	0	0.378088	0.0472329
P14602	14	13	157.365	Hspb1	0.00235	Heat shock protein beta-1 OS=Mus musculus OX=10090 GN=Hspb1 PE=1 SV=3	49680.8	47497	41391.8	43584.3	33993.9	33536.9	48588.9	42488.1	33765.4	0.87444	0.694919	0	-0.193569	-0.525084
Q99JH8	4	2	36.8962	Kdelr1	0.0259	ER lumen protein-retaining receptor 1 OS=Mus musculus OX=10090 GN=Kdelr1 PE=1 SV=1	2820.77	2566.6	3616.76	3341.26	2761.8	2767.59	2693.69	3479.01	2764.69	1.29154	1.02636	0	0.369094	0.0375359
Q8VH51	9	8	58.1894	Rbm39	0.00641	RNA-binding protein 39 OS=Mus musculus OX=10090 GN=Rbm39 PE=1 SV=2	2748.75	2641.94	2603.97	2421.89	1981.37	2010.83	2695.35	2512.93	1996.1	0.932323	0.740573	0	-0.101099	-0.433286
Q91VT4	4	3	26.7189	Cbr4	0.0084	Carbonyl reductase family member 4 OS=Mus musculus OX=10090 GN=Cbr4 PE=1 SV=2	2407.34	2061.57	1540.38	1607.03	1213.54	1286.37	2234.45	1573.71	1249.95	0.704291	0.5594	0	-0.505756	-0.838047
O70318	20	14	146.445	Epb41l2	0.04134	Band 4.1-like protein 2 OS=Mus musculus OX=10090 GN=Epb41l2 PE=1 SV=2	5897.92	5480.3	7386.39	6790.38	5404.32	5839.8	5689.11	7088.38	5622.06	1.24596	0.988215	0	0.317254	-0.0171028
P35235	5	5	31.9006	Ptpn11	0.11339	Tyrosine-protein phosphatase non-receptor type 11 OS=Mus musculus OX=10090 GN=Ptpn11 PE=1 SV=2	4318.78	4420.39	4406.05	5011.01	3489	3979.9	4369.58	4708.53	3734.45	1.07757	0.854647	0	0.107781	-0.226599
Q7TPR4	57	30	613.308	Actn1	0.00108	Alpha-actinin-1 OS=Mus musculus OX=10090 GN=Actn1 PE=1 SV=1	22265.5	23054.7	33080.4	33461.3	25817.2	26948.6	22660.1	33270.9	26382.9	1.46826	1.16429	0	0.554104	0.219448
Q3TW96	5	4	32.3116	Uap1l1	0.01033	UDP-N-acetylhexosamine pyrophosphorylase-like protein 1 OS=Mus musculus OX=10090 GN=Uap1l1 PE=1 SV=1	408.341	597.312	1914.81	1594.24	1424.95	1357.31	502.826	1754.53	1391.13	3.48933	2.76662	0	1.80295	1.46812
Q62188	20	14	190.406	Dpysl3	0.0474	Dihydropyrimidinase-related protein 3 OS=Mus musculus OX=10090 GN=Dpysl3 PE=1 SV=1	13139.8	12043.1	12526.3	10740.6	9246.03	9196.62	12591.5	11633.5	9221.32	0.923916	0.732348	0	-0.114166	-0.4494
Q9JHJ0	3	3	18.753	Tmod3	0.0297	Tropomodulin-3 OS=Mus musculus OX=10090 GN=Tmod3 PE=1 SV=1	752.543	613.097	1270.14	1098.89	962.392	914.35	682.82	1184.52	938.371	1.73474	1.37426	0	0.794722	0.458654
Q6PHN9	8	3	66.2439	Rab35	0.35918	Ras-related protein Rab-35 OS=Mus musculus OX=10090 GN=Rab35 PE=1 SV=1	1617.82	1446.35	1959.74	1464.94	1304.55	1405.84	1532.09	1712.34	1355.19	1.11765	0.884539	0	0.160469	-0.177003
P57780	53	27	618.857	Actn4	0.01538	Alpha-actinin-4 OS=Mus musculus OX=10090 GN=Actn4 PE=1 SV=1	17694.9	16374.2	28494	29302.5	20883.7	24850.3	17034.6	28898.2	22867	1.69645	1.34239	0	0.762516	0.4248
P26645	10	10	81.3616	Marcks	0.00158	Myristoylated alanine-rich C-kinase substrate OS=Mus musculus OX=10090 GN=Marcks PE=1 SV=2	7750.69	7236.6	14214.2	13792.7	10673.9	11486.1	7493.64	14003.4	11080	1.86871	1.47859	0	0.902043	0.564221
P70333	11	3	111.135	Hnrnph2	0.00188	Heterogeneous nuclear ribonucleoprotein H2 OS=Mus musculus OX=10090 GN=Hnrnph2 PE=1 SV=1	11134.5	10606.4	9866.41	9982.17	7726.87	7973.72	10870.5	9924.29	7850.3	0.91296	0.722168	0	-0.131376	-0.469593
P61957	1	1	6.8171	Sumo2	0.36722	Small ubiquitin-related modifier 2 OS=Mus musculus OX=10090 GN=Sumo2 PE=1 SV=1	9148.15	6926.55	9006.62	7242.33	6021.75	6827.52	8037.35	8124.47	6424.63	1.01084	0.799347	0	0.0155539	-0.323106
P09542	21	16	243.686	Myl3	0.00053	Myosin light chain 3 OS=Mus musculus OX=10090 GN=Myl3 PE=1 SV=4	241433	235605	149901	156091	124767	117115	238519	152996	120941	0.64144	0.507048	0	-0.640614	-0.979804
Q60972	7	1	51.7015	Rbbp4	0.19751	Histone-binding protein RBBP4 OS=Mus musculus OX=10090 GN=Rbbp4 PE=1 SV=5	4251.86	3650.64	4254.17	5105.75	3613.58	3784.54	3951.25	4679.96	3699.06	1.18442	0.936174	0	0.244186	-0.0951514
Q63844	5	4	38.92	Mapk3	0.01083	Mitogen-activated protein kinase 3 OS=Mus musculus OX=10090 GN=Mapk3 PE=1 SV=5	4641.94	5257.81	3612.06	3953.25	3061.24	2913.5	4949.87	3782.65	2987.37	0.764192	0.603525	0	-0.387993	-0.728515
Q9D1J3	1	1	6.7897	Sarnp	0.16617	SAP domain-containing ribonucleoprotein OS=Mus musculus OX=10090 GN=Sarnp PE=1 SV=3	9327.46	7745.16	10622.3	10232.2	7627.72	8839.56	8536.31	10427.2	8233.64	1.22152	0.964543	0	0.288673	-0.052083
Q9D0I9	18	16	137.73	Rars	0.05974	Arginine--tRNA ligase_ cytoplasmic OS=Mus musculus OX=10090 GN=Rars PE=1 SV=2	12431	15126	11847.8	12333	9997.98	9092.57	13778.5	12090.4	9545.27	0.877483	0.692766	0	-0.188556	-0.52956
Q9D1G1	12	4	106.705	Rab1b	0.03067	Ras-related protein Rab-1B OS=Mus musculus OX=10090 GN=Rab1b PE=1 SV=1	2841.61	3130.57	3757.7	3876.43	2886.79	3132.91	2986.09	3817.07	3009.85	1.27828	1.00796	0	0.354205	0.0114332
Q9CPV4	6	6	39.2414	Glod4	0.21372	Glyoxalase domain-containing protein 4 OS=Mus musculus OX=10090 GN=Glod4 PE=1 SV=1	3259.28	2986.97	3777.66	2995.04	2640.76	2697.7	3123.12	3386.35	2669.23	1.08428	0.854666	0	0.116741	-0.226567
P18572	8	7	73.5837	Bsg	0.0221	Basigin OS=Mus musculus OX=10090 GN=Bsg PE=1 SV=2	17659	15234.7	14231.8	14051.8	10768.8	11495.3	16446.9	14141.8	11132.1	0.859849	0.676851	0	-0.217845	-0.56309
Q61510	1	1	6.0623	Trim25	0.03063	E3 ubiquitin/ISG15 ligase TRIM25 OS=Mus musculus OX=10090 GN=Trim25 PE=1 SV=2	6161.09	5714.79	6352.69	5867.7	4680.27	4936.84	5937.94	6110.19	4808.55	1.02901	0.809802	0	0.0412562	-0.30436
Q3TXS7	16	15	128.498	Psmd1	0.04025	26S proteasome non-ATPase regulatory subunit 1 OS=Mus musculus OX=10090 GN=Psmd1 PE=1 SV=1	3079.85	2993.47	4828.93	4206.4	3288.66	3818.5	3036.66	4517.67	3553.58	1.48771	1.17023	0	0.573092	0.226788
Q6IRU2	25	20	286.707	Tpm4	0.01038	Tropomyosin alpha-4 chain OS=Mus musculus OX=10090 GN=Tpm4 PE=1 SV=3	29221.4	27580.7	37027.1	38171.4	28530.7	30612.2	28401.1	37599.2	29571.5	1.32387	1.04121	0	0.404759	0.0582605
Q9CX34	8	6	72.5971	Sugt1	0.00826	Protein SGT1 homolog OS=Mus musculus OX=10090 GN=Sugt1 PE=1 SV=3	8798.94	8523.69	10073.2	10760.5	8197.96	8184.58	8661.31	10416.9	8191.27	1.20269	0.945731	0	0.266263	-0.0804984
Q99L43	3	3	20.1791	Cds2	0.00708	Phosphatidate cytidylyltransferase 2 OS=Mus musculus OX=10090 GN=Cds2 PE=1 SV=1	1517.48	1592.31	1916.99	2015.68	1569.47	1522.49	1554.89	1966.33	1545.98	1.26461	0.994265	0	0.338692	-0.00829807
P59326;Q8BYK6;Q91YT7	1	1	13.4646	Ythdf1	0.66182	YTH domain-containing family protein 1 OS=Mus musculus OX=10090 GN=Ythdf1 PE=1 SV=1	688.052	705.397	929.911	521.67	566	575.248	696.724	725.79	570.624	1.04172	0.81901	0	0.0589644	-0.288048
P47758	9	9	67.6545	Srprb	0.07471	Signal recognition particle receptor subunit beta OS=Mus musculus OX=10090 GN=Srprb PE=1 SV=1	10900.1	9253.41	12254.5	11995	9622.47	9437.74	10076.8	12124.8	9530.1	1.20324	0.945751	0	0.266924	-0.0804681
Q9QZ06	1	1	6.0569	Tollip	0.47271	Toll-interacting protein OS=Mus musculus OX=10090 GN=Tollip PE=1 SV=1	508.783	242.134	573.101	517.439	387.441	468.844	375.459	545.27	428.143	1.45228	1.14032	0	0.538317	0.189437
Q6P069	7	6	49.2951	Sri	0.11041	Sorcin OS=Mus musculus OX=10090 GN=Sri PE=1 SV=1	8899.48	7451.14	10003.7	9931.61	7451.93	8193.12	8175.31	9967.66	7822.53	1.21924	0.956848	0	0.285982	-0.0636387
Q9Z1D1	5	4	47.51	Eif3g	0.00697	Eukaryotic translation initiation factor 3 subunit G OS=Mus musculus OX=10090 GN=Eif3g PE=1 SV=2	5254.4	5465.61	5689.9	6008.94	4602.42	4576.58	5360	5849.42	4589.5	1.09131	0.856249	0	0.12606	-0.223897
Q8R146	3	3	18.5592	Ah	0.01151	Acylamino-acid-releasing enzyme OS=Mus musculus OX=10090 GN=Apeh PE=1 SV=3	615.86	762.917	1425.64	1623.61	1251.95	1138.54	689.388	1524.62	1195.25	2.21156	1.73378	0	1.14506	0.79392
O88543	3	2	25.6922	Cops3	0.65556	COP9 signalosome complex subunit 3 OS=Mus musculus OX=10090 GN=Cops3 PE=1 SV=3	7374.97	3383.03	4117.84	5025.35	2803.13	4360.25	5379	4571.59	3581.69	0.849897	0.665865	0	-0.23464	-0.586698
Q61543	6	3	45.6213	Glg1	0.01367	Golgi apparatus protein 1 OS=Mus musculus OX=10090 GN=Glg1 PE=1 SV=1	1709.2	1526.31	2228.12	2189.19	1732.16	1727.26	1617.75	2208.66	1729.71	1.36526	1.0692	0	0.449177	0.0965368
O08663	1	1	6.2974	Metap2	0.05621	Methionine aminopeptidase 2 OS=Mus musculus OX=10090 GN=Metap2 PE=1 SV=1	854.327	896.405	1325.2	1648.06	1041.56	1286.87	875.366	1486.63	1164.21	1.6983	1.32997	0	0.764087	0.411399
Q9ERP3;Q38HM4	3	3	19.3858	Trim54	0.00524	Tripartite motif-containing protein 54 OS=Mus musculus OX=10090 GN=Trim54 PE=1 SV=1	4825.48	5150.78	3756.51	4070.94	3159.68	2963.45	4988.13	3913.72	3061.57	0.784607	0.61377	0	-0.349958	-0.704229
O88746	6	5	44.4294	Tom1	0.00938	Target of Myb protein 1 OS=Mus musculus OX=10090 GN=Tom1 PE=1 SV=1	1069.12	1014.43	968.978	1032	800.31	763.112	1041.78	1000.49	781.711	0.960369	0.750363	0	-0.0583398	-0.414339
P26638	17	14	140.342	Sars	0.00866	Serine--tRNA ligase_ cytoplasmic OS=Mus musculus OX=10090 GN=Sars PE=1 SV=3	4561.36	5146.77	7962.14	7542.25	6187.12	5921.23	4854.07	7752.19	6054.18	1.59705	1.24724	0	0.675411	0.318737
Q9ER00	3	3	19.1849	Stx12	0.23284	Syntaxin-12 OS=Mus musculus OX=10090 GN=Stx12 PE=1 SV=1	696.603	673.296	1157.24	795.059	780.692	743.868	684.95	976.151	762.28	1.42514	1.1129	0	0.511107	0.154324
P28650	3	3	20.4392	Adssl1	0.11816	Adenylosuccinate synthetase isozyme 1 OS=Mus musculus OX=10090 GN=Adssl1 PE=1 SV=2	2548	2753.82	2884.78	2381.97	1949.71	2158.62	2650.91	2633.38	2054.17	0.993384	0.774891	0	-0.00957634	-0.367935
Q9D6N5	1	1	6.2936	Drap1	0.61968	Dr1-associated corepressor OS=Mus musculus OX=10090 GN=Drap1 PE=1 SV=3	199.272	382.852	351.477	524.614	455.316	227.372	291.062	438.045	341.344	1.50499	1.17275	0	0.589753	0.2299
Q5SUS0	1	1	12.4349	Fbxw10	0.34664	F-box/WD repeat-containing protein 10 OS=Mus musculus OX=10090 GN=Fbxw10 PE=2 SV=1	1716.61	1663.88	1138.23	119.548	442.617	537.263	1690.25	628.889	489.94	0.37207	0.289863	0	-1.42636	-1.78656
P14685	16	14	122.642	Psmd3	0.04486	26S proteasome non-ATPase regulatory subunit 3 OS=Mus musculus OX=10090 GN=Psmd3 PE=1 SV=3	6528.61	6022.76	7649.87	8788.32	6389.98	6410.59	6275.69	8219.09	6400.28	1.30967	1.01985	0	0.389206	0.0283623
Q9D4H1	1	1	6.0304	Exoc2	0.00305	Exocyst complex component 2 OS=Mus musculus OX=10090 GN=Exoc2 PE=1 SV=1	7177.07	6818.37	10625.7	10062.9	7917.68	8189.07	6997.72	10344.3	8053.37	1.47824	1.15086	0	0.563884	0.202708
O54734	14	14	131.069	Ddost	0.02945	Dolichyl-diphosphooligosaccharide--protein glycosyltransferase 48 kDa subunit OS=Mus musculus OX=10090 GN=Ddost PE=1 SV=2	9084.66	9625.45	13213.7	15510.2	10631.4	11724.6	9355.06	14361.9	11178	1.53521	1.19486	0	0.618433	0.25684
Q9R062	9	8	81.8792	Gyg1	0.00624	Glycogenin-1 OS=Mus musculus OX=10090 GN=Gyg1 PE=1 SV=3	18987.6	20885.9	15295.7	16358.1	12626.1	11985.8	19936.8	15826.9	12305.9	0.793853	0.617249	0	-0.333055	-0.696076
Q9D1M4	2	2	12.119	Eef1e1	0.00102	Eukaryotic translation elongation factor 1 epsilon-1 OS=Mus musculus OX=10090 GN=Eef1e1 PE=1 SV=1	1061.83	1005.93	1661.03	1608.52	1282.34	1258.53	1033.88	1634.77	1270.43	1.5812	1.2288	0	0.661021	0.297253
Q6PKN7	1	1	6.994	Inca1	0.09019	Protein INCA1 OS=Mus musculus OX=10090 GN=Inca1 PE=2 SV=1	13839.5	11756.7	14931.9	15617.2	11430.7	12307.5	12798.1	15274.6	11869.1	1.19351	0.927412	0	0.255206	-0.108718
Q9WUU7	3	2	20.0823	Ctsz	0.67071	Cathepsin Z OS=Mus musculus OX=10090 GN=Ctsz PE=1 SV=1	1589.64	1256.73	1807.88	780.575	1000.39	1010.42	1423.19	1294.23	1005.41	0.909387	0.706448	0	-0.137034	-0.501345
P17225;Q91Z31	16	11	160.28	Ptbp1	0.00743	Polypyrimidine tract-binding protein 1 OS=Mus musculus OX=10090 GN=Ptbp1 PE=1 SV=2	12547.8	12478.6	21117.4	21671.5	15379.1	17843.4	12513.2	21394.5	16611.2	1.70975	1.32749	0	0.773787	0.408706
Q6NZJ6	19	18	151	Eif4g1	0.07526	Eukaryotic translation initiation factor 4 gamma 1 OS=Mus musculus OX=10090 GN=Eif4g1 PE=1 SV=1	3471.99	4138.1	4755.15	5168.73	3929.01	3774.2	3805.04	4961.94	3851.6	1.30404	1.01224	0	0.382993	0.0175461
P47757	12	7	100.042	Capzb	0.00516	F-actin-capping protein subunit beta OS=Mus musculus OX=10090 GN=Capzb PE=1 SV=3	22511.5	22555.5	22825.6	22820.7	17084.3	18341.4	22533.5	22823.2	17712.9	1.01286	0.786069	0	0.0184294	-0.347273
P35922	3	2	19.3344	Fmr1	0.00696	Synaptic functional regulator FMR1 OS=Mus musculus OX=10090 GN=Fmr1 PE=1 SV=1	452.395	483.143	910.537	830.887	631.431	718.722	467.769	870.712	675.076	1.86141	1.44318	0	0.896398	0.529254
P63024;Q62442	4	1	36.2659	Vamp3	0.09866	Vesicle-associated membrane protein 3 OS=Mus musculus OX=10090 GN=Vamp3 PE=1 SV=1	9357.11	9767.59	9695.01	11611.5	8351.75	8125.29	9562.35	10653.3	8238.52	1.11409	0.861558	0	0.15586	-0.21498
O35226	3	3	26.8844	Psmd4	0.16486	26S proteasome non-ATPase regulatory subunit 4 OS=Mus musculus OX=10090 GN=Psmd4 PE=1 SV=1	5277.24	5414.81	5620.87	6923.18	4585.32	5114.49	5346.03	6272.02	4849.9	1.17321	0.907198	0	0.230464	-0.140511
P62627	3	3	20.2783	Dynlrb1	0.03486	Dynein light chain roadblock-type 1 OS=Mus musculus OX=10090 GN=Dynlrb1 PE=1 SV=3	1271.57	1063.64	2085.61	2124.12	1811.02	1441.11	1167.61	2104.87	1626.06	1.80272	1.39265	0	0.850175	0.47783
Q9DAR7	1	1	6.0629	Dcps	0.08107	m7GpppX diphosphatase OS=Mus musculus OX=10090 GN=Dcps PE=1 SV=1	1885.27	1534.78	2360.44	2593.06	1789.58	2036.69	1710.02	2476.75	1913.13	1.44837	1.11878	0	0.534432	0.161922
Q9CQV8	15	7	161.637	Ywhab	0.013	14-3-3 protein beta/alpha OS=Mus musculus OX=10090 GN=Ywhab PE=1 SV=3	17976	16909.9	25954.2	25203.8	18596.7	20873.4	17443	25579	19735.1	1.46644	1.1314	0	0.552313	0.178115
Q62095	20	2	171.6	Ddx3y	0.08367	ATP-dependent RNA helicase DDX3Y OS=Mus musculus OX=10090 GN=Ddx3y PE=1 SV=2	4229.59	3478.25	3947.99	3735.33	2912.38	3010.84	3853.92	3841.66	2961.61	0.996818	0.768467	0	-0.00459729	-0.379945
P63044	3	1	22.512	Vamp2	0.03769	Vesicle-associated membrane protein 2 OS=Mus musculus OX=10090 GN=Vamp2 PE=1 SV=2	888.604	836.321	884.487	979.667	740.827	696.089	862.462	932.077	718.458	1.08072	0.833031	0	0.111988	-0.263557
P62843	4	4	56.4195	Rps15	0.01091	40S ribosomal protein S15 OS=Mus musculus OX=10090 GN=Rps15 PE=1 SV=2	22454.1	23811.7	24068.5	25616.1	19259.4	19034.3	23132.9	24842.3	19146.8	1.07389	0.827689	0	0.102853	-0.272839
O70400	11	11	96.9449	Pdlim1	0.02678	PDZ and LIM domain protein 1 OS=Mus musculus OX=10090 GN=Pdlim1 PE=1 SV=4	5988.08	6777.58	9365.34	8863.93	7349.8	6699.61	6382.83	9114.64	7024.7	1.42799	1.10056	0	0.513989	0.13824
Q9CW03	8	7	50.9642	Smc3	0.01983	Structural maintenance of chromosomes protein 3 OS=Mus musculus OX=10090 GN=Smc3 PE=1 SV=2	19212.8	16891.7	14677.1	15511.7	12247.3	11018.4	18052.3	15094.4	11632.9	0.83615	0.644399	0	-0.258166	-0.633974
Q60760	3	2	25.9265	Grb10	0.0576	Growth factor receptor-bound protein 10 OS=Mus musculus OX=10090 GN=Grb10 PE=1 SV=2	910.903	999.555	1388.13	1794.69	1150.92	1296.55	955.229	1591.41	1223.74	1.666	1.28109	0	0.736388	0.357375
Q3V1L4	5	5	31.5091	Nt5c2	0.00115	Cytosolic purine 5'-nucleotidase OS=Mus musculus OX=10090 GN=Nt5c2 PE=1 SV=2	1357.4	1292.42	2104.12	2118.37	1582.9	1662.4	1324.91	2111.25	1622.65	1.5935	1.22472	0	0.672198	0.292458
P01896;P01897;P01899	1	1	6.2058	2 SV	0.03392	H-2 class I histocompatibility antigen_ alpha chain (Fragment) OS=Mus musculus OX=10090 PE=2 SV=1	1213.17	1352.84	1701.1	1917.05	1434.11	1346.37	1283.01	1809.08	1390.24	1.41003	1.08358	0	0.495725	0.115804
Q3UPH1	6	5	42.3504	Prrc1	0.02259	Protein PRRC1 OS=Mus musculus OX=10090 GN=Prrc1 PE=1 SV=1	3776.07	4163.47	5278.52	5613.85	4013.71	4355.79	3969.77	5446.19	4184.75	1.37192	1.05416	0	0.456192	0.0760873
Q3URS9	3	3	19.5556	Ccdc51	0.05868	Coiled-coil domain-containing protein 51 OS=Mus musculus OX=10090 GN=Ccdc51 PE=1 SV=1	4290.97	3655.76	3719.12	3399.91	2548.88	2921.17	3973.36	3559.52	2735.03	0.895844	0.68834	0	-0.15868	-0.538807
Q9JMF7	1	1	6.362	Dolpp1	0.3357	Dolichyldiphosphatase 1 OS=Mus musculus OX=10090 GN=Dolpp1 PE=2 SV=1	394.734	479.717	593.803	599.374	360.116	556.597	437.226	596.589	458.356	1.36449	1.04833	0	0.448358	0.0680917
Q9UKL3	2	2	12.2894	CASP8AP2	0.05819	CASP8-associated protein 2 OS=Homo sapiens OX=9606 GN=CASP8AP2 PE=1 SV=1	4267.04	3703.79	4542.57	4781.61	3497	3666.26	3985.41	4662.09	3581.63	1.16979	0.898685	0	0.226248	-0.154113
P97352	1	1	6.518	S100a13	0.14392	Protein S100-A13 OS=Mus musculus OX=10090 GN=S100a13 PE=1 SV=1	2304.92	2472.43	2080.57	2678.35	1810.99	1845	2388.67	2379.46	1827.99	0.996142	0.765276	0	-0.00557653	-0.385949
Q9WUZ7	6	5	49.3307	Sh3bgr	0.0019	SH3 domain-binding glutamic acid-rich protein OS=Mus musculus OX=10090 GN=Sh3bgr PE=1 SV=1	4727.26	5076.6	2275.21	2635.65	1829.51	1942.84	4901.93	2455.43	1886.17	0.50091	0.384782	0	-0.997375	-1.37789
Q9R0Q3	6	6	71.5413	Tmed2	0.03572	Transmembrane emp24 domain-containing protein 2 OS=Mus musculus OX=10090 GN=Tmed2 PE=1 SV=1	9480.93	9376.62	12415.8	11936.3	8682.19	10017.2	9428.77	12176	9349.68	1.29137	0.991611	0	0.368901	-0.0121536
P19123	2	2	23.1689	Tnnc1	0.00037	Troponin C_ slow skeletal and cardiac muscles OS=Mus musculus OX=10090 GN=Tnnc1 PE=1 SV=1	19042.6	18910.8	11805.8	11848	9420.25	8735.96	18976.7	11826.9	9078.11	0.623232	0.478381	0	-0.682159	-1.06377
P05201	17	17	178.636	Got1	0.00203	Aspartate aminotransferase_ cytoplasmic OS=Mus musculus OX=10090 GN=Got1 PE=1 SV=3	16334.2	17366	12914.3	13397.6	10388.7	9794.32	16850.1	13156	10091.5	0.780767	0.598901	0	-0.357037	-0.739611
P60766	4	4	40.5201	Cdc42	0.00969	Cell division control protein 42 homolog OS=Mus musculus OX=10090 GN=Cdc42 PE=1 SV=2	7444.11	6772.94	12090.1	11052.4	8538.69	9207.66	7108.52	11571.2	8873.17	1.6278	1.24824	0	0.702921	0.319901
Q9ES97	1	1	6.354	Rtn3	0.00106	Reticulon-3 OS=Mus musculus OX=10090 GN=Rtn3 PE=1 SV=2	743.699	650.785	1905.82	1993.49	1542.24	1445.75	697.242	1949.65	1494	2.79624	2.14272	0	1.48349	1.09944
P97351	24	20	225.152	Rps3a	0.00242	40S ribosomal protein S3a OS=Mus musculus OX=10090 GN=Rps3a PE=1 SV=3	28884.8	30068	35039.9	34835.4	26338.2	27196.3	29476.4	34937.6	26767.2	1.18527	0.908089	0	0.24522	-0.139094
Q923T9	5	2	39.5277	Camk2g	0.30999	Calcium/calmodulin-dependent protein kinase type II subunit gamma OS=Mus musculus OX=10090 GN=Camk2g PE=1 SV=1	1472.43	1508.94	1425.35	1807.44	1071.74	1404.64	1490.68	1616.4	1238.19	1.08433	0.83062	0	0.116806	-0.26774
Q9CR86	5	4	38.7526	Carhsp1	0.00173	Calcium-regulated heat stable protein 1 OS=Mus musculus OX=10090 GN=Carhsp1 PE=1 SV=1	2134.8	2103.83	3240.94	3111.84	2365.42	2500.49	2119.32	3176.39	2432.95	1.49878	1.14799	0	0.583787	0.199108
P06801	8	7	62.4783	Me1	0.00213	NADP-dependent malic enzyme OS=Mus musculus OX=10090 GN=Me1 PE=1 SV=2	1579.87	1383.25	3386.99	3735.63	2719.52	2734.22	1481.56	3561.31	2726.87	2.40375	1.84054	0	1.26529	0.880129
P28663	6	2	46.7965	Napb	0.00047	Beta-soluble NSF attachment protein OS=Mus musculus OX=10090 GN=Napb PE=1 SV=2	3341.35	3303.31	4236.98	4164.84	3175.95	3254.98	3322.33	4200.91	3215.46	1.26445	0.967834	0	0.338506	-0.0471686
Q6PD26	2	2	12.927	Pigs	0.0239	GPI transamidase component PIG-S OS=Mus musculus OX=10090 GN=Pigs PE=1 SV=3	281.846	289.921	553.089	583.161	372.252	496.277	285.883	568.125	434.264	1.98726	1.51903	0	0.990782	0.603148
Q9JIG8	2	2	13.9799	Praf2	0.01299	PRA1 family protein 2 OS=Mus musculus OX=10090 GN=Praf2 PE=1 SV=1	871.571	753.145	1777.11	1959.52	1262.64	1592.06	812.358	1868.31	1427.35	2.29986	1.75704	0	1.20155	0.813151
Q9JM76	9	9	79.3347	Arpc3	0.02548	Actin-related protein 2/3 complex subunit 3 OS=Mus musculus OX=10090 GN=Arpc3 PE=1 SV=3	6503.89	6345.12	9152.95	9063.28	6411.1	7505	6424.51	9108.12	6958.05	1.41771	1.08305	0	0.503567	0.115097
Q8R001	1	1	6.1129	Mapre2	0.0693	Microtubule-associated protein RP/EB family member 2 OS=Mus musculus OX=10090 GN=Mapre2 PE=1 SV=1	1111.42	884.79	859.524	935.336	677.911	691.575	998.104	897.43	684.743	0.899135	0.686044	0	-0.15339	-0.543627
O09106	5	1	39.2814	Hdac1	3e-05	Histone deacetylase 1 OS=Mus musculus OX=10090 GN=Hdac1 PE=1 SV=1	3061.4	3096.17	3168.82	3152.56	2414.75	2408.36	3078.78	3160.69	2411.55	1.0266	0.783281	0	0.0378797	-0.352398
Q3UX10	2	1	16.1883	Tubal3	0.15796	Tubulin alpha chain-like 3 OS=Mus musculus OX=10090 GN=Tubal3 PE=2 SV=2	5056.4	5397.57	6661.13	7898.46	4826.35	6280.48	5226.99	7279.8	5553.42	1.39273	1.06245	0	0.477918	0.0873958
P58774	23	8	246.065	Tpm2	0.00326	Tropomyosin beta chain OS=Mus musculus OX=10090 GN=Tpm2 PE=1 SV=1	7550.67	7101.09	10987.7	11035.5	8125.09	8654.34	7325.88	11011.6	8389.71	1.50311	1.14522	0	0.58795	0.195619
P28738	10	2	82.4726	Kif5c	0.00887	Kinesin heavy chain isoform 5C OS=Mus musculus OX=10090 GN=Kif5c PE=1 SV=3	7466.45	6765.53	5895.26	5927.33	4285.8	4718.46	7115.99	5911.29	4502.13	0.830705	0.632678	0	-0.267591	-0.660456
P11087	28	25	212.432	Col1a1	0.00296	Collagen alpha-1(I) chain OS=Mus musculus OX=10090 GN=Col1a1 PE=1 SV=4	17592.4	16897.9	25907.9	27999.9	20221.7	20823.3	17245.1	26953.9	20522.5	1.56299	1.19005	0	0.644306	0.251019
Q91W50	6	6	44.4932	Csde1	0.00025	Cold shock domain-containing protein E1 OS=Mus musculus OX=10090 GN=Csde1 PE=1 SV=1	54705.2	52939.6	104475	109684	80601	82258.5	53822.4	107080	81429.7	1.98951	1.51293	0	0.99241	0.597349
Q9EPU0	3	2	25.5173	Upf1	0.2985	Regulator of nonsense transcripts 1 OS=Mus musculus OX=10090 GN=Upf1 PE=1 SV=2	1067.48	1366.22	1383.47	1116.36	1043.43	856.785	1216.85	1249.92	950.106	1.02717	0.780791	0	0.0386788	-0.356992
Q8C166	5	4	40.6146	Cpne1	0.0067	Copine-1 OS=Mus musculus OX=10090 GN=Cpne1 PE=1 SV=1	1448.66	1154.79	2949.67	3036.32	2318.93	2226.31	1301.73	2992.99	2272.62	2.29924	1.74585	0	1.20116	0.803928
P48428	7	6	52.8464	Tbca	0.02416	Tubulin-specific chaperone A OS=Mus musculus OX=10090 GN=Tbca PE=1 SV=3	6899.64	6597.08	7326.93	7408.76	5280.4	5905.04	6748.36	7367.85	5592.72	1.0918	0.828752	0	0.126706	-0.270988
Q9R0P3	9	8	119.813	Esd	0.0936	S-formylglutathione hydrolase OS=Mus musculus OX=10090 GN=Esd PE=1 SV=1	24345.3	25635.2	27474.3	28547.5	19209.5	23296.7	24990.3	28010.9	21253.1	1.12087	0.850454	0	0.164622	-0.233695
Q61598	25	17	256.829	Gdi2	0.05501	Rab GDP dissociation inhibitor beta OS=Mus musculus OX=10090 GN=Gdi2 PE=1 SV=1	19085.7	18415.4	24878	26386.3	17627	21263.9	18750.6	25632.2	19445.5	1.36701	1.03706	0	0.451023	0.0524984
Q9D7G0	4	1	26.7761	Prps1	0.06038	Ribose-phosphate pyrophosphokinase 1 OS=Mus musculus OX=10090 GN=Prps1 PE=1 SV=4	1367.67	1409.8	2008.99	1664.89	1386.14	1400.87	1388.74	1836.94	1393.51	1.32274	1.00343	0	0.403531	0.004947
O54950	1	1	6.2678	Prkag1	0.36429	5'-AMP-activated protein kinase subunit gamma-1 OS=Mus musculus OX=10090 GN=Prkag1 PE=1 SV=2	4589.69	3214.24	3330.26	4384.22	2966.21	2879.8	3901.97	3857.24	2923	0.988538	0.74911	0	-0.016632	-0.41675
P70698;P70303	13	13	122.974	Ctps1	0.01241	CTP synthase 1 OS=Mus musculus OX=10090 GN=Ctps1 PE=1 SV=2	7009.76	7042.12	11054.7	12477.1	8362.7	9463.87	7025.94	11765.9	8913.28	1.67464	1.26863	0	0.743849	0.343266
Q8BML9	5	4	32.2007	Qars	0.13476	Glutamine--tRNA ligase OS=Mus musculus OX=10090 GN=Qars PE=1 SV=1	996.562	1432.7	1975.7	1802.7	1353.27	1504.84	1214.63	1889.2	1429.06	1.55537	1.17653	0	0.637258	0.234544
P63073	4	4	29.3454	Eif4e	0.00225	Eukaryotic translation initiation factor 4E OS=Mus musculus OX=10090 GN=Eif4e PE=1 SV=1	2277.54	2214.04	2994.74	2858.33	2187.76	2236.31	2245.79	2926.54	2212.03	1.30312	0.984967	0	0.381969	-0.0218527
O70378	1	1	6.055	Emc8	0.62007	ER membrane protein complex subunit 8 OS=Mus musculus OX=10090 GN=Emc8 PE=1 SV=1	1574.86	1676.35	1504.2	2463.73	1217.39	1780.81	1625.61	1983.96	1499.1	1.22044	0.922177	0	0.287406	-0.116885
Q9JK81	1	1	12.2518	Myg1	0.16964	UPF0160 protein MYG1_ mitochondrial OS=Mus musculus OX=10090 GN=Myg1 PE=1 SV=1	84.6022	92.1922	223.476	215.093	98.8642	232.377	88.3972	219.284	165.621	2.48067	1.8736	0	1.31073	0.905811
P27659	20	19	206.081	Rpl3	0.01662	60S ribosomal protein L3 OS=Mus musculus OX=10090 GN=Rpl3 PE=1 SV=3	29663.5	32070.2	45383.1	45032.8	36266.5	31983	30866.8	45207.9	34124.7	1.46461	1.10555	0	0.550518	0.14476
P42669	3	1	19.5515	Pura	0.0258	Transcriptional activator protein Pur-alpha OS=Mus musculus OX=10090 GN=Pura PE=1 SV=1	361.492	499.651	871.254	975.477	692.914	700.95	430.572	923.366	696.932	2.14451	1.61862	0	1.10065	0.694765
P28352	6	6	42.5013	Ax1	0.01445	DNA-(apurinic or apyrimidinic site) lyase OS=Mus musculus OX=10090 GN=Apex1 PE=1 SV=2	4161.19	4087.61	3224.82	3410.3	2288.88	2712.09	4124.4	3317.56	2500.49	0.804374	0.606267	0	-0.314061	-0.721975
P48722	10	7	87.6791	Hspa4l	0.09289	Heat shock 70 kDa protein 4L OS=Mus musculus OX=10090 GN=Hspa4l PE=1 SV=2	66662.4	91264.8	67107	67540.2	51014	50410.8	78963.6	67323.6	50712.4	0.85259	0.642225	0	-0.230076	-0.63885
P22907	3	3	20.0304	Hmbs	0.09323	Porphobilinogen deaminase OS=Mus musculus OX=10090 GN=Hmbs PE=1 SV=2	376.15	382.604	409.25	463.661	302.018	355.146	379.377	436.456	328.582	1.15045	0.86611	0	0.202203	-0.207378
Q9D8N0	29	25	280.934	Eef1g	0.00259	Elongation factor 1-gamma OS=Mus musculus OX=10090 GN=Eef1g PE=1 SV=3	22060.4	21996.5	36593.7	34078.1	27392	25799	22028.5	35335.9	26595.5	1.6041	1.20732	0	0.681764	0.271812
Q8R480	1	1	6.4096	Nup85	0.04205	Nuclear pore complex protein Nup85 OS=Mus musculus OX=10090 GN=Nup85 PE=1 SV=1	218.68	263.084	642.24	666.998	371.009	614.374	240.882	654.619	492.692	2.71759	2.04537	0	1.44233	1.03236
Q9R0P9	6	4	40.1612	Uchl1	0.02587	Ubiquitin carboxyl-terminal hydrolase isozyme L1 OS=Mus musculus OX=10090 GN=Uchl1 PE=1 SV=1	5513.15	6096.77	6618.11	6876.11	5235.85	4914.31	5804.96	6747.11	5075.08	1.1623	0.874266	0	0.216983	-0.193856
Q99JR1	2	2	12.5301	Sfxn1	0.07293	Sideroflexin-1 OS=Mus musculus OX=10090 GN=Sfxn1 PE=1 SV=3	261.537	620.752	1398.11	1471.96	1096.4	1060.52	441.145	1435.04	1078.46	3.25298	2.44468	0	1.70176	1.28965
P53026	12	12	125.539	Rpl10a	0.15935	60S ribosomal protein L10a OS=Mus musculus OX=10090 GN=Rpl10a PE=1 SV=3	26164.1	32683.4	24518.9	31143.4	21209.1	20604.9	29423.7	27831.2	20907	0.945874	0.710548	0	-0.0802794	-0.492995
Q8VCW8	1	1	6.3749	Acsf2	0.00708	Acyl-CoA synthetase family member 2_ mitochondrial OS=Mus musculus OX=10090 GN=Acsf2 PE=1 SV=1	1608.18	1928.15	926.047	1080.82	746.46	760.784	1768.17	1003.43	753.622	0.567498	0.426217	0	-0.817312	-1.23034
Q80UM3	5	4	31.4217	Naa15	0.01461	N-alpha-acetyltransferase 15_ NatA auxiliary subunit OS=Mus musculus OX=10090 GN=Naa15 PE=1 SV=1	746.384	827.162	1646.61	1566.81	1068.14	1343.65	786.773	1606.71	1205.89	2.04215	1.53271	0	1.03009	0.616084
Q61595	20	20	160.935	Ktn1	0.0024	Kinectin OS=Mus musculus OX=10090 GN=Ktn1 PE=1 SV=1	4304.11	4139.83	4411.56	4457.69	3399.08	3257.2	4221.97	4434.62	3328.14	1.05037	0.788291	0	0.0708941	-0.343201
Q9WV35	8	8	57.0731	Apobec2	0.02303	C->U-editing enzyme APOBEC-2 OS=Mus musculus OX=10090 GN=Apobec2 PE=1 SV=1	6136.23	6402.7	6614.29	5881.28	4539.36	4834.78	6269.46	6247.79	4687.07	0.996542	0.747603	0	-0.00499743	-0.419655
Q9JIF7	22	19	180.118	Copb1	0.0032	Coatomer subunit beta OS=Mus musculus OX=10090 GN=Copb1 PE=1 SV=1	4967.96	4662.5	7845.05	8192.95	6231.16	5777.62	4815.23	8019	6004.39	1.66534	1.24696	0	0.735818	0.318414
P30115	1	1	6.3542	Gsta3	0.12713	Glutathione S-transferase A3 OS=Mus musculus OX=10090 GN=Gsta3 PE=1 SV=2	47021.8	39911.7	42106.4	47888.5	31006.2	36308.5	43466.8	44997.5	33657.4	1.03521	0.774324	0	0.0499297	-0.368991
P70195	9	9	86.5458	Psmb7	0.03076	Proteasome subunit beta type-7 OS=Mus musculus OX=10090 GN=Psmb7 PE=1 SV=1	5587.36	5658.55	6903.25	7431.39	5023.47	5693.13	5622.95	7167.32	5358.3	1.27465	0.952933	0	0.350105	-0.0695528
Q9D8U8	2	2	12.5316	Snx5	0.00975	Sorting nexin-5 OS=Mus musculus OX=10090 GN=Snx5 PE=1 SV=1	1394.69	1168.62	3244.11	3176.52	2124.59	2674.52	1281.65	3210.32	2399.55	2.50482	1.87223	0	1.32471	0.90476
Q9CWH6	8	1	64.0263	Psma8	0.04629	Proteasome subunit alpha-type 7-like OS=Mus musculus OX=10090 GN=Psma8 PE=1 SV=1	15961.6	18372.8	12799.6	15816.8	10947.3	10413.7	17167.2	14308.2	10680.5	0.833461	0.622144	0	-0.262813	-0.684679
Q80W54	8	8	60.7041	Zmpste24	0.00133	CAAX prenyl protease 1 homolog OS=Mus musculus OX=10090 GN=Zmpste24 PE=1 SV=2	3515.43	3720.27	3237.05	3286.4	2401.56	2465.55	3617.85	3261.73	2433.56	0.901565	0.672652	0	-0.149497	-0.572067
Q9Z1L5	1	1	6.0947	Cacna2d3	0.48836	Voltage-dependent calcium channel subunit alpha-2/delta-3 OS=Mus musculus OX=10090 GN=Cacna2d3 PE=1 SV=1	835.385	1036.39	958.993	1342.05	1015.82	700.626	935.89	1150.52	858.221	1.22934	0.917011	0	0.29788	-0.124989
Q91VS7	1	1	6.1381	Mgst1	0.01593	Microsomal glutathione S-transferase 1 OS=Mus musculus OX=10090 GN=Mgst1 PE=1 SV=3	451.595	629.669	1415.29	1371.59	1110.99	966.852	540.632	1393.44	1038.92	2.57743	1.92168	0	1.36593	0.942369
Q8R1Q8	12	10	94.4467	Dync1li1	0.004	Cytoplasmic dynein 1 light intermediate chain 1 OS=Mus musculus OX=10090 GN=Dync1li1 PE=1 SV=1	2061.03	2295.27	3768.34	3674.32	2845.02	2700.53	2178.15	3721.33	2772.77	1.70848	1.27299	0	0.772714	0.348226
Q8CG70	1	1	6.079	P3h3	0.96312	Prolyl 3-hydroxylase 3 OS=Mus musculus OX=10090 GN=P3h3 PE=1 SV=1	609.957	574.024	1502.57	322.998	739.645	619.788	591.991	912.782	679.716	1.54189	1.14819	0	0.624695	0.199359
Q9QYB1	12	8	112.645	Clic4	0.02985	Chloride intracellular channel protein 4 OS=Mus musculus OX=10090 GN=Clic4 PE=1 SV=3	12782.2	11545.5	15268.1	14063.6	10677.7	11149.5	12163.9	14665.8	10913.6	1.20569	0.897212	0	0.269857	-0.156479
Q3UGR5	1	1	6.4425	Hdhd2	0.3802	Haloacid dehalogenase-like hydrolase domain-containing protein 2 OS=Mus musculus OX=10090 GN=Hdhd2 PE=1 SV=2	404.905	628.76	595.055	680.88	475.311	473.933	516.833	637.967	474.622	1.23438	0.918328	0	0.303786	-0.122919
Q8BY71	1	1	6.5512	Hat1	0.22903	Histone acetyltransferase type B catalytic subunit OS=Mus musculus OX=10090 GN=Hat1 PE=1 SV=1	1238.55	1989.22	2288.5	2655.71	1775.76	1901.38	1613.89	2472.1	1838.57	1.53177	1.13922	0	0.615198	0.188044
Q8R1F1	15	14	105.773	Fam129b	0.01727	Niban-like protein 1 OS=Mus musculus OX=10090 GN=Fam129b PE=1 SV=2	7768.51	7578.72	9862.82	8837.45	6898.64	7006.26	7673.62	9350.14	6952.45	1.21848	0.90602	0	0.285081	-0.142385
P35385	6	6	58.7324	Hspb7	0.00524	Heat shock protein beta-7 OS=Mus musculus OX=10090 GN=Hspb7 PE=1 SV=3	14527.5	15265.1	11480.9	12725.4	8753.49	9240.01	14896.3	12103.2	8996.75	0.812494	0.603959	0	-0.299571	-0.727478
Q6PDM2	8	7	54.1182	Srsf1	0.02975	Serine/arginine-rich splicing factor 1 OS=Mus musculus OX=10090 GN=Srsf1 PE=1 SV=3	4291.69	4016.18	5683.14	5897.68	3979.23	4626.93	4153.94	5790.41	4303.08	1.39396	1.0359	0	0.479186	0.0508886
P16045	8	8	115.138	Lgals1	0.01076	Galectin-1 OS=Mus musculus OX=10090 GN=Lgals1 PE=1 SV=3	62640.5	61480.5	90756.3	93231.5	63997.1	72692.5	62060.5	91993.9	68344.8	1.48233	1.10126	0	0.567863	0.139156
Q3TWW8	4	4	24.9398	Srsf6	0.05746	Serine/arginine-rich splicing factor 6 OS=Mus musculus OX=10090 GN=Srsf6 PE=1 SV=1	1650.41	1749.3	1674.8	1977.67	1324.41	1387.92	1699.85	1826.23	1356.16	1.07435	0.797812	0	0.103461	-0.325879
Q00915	13	11	119.137	Rbp1	0.0042	Retinol-binding protein 1 OS=Mus musculus OX=10090 GN=Rbp1 PE=1 SV=2	5586.96	6526.42	11789.4	11920.6	8852.58	8737.68	6056.69	11855	8795.13	1.95734	1.45213	0	0.968897	0.538175
P29268	1	1	6.0933	Ctgf	0.22252	Connective tissue growth factor OS=Mus musculus OX=10090 GN=Ctgf PE=2 SV=3	4377.54	5868.45	5530.66	5244.52	4341.06	3647.22	5123	5387.59	3994.14	1.05165	0.779649	0	0.0726519	-0.359103
Q62191	2	1	18.0668	Trim21	0.00305	E3 ubiquitin-protein ligase TRIM21 OS=Mus musculus OX=10090 GN=Trim21 PE=1 SV=1	787.827	975.174	4080.2	4234.19	2676.16	3486.26	881.501	4157.2	3081.21	4.71604	3.49541	0	2.23758	1.80546
O54931	9	7	67.3061	Akap2	0.00884	A-kinase anchor protein 2 OS=Mus musculus OX=10090 GN=Akap2 PE=1 SV=3	2465.31	2786.59	4156.94	4212.56	3206.61	2989.46	2625.95	4184.75	3098.03	1.59361	1.17978	0	0.672301	0.238514
Q91VC3	18	14	143.492	Eif4a3	0.03269	Eukaryotic initiation factor 4A-III OS=Mus musculus OX=10090 GN=Eif4a3 PE=1 SV=3	10384	10201.2	13462	11665.3	9246.61	9351.45	10292.6	12563.7	9299.03	1.22065	0.903467	0	0.287648	-0.146456
Q8CG50	3	1	21.4567	Rab43	0.01235	Ras-related protein Rab-43 OS=Mus musculus OX=10090 GN=Rab43 PE=1 SV=1	900.445	774.644	573.367	525.506	371.62	441.166	837.545	549.436	406.393	0.656009	0.485219	0	-0.608214	-1.04329
Q9WV32	11	10	101.483	Arpc1b	0.005	Actin-related protein 2/3 complex subunit 1B OS=Mus musculus OX=10090 GN=Arpc1b PE=1 SV=4	10781.3	9867.04	14285.5	14555.4	10680.6	10622.5	10324.2	14420.4	10651.5	1.39676	1.0317	0	0.482087	0.0450305
O88207	2	2	20.1354	Col5a1	0.0036	Collagen alpha-1(V) chain OS=Mus musculus OX=10090 GN=Col5a1 PE=1 SV=2	1454.67	1308.16	2759.43	2906.1	1981.26	2201.77	1381.41	2832.76	2091.51	2.05062	1.51404	0	1.03606	0.598401
P28658	4	4	26.0962	Atxn10	0.02096	Ataxin-10 OS=Mus musculus OX=10090 GN=Atxn10 PE=1 SV=2	957.622	871.884	1834.47	1894.68	1189.41	1562	914.753	1864.58	1375.7	2.03834	1.50391	0	1.02739	0.588715
Q6NV83	1	1	7.0188	U2surp	0.03675	U2 snRNP-associated SURP motif-containing protein OS=Mus musculus OX=10090 GN=U2surp PE=1 SV=3	209.086	186.996	507.172	474.603	283.591	440.368	198.041	490.888	361.98	2.47872	1.8278	0	1.30959	0.87011
Q99MR6	2	2	12.2632	Srrt	0.19018	Serrate RNA effector molecule homolog OS=Mus musculus OX=10090 GN=Srrt PE=1 SV=1	1158.57	1100.35	1407.22	2184.77	1311.84	1334.25	1129.46	1796	1323.04	1.59014	1.1714	0	0.66915	0.228228
P84089	3	3	32.0307	Erh	0.00507	Enhancer of rudimentary homolog OS=Mus musculus OX=10090 GN=Erh PE=1 SV=1	4616.84	4398.78	3703.13	3894.95	2663.32	2933.84	4507.81	3799.04	2798.58	0.842768	0.620829	0	-0.246792	-0.687733
O09044;P60879	1	1	6.7004	Snap23	0.19117	Synaptosomal-associated protein 23 OS=Mus musculus OX=10090 GN=Snap23 PE=1 SV=1	2058.96	1751.28	3624.8	3431.66	1847.57	3348.75	1905.12	3528.23	2598.16	1.85197	1.36378	0	0.889062	0.447608
Q7TMB8	10	5	64.4968	Cyfip1	0.0268	Cytoplasmic FMR1-interacting protein 1 OS=Mus musculus OX=10090 GN=Cyfip1 PE=1 SV=1	698.616	535.405	1539.32	1679.76	988.213	1381.99	617.01	1609.54	1185.1	2.60861	1.92072	0	1.38328	0.941646
[truncated: 261 more rows]
