# Supplementary material for: Carfilzomib-specific proteasome β5/β2 inhibition drives cardiotoxicity via remodeling of protein homeostasis and the renin-angiotensin-system
Source: iScience. 2025 Jul 29;28(9):113228. doi: 10.1016/j.isci.2025.113228 (PMC12392329; doi:10.1016/j.isci.2025.113228)
Supplement: Table S4. Single-cell RNA sequencing marker genes per cluster for cluster identification, related to Figure 4 [file mmc6.xlsx]

## Sheet: scRNAseq markers genes
ENSEMBL	Symbol	p_val	avg_log2FC	pct.1	pct.2	p_val_adj	Cluster
ENSMUSG00000023886	Smoc2	1.96e-175	1.41097	0.981	0.588	5.23e-171	Fibroblasts
ENSMUSG00000048126	Col6a3	4.33e-117	1.2276	0.88	0.52	1.16e-112	Fibroblasts
ENSMUSG00000001119	Col6a1	6.2e-111	0.966409	0.963	0.698	1.65e-106	Fibroblasts
ENSMUSG00000025934	Gsta3	1.17e-108	1.36072	0.702	0.268	3.13e-104	Fibroblasts
ENSMUSG00000029096	Htra3	9.66e-104	0.986932	0.986	0.7	2.58e-99	Fibroblasts
ENSMUSG00000028339	Col15a1	4.87e-101	0.972627	0.968	0.67	1.3e-96	Fibroblasts
ENSMUSG00000020241	Col6a2	1.37e-99	0.937164	0.939	0.666	3.65e-95	Fibroblasts
ENSMUSG00000048332	Lhfp	7.92e-96	0.796192	0.973	0.728	2.11e-91	Fibroblasts
ENSMUSG00000031825	Crispld2	1.99e-92	1.11524	0.909	0.58	5.32e-88	Fibroblasts
ENSMUSG00000004098	Col5a3	5.04e-92	1.21911	0.743	0.38	1.34e-87	Fibroblasts
ENSMUSG00000021835	Bmp4	4.21e-90	1.20616	0.646	0.285	1.12e-85	Fibroblasts
ENSMUSG00000040280	Ndufa4l2	2.92e-89	0.905795	0.736	0.333	7.79e-85	Fibroblasts
ENSMUSG00000002900	Lamb1	1.79e-81	0.940684	0.858	0.527	4.77e-77	Fibroblasts
ENSMUSG00000041828	Abca8a	9.23e-81	0.926279	0.952	0.654	2.46e-76	Fibroblasts
ENSMUSG00000024678	Ms4a4d	9.04e-79	0.954184	0.617	0.286	2.41e-74	Fibroblasts
ENSMUSG00000015568	Lpl	3.3e-76	0.87919	0.966	0.743	8.79e-72	Fibroblasts
ENSMUSG00000037211	Spry1	2.19e-75	1.00846	0.817	0.519	5.84e-71	Fibroblasts
ENSMUSG00000025351	Cd63	3.21e-75	0.600157	0.99	0.816	8.56e-71	Fibroblasts
ENSMUSG00000019899	Lama2	5.6e-74	0.862357	0.816	0.522	1.49e-69	Fibroblasts
ENSMUSG00000009633	G0s2	1.07e-73	1.24492	0.777	0.421	2.86e-69	Fibroblasts
ENSMUSG00000041577	Prelp	9.55e-71	0.63548	0.853	0.556	2.55e-66	Fibroblasts
ENSMUSG00000030218	Mgp	2.5e-70	0.658932	0.998	0.793	6.67e-66	Fibroblasts
ENSMUSG00000037166	Ppp1r14a	4.75e-67	0.8987	0.804	0.518	1.27e-62	Fibroblasts
ENSMUSG00000020810	Cygb	8.42e-67	0.661177	0.986	0.732	2.25e-62	Fibroblasts
ENSMUSG00000018001	Cyth3	2.15e-66	0.975614	0.782	0.508	5.75e-62	Fibroblasts
ENSMUSG00000022261	Sdc2	3.58e-66	0.704912	0.915	0.657	9.54e-62	Fibroblasts
ENSMUSG00000029455	Aldh2	1.4e-63	0.610036	0.95	0.814	3.73e-59	Fibroblasts
ENSMUSG00000004105	Angptl2	4.75e-63	1.00171	0.719	0.408	1.27e-58	Fibroblasts
ENSMUSG00000029309	Sparcl1	5.37e-63	0.518135	0.998	0.903	1.43e-58	Fibroblasts
ENSMUSG00000036256	Igfbp7	4.48e-62	0.459243	1	0.941	1.19e-57	Fibroblasts
ENSMUSG00000019929	Dcn	1.05e-60	0.585276	1	0.792	2.81e-56	Fibroblasts
ENSMUSG00000031502	Col4a1	1.07e-60	0.580032	0.963	0.799	2.85e-56	Fibroblasts
ENSMUSG00000018339	Gpx3	8.75e-60	0.719072	0.921	0.606	2.34e-55	Fibroblasts
ENSMUSG00000068196	Col8a1	2.23e-59	0.725391	0.729	0.414	5.94e-55	Fibroblasts
ENSMUSG00000029163	Emilin1	2.48e-58	0.748755	0.724	0.467	6.63e-54	Fibroblasts
ENSMUSG00000026748	Plxdc2	2.71e-57	0.874331	0.805	0.514	7.23e-53	Fibroblasts
ENSMUSG00000030513	Pcsk6	3.5e-57	0.635673	0.856	0.536	9.34e-53	Fibroblasts
ENSMUSG00000015085	Entpd2	7.48e-57	0.649013	0.909	0.627	1.99e-52	Fibroblasts
ENSMUSG00000029718	Pcolce	6.77e-56	0.677794	0.934	0.678	1.8e-51	Fibroblasts
ENSMUSG00000052957	Gas1	2.56e-55	0.720454	0.92	0.671	6.82e-51	Fibroblasts
ENSMUSG00000031375	Bgn	6.12e-55	0.591744	0.993	0.76	1.63e-50	Fibroblasts
ENSMUSG00000005397	Nid1	1.72e-54	0.611396	0.943	0.719	4.58e-50	Fibroblasts
ENSMUSG00000032744	Heyl	1.75e-54	0.719163	0.533	0.275	4.66e-50	Fibroblasts
ENSMUSG00000026249	Serpine2	1.34e-53	0.751044	0.686	0.395	3.57e-49	Fibroblasts
ENSMUSG00000006205	Htra1	5.79e-53	0.803487	0.66	0.393	1.54e-48	Fibroblasts
ENSMUSG00000014329	Bicc1	2.02e-52	0.650518	0.861	0.611	5.39e-48	Fibroblasts
ENSMUSG00000046532	Ar	2.53e-52	0.675547	0.769	0.517	6.74e-48	Fibroblasts
ENSMUSG00000031342	Gpm6b	2.79e-52	0.764441	0.853	0.587	7.45e-48	Fibroblasts
ENSMUSG00000028763	Hspg2	6.9e-52	0.594325	0.897	0.709	1.84e-47	Fibroblasts
ENSMUSG00000019775	Rgs17	7.01e-51	0.919628	0.513	0.235	1.87e-46	Fibroblasts
ENSMUSG00000002847	Pla1a	3.17e-49	0.659096	0.593	0.32	8.45e-45	Fibroblasts
ENSMUSG00000031239	Itm2a	2.17e-48	0.659682	0.754	0.516	5.78e-44	Fibroblasts
ENSMUSG00000001506	Col1a1	1.99e-46	0.507554	0.985	0.733	5.32e-42	Fibroblasts
ENSMUSG00000026478	Lamc1	2.38e-46	0.577869	0.918	0.691	6.35e-42	Fibroblasts
ENSMUSG00000019539	Rcn3	2.98e-46	0.586509	0.905	0.697	7.95e-42	Fibroblasts
ENSMUSG00000009281	Rarres2	3.87e-46	0.477482	0.972	0.75	1.03e-41	Fibroblasts
ENSMUSG00000060703	Cd302	1.37e-45	0.525145	0.908	0.731	3.66e-41	Fibroblasts
ENSMUSG00000022894	Adamts5	2.24e-45	0.82208	0.749	0.467	5.97e-41	Fibroblasts
ENSMUSG00000030102	Itpr1	6.95e-45	0.661463	0.56	0.335	1.85e-40	Fibroblasts
ENSMUSG00000058013	Sep.11	8.69e-43	0.664594	0.676	0.456	2.32e-38	Fibroblasts
ENSMUSG00000043252	Tmem64	9.58e-43	0.738427	0.582	0.36	2.56e-38	Fibroblasts
ENSMUSG00000086503	Xist	1.05e-42	0.417424	0.995	0.981	2.8e-38	Fibroblasts
ENSMUSG00000032826	Ank2	1.11e-41	0.683343	0.58	0.36	2.97e-37	Fibroblasts
ENSMUSG00000032334	Loxl1	3.1e-40	0.532745	0.802	0.583	8.27e-36	Fibroblasts
ENSMUSG00000026837	Col5a1	1.85e-39	0.55787	0.746	0.53	4.94e-35	Fibroblasts
ENSMUSG00000038587	Akap12	1.45e-38	0.657506	0.786	0.557	3.87e-34	Fibroblasts
ENSMUSG00000036446	Lum	6.08e-38	0.521419	0.994	0.743	1.62e-33	Fibroblasts
ENSMUSG00000092341	Malat1	9.97e-38	0.306451	1	0.998	2.66e-33	Fibroblasts
ENSMUSG00000074971	Fibin	9.2e-37	0.492171	0.632	0.39	2.45e-32	Fibroblasts
ENSMUSG00000021390	Ogn	4.93e-36	0.58108	0.92	0.652	1.32e-31	Fibroblasts
ENSMUSG00000018398	Sep.08	6.75e-36	0.564617	0.588	0.405	1.8e-31	Fibroblasts
ENSMUSG00000025784	Clec3b	6.99e-36	0.425448	0.989	0.707	1.86e-31	Fibroblasts
ENSMUSG00000027955	Fam198b	7.07e-35	0.615445	0.633	0.424	1.89e-30	Fibroblasts
ENSMUSG00000069662	Marcks	1.52e-33	0.516205	0.886	0.749	4.05e-29	Fibroblasts
ENSMUSG00000054364	Rhob	5.71e-33	0.477333	0.961	0.888	1.52e-28	Fibroblasts
ENSMUSG00000026043	Col3a1	7.49e-33	0.395115	0.992	0.758	2e-28	Fibroblasts
ENSMUSG00000031431	Tsc22d3	1.03e-32	0.560013	0.949	0.858	2.76e-28	Fibroblasts
ENSMUSG00000029231	Pdgfra	1.55e-32	0.59457	0.815	0.581	4.13e-28	Fibroblasts
ENSMUSG00000023830	Igf2r	4.29e-32	0.60609	0.548	0.344	1.14e-27	Fibroblasts
ENSMUSG00000029070	Mxra8	3.17e-31	0.491135	0.826	0.629	8.45e-27	Fibroblasts
ENSMUSG00000058571	Gpc6	3.53e-31	0.595051	0.577	0.386	9.4e-27	Fibroblasts
ENSMUSG00000007097	Atp1a2	6.65e-31	0.60686	0.636	0.41	1.77e-26	Fibroblasts
ENSMUSG00000064370	mt-Cytb	1.3e-30	0.265399	0.999	0.996	3.47e-26	Fibroblasts
ENSMUSG00000041757	Plekha6	7.82e-30	0.576767	0.544	0.341	2.09e-25	Fibroblasts
ENSMUSG00000023885	Thbs2	1.96e-29	0.57676	0.51	0.306	5.21e-25	Fibroblasts
ENSMUSG00000019278	Dpep1	3.23e-29	0.698075	0.713	0.426	8.63e-25	Fibroblasts
ENSMUSG00000031740	Mmp2	1.42e-28	0.4606	0.907	0.684	3.78e-24	Fibroblasts
ENSMUSG00000096956	Snhg18	4.14e-28	0.50048	0.671	0.5	1.11e-23	Fibroblasts
ENSMUSG00000046768	Rhoj	1.15e-27	0.538535	0.855	0.685	3.06e-23	Fibroblasts
ENSMUSG00000053477	Tcf4	1.23e-27	0.315577	0.953	0.86	3.29e-23	Fibroblasts
ENSMUSG00000000359	Rem1	2.08e-27	0.551162	0.534	0.336	5.54e-23	Fibroblasts
ENSMUSG00000040488	Ltbp4	2.36e-27	0.360096	0.988	0.869	6.3e-23	Fibroblasts
ENSMUSG00000031503	Col4a2	4.5e-27	0.266937	0.829	0.631	1.2e-22	Fibroblasts
ENSMUSG00000024646	Cyb5a	5.02e-27	0.415557	0.933	0.842	1.34e-22	Fibroblasts
ENSMUSG00000071637	Cebpd	1.17e-26	0.54625	0.962	0.816	3.12e-22	Fibroblasts
ENSMUSG00000028195	Cyr61	1.99e-26	0.784577	0.694	0.518	5.31e-22	Fibroblasts
ENSMUSG00000029661	Col1a2	2.99e-26	0.346265	0.989	0.755	7.98e-22	Fibroblasts
ENSMUSG00000017144	Rnd3	3.61e-26	0.654619	0.517	0.313	9.62e-22	Fibroblasts
ENSMUSG00000073490	Ifi207	3.79e-26	0.557701	0.647	0.44	1.01e-21	Fibroblasts
ENSMUSG00000036103	Colec12	3.94e-26	0.542039	0.643	0.452	1.05e-21	Fibroblasts
ENSMUSG00000039007	Cpq	4.67e-26	0.431023	0.795	0.628	1.25e-21	Fibroblasts
ENSMUSG00000023191	P3h3	6.27e-26	0.423065	0.596	0.458	1.67e-21	Fibroblasts
ENSMUSG00000034118	Tpst1	8.01e-26	0.493861	0.535	0.37	2.14e-21	Fibroblasts
ENSMUSG00000033863	Klf9	1.66e-25	0.512516	0.948	0.853	4.44e-21	Fibroblasts
ENSMUSG00000070436	Serpinh1	2.45e-25	0.466577	0.931	0.811	6.55e-21	Fibroblasts
ENSMUSG00000025492	Ifitm3	2.49e-25	0.329088	0.996	0.978	6.65e-21	Fibroblasts
ENSMUSG00000027004	Frzb	2.72e-25	0.417325	0.522	0.356	7.25e-21	Fibroblasts
ENSMUSG00000041308	Sntb2	3.75e-25	0.483927	0.668	0.517	1e-20	Fibroblasts
ENSMUSG00000027074	Slc43a3	3.97e-25	0.509766	0.852	0.69	1.06e-20	Fibroblasts
ENSMUSG00000052684	Jun	1.35e-24	0.693458	0.927	0.874	3.61e-20	Fibroblasts
ENSMUSG00000020814	Mxra7	1.49e-24	0.500286	0.819	0.658	3.99e-20	Fibroblasts
ENSMUSG00000027953	Slc50a1	2.56e-24	0.43136	0.714	0.581	6.82e-20	Fibroblasts
ENSMUSG00000025724	Sec11a	1.31e-23	0.390691	0.814	0.702	3.51e-19	Fibroblasts
ENSMUSG00000023224	Serping1	1.55e-23	0.380903	0.975	0.733	4.14e-19	Fibroblasts
ENSMUSG00000038991	Txndc5	2.71e-23	0.392005	0.702	0.561	7.24e-19	Fibroblasts
ENSMUSG00000034810	Scn7a	2.89e-23	0.263278	0.703	0.537	7.71e-19	Fibroblasts
ENSMUSG00000029380	Cxcl1	4.16e-23	0.802251	0.602	0.428	1.11e-18	Fibroblasts
ENSMUSG00000043631	Ecm2	8.04e-23	0.396207	0.655	0.502	2.15e-18	Fibroblasts
ENSMUSG00000010830	Kdelr3	8.54e-23	0.530114	0.56	0.377	2.28e-18	Fibroblasts
ENSMUSG00000033327	Tnxb	1.6e-22	0.388581	0.86	0.642	4.28e-18	Fibroblasts
ENSMUSG00000027848	Olfml3	3.12e-22	0.430742	0.571	0.407	8.32e-18	Fibroblasts
ENSMUSG00000041801	Phlda3	4.08e-22	0.419227	0.761	0.582	1.09e-17	Fibroblasts
ENSMUSG00000020608	Smc6	5.16e-22	0.460815	0.737	0.608	1.38e-17	Fibroblasts
ENSMUSG00000020009	Ifngr1	8.94e-22	0.46881	0.809	0.691	2.39e-17	Fibroblasts
ENSMUSG00000032238	Rora	1.29e-21	0.418829	0.549	0.416	3.44e-17	Fibroblasts
ENSMUSG00000027422	Rrbp1	1.43e-21	0.409482	0.889	0.793	3.83e-17	Fibroblasts
ENSMUSG00000029635	Cdk8	3.35e-21	0.566326	0.561	0.389	8.93e-17	Fibroblasts
ENSMUSG00000045680	Tcf21	7.35e-21	0.433785	0.775	0.571	1.96e-16	Fibroblasts
ENSMUSG00000019916	P4ha1	1.64e-20	0.403481	0.604	0.482	4.39e-16	Fibroblasts
ENSMUSG00000058569	Tmed9	2.6e-20	0.332685	0.876	0.792	6.94e-16	Fibroblasts
ENSMUSG00000013663	Pten	5.06e-20	0.424655	0.667	0.542	1.35e-15	Fibroblasts
ENSMUSG00000001833	Sep.07	7.11e-20	0.312626	0.889	0.814	1.9e-15	Fibroblasts
ENSMUSG00000032547	Ryk	1.01e-19	0.41918	0.581	0.446	2.7e-15	Fibroblasts
ENSMUSG00000038418	Egr1	2.38e-19	0.411721	0.911	0.762	6.34e-15	Fibroblasts
ENSMUSG00000024168	Tmem204	2.43e-19	0.410283	0.502	0.316	6.49e-15	Fibroblasts
ENSMUSG00000020695	Mrc2	4.86e-19	0.501329	0.523	0.358	1.3e-14	Fibroblasts
ENSMUSG00000027408	Cpxm1	5.62e-19	0.541622	0.578	0.385	1.5e-14	Fibroblasts
ENSMUSG00000003617	Cp	2.95e-18	0.490294	0.686	0.501	7.86e-14	Fibroblasts
ENSMUSG00000037266	Rsrp1	3.62e-18	0.367815	0.796	0.713	9.66e-14	Fibroblasts
ENSMUSG00000032288	Imp3	5.47e-18	0.407735	0.547	0.428	1.46e-13	Fibroblasts
ENSMUSG00000019846	Lama4	8.66e-18	0.34362	0.605	0.477	2.31e-13	Fibroblasts
ENSMUSG00000002107	Celf2	4.24e-17	0.320356	0.749	0.627	1.13e-12	Fibroblasts
ENSMUSG00000028760	Eif4g3	5.38e-17	0.346949	0.516	0.411	1.43e-12	Fibroblasts
ENSMUSG00000040249	Lrp1	1.52e-16	0.330562	0.962	0.77	4.06e-12	Fibroblasts
ENSMUSG00000028530	Jak1	1.61e-16	0.315181	0.646	0.56	4.28e-12	Fibroblasts
ENSMUSG00000000530	Acvrl1	1.86e-16	0.374668	0.525	0.388	4.96e-12	Fibroblasts
ENSMUSG00000001552	Jup	1.96e-16	0.259233	0.647	0.489	5.22e-12	Fibroblasts
ENSMUSG00000026042	Col5a2	3.26e-16	0.370263	0.721	0.568	8.68e-12	Fibroblasts
ENSMUSG00000060904	Arl1	4.6e-16	0.343467	0.742	0.632	1.23e-11	Fibroblasts
ENSMUSG00000027962	Vcam1	8.25e-16	0.497632	0.576	0.4	2.2e-11	Fibroblasts
ENSMUSG00000029390	Tmed2	1.27e-15	0.289676	0.882	0.806	3.38e-11	Fibroblasts
ENSMUSG00000032353	Tmed3	2.3e-15	0.334383	0.755	0.639	6.15e-11	Fibroblasts
ENSMUSG00000032525	Nktr	2.47e-15	0.374661	0.749	0.659	6.6e-11	Fibroblasts
ENSMUSG00000020889	Nr1d1	8.63e-15	0.424332	0.511	0.385	2.3e-10	Fibroblasts
ENSMUSG00000019975	Ikbip	1.2e-14	0.363355	0.515	0.412	3.2e-10	Fibroblasts
ENSMUSG00000041891	Lman1	1.24e-14	0.297489	0.677	0.595	3.31e-10	Fibroblasts
ENSMUSG00000026223	Itm2c	1.35e-14	0.315674	0.732	0.644	3.61e-10	Fibroblasts
ENSMUSG00000009418	Nav1	2.31e-14	0.337905	0.699	0.58	6.16e-10	Fibroblasts
ENSMUSG00000039952	Dag1	2.5e-14	0.337159	0.548	0.439	6.66e-10	Fibroblasts
ENSMUSG00000022817	Itgb5	4.94e-14	0.359819	0.667	0.543	1.32e-09	Fibroblasts
ENSMUSG00000028410	Dnaja1	5.34e-14	0.39758	0.877	0.842	1.43e-09	Fibroblasts
ENSMUSG00000042116	Vwa1	1.38e-13	0.339801	0.524	0.364	3.67e-09	Fibroblasts
ENSMUSG00000028248	Pnisr	1.39e-13	0.309324	0.704	0.627	3.7e-09	Fibroblasts
ENSMUSG00000032014	Oaf	1.63e-13	0.302713	0.678	0.511	4.34e-09	Fibroblasts
ENSMUSG00000039286	Fndc3b	2.48e-13	0.336169	0.606	0.505	6.61e-09	Fibroblasts
ENSMUSG00000003316	Glg1	3.24e-13	0.391233	0.616	0.499	8.63e-09	Fibroblasts
ENSMUSG00000034160	Ogt	5.01e-13	0.32133	0.582	0.492	1.34e-08	Fibroblasts
ENSMUSG00000021877	Arf4	5.93e-13	0.308384	0.9	0.801	1.58e-08	Fibroblasts
ENSMUSG00000075702	Selenom	6.32e-13	0.25139	0.965	0.868	1.69e-08	Fibroblasts
ENSMUSG00000096145	Vkorc1	6.62e-13	0.283273	0.7	0.612	1.77e-08	Fibroblasts
ENSMUSG00000042747	Krtcap2	9.48e-13	0.26222	0.887	0.816	2.53e-08	Fibroblasts
ENSMUSG00000025381	Cnpy2	2.35e-12	0.277121	0.695	0.613	6.28e-08	Fibroblasts
ENSMUSG00000023942	Slc29a1	4.7e-12	0.318676	0.573	0.471	1.25e-07	Fibroblasts
ENSMUSG00000013622	Atraid	5.31e-12	0.282911	0.719	0.633	1.42e-07	Fibroblasts
ENSMUSG00000037926	Ssh2	5.97e-12	0.283245	0.544	0.421	1.59e-07	Fibroblasts
ENSMUSG00000029767	Calu	6.01e-12	0.308314	0.668	0.568	1.6e-07	Fibroblasts
ENSMUSG00000048376	F2r	6.39e-12	0.251676	0.523	0.427	1.7e-07	Fibroblasts
ENSMUSG00000090386	Mir99ahg	7.91e-12	0.358511	0.503	0.4	2.11e-07	Fibroblasts
ENSMUSG00000079111	Kdelr2	8.99e-12	0.381411	0.769	0.66	2.4e-07	Fibroblasts
ENSMUSG00000022324	Matn2	1.2e-11	0.269303	0.645	0.508	3.2e-07	Fibroblasts
ENSMUSG00000021760	Gpx8	1.51e-11	0.276052	0.524	0.437	4.02e-07	Fibroblasts
ENSMUSG00000028412	Slc44a1	2.83e-11	0.333371	0.51	0.409	7.56e-07	Fibroblasts
ENSMUSG00000038393	Txnip	3.37e-11	0.264978	0.937	0.874	9e-07	Fibroblasts
ENSMUSG00000002732	Fkbp7	4.2e-11	0.343422	0.579	0.474	1.12e-06	Fibroblasts
ENSMUSG00000075701	Selenos	4.57e-11	0.310867	0.676	0.587	1.22e-06	Fibroblasts
ENSMUSG00000020484	Xbp1	6.2e-11	0.261297	0.676	0.616	1.65e-06	Fibroblasts
ENSMUSG00000042675	Ypel3	1.25e-10	0.365984	0.661	0.548	3.33e-06	Fibroblasts
ENSMUSG00000053279	Aldh1a1	1.39e-10	0.363882	0.515	0.388	3.72e-06	Fibroblasts
ENSMUSG00000033209	Ttc28	1.75e-10	0.335364	0.565	0.467	4.66e-06	Fibroblasts
ENSMUSG00000016534	Lamp2	2.27e-10	0.30537	0.835	0.752	6.05e-06	Fibroblasts
ENSMUSG00000029659	Medag	2.32e-10	0.255297	0.639	0.522	6.19e-06	Fibroblasts
ENSMUSG00000029426	Scarb2	2.53e-10	0.26702	0.578	0.511	6.75e-06	Fibroblasts
ENSMUSG00000008575	Nfib	2.69e-10	0.269694	0.939	0.845	7.17e-06	Fibroblasts
ENSMUSG00000097971	Gm26917	3.07e-10	0.314055	0.529	0.445	8.18e-06	Fibroblasts
ENSMUSG00000050212	Eva1b	3.42e-10	0.275232	0.642	0.55	9.13e-06	Fibroblasts
ENSMUSG00000029781	Fkbp9	4.16e-10	0.282488	0.639	0.547	1.11e-05	Fibroblasts
ENSMUSG00000052837	Junb	6.72e-10	0.265759	0.941	0.863	1.79e-05	Fibroblasts
ENSMUSG00000031586	Rbpms	8.32e-10	0.317159	0.667	0.565	2.22e-05	Fibroblasts
ENSMUSG00000029823	Luc7l2	8.39e-10	0.304399	0.832	0.766	2.24e-05	Fibroblasts
ENSMUSG00000021756	Il6st	9.78e-10	0.338415	0.579	0.474	2.61e-05	Fibroblasts
ENSMUSG00000021268	Meg3	1.02e-09	0.327401	0.727	0.636	2.72e-05	Fibroblasts
ENSMUSG00000031565	Fgfr1	1.46e-09	0.261125	0.646	0.554	3.9e-05	Fibroblasts
ENSMUSG00000028035	Dnajb4	2.01e-09	0.2872	0.525	0.454	5.35e-05	Fibroblasts
ENSMUSG00000051579	Tceal8	2.14e-09	0.287796	0.528	0.459	5.72e-05	Fibroblasts
ENSMUSG00000004558	Ndrg2	2.28e-09	0.281273	0.66	0.542	6.07e-05	Fibroblasts
ENSMUSG00000003545	Fosb	5.93e-09	0.64224	0.62	0.535	0.000158221	Fibroblasts
ENSMUSG00000071076	Jund	8.48e-09	0.311872	0.977	0.947	0.000226224	Fibroblasts
ENSMUSG00000025130	P4hb	8.56e-09	0.25295	0.694	0.623	0.000228264	Fibroblasts
ENSMUSG00000041084	Ostc	9.36e-09	0.269297	0.785	0.702	0.000249595	Fibroblasts
ENSMUSG00000004631	Sgce	1.13e-08	0.271038	0.545	0.466	0.000300827	Fibroblasts
ENSMUSG00000005973	Rcn1	1.4e-08	0.253579	0.633	0.543	0.000373646	Fibroblasts
ENSMUSG00000034109	Golim4	1.77e-08	0.299848	0.624	0.527	0.000472552	Fibroblasts
ENSMUSG00000073489	Ifi204	3.84e-08	0.358795	0.567	0.426	0.00102347	Fibroblasts
ENSMUSG00000097554	Gm26825	4.12e-08	0.251206	0.716	0.655	0.00109945	Fibroblasts
ENSMUSG00000051495	Irf2bp2	4.4e-08	0.283267	0.772	0.697	0.00117375	Fibroblasts
ENSMUSG00000021250	Fos	5.54e-08	0.367457	0.838	0.786	0.0014767	Fibroblasts
ENSMUSG00000028967	Errfi1	7.58e-08	0.294896	0.673	0.56	0.0020228	Fibroblasts
ENSMUSG00000019978	Epb41l2	9.11e-08	0.301318	0.642	0.562	0.00242911	Fibroblasts
ENSMUSG00000039607	Rbms3	1.24e-07	0.264481	0.532	0.449	0.00330645	Fibroblasts
ENSMUSG00000022708	Zbtb20	3.56e-07	0.256774	0.975	0.88	0.00949365	Fibroblasts
ENSMUSG00000040435	Ppp1r15a	3.73e-07	0.364883	0.637	0.577	0.00994625	Fibroblasts
ENSMUSG00000024085	Man2a1	4.06e-07	0.283012	0.56	0.481	0.0108157	Fibroblasts
ENSMUSG00000020423	Btg2	5.92e-07	0.301279	0.725	0.67	0.0157904	Fibroblasts
ENSMUSG00000026473	Glul	1.91e-06	0.282947	0.58	0.504	0.0508314	Fibroblasts
ENSMUSG00000037003	Tns2	2.57e-06	0.281969	0.569	0.466	0.0685409	Fibroblasts
ENSMUSG00000022528	Hes1	1.24e-05	0.266812	0.56	0.484	0.331301	Fibroblasts
ENSMUSG00000021270	Hsp90aa1	7.23e-05	0.312185	0.83	0.824	1	Fibroblasts
ENSMUSG00000071074	Yipf3	7.94e-05	0.253335	0.515	0.446	1	Fibroblasts
ENSMUSG00000028214	Gem	8.52e-05	0.329504	0.528	0.465	1	Fibroblasts
ENSMUSG00000032855	Pkd1	0.000361414	0.262869	0.586	0.499	1	Fibroblasts
ENSMUSG00000053560	Ier2	0.00082384	0.266014	0.766	0.726	1	Fibroblasts
ENSMUSG00000036880	Acaa2	0.00229	0.26112	0.54	0.468	1	Fibroblasts
ENSMUSG00000030116	Mfap5	7.26e-191	1.74118	0.992	0.623	1.94e-186	Fibroblasts
ENSMUSG00000064080	Fbln2	7.72e-142	1.29568	0.98	0.64	2.06e-137	Fibroblasts
ENSMUSG00000022816	Fstl1	5.7e-132	1.1355	0.989	0.735	1.52e-127	Fibroblasts
ENSMUSG00000024011	Pi16	1.87e-131	1.4041	0.983	0.656	4.99e-127	Fibroblasts
ENSMUSG00000016494	Cd34	1.29e-130	1.12713	0.991	0.767	3.43e-126	Fibroblasts
ENSMUSG00000002602	Axl	8.42e-114	1.11188	0.932	0.581	2.25e-109	Fibroblasts
ENSMUSG00000041120	Nbl1	1.98e-106	1.25284	0.81	0.355	5.27e-102	Fibroblasts
ENSMUSG00000056481	Cd248	1.62e-105	1.27918	0.573	0.123	4.32e-101	Fibroblasts
ENSMUSG00000001025	S100a6	7.11e-105	0.914947	1	0.828	1.9e-100	Fibroblasts
ENSMUSG00000023046	Igfbp6	1.35e-101	1.48268	0.867	0.433	3.59e-97	Fibroblasts
ENSMUSG00000075602	Ly6a	4.66e-99	1.17222	0.951	0.612	1.24e-94	Fibroblasts
ENSMUSG00000029309	Sparcl1	9.84e-94	0.723819	0.999	0.912	2.63e-89	Fibroblasts
ENSMUSG00000030513	Pcsk6	3.72e-93	0.987821	0.91	0.553	9.93e-89	Fibroblasts
ENSMUSG00000006360	Crip1	5.5e-91	0.909154	0.999	0.966	1.47e-86	Fibroblasts
ENSMUSG00000027204	Fbn1	9.19e-88	1.01075	0.848	0.506	2.45e-83	Fibroblasts
ENSMUSG00000056612	Ppp1r14b	4.17e-87	1.03264	0.826	0.463	1.11e-82	Fibroblasts
ENSMUSG00000021614	Vcan	3.96e-86	0.980644	0.814	0.409	1.06e-81	Fibroblasts
ENSMUSG00000026399	Cd55	9.31e-85	1.15503	0.763	0.335	2.48e-80	Fibroblasts
ENSMUSG00000041959	S100a10	3.66e-82	0.778241	0.994	0.891	9.76e-78	Fibroblasts
ENSMUSG00000079017	Ifi27l2a	9.3e-82	1.19315	0.963	0.677	2.48e-77	Fibroblasts
ENSMUSG00000037206	Islr	1.48e-76	0.909357	0.91	0.605	3.95e-72	Fibroblasts
ENSMUSG00000015354	Pcolce2	2.85e-76	0.924913	0.891	0.505	7.59e-72	Fibroblasts
ENSMUSG00000017466	Timp2	6.25e-76	0.731846	0.994	0.802	1.67e-71	Fibroblasts
ENSMUSG00000044337	Ackr3	2.28e-75	1.12486	0.765	0.348	6.08e-71	Fibroblasts
ENSMUSG00000004791	Pgf	2.16e-74	1.04838	0.614	0.247	5.76e-70	Fibroblasts
ENSMUSG00000022032	Scara5	2.37e-74	0.936628	0.67	0.278	6.31e-70	Fibroblasts
ENSMUSG00000026478	Lamc1	5.1e-73	0.734873	0.96	0.703	1.36e-68	Fibroblasts
ENSMUSG00000032014	Oaf	5.67e-73	0.859688	0.835	0.484	1.51e-68	Fibroblasts
ENSMUSG00000032231	Anxa2	1.03e-70	0.817846	0.972	0.795	2.75e-66	Fibroblasts
ENSMUSG00000018217	Pmp22	1.11e-70	0.718393	0.974	0.75	2.95e-66	Fibroblasts
ENSMUSG00000026728	Vim	2.52e-69	0.466907	0.999	0.926	6.73e-65	Fibroblasts
ENSMUSG00000040212	Emp3	4.54e-69	0.690095	0.972	0.763	1.21e-64	Fibroblasts
ENSMUSG00000025784	Clec3b	1.64e-68	0.839041	0.988	0.735	4.38e-64	Fibroblasts
ENSMUSG00000040488	Ltbp4	6.88e-65	0.589958	0.997	0.879	1.84e-60	Fibroblasts
ENSMUSG00000015085	Entpd2	5.1e-64	0.674376	0.952	0.644	1.36e-59	Fibroblasts
ENSMUSG00000021388	Aspn	2.02e-63	1.02333	0.801	0.432	5.39e-59	Fibroblasts
ENSMUSG00000020363	Gfpt2	5.13e-63	0.996806	0.738	0.361	1.37e-58	Fibroblasts
ENSMUSG00000017969	Ptgis	2e-61	0.708786	0.874	0.559	5.35e-57	Fibroblasts
ENSMUSG00000030342	Cd9	4.07e-61	0.778536	0.959	0.685	1.09e-56	Fibroblasts
ENSMUSG00000069833	Ahnak	5.99e-60	0.5808	0.971	0.835	1.6e-55	Fibroblasts
ENSMUSG00000026670	Uap1	6.08e-60	0.913267	0.752	0.404	1.62e-55	Fibroblasts
ENSMUSG00000060147	Serpinb6a	2.54e-59	0.698649	0.951	0.756	6.79e-55	Fibroblasts
ENSMUSG00000024659	Anxa1	2.45e-56	0.656386	0.922	0.659	6.53e-52	Fibroblasts
ENSMUSG00000037060	Cavin3	2.95e-56	0.663284	0.917	0.657	7.87e-52	Fibroblasts
ENSMUSG00000007039	Ddah2	3.78e-56	0.642116	0.911	0.644	1.01e-51	Fibroblasts
ENSMUSG00000024208	Uqcc2	5.83e-56	0.684324	0.831	0.549	1.55e-51	Fibroblasts
ENSMUSG00000002847	Pla1a	1.07e-55	0.769332	0.689	0.32	2.84e-51	Fibroblasts
ENSMUSG00000030208	Emp1	4.12e-55	0.678461	0.886	0.607	1.1e-50	Fibroblasts
ENSMUSG00000041736	Tspo	1.29e-53	0.66149	0.963	0.817	3.45e-49	Fibroblasts
ENSMUSG00000027907	S100a11	1.34e-53	0.596606	0.99	0.888	3.56e-49	Fibroblasts
ENSMUSG00000072812	Ahnak2	3.66e-53	0.641939	0.659	0.341	9.77e-49	Fibroblasts
ENSMUSG00000014846	Tppp3	1.31e-52	0.814365	0.669	0.357	3.5e-48	Fibroblasts
ENSMUSG00000068220	Lgals1	5.61e-52	0.619247	0.993	0.822	1.5e-47	Fibroblasts
ENSMUSG00000001270	Ckb	9.4e-52	0.91436	0.888	0.655	2.51e-47	Fibroblasts
ENSMUSG00000034205	Loxl2	4e-51	0.636928	0.644	0.329	1.07e-46	Fibroblasts
ENSMUSG00000033327	Tnxb	2.96e-50	0.625614	0.92	0.647	7.89e-46	Fibroblasts
ENSMUSG00000038400	Pmepa1	2.98e-49	0.593894	0.973	0.773	7.94e-45	Fibroblasts
ENSMUSG00000030189	Ybx3	2.09e-48	0.601246	0.877	0.634	5.56e-44	Fibroblasts
ENSMUSG00000028108	Ecm1	5.46e-48	0.699866	0.9	0.6	1.46e-43	Fibroblasts
ENSMUSG00000018819	Lsp1	3.35e-47	0.687005	0.807	0.485	8.94e-43	Fibroblasts
ENSMUSG00000036446	Lum	1.64e-46	0.648311	0.998	0.768	4.36e-42	Fibroblasts
ENSMUSG00000030717	Nupr1	3.39e-46	0.705765	0.667	0.356	9.04e-42	Fibroblasts
ENSMUSG00000031740	Mmp2	7.31e-46	0.613973	0.961	0.691	1.95e-41	Fibroblasts
ENSMUSG00000001891	Ugp2	8.25e-46	0.793214	0.807	0.508	2.2e-41	Fibroblasts
ENSMUSG00000041801	Phlda3	3.49e-44	0.664533	0.86	0.572	9.3e-40	Fibroblasts
ENSMUSG00000022371	Col14a1	7.46e-44	0.536916	0.894	0.58	1.99e-39	Fibroblasts
ENSMUSG00000025780	Itih5	5.81e-42	0.532437	0.713	0.41	1.55e-37	Fibroblasts
ENSMUSG00000026879	Gsn	6.5e-42	0.517196	1	0.891	1.73e-37	Fibroblasts
ENSMUSG00000022261	Sdc2	9.15e-42	0.522208	0.94	0.676	2.44e-37	Fibroblasts
ENSMUSG00000028339	Col15a1	6.25e-40	0.579211	0.963	0.701	1.67e-35	Fibroblasts
ENSMUSG00000041577	Prelp	6.79e-40	0.377233	0.881	0.578	1.81e-35	Fibroblasts
ENSMUSG00000039168	Dap	8.28e-40	0.579586	0.764	0.472	2.21e-35	Fibroblasts
ENSMUSG00000009418	Nav1	9.09e-40	0.455248	0.807	0.561	2.42e-35	Fibroblasts
ENSMUSG00000029718	Pcolce	1.03e-39	0.47648	0.955	0.699	2.74e-35	Fibroblasts
ENSMUSG00000029070	Mxra8	2.13e-39	0.495592	0.892	0.63	5.69e-35	Fibroblasts
ENSMUSG00000026837	Col5a1	4.46e-39	0.567106	0.83	0.528	1.19e-34	Fibroblasts
ENSMUSG00000016918	Sulf1	1.37e-38	0.565208	0.675	0.361	3.65e-34	Fibroblasts
ENSMUSG00000036570	Fxyd1	2.23e-38	0.473089	0.941	0.683	5.95e-34	Fibroblasts
ENSMUSG00000005397	Nid1	4.61e-38	0.531163	0.954	0.738	1.23e-33	Fibroblasts
ENSMUSG00000068196	Col8a1	7.02e-38	0.728989	0.725	0.447	1.87e-33	Fibroblasts
ENSMUSG00000072235	Tuba1a	1.12e-37	0.498666	0.948	0.774	2.99e-33	Fibroblasts
ENSMUSG00000068874	Selenbp1	1.91e-37	0.604341	0.666	0.394	5.08e-33	Fibroblasts
ENSMUSG00000026249	Serpine2	2.19e-37	0.561696	0.711	0.417	5.83e-33	Fibroblasts
ENSMUSG00000006356	Crip2	2.59e-36	0.481329	0.936	0.764	6.9e-32	Fibroblasts
ENSMUSG00000020241	Col6a2	2.87e-36	0.403767	0.947	0.692	7.66e-32	Fibroblasts
ENSMUSG00000001119	Col6a1	6.19e-36	0.405344	0.971	0.723	1.65e-31	Fibroblasts
ENSMUSG00000021281	Tnfaip2	1.01e-35	0.46662	0.575	0.284	2.7e-31	Fibroblasts
ENSMUSG00000001911	Nfix	1.13e-35	0.499656	0.96	0.743	3.02e-31	Fibroblasts
ENSMUSG00000074971	Fibin	1.1e-34	0.702619	0.687	0.399	2.94e-30	Fibroblasts
ENSMUSG00000079523	Tmsb10	2.68e-34	0.454127	0.993	0.923	7.14e-30	Fibroblasts
ENSMUSG00000022090	Pdlim2	2.93e-34	0.50583	0.814	0.542	7.8e-30	Fibroblasts
ENSMUSG00000024012	Mtch1	6.26e-34	0.554618	0.942	0.757	1.67e-29	Fibroblasts
ENSMUSG00000040249	Lrp1	8.65e-34	0.379038	0.985	0.783	2.31e-29	Fibroblasts
ENSMUSG00000033066	Gas7	1.63e-33	0.58315	0.559	0.261	4.34e-29	Fibroblasts
ENSMUSG00000038668	Lpar1	1.05e-32	0.494283	0.614	0.341	2.79e-28	Fibroblasts
ENSMUSG00000020737	Jpt1	1.18e-32	0.501317	0.648	0.402	3.14e-28	Fibroblasts
ENSMUSG00000001506	Col1a1	3.3e-32	0.398543	0.992	0.756	8.79e-28	Fibroblasts
ENSMUSG00000020027	Socs2	4.3e-32	0.635128	0.835	0.563	1.15e-27	Fibroblasts
ENSMUSG00000026335	Pam	7.38e-32	0.519192	0.955	0.751	1.97e-27	Fibroblasts
ENSMUSG00000007815	Rhoa	9.95e-32	0.368845	0.993	0.957	2.65e-27	Fibroblasts
ENSMUSG00000026042	Col5a2	1.47e-31	0.451646	0.813	0.558	3.93e-27	Fibroblasts
ENSMUSG00000031565	Fgfr1	2.7e-31	0.38902	0.776	0.527	7.21e-27	Fibroblasts
ENSMUSG00000023951	Vegfa	1.59e-30	0.507868	0.504	0.261	4.25e-26	Fibroblasts
ENSMUSG00000026574	Dpt	2.66e-30	0.447431	0.967	0.712	7.09e-26	Fibroblasts
ENSMUSG00000024975	Pdcd4	4.76e-30	0.441467	0.624	0.399	1.27e-25	Fibroblasts
ENSMUSG00000037499	Nenf	1.04e-29	0.398418	0.962	0.779	2.76e-25	Fibroblasts
ENSMUSG00000019899	Lama2	1.1e-29	0.396025	0.825	0.55	2.93e-25	Fibroblasts
ENSMUSG00000046982	Tshz1	1.24e-29	0.539012	0.517	0.262	3.32e-25	Fibroblasts
ENSMUSG00000024501	Dpysl3	1.52e-29	0.44607	0.622	0.374	4.04e-25	Fibroblasts
ENSMUSG00000026043	Col3a1	2.02e-29	0.450078	0.995	0.781	5.4e-25	Fibroblasts
ENSMUSG00000036545	Adamts2	7e-29	0.522586	0.752	0.461	1.87e-24	Fibroblasts
ENSMUSG00000029096	Htra3	7.62e-29	0.370093	0.98	0.731	2.03e-24	Fibroblasts
ENSMUSG00000022894	Adamts5	1.12e-28	0.503283	0.749	0.496	3e-24	Fibroblasts
ENSMUSG00000030122	Ptms	1.22e-28	0.346496	0.961	0.84	3.24e-24	Fibroblasts
ENSMUSG00000023092	Fhl1	3.37e-28	0.469624	0.701	0.433	8.99e-24	Fibroblasts
ENSMUSG00000029201	Ugdh	6.1e-28	0.677421	0.614	0.357	1.63e-23	Fibroblasts
ENSMUSG00000032334	Loxl1	8.83e-28	0.408124	0.843	0.593	2.36e-23	Fibroblasts
ENSMUSG00000021876	Rnase4	1.01e-27	0.429311	0.879	0.644	2.7e-23	Fibroblasts
ENSMUSG00000075702	Selenom	1.5e-27	0.302245	0.986	0.872	3.99e-23	Fibroblasts
ENSMUSG00000052957	Gas1	1.63e-27	0.417348	0.941	0.69	4.35e-23	Fibroblasts
ENSMUSG00000027750	Postn	3.64e-27	0.840088	0.502	0.275	9.72e-23	Fibroblasts
ENSMUSG00000056737	Capg	4.83e-27	0.456784	0.623	0.372	1.29e-22	Fibroblasts
ENSMUSG00000075254	Heg1	9.07e-27	0.465869	0.719	0.457	2.42e-22	Fibroblasts
ENSMUSG00000020315	Sptbn1	9.79e-27	0.314869	0.993	0.94	2.61e-22	Fibroblasts
ENSMUSG00000046447	Camk2n1	1.05e-26	0.429978	0.82	0.571	2.79e-22	Fibroblasts
ENSMUSG00000003746	Man1a	1.52e-26	0.46595	0.648	0.402	4.07e-22	Fibroblasts
ENSMUSG00000029659	Medag	3.21e-26	0.399263	0.766	0.498	8.56e-22	Fibroblasts
ENSMUSG00000024084	Qpct	3.52e-26	0.410304	0.641	0.38	9.38e-22	Fibroblasts
ENSMUSG00000029661	Col1a2	5.24e-26	0.369936	0.996	0.776	1.4e-21	Fibroblasts
ENSMUSG00000021268	Meg3	5.27e-26	0.373274	0.846	0.612	1.41e-21	Fibroblasts
ENSMUSG00000031548	Sfrp1	8.42e-26	0.481399	0.742	0.447	2.25e-21	Fibroblasts
ENSMUSG00000066705	Fxyd6	8.7e-26	0.410218	0.662	0.418	2.32e-21	Fibroblasts
ENSMUSG00000022048	Dpysl2	1.07e-25	0.418805	0.911	0.743	2.85e-21	Fibroblasts
ENSMUSG00000031239	Itm2a	1.44e-25	0.482221	0.771	0.535	3.83e-21	Fibroblasts
ENSMUSG00000020620	Abca8b	1.91e-25	0.417869	0.563	0.325	5.1e-21	Fibroblasts
ENSMUSG00000023886	Smoc2	2.74e-25	0.35264	0.933	0.642	7.3e-21	Fibroblasts
ENSMUSG00000038991	Txndc5	4.98e-25	0.349566	0.775	0.555	1.33e-20	Fibroblasts
ENSMUSG00000034993	Vat1	1.34e-24	0.429568	0.648	0.398	3.58e-20	Fibroblasts
ENSMUSG00000039007	Cpq	2.22e-24	0.326311	0.856	0.628	5.91e-20	Fibroblasts
ENSMUSG00000038539	Atf5	2.71e-24	0.46103	0.612	0.375	7.24e-20	Fibroblasts
ENSMUSG00000035199	Arl6ip5	2.91e-24	0.368313	0.829	0.626	7.76e-20	Fibroblasts
ENSMUSG00000023224	Serping1	3.09e-24	0.300868	0.989	0.754	8.24e-20	Fibroblasts
ENSMUSG00000034109	Golim4	3.98e-24	0.359148	0.732	0.507	1.06e-19	Fibroblasts
ENSMUSG00000055053	Nfic	6.03e-24	0.416518	0.888	0.692	1.61e-19	Fibroblasts
ENSMUSG00000015932	Dstn	6.81e-24	0.360506	0.908	0.743	1.82e-19	Fibroblasts
ENSMUSG00000029622	Arpc1b	1.03e-23	0.345882	0.945	0.821	2.74e-19	Fibroblasts
ENSMUSG00000028583	Pdpn	1.71e-23	0.462913	0.525	0.27	4.55e-19	Fibroblasts
ENSMUSG00000033585	Ndn	3.51e-23	0.405655	0.7	0.459	9.37e-19	Fibroblasts
ENSMUSG00000029767	Calu	4.41e-23	0.382418	0.774	0.549	1.18e-18	Fibroblasts
ENSMUSG00000002900	Lamb1	4.46e-23	0.435285	0.81	0.574	1.19e-18	Fibroblasts
ENSMUSG00000030256	Bhlhe41	4.97e-23	0.564184	0.505	0.26	1.33e-18	Fibroblasts
ENSMUSG00000060923	Acyp2	1.96e-22	0.444058	0.641	0.386	5.23e-18	Fibroblasts
ENSMUSG00000022324	Matn2	2.14e-22	0.386468	0.751	0.492	5.7e-18	Fibroblasts
ENSMUSG00000022708	Zbtb20	2.27e-22	0.304242	0.988	0.886	6.06e-18	Fibroblasts
ENSMUSG00000028063	Lmna	6.56e-22	0.375059	0.88	0.67	1.75e-17	Fibroblasts
ENSMUSG00000018593	Sparc	7.34e-22	0.365868	0.998	0.93	1.96e-17	Fibroblasts
ENSMUSG00000025268	Maged2	1.21e-21	0.460674	0.653	0.418	3.22e-17	Fibroblasts
ENSMUSG00000030814	Bcl7c	1.38e-21	0.364621	0.707	0.478	3.67e-17	Fibroblasts
ENSMUSG00000000753	Serpinf1	4.67e-21	0.313987	0.897	0.651	1.25e-16	Fibroblasts
ENSMUSG00000022098	Bmp1	5.27e-21	0.339243	0.581	0.362	1.41e-16	Fibroblasts
ENSMUSG00000000567	Sox9	5.78e-21	0.399019	0.615	0.384	1.54e-16	Fibroblasts
ENSMUSG00000009575	Cbx5	6.06e-21	0.413452	0.619	0.378	1.62e-16	Fibroblasts
ENSMUSG00000032060	Cryab	8.77e-21	0.308776	0.607	0.374	2.34e-16	Fibroblasts
ENSMUSG00000027746	Ufm1	1.18e-20	0.305279	0.569	0.367	3.15e-16	Fibroblasts
ENSMUSG00000029050	Ski	1.48e-20	0.280155	0.679	0.482	3.96e-16	Fibroblasts
ENSMUSG00000022053	Ebf2	5.11e-20	0.3836	0.533	0.304	1.36e-15	Fibroblasts
ENSMUSG00000057666	Gapdh	8.79e-20	0.378227	0.923	0.783	2.34e-15	Fibroblasts
ENSMUSG00000033420	Antxr1	1.01e-19	0.397958	0.523	0.298	2.7e-15	Fibroblasts
ENSMUSG00000031375	Bgn	3.51e-19	0.374722	0.989	0.784	9.35e-15	Fibroblasts
ENSMUSG00000029287	Tgfbr3	3.92e-19	0.291514	0.57	0.372	1.04e-14	Fibroblasts
ENSMUSG00000037822	Smim14	1.08e-18	0.382555	0.859	0.662	2.88e-14	Fibroblasts
ENSMUSG00000048537	Phldb1	1.1e-18	0.282244	0.516	0.324	2.92e-14	Fibroblasts
ENSMUSG00000020810	Cygb	1.37e-18	0.348035	0.988	0.757	3.66e-14	Fibroblasts
ENSMUSG00000032026	Rexo2	1.38e-18	0.32189	0.761	0.567	3.68e-14	Fibroblasts
ENSMUSG00000002233	Rhoc	1.39e-18	0.315692	0.834	0.65	3.7e-14	Fibroblasts
ENSMUSG00000039530	Tusc3	1.92e-18	0.272795	0.604	0.403	5.13e-14	Fibroblasts
ENSMUSG00000052911	Lamb2	2.17e-18	0.349665	0.604	0.381	5.79e-14	Fibroblasts
ENSMUSG00000031965	Tbx20	2.51e-18	0.328547	0.787	0.537	6.7e-14	Fibroblasts
ENSMUSG00000022332	Khdrbs3	3.35e-18	0.316357	0.568	0.349	8.94e-14	Fibroblasts
ENSMUSG00000025085	Ablim1	3.75e-18	0.327277	0.687	0.451	1e-13	Fibroblasts
ENSMUSG00000004562	Arhgef40	3.94e-18	0.3275	0.612	0.393	1.05e-13	Fibroblasts
ENSMUSG00000029231	Pdgfra	4.63e-18	0.393724	0.847	0.596	1.24e-13	Fibroblasts
ENSMUSG00000019539	Rcn3	6.22e-18	0.263874	0.925	0.713	1.66e-13	Fibroblasts
ENSMUSG00000027864	Ptgfrn	1.28e-17	0.270929	0.524	0.332	3.41e-13	Fibroblasts
ENSMUSG00000019846	Lama4	1.42e-17	0.358716	0.693	0.465	3.79e-13	Fibroblasts
ENSMUSG00000001794	Capns1	1.44e-17	0.294984	0.824	0.648	3.84e-13	Fibroblasts
ENSMUSG00000025066	Sfr1	3.92e-17	0.324627	0.836	0.653	1.04e-12	Fibroblasts
ENSMUSG00000028557	Rnf11	5.32e-17	0.254481	0.538	0.365	1.42e-12	Fibroblasts
ENSMUSG00000041828	Abca8a	5.96e-17	0.273424	0.924	0.692	1.59e-12	Fibroblasts
ENSMUSG00000028552	Eps15	6.26e-17	0.327566	0.642	0.434	1.67e-12	Fibroblasts
ENSMUSG00000054452	Aes	8.7e-17	0.344549	0.902	0.741	2.32e-12	Fibroblasts
ENSMUSG00000025026	Add3	1.01e-16	0.320417	0.674	0.46	2.7e-12	Fibroblasts
ENSMUSG00000032353	Tmed3	1.45e-16	0.340808	0.836	0.628	3.88e-12	Fibroblasts
ENSMUSG00000028597	Gpx7	2.29e-16	0.309419	0.503	0.303	6.1e-12	Fibroblasts
ENSMUSG00000038648	Creb3l2	2.76e-16	0.334798	0.576	0.371	7.37e-12	Fibroblasts
ENSMUSG00000012422	Tmem167	5.74e-16	0.273355	0.807	0.629	1.53e-11	Fibroblasts
ENSMUSG00000034462	Pkd2	6.26e-16	0.292002	0.759	0.554	1.67e-11	Fibroblasts
ENSMUSG00000058833	Rex1bd	8e-16	0.276675	0.732	0.546	2.13e-11	Fibroblasts
ENSMUSG00000024238	Zeb1	1.33e-14	0.273137	0.612	0.422	3.56e-10	Fibroblasts
ENSMUSG00000031422	Morf4l2	2.03e-14	0.309227	0.836	0.642	5.41e-10	Fibroblasts
ENSMUSG00000042747	Krtcap2	2.85e-14	0.25926	0.94	0.808	7.61e-10	Fibroblasts
ENSMUSG00000026674	Ddr2	5.44e-14	0.348234	0.531	0.326	1.45e-09	Fibroblasts
ENSMUSG00000068566	Myadm	7.81e-14	0.279836	0.886	0.731	2.08e-09	Fibroblasts
ENSMUSG00000041084	Ostc	1.46e-13	0.29704	0.871	0.686	3.89e-09	Fibroblasts
ENSMUSG00000059173	Pde1a	1.53e-13	0.301048	0.522	0.331	4.07e-09	Fibroblasts
ENSMUSG00000013236	Ptprs	1.57e-13	0.269526	0.519	0.338	4.19e-09	Fibroblasts
ENSMUSG00000032855	Pkd1	3.12e-13	0.37013	0.702	0.476	8.32e-09	Fibroblasts
ENSMUSG00000079111	Kdelr2	5.21e-13	0.251398	0.828	0.655	1.39e-08	Fibroblasts
ENSMUSG00000024143	Rhoq	5.67e-13	0.331844	0.509	0.313	1.51e-08	Fibroblasts
ENSMUSG00000021493	Pdlim7	7.76e-13	0.303011	0.571	0.366	2.07e-08	Fibroblasts
ENSMUSG00000022452	Smdt1	1.02e-12	0.255347	0.91	0.77	2.72e-08	Fibroblasts
ENSMUSG00000019487	Trip10	1.09e-12	0.307955	0.582	0.375	2.92e-08	Fibroblasts
ENSMUSG00000038650	Rnh1	2.07e-12	0.268085	0.661	0.483	5.52e-08	Fibroblasts
ENSMUSG00000006800	Sulf2	3.28e-12	0.315032	0.513	0.329	8.76e-08	Fibroblasts
ENSMUSG00000025764	Jade1	8.01e-12	0.25906	0.596	0.417	2.14e-07	Fibroblasts
ENSMUSG00000106918	Mrpl33	1.51e-11	0.275187	0.809	0.639	4.03e-07	Fibroblasts
ENSMUSG00000022200	Golph3	1.89e-11	0.260088	0.514	0.352	5.04e-07	Fibroblasts
ENSMUSG00000041757	Plekha6	3.88e-11	0.253466	0.552	0.36	1.03e-06	Fibroblasts
ENSMUSG00000019997	Ctgf	4.26e-11	0.381268	0.637	0.479	1.14e-06	Fibroblasts
ENSMUSG00000010830	Kdelr3	7.76e-11	0.274493	0.583	0.389	2.07e-06	Fibroblasts
ENSMUSG00000026389	Steap3	8.89e-11	0.317033	0.579	0.388	2.37e-06	Fibroblasts
ENSMUSG00000006740	Kif5b	6.09e-10	0.288852	0.731	0.547	1.63e-05	Fibroblasts
ENSMUSG00000025935	Tram1	6.57e-10	0.284648	0.708	0.512	1.75e-05	Fibroblasts
ENSMUSG00000060904	Arl1	1.85e-09	0.254322	0.804	0.625	4.94e-05	Fibroblasts
ENSMUSG00000016541	Atxn10	1.96e-09	0.250668	0.537	0.36	5.23e-05	Fibroblasts
ENSMUSG00000032440	Tgfbr2	1.01e-08	0.27141	0.616	0.43	0.000270692	Fibroblasts
ENSMUSG00000028367	Txn1	1.36e-08	0.296568	0.942	0.844	0.00036255	Fibroblasts
ENSMUSG00000036040	Adamtsl2	2.57e-08	0.307049	0.515	0.349	0.000686	Fibroblasts
ENSMUSG00000046402	Rbp1	2.37e-07	0.272553	0.948	0.744	0.00631501	Fibroblasts
ENSMUSG00000019929	Dcn	6.9e-07	0.252008	1	0.814	0.0184121	Fibroblasts
ENSMUSG00000006369	Fbln1	1.31e-213	1.76436	0.994	0.706	3.49e-209	Fibroblasts
ENSMUSG00000017493	Igfbp4	4.97e-137	1.29292	0.971	0.735	1.33e-132	Fibroblasts
ENSMUSG00000039899	Fgl2	2.02e-136	1.88294	0.856	0.39	5.39e-132	Fibroblasts
ENSMUSG00000026365	Cfh	6.98e-133	1.13405	0.994	0.798	1.86e-128	Fibroblasts
ENSMUSG00000031765	Mt1	1.55e-119	2.15703	0.957	0.742	4.14e-115	Fibroblasts
ENSMUSG00000002985	Apoe	3.83e-117	1.23902	0.991	0.867	1.02e-112	Fibroblasts
ENSMUSG00000031762	Mt2	6.05e-102	2.04316	0.765	0.386	1.61e-97	Fibroblasts
ENSMUSG00000086320	Gm12840	1.31e-96	1.82949	0.745	0.333	3.49e-92	Fibroblasts
ENSMUSG00000027447	Cst3	4.14e-88	0.874583	1	0.989	1.1e-83	Fibroblasts
ENSMUSG00000038463	Olfml2b	1.2e-85	0.964734	0.57	0.178	3.2e-81	Fibroblasts
ENSMUSG00000026574	Dpt	3.49e-79	0.841048	0.971	0.717	9.32e-75	Fibroblasts
ENSMUSG00000026879	Gsn	5.96e-79	0.848057	1	0.893	1.59e-74	Fibroblasts
ENSMUSG00000038418	Egr1	5.32e-76	0.893693	0.963	0.767	1.42e-71	Fibroblasts
ENSMUSG00000022371	Col14a1	5.54e-76	0.975827	0.904	0.585	1.48e-71	Fibroblasts
ENSMUSG00000023034	Nr4a1	1.07e-70	1.3637	0.721	0.38	2.86e-66	Fibroblasts
ENSMUSG00000020427	Igfbp3	4.46e-69	1.97354	0.585	0.242	1.19e-64	Fibroblasts
ENSMUSG00000052837	Junb	3.43e-65	0.936974	0.981	0.863	9.15e-61	Fibroblasts
ENSMUSG00000000753	Serpinf1	4.51e-63	0.951655	0.909	0.655	1.2e-58	Fibroblasts
ENSMUSG00000023224	Serping1	9.01e-63	0.75868	0.986	0.76	2.4e-58	Fibroblasts
ENSMUSG00000046402	Rbp1	1.69e-62	0.781551	0.98	0.741	4.51e-58	Fibroblasts
ENSMUSG00000021186	Fbln5	5.96e-60	0.973995	0.786	0.464	1.59e-55	Fibroblasts
ENSMUSG00000008540	Mgst1	1.33e-52	0.74741	0.838	0.563	3.55e-48	Fibroblasts
ENSMUSG00000021453	Gadd45g	2.05e-52	1.27856	0.716	0.428	5.48e-48	Fibroblasts
ENSMUSG00000073889	Il11ra1	1.74e-51	0.807261	0.786	0.496	4.64e-47	Fibroblasts
ENSMUSG00000028108	Ecm1	5.36e-51	0.749374	0.845	0.621	1.43e-46	Fibroblasts
ENSMUSG00000024164	C3	1.61e-50	1.52941	0.574	0.27	4.29e-46	Fibroblasts
ENSMUSG00000028565	Nfia	3.12e-50	0.60715	0.957	0.793	8.33e-46	Fibroblasts
ENSMUSG00000008682	Rpl10	1.17e-49	0.386234	0.999	0.984	3.13e-45	Fibroblasts
ENSMUSG00000022665	Ccdc80	6.26e-48	0.706937	0.935	0.717	1.67e-43	Fibroblasts
ENSMUSG00000015354	Pcolce2	1.66e-47	0.729646	0.803	0.536	4.43e-43	Fibroblasts
ENSMUSG00000039221	Rpl22l1	1.9e-45	0.522032	0.972	0.873	5.07e-41	Fibroblasts
ENSMUSG00000031595	Pdgfrl	1.68e-44	0.682598	0.597	0.324	4.47e-40	Fibroblasts
ENSMUSG00000017466	Timp2	2.59e-44	0.49092	0.986	0.809	6.91e-40	Fibroblasts
ENSMUSG00000020186	Csrp2	3.01e-43	0.81669	0.591	0.274	8.02e-39	Fibroblasts
ENSMUSG00000020473	Aebp1	6.13e-43	0.724668	0.722	0.473	1.63e-38	Fibroblasts
ENSMUSG00000040249	Lrp1	2.06e-42	0.488791	0.978	0.79	5.51e-38	Fibroblasts
ENSMUSG00000060126	Tpt1	2.35e-42	0.342388	1	1	6.27e-38	Fibroblasts
ENSMUSG00000053113	Socs3	2.66e-42	0.920747	0.733	0.47	7.09e-38	Fibroblasts
ENSMUSG00000024084	Qpct	5.17e-42	0.664663	0.658	0.382	1.38e-37	Fibroblasts
ENSMUSG00000019278	Dpep1	1.13e-41	1.04606	0.733	0.457	3.01e-37	Fibroblasts
ENSMUSG00000053560	Ier2	1.78e-41	0.718756	0.879	0.703	4.76e-37	Fibroblasts
ENSMUSG00000004032	Gstm5	2.69e-41	0.912006	0.692	0.432	7.18e-37	Fibroblasts
ENSMUSG00000021390	Ogn	2.02e-40	0.727663	0.913	0.687	5.38e-36	Fibroblasts
ENSMUSG00000071637	Cebpd	2.31e-40	0.671479	0.963	0.834	6.17e-36	Fibroblasts
ENSMUSG00000040170	Fmo2	7.77e-40	0.748539	0.558	0.287	2.07e-35	Fibroblasts
ENSMUSG00000042436	Mfap4	2.02e-39	1.32145	0.584	0.327	5.39e-35	Fibroblasts
ENSMUSG00000029661	Col1a2	2.45e-39	0.630399	0.993	0.783	6.53e-35	Fibroblasts
ENSMUSG00000056501	Cebpb	5.26e-39	0.756971	0.937	0.786	1.4e-34	Fibroblasts
ENSMUSG00000017009	Sdc4	2.04e-38	0.957071	0.648	0.432	5.44e-34	Fibroblasts
ENSMUSG00000007872	Id3	4.16e-38	0.793631	0.87	0.715	1.11e-33	Fibroblasts
ENSMUSG00000006800	Sulf2	1.38e-37	0.585027	0.565	0.321	3.67e-33	Fibroblasts
ENSMUSG00000028214	Gem	4.26e-37	0.732646	0.654	0.442	1.14e-32	Fibroblasts
ENSMUSG00000022754	Tmem45a	1.01e-36	0.593712	0.548	0.317	2.69e-32	Fibroblasts
ENSMUSG00000021250	Fos	4.92e-36	0.567631	0.94	0.767	1.31e-31	Fibroblasts
ENSMUSG00000044786	Zfp36	1.98e-34	0.737525	0.881	0.703	5.27e-30	Fibroblasts
ENSMUSG00000015312	Gadd45b	2.01e-34	0.836843	0.61	0.371	5.35e-30	Fibroblasts
ENSMUSG00000027239	Mdk	2.2e-34	0.742061	0.501	0.25	5.86e-30	Fibroblasts
ENSMUSG00000024661	Fth1	5.41e-33	0.324148	1	0.998	1.44e-28	Fibroblasts
ENSMUSG00000038400	Pmepa1	1.38e-32	0.551072	0.948	0.784	3.69e-28	Fibroblasts
ENSMUSG00000029380	Cxcl1	1.22e-31	1.00337	0.664	0.434	3.25e-27	Fibroblasts
ENSMUSG00000031320	Rps4x	1.8e-31	0.365177	0.999	0.991	4.79e-27	Fibroblasts
ENSMUSG00000029659	Medag	2.14e-31	0.462692	0.718	0.517	5.72e-27	Fibroblasts
ENSMUSG00000025880	Smad7	3.17e-31	0.578358	0.681	0.475	8.45e-27	Fibroblasts
ENSMUSG00000031451	Gas6	3.98e-31	0.933883	0.799	0.579	1.06e-26	Fibroblasts
ENSMUSG00000026043	Col3a1	4.99e-31	0.604257	0.985	0.789	1.33e-26	Fibroblasts
ENSMUSG00000009281	Rarres2	8.14e-31	0.452557	0.974	0.777	2.17e-26	Fibroblasts
ENSMUSG00000032518	Rpsa	2.84e-30	0.323083	0.998	0.977	7.57e-26	Fibroblasts
ENSMUSG00000036545	Adamts2	4.33e-30	0.518253	0.708	0.48	1.15e-25	Fibroblasts
ENSMUSG00000021477	Ctsl	2.02e-29	0.348136	0.993	0.938	5.4e-25	Fibroblasts
ENSMUSG00000058135	Gstm1	2.48e-28	0.397671	0.916	0.75	6.61e-24	Fibroblasts
ENSMUSG00000045680	Tcf21	3.82e-28	0.554141	0.8	0.59	1.02e-23	Fibroblasts
ENSMUSG00000079641	Rpl39	4.13e-28	0.280605	0.999	0.992	1.1e-23	Fibroblasts
ENSMUSG00000061983	Rps12	4.31e-28	0.333812	0.998	0.992	1.15e-23	Fibroblasts
ENSMUSG00000038156	Spon1	4.4e-28	0.500946	0.554	0.344	1.17e-23	Fibroblasts
ENSMUSG00000027829	Ccnl1	1.2e-27	0.621592	0.734	0.56	3.21e-23	Fibroblasts
ENSMUSG00000026628	Atf3	2.5e-27	0.776509	0.567	0.337	6.66e-23	Fibroblasts
ENSMUSG00000029061	Mmp23	2.8e-27	0.47833	0.62	0.402	7.46e-23	Fibroblasts
ENSMUSG00000027408	Cpxm1	3.3e-27	0.594762	0.637	0.394	8.8e-23	Fibroblasts
ENSMUSG00000020053	Igf1	4.3e-27	0.694766	0.542	0.329	1.15e-22	Fibroblasts
ENSMUSG00000028967	Errfi1	1.51e-26	0.696182	0.772	0.55	4.02e-22	Fibroblasts
ENSMUSG00000007892	Rplp1	2.92e-26	0.271652	1	0.999	7.78e-22	Fibroblasts
ENSMUSG00000019929	Dcn	2.97e-26	0.463628	1	0.818	7.92e-22	Fibroblasts
ENSMUSG00000029201	Ugdh	5.67e-26	0.690931	0.57	0.374	1.51e-21	Fibroblasts
ENSMUSG00000004558	Ndrg2	1.15e-25	0.533723	0.748	0.535	3.07e-21	Fibroblasts
ENSMUSG00000020044	Timp3	2.08e-25	0.599298	0.927	0.829	5.55e-21	Fibroblasts
ENSMUSG00000036570	Fxyd1	1.4e-24	0.399088	0.91	0.697	3.74e-20	Fibroblasts
ENSMUSG00000014329	Bicc1	2.1e-24	0.4623	0.857	0.643	5.59e-20	Fibroblasts
ENSMUSG00000025289	Prdx4	2.31e-24	0.443784	0.736	0.554	6.15e-20	Fibroblasts
ENSMUSG00000046447	Camk2n1	5.1e-24	0.465663	0.783	0.586	1.36e-19	Fibroblasts
ENSMUSG00000030934	Oat	1.37e-23	0.411797	0.82	0.654	3.67e-19	Fibroblasts
ENSMUSG00000072941	Sod3	1.71e-23	0.454557	0.511	0.321	4.55e-19	Fibroblasts
ENSMUSG00000028234	Rps20	2.2e-23	0.287723	0.998	0.992	5.86e-19	Fibroblasts
ENSMUSG00000034810	Scn7a	6.11e-23	0.307147	0.749	0.546	1.63e-18	Fibroblasts
ENSMUSG00000040681	Hmgn1	1.88e-22	0.332403	0.88	0.731	5.01e-18	Fibroblasts
ENSMUSG00000031548	Sfrp1	4.86e-22	0.65071	0.654	0.477	1.3e-17	Fibroblasts
ENSMUSG00000012848	Rps5	5.06e-22	0.260714	0.998	0.99	1.35e-17	Fibroblasts
ENSMUSG00000022090	Pdlim2	7.86e-22	0.519554	0.746	0.565	2.1e-17	Fibroblasts
ENSMUSG00000020460	Rps27a	9.51e-22	0.251226	0.999	0.991	2.54e-17	Fibroblasts
ENSMUSG00000066026	Dhrs3	1.84e-21	0.522615	0.635	0.449	4.92e-17	Fibroblasts
ENSMUSG00000001506	Col1a1	5.68e-21	0.437966	0.973	0.767	1.51e-16	Fibroblasts
ENSMUSG00000030218	Mgp	6.34e-21	0.5021	0.989	0.821	1.69e-16	Fibroblasts
ENSMUSG00000071415	Rpl23	2.29e-20	0.256916	1	0.997	6.11e-16	Fibroblasts
ENSMUSG00000033965	Slc16a2	5.97e-20	0.563478	0.567	0.323	1.59e-15	Fibroblasts
ENSMUSG00000001911	Nfix	1.33e-19	0.299903	0.929	0.756	3.53e-15	Fibroblasts
ENSMUSG00000020810	Cygb	2.76e-19	0.292764	0.976	0.766	7.36e-15	Fibroblasts
ENSMUSG00000027962	Vcam1	3.55e-19	0.410176	0.605	0.414	9.46e-15	Fibroblasts
ENSMUSG00000005483	Dnajb1	4.57e-19	0.769703	0.545	0.397	1.22e-14	Fibroblasts
ENSMUSG00000020363	Gfpt2	5.79e-19	0.512677	0.598	0.405	1.54e-14	Fibroblasts
ENSMUSG00000048490	Nrip1	7.53e-19	0.477247	0.744	0.577	2.01e-14	Fibroblasts
ENSMUSG00000021268	Meg3	1.01e-18	0.308598	0.832	0.622	2.7e-14	Fibroblasts
ENSMUSG00000003545	Fosb	1.33e-18	0.345356	0.7	0.526	3.54e-14	Fibroblasts
ENSMUSG00000044533	Rps2	1.33e-18	0.308155	0.996	0.97	3.56e-14	Fibroblasts
ENSMUSG00000028081	Rps3a1	1.63e-18	0.288913	0.998	0.989	4.34e-14	Fibroblasts
ENSMUSG00000028266	Lmo4	1.36e-17	0.331913	0.657	0.501	3.62e-13	Fibroblasts
ENSMUSG00000037499	Nenf	2.81e-17	0.358791	0.941	0.788	7.51e-13	Fibroblasts
ENSMUSG00000029675	Eln	4.67e-17	0.884133	0.516	0.329	1.25e-12	Fibroblasts
ENSMUSG00000041453	Rpl21	4.84e-17	0.255228	0.992	0.968	1.29e-12	Fibroblasts
ENSMUSG00000003541	Ier3	7.25e-17	0.334127	0.695	0.528	1.93e-12	Fibroblasts
ENSMUSG00000018339	Gpx3	1.93e-16	0.699836	0.819	0.67	5.14e-12	Fibroblasts
ENSMUSG00000052684	Jun	5.74e-16	0.280582	0.954	0.873	1.53e-11	Fibroblasts
ENSMUSG00000003617	Cp	1.17e-15	0.382901	0.664	0.53	3.11e-11	Fibroblasts
ENSMUSG00000028035	Dnajb4	1.75e-15	0.365337	0.594	0.445	4.67e-11	Fibroblasts
ENSMUSG00000001627	Ifrd1	4.31e-15	0.522613	0.677	0.537	1.15e-10	Fibroblasts
ENSMUSG00000005973	Rcn1	4.79e-15	0.294721	0.696	0.539	1.28e-10	Fibroblasts
ENSMUSG00000035356	Nfkbiz	5.67e-15	0.44595	0.547	0.383	1.51e-10	Fibroblasts
ENSMUSG00000005836	Gata6	6.12e-15	0.33788	0.532	0.372	1.63e-10	Fibroblasts
ENSMUSG00000019997	Ctgf	6.21e-15	0.708199	0.644	0.481	1.66e-10	Fibroblasts
ENSMUSG00000060703	Cd302	7.89e-15	0.31629	0.906	0.754	2.1e-10	Fibroblasts
ENSMUSG00000062353	Gm15772	3e-14	0.254848	0.981	0.936	8e-10	Fibroblasts
ENSMUSG00000025784	Clec3b	1.38e-13	0.281749	0.979	0.744	3.67e-09	Fibroblasts
ENSMUSG00000027848	Olfml3	1.74e-13	0.313106	0.565	0.429	4.64e-09	Fibroblasts
ENSMUSG00000062825	Actg1	1.99e-13	0.340942	0.991	0.974	5.3e-09	Fibroblasts
ENSMUSG00000020644	Id2	2.61e-13	0.549176	0.53	0.342	6.97e-09	Fibroblasts
ENSMUSG00000020423	Btg2	7.05e-13	0.393348	0.79	0.66	1.88e-08	Fibroblasts
ENSMUSG00000039007	Cpq	7.8e-13	0.267792	0.806	0.646	2.08e-08	Fibroblasts
ENSMUSG00000043631	Ecm2	9.9e-13	0.320075	0.666	0.518	2.64e-08	Fibroblasts
ENSMUSG00000046532	Ar	1.09e-12	0.276442	0.712	0.562	2.9e-08	Fibroblasts
ENSMUSG00000028757	Ddost	1.8e-12	0.319566	0.755	0.612	4.8e-08	Fibroblasts
ENSMUSG00000055762	Eef1d	2.17e-12	0.284212	0.931	0.829	5.8e-08	Fibroblasts
ENSMUSG00000025283	Sat1	4.18e-12	0.349466	0.74	0.65	1.11e-07	Fibroblasts
ENSMUSG00000096145	Vkorc1	4.49e-12	0.259785	0.751	0.611	1.2e-07	Fibroblasts
ENSMUSG00000023175	Bsg	1.14e-11	0.272816	0.959	0.876	3.04e-07	Fibroblasts
ENSMUSG00000052534	Pbx1	1.19e-11	0.26161	0.519	0.397	3.19e-07	Fibroblasts
ENSMUSG00000053332	Gas5	1.45e-11	0.324138	0.926	0.823	3.86e-07	Fibroblasts
ENSMUSG00000001025	S100a6	2.34e-11	0.25589	0.995	0.834	6.24e-07	Fibroblasts
ENSMUSG00000036256	Igfbp7	4.54e-11	0.306375	0.999	0.948	1.21e-06	Fibroblasts
ENSMUSG00000001663	Gstt1	4.62e-11	0.314211	0.534	0.37	1.23e-06	Fibroblasts
ENSMUSG00000026670	Uap1	5.39e-11	0.415971	0.579	0.456	1.44e-06	Fibroblasts
ENSMUSG00000032265	Tent5a	5.73e-11	0.464147	0.511	0.34	1.53e-06	Fibroblasts
ENSMUSG00000002107	Celf2	8.97e-11	0.269368	0.786	0.633	2.39e-06	Fibroblasts
ENSMUSG00000073490	Ifi207	1.56e-10	0.364841	0.611	0.475	4.16e-06	Fibroblasts
ENSMUSG00000079435	Rpl36a	4.19e-10	0.266587	0.981	0.937	1.12e-05	Fibroblasts
ENSMUSG00000036880	Acaa2	4.3e-10	0.339138	0.596	0.463	1.15e-05	Fibroblasts
ENSMUSG00000021127	Zfp36l1	7.32e-10	0.295402	0.85	0.739	1.95e-05	Fibroblasts
ENSMUSG00000021892	Sh3bp5	7.92e-10	0.318323	0.549	0.401	2.11e-05	Fibroblasts
ENSMUSG00000115338	Pnp	1.27e-09	0.252413	0.613	0.495	3.4e-05	Fibroblasts
ENSMUSG00000024190	Dusp1	5.95e-09	0.351789	0.924	0.843	0.000158676	Fibroblasts
ENSMUSG00000022893	Adamts1	9e-09	0.280121	0.502	0.378	0.000240113	Fibroblasts
ENSMUSG00000027660	Skil	1.67e-08	0.268002	0.533	0.414	0.00044516	Fibroblasts
ENSMUSG00000005054	Cstb	2.54e-08	0.265861	0.607	0.488	0.000678444	Fibroblasts
ENSMUSG00000028063	Lmna	7.13e-07	0.270984	0.803	0.694	0.0190173	Fibroblasts
ENSMUSG00000073489	Ifi204	8.61e-07	0.388744	0.552	0.448	0.0229743	Fibroblasts
ENSMUSG00000025268	Maged2	2.81e-05	0.252307	0.563	0.446	0.749379	Fibroblasts
ENSMUSG00000024085	Man2a1	0.000473063	0.255686	0.577	0.486	1	Fibroblasts
ENSMUSG00000062515	Fabp4	0	5.96722	0.999	0.17	0	VEC
ENSMUSG00000002944	Cd36	0	4.47857	0.984	0.08	0	VEC
ENSMUSG00000022579	Gpihbp1	0	4.36166	0.968	0.042	0	VEC
ENSMUSG00000026921	Egfl7	0	4.17617	0.981	0.055	0	VEC
ENSMUSG00000056313	Tcim	0	3.87016	0.953	0.217	0	VEC
ENSMUSG00000031871	Cdh5	6.04e-307	3.54949	0.927	0.04	1.61e-302	VEC
ENSMUSG00000007655	Cav1	8.64e-303	3.37612	0.919	0.106	2.3e-298	VEC
ENSMUSG00000022018	Rgcc	1.43e-296	4.52288	0.911	0.095	3.81e-292	VEC
ENSMUSG00000001946	Esam	9.85e-291	3.19339	0.891	0.051	2.63e-286	VEC
ENSMUSG00000033174	Mgll	1.47e-288	3.55123	0.929	0.218	3.92e-284	VEC
ENSMUSG00000029648	Flt1	6.25e-287	3.59394	0.869	0.041	1.67e-282	VEC
ENSMUSG00000079018	Ly6c1	2.23e-286	3.57711	0.957	0.311	5.95e-282	VEC
ENSMUSG00000056492	Adgrf5	3.85e-273	3.20705	0.845	0.036	1.03e-268	VEC
ENSMUSG00000049775	Tmsb4x	5.7e-266	1.61604	1	0.999	1.52e-261	VEC
ENSMUSG00000045092	S1pr1	2.44e-264	3.20171	0.847	0.059	6.52e-260	VEC
ENSMUSG00000002504	Slc9a3r2	1.08e-260	3.04424	0.894	0.292	2.88e-256	VEC
ENSMUSG00000017309	Cd300lg	1.73e-255	3.15734	0.801	0.034	4.61e-251	VEC
ENSMUSG00000020577	Tspan13	7.64e-253	2.87967	0.801	0.056	2.04e-248	VEC
ENSMUSG00000062960	Kdr	7.03e-252	3.06473	0.78	0.042	1.87e-247	VEC
ENSMUSG00000045954	Cavin2	1.97e-251	3.0981	0.912	0.347	5.26e-247	VEC
ENSMUSG00000004655	Aqp1	6.96e-240	4.10835	0.801	0.059	1.86e-235	VEC
ENSMUSG00000068079	Tcf15	8.12e-236	3.30573	0.778	0.039	2.17e-231	VEC
ENSMUSG00000020154	Ptprb	9.31e-224	2.78113	0.729	0.067	2.48e-219	VEC
ENSMUSG00000032766	Gng11	2.34e-220	2.29111	0.936	0.674	6.23e-216	VEC
ENSMUSG00000073411	H2-D1	7.96e-220	1.4721	0.996	0.984	2.12e-215	VEC
ENSMUSG00000020717	Pecam1	2e-218	2.4909	0.732	0.066	5.34e-214	VEC
ENSMUSG00000000058	Cav2	1.01e-210	2.65505	0.748	0.067	2.69e-206	VEC
ENSMUSG00000019966	Kitl	2.68e-210	2.62573	0.779	0.174	7.15e-206	VEC
ENSMUSG00000048489	Depp1	3.95e-207	3.30801	0.676	0.025	1.05e-202	VEC
ENSMUSG00000034911	Ushbp1	8.36e-206	2.48891	0.674	0.027	2.23e-201	VEC
ENSMUSG00000027533	Fabp5	7.52e-203	2.84175	0.832	0.249	2.01e-198	VEC
ENSMUSG00000027435	Cd93	1.19e-201	2.53266	0.685	0.042	3.19e-197	VEC
ENSMUSG00000020077	Srgn	1.8e-201	2.31276	0.786	0.131	4.81e-197	VEC
ENSMUSG00000044258	Ctla2a	2.28e-201	2.97118	0.681	0.039	6.09e-197	VEC
ENSMUSG00000054690	Emcn	2.46e-199	2.43959	0.669	0.029	6.56e-195	VEC
ENSMUSG00000001175	Calm1	4.77e-197	1.55655	0.968	0.914	1.27e-192	VEC
ENSMUSG00000031442	Mcf2l	2.19e-194	2.58361	0.654	0.03	5.85e-190	VEC
ENSMUSG00000061353	Cxcl12	9.45e-191	3.2605	0.85	0.405	2.52e-186	VEC
ENSMUSG00000090222	Ifi203-ps	2.79e-188	2.53024	0.682	0.028	7.44e-184	VEC
ENSMUSG00000041134	Cyyr1	6.05e-182	2.36638	0.624	0.022	1.61e-177	VEC
ENSMUSG00000025608	Podxl	3.54e-180	2.35032	0.612	0.024	9.45e-176	VEC
ENSMUSG00000023959	Clic5	4.58e-175	2.3367	0.628	0.028	1.22e-170	VEC
ENSMUSG00000030317	Timp4	4.18e-171	3.10161	0.63	0.025	1.11e-166	VEC
ENSMUSG00000022799	Arhgap31	9.84e-171	2.28166	0.761	0.241	2.63e-166	VEC
ENSMUSG00000039167	Adgrl4	4.31e-169	2.33081	0.619	0.023	1.15e-164	VEC
ENSMUSG00000042099	Kank3	3.87e-168	2.33942	0.656	0.043	1.03e-163	VEC
ENSMUSG00000001029	Icam2	5.22e-168	2.23845	0.596	0.029	1.39e-163	VEC
ENSMUSG00000024395	Lims2	7.05e-162	2.22809	0.741	0.229	1.88e-157	VEC
ENSMUSG00000031503	Col4a2	2.91e-160	1.76894	0.896	0.663	7.76e-156	VEC
ENSMUSG00000071347	C1qtnf9	6.71e-158	2.34692	0.587	0.019	1.79e-153	VEC
ENSMUSG00000046470	Sox18	4.31e-156	2.46803	0.56	0.022	1.15e-151	VEC
ENSMUSG00000028776	Tinagl1	6.92e-152	2.25606	0.578	0.039	1.85e-147	VEC
ENSMUSG00000073599	Ecscr	3.24e-148	2.04828	0.569	0.039	8.65e-144	VEC
ENSMUSG00000038855	Itpkb	5.42e-148	2.1274	0.659	0.181	1.44e-143	VEC
ENSMUSG00000058254	Tspan7	1.63e-147	2.1639	0.608	0.096	4.36e-143	VEC
ENSMUSG00000022661	Cd200	4.22e-146	2.38921	0.684	0.147	1.13e-141	VEC
ENSMUSG00000028988	Ctnnbip1	1.66e-144	2.13135	0.673	0.189	4.44e-140	VEC
ENSMUSG00000061232	H2-K1	4.99e-143	1.39666	0.928	0.892	1.33e-138	VEC
ENSMUSG00000060802	B2m	1.1e-141	1.15721	0.958	0.948	2.94e-137	VEC
ENSMUSG00000068735	Trp53i11	2.84e-141	2.35702	0.588	0.046	7.57e-137	VEC
ENSMUSG00000027111	Itga6	8.58e-140	2.08964	0.562	0.043	2.29e-135	VEC
ENSMUSG00000033377	Palmd	2.68e-138	2.03761	0.512	0.022	7.15e-134	VEC
ENSMUSG00000038235	F11r	3.15e-137	1.90986	0.515	0.025	8.4e-133	VEC
ENSMUSG00000044562	Rasip1	9.95e-136	1.93014	0.516	0.021	2.65e-131	VEC
ENSMUSG00000042745	Id1	1.75e-135	2.48955	0.791	0.433	4.66e-131	VEC
ENSMUSG00000033191	Tie1	2.68e-135	1.93196	0.517	0.023	7.16e-131	VEC
ENSMUSG00000032562	Gnai2	8.05e-134	1.24725	0.922	0.888	2.15e-129	VEC
ENSMUSG00000025969	Nrp2	1.66e-133	2.29003	0.576	0.081	4.43e-129	VEC
ENSMUSG00000064339	mt-Rnr2	6.75e-131	0.877736	1	0.999	1.8e-126	VEC
ENSMUSG00000025810	Nrp1	8.93e-130	1.76682	0.832	0.547	2.38e-125	VEC
ENSMUSG00000049881	2810025M15Rik	3.59e-128	2.0465	0.644	0.183	9.57e-124	VEC
ENSMUSG00000039997	Ifi203	2.04e-125	1.94085	0.733	0.35	5.43e-121	VEC
ENSMUSG00000090272	Mndal	1.71e-121	1.83426	0.715	0.353	4.55e-117	VEC
ENSMUSG00000053477	Tcf4	6.89e-120	1.24523	0.937	0.881	1.84e-115	VEC
ENSMUSG00000054404	Slfn5	4.17e-119	1.78422	0.728	0.441	1.11e-114	VEC
ENSMUSG00000030123	Plxnd1	5.16e-119	1.84022	0.54	0.101	1.38e-114	VEC
ENSMUSG00000040430	Pitpnc1	5.25e-119	1.9991	0.544	0.077	1.4e-114	VEC
ENSMUSG00000031502	Col4a1	5.64e-117	1.37178	0.943	0.836	1.5e-112	VEC
ENSMUSG00000039943	Plcb4	2.71e-114	1.94741	0.625	0.2	7.23e-110	VEC
ENSMUSG00000059895	Ptp4a3	3.34e-113	1.94316	0.619	0.232	8.9e-109	VEC
ENSMUSG00000016087	Fli1	7.18e-113	1.85948	0.579	0.166	1.92e-108	VEC
ENSMUSG00000024140	Epas1	8.23e-109	1.83563	0.63	0.237	2.2e-104	VEC
ENSMUSG00000042284	Itga1	9.76e-106	1.74066	0.614	0.225	2.6e-101	VEC
ENSMUSG00000053062	Jam2	2.09e-105	1.91695	0.634	0.224	5.58e-101	VEC
ENSMUSG00000047867	Gimap6	4.45e-105	1.69901	0.603	0.217	1.19e-100	VEC
ENSMUSG00000066571	4931406P16Rik	3.68e-104	1.64318	0.621	0.301	9.81e-100	VEC
ENSMUSG00000019970	Sgk1	5.76e-104	1.8946	0.72	0.483	1.54e-99	VEC
ENSMUSG00000054720	Lrrc8c	8.25e-102	1.67141	0.53	0.158	2.2e-97	VEC
ENSMUSG00000038145	Snrk	3.06e-101	1.71819	0.721	0.41	8.16e-97	VEC
ENSMUSG00000035828	Pim3	1.34e-99	1.87636	0.669	0.358	3.58e-95	VEC
ENSMUSG00000026814	Eng	2.16e-98	1.63123	0.704	0.478	5.76e-94	VEC
ENSMUSG00000038543	BC028528	6.97e-98	1.66366	0.503	0.134	1.86e-93	VEC
ENSMUSG00000001240	Ramp2	7.14e-97	1.31667	0.884	0.781	1.9e-92	VEC
ENSMUSG00000075010	AW112010	1.19e-96	1.83292	0.627	0.308	3.18e-92	VEC
ENSMUSG00000062078	Qk	1.01e-91	1.3487	0.777	0.668	2.68e-87	VEC
ENSMUSG00000004044	Cavin1	2.5e-87	1.41373	0.761	0.606	6.67e-83	VEC
ENSMUSG00000032035	Ets1	7.31e-87	1.70384	0.565	0.187	1.95e-82	VEC
ENSMUSG00000031996	Aplp2	1.17e-83	1.07888	0.804	0.761	3.11e-79	VEC
ENSMUSG00000029465	Arpc3	5.06e-82	0.978933	0.838	0.837	1.35e-77	VEC
ENSMUSG00000058173	Smco4	1.25e-81	1.63942	0.608	0.354	3.33e-77	VEC
ENSMUSG00000037706	Cd81	7.44e-80	0.692112	0.98	0.985	1.98e-75	VEC
ENSMUSG00000068036	Afdn	8.47e-79	1.61261	0.593	0.311	2.26e-74	VEC
ENSMUSG00000028639	Ybx1	1.97e-74	0.920218	0.879	0.877	5.26e-70	VEC
ENSMUSG00000039361	Picalm	1.16e-73	1.33911	0.665	0.511	3.1e-69	VEC
ENSMUSG00000003518	Dusp3	5.79e-71	1.52932	0.603	0.347	1.54e-66	VEC
ENSMUSG00000026883	Dab2ip	2.25e-66	1.42671	0.524	0.269	5.99e-62	VEC
ENSMUSG00000020315	Sptbn1	3.99e-65	0.742616	0.956	0.951	1.06e-60	VEC
ENSMUSG00000034892	Rps29	6.21e-65	0.439376	1	0.999	1.66e-60	VEC
ENSMUSG00000090841	Myl6	6.75e-65	0.729041	0.962	0.972	1.8e-60	VEC
ENSMUSG00000115338	Pnp	2.01e-62	1.39458	0.645	0.502	5.35e-58	VEC
ENSMUSG00000004951	Hspb1	2.23e-62	1.09421	0.871	0.715	5.95e-58	VEC
ENSMUSG00000017707	Serinc3	8.02e-61	0.920469	0.722	0.684	2.14e-56	VEC
ENSMUSG00000038393	Txnip	2.09e-60	0.91536	0.913	0.89	5.57e-56	VEC
ENSMUSG00000021025	Nfkbia	4.28e-59	1.12367	0.778	0.71	1.14e-54	VEC
ENSMUSG00000040459	Arglu1	9.19e-59	1.11236	0.757	0.698	2.45e-54	VEC
ENSMUSG00000024772	Ehd1	4.1e-57	1.34269	0.583	0.385	1.09e-52	VEC
ENSMUSG00000020823	Sec14l1	1.09e-55	1.33647	0.53	0.325	2.9e-51	VEC
ENSMUSG00000042312	S100a13	2.5e-55	1.05862	0.75	0.726	6.68e-51	VEC
ENSMUSG00000007041	Clic1	3.12e-55	0.884059	0.813	0.826	8.32e-51	VEC
ENSMUSG00000037664	Cdkn1c	1.47e-54	1.75862	0.545	0.326	3.92e-50	VEC
ENSMUSG00000098178	Gm42418	1.95e-54	1.14593	0.927	0.944	5.21e-50	VEC
ENSMUSG00000037712	Fermt2	6.42e-54	0.938295	0.745	0.713	1.71e-49	VEC
ENSMUSG00000074364	Ehd2	2.08e-51	1.30543	0.592	0.41	5.54e-47	VEC
ENSMUSG00000028517	Plpp3	3.71e-51	1.07158	0.806	0.771	9.9e-47	VEC
ENSMUSG00000046718	Bst2	3.61e-50	1.2836	0.659	0.566	9.64e-46	VEC
ENSMUSG00000031523	Dlc1	1.59e-49	1.31012	0.615	0.413	4.24e-45	VEC
ENSMUSG00000006932	Ctnnb1	3.95e-48	1.122	0.64	0.564	1.05e-43	VEC
ENSMUSG00000022890	Atp5j	7.72e-48	0.861069	0.807	0.829	2.06e-43	VEC
ENSMUSG00000031207	Msn	3.52e-47	1.03954	0.656	0.601	9.4e-43	VEC
ENSMUSG00000047714	Ppp1r2	8.01e-46	1.01029	0.709	0.666	2.14e-41	VEC
ENSMUSG00000032966	Fkbp1a	8.24e-46	0.857814	0.789	0.833	2.2e-41	VEC
ENSMUSG00000001552	Jup	1.89e-45	1.17188	0.654	0.521	5.03e-41	VEC
ENSMUSG00000024608	Rps14	7.99e-44	0.512159	0.983	0.993	2.13e-39	VEC
ENSMUSG00000023067	Cdkn1a	2.02e-43	1.09989	0.616	0.453	5.38e-39	VEC
ENSMUSG00000038274	Fau	9.24e-41	0.384665	0.995	0.997	2.46e-36	VEC
ENSMUSG00000007872	Id3	7.79e-40	0.794292	0.815	0.737	2.08e-35	VEC
ENSMUSG00000115801	1	3.51e-39	0.9254	0.752	0.701	9.37e-35	VEC
ENSMUSG00000029484	Anxa3	1.76e-38	1.09784	0.504	0.318	4.69e-34	VEC
ENSMUSG00000024338	Psmb8	1.03e-37	1.08412	0.508	0.373	2.76e-33	VEC
ENSMUSG00000029178	Klf3	1.14e-37	1.13121	0.579	0.453	3.05e-33	VEC
ENSMUSG00000055148	Klf2	6.61e-37	0.962916	0.832	0.772	1.76e-32	VEC
ENSMUSG00000024725	Ostf1	1.23e-36	0.93251	0.641	0.628	3.29e-32	VEC
ENSMUSG00000022010	Tsc22d1	1.75e-34	1.48617	0.584	0.435	4.68e-30	VEC
ENSMUSG00000015568	Lpl	1.01e-33	0.793567	0.855	0.803	2.69e-29	VEC
ENSMUSG00000025959	Klf7	1.17e-33	0.986693	0.551	0.49	3.12e-29	VEC
ENSMUSG00000042079	Hnrnpf	2.63e-33	0.692926	0.751	0.818	7.02e-29	VEC
ENSMUSG00000106106	1	4.58e-33	1.12778	0.701	0.626	1.22e-28	VEC
ENSMUSG00000090394	4930523C07Rik	4.64e-33	1.04204	0.502	0.383	1.24e-28	VEC
ENSMUSG00000022587	Ly6e	4.9e-33	1.03034	0.666	0.63	1.31e-28	VEC
ENSMUSG00000037235	Mxd4	2.13e-32	0.967069	0.614	0.568	5.68e-28	VEC
ENSMUSG00000028868	Wasf2	6.5e-32	0.871033	0.653	0.661	1.73e-27	VEC
ENSMUSG00000048960	Prex2	4.88e-31	1.1143	0.554	0.429	1.3e-26	VEC
ENSMUSG00000054808	Actn4	1.02e-30	0.942605	0.571	0.514	2.72e-26	VEC
ENSMUSG00000030157	Clec2d	1.42e-30	1.15647	0.525	0.421	3.78e-26	VEC
ENSMUSG00000029632	Ndufa4	1.94e-30	0.675856	0.827	0.875	5.17e-26	VEC
ENSMUSG00000093674	Rpl41	3.5e-30	0.357601	0.995	0.997	9.33e-26	VEC
ENSMUSG00000022216	Psme1	7.99e-30	0.999366	0.568	0.498	2.13e-25	VEC
ENSMUSG00000020719	Ddx5	3.03e-29	0.515199	0.948	0.977	8.08e-25	VEC
ENSMUSG00000027620	Rbm39	3.48e-29	0.550766	0.864	0.938	9.29e-25	VEC
ENSMUSG00000027800	Tm4sf1	9.89e-28	0.943123	0.634	0.647	2.64e-23	VEC
ENSMUSG00000030557	Mef2a	1.02e-27	0.949877	0.557	0.482	2.71e-23	VEC
ENSMUSG00000027523	Gnas	4.26e-27	0.428406	0.932	0.968	1.14e-22	VEC
ENSMUSG00000020108	Ddit4	1.93e-26	1.12579	0.52	0.404	5.14e-22	VEC
ENSMUSG00000037815	Ctnna1	2.4e-26	1.04822	0.521	0.421	6.4e-22	VEC
ENSMUSG00000027566	Psma7	2.44e-25	0.603983	0.752	0.842	6.51e-21	VEC
ENSMUSG00000026895	Ndufa8	1.26e-23	0.914425	0.543	0.537	3.37e-19	VEC
ENSMUSG00000057738	Sptan1	3.82e-23	0.881699	0.532	0.507	1.02e-18	VEC
ENSMUSG00000007476	Lrrc8a	5.88e-23	0.7732	0.643	0.655	1.57e-18	VEC
ENSMUSG00000018585	Atox1	6.26e-22	0.699971	0.675	0.751	1.67e-17	VEC
ENSMUSG00000032330	Cox7a2	1.82e-21	0.526192	0.796	0.893	4.86e-17	VEC
ENSMUSG00000019804	Snx3	2.93e-21	0.620521	0.62	0.708	7.82e-17	VEC
ENSMUSG00000037242	Clic4	1.05e-19	0.795481	0.537	0.539	2.81e-15	VEC
ENSMUSG00000020044	Timp3	7.91e-19	0.548394	0.881	0.845	2.11e-14	VEC
ENSMUSG00000020859	Spag9	8.89e-19	0.71235	0.578	0.627	2.37e-14	VEC
ENSMUSG00000019873	Reep3	2.42e-18	0.721882	0.583	0.625	6.45e-14	VEC
ENSMUSG00000031818	Cox4i1	5.84e-18	0.356104	0.879	0.956	1.56e-13	VEC
ENSMUSG00000037062	Sh3glb1	1.79e-17	0.558727	0.666	0.77	4.76e-13	VEC
ENSMUSG00000068798	Rap1a	1.85e-17	0.613781	0.595	0.664	4.93e-13	VEC
ENSMUSG00000039001	Rps21	4.84e-17	0.286622	0.995	0.998	1.29e-12	VEC
ENSMUSG00000024048	Myl12a	7.62e-17	0.495639	0.779	0.881	2.03e-12	VEC
ENSMUSG00000070493	Chchd2	9.28e-17	0.338791	0.87	0.955	2.47e-12	VEC
ENSMUSG00000028843	Sh3bgrl3	1.73e-16	0.634199	0.602	0.64	4.62e-12	VEC
ENSMUSG00000025809	Itgb1	2.3e-16	0.498103	0.76	0.874	6.14e-12	VEC
ENSMUSG00000029064	Gnb1	2.38e-16	0.577058	0.617	0.715	6.36e-12	VEC
ENSMUSG00000056201	Cfl1	1.74e-15	0.442146	0.798	0.892	4.65e-11	VEC
ENSMUSG00000071866	Ppia	4.69e-15	0.293276	0.976	0.994	1.25e-10	VEC
ENSMUSG00000060743	H3f3a	2.74e-14	0.322373	0.935	0.981	7.31e-10	VEC
ENSMUSG00000001847	Rac1	1.1e-13	0.604879	0.633	0.72	2.93e-09	VEC
ENSMUSG00000067212	H2-T23	1.99e-13	0.796062	0.528	0.515	5.32e-09	VEC
ENSMUSG00000058587	Tmod3	2.19e-13	0.72503	0.536	0.563	5.83e-09	VEC
ENSMUSG00000025492	Ifitm3	3.14e-13	0.253974	0.974	0.984	8.38e-09	VEC
ENSMUSG00000025085	Ablim1	1.35e-12	0.748943	0.521	0.5	3.6e-08	VEC
ENSMUSG00000031229	Atrx	6.74e-12	0.60009	0.56	0.652	1.8e-07	VEC
ENSMUSG00000003429	Rps11	9.31e-12	0.274453	0.965	0.988	2.48e-07	VEC
ENSMUSG00000060591	Ifitm2	3.79e-11	0.362652	0.947	0.977	1.01e-06	VEC
ENSMUSG00000029713	Gnb2	2.42e-10	0.355333	0.709	0.855	6.46e-06	VEC
ENSMUSG00000041697	Cox6a1	2.52e-10	0.62563	0.63	0.709	6.71e-06	VEC
ENSMUSG00000038387	Rras	3.32e-10	0.65229	0.617	0.681	8.86e-06	VEC
ENSMUSG00000023010	Tmbim6	5.34e-10	0.616787	0.594	0.677	1.42e-05	VEC
ENSMUSG00000042541	Sem1	1.5e-09	0.367471	0.831	0.937	4e-05	VEC
ENSMUSG00000036751	Cox6b1	2.12e-09	0.304274	0.699	0.854	5.65e-05	VEC
ENSMUSG00000034868	Myl12b	3.19e-09	0.496344	0.562	0.684	8.51e-05	VEC
ENSMUSG00000028763	Hspg2	5.1e-09	0.441974	0.713	0.772	0.00013603	VEC
ENSMUSG00000034751	Mast4	5.25e-09	0.733005	0.534	0.54	0.000139981	VEC
ENSMUSG00000022892	App	1.66e-08	0.371821	0.767	0.89	0.00044269	VEC
ENSMUSG00000006356	Crip2	4.7e-08	0.370243	0.735	0.811	0.00125404	VEC
ENSMUSG00000039218	Srrm2	7.24e-08	0.360932	0.668	0.832	0.00193103	VEC
ENSMUSG00000031586	Rbpms	9.12e-08	0.527473	0.55	0.602	0.00243349	VEC
ENSMUSG00000021520	Uqcrb	1.05e-07	0.29246	0.734	0.878	0.00278908	VEC
ENSMUSG00000030795	Fus	3.41e-07	0.33623	0.701	0.862	0.00909774	VEC
ENSMUSG00000061518	Cox5b	4.46e-07	0.293467	0.68	0.841	0.0118973	VEC
ENSMUSG00000058126	Tpm3-rs7	6.14e-07	0.426164	0.472	0.577	0.0163678	VEC
ENSMUSG00000028649	Macf1	1.08e-06	0.545407	0.495	0.578	0.0286999	VEC
ENSMUSG00000021413	Prpf4b	3.8e-06	0.700126	0.543	0.613	0.101419	VEC
ENSMUSG00000033916	Chmp2a	4.81e-06	0.389366	0.574	0.726	0.128291	VEC
ENSMUSG00000030647	Ndufc2	6.09e-06	0.531064	0.581	0.703	0.162428	VEC
ENSMUSG00000091971	Hspa1a	1.08e-05	0.288217	0.496	0.703	0.287877	VEC
ENSMUSG00000030605	Mfge8	1.4e-05	0.51845	0.516	0.595	0.37365	VEC
ENSMUSG00000006304	Arpc2	2.02e-05	0.340815	0.652	0.797	0.539551	VEC
ENSMUSG00000022961	Son	3.91e-05	0.264871	0.755	0.901	1	VEC
ENSMUSG00000068523	Gng5	3.92e-05	0.251857	0.781	0.926	1	VEC
ENSMUSG00000032249	Anp32a	7.57e-05	0.642797	0.464	0.528	1	VEC
ENSMUSG00000028998	Tomm7	0.000101577	0.279897	0.672	0.848	1	VEC
ENSMUSG00000068566	Myadm	0.00012346	0.475945	0.652	0.78	1	VEC
ENSMUSG00000019659	Ccdc12	0.000143892	0.512891	0.434	0.515	1	VEC
ENSMUSG00000003873	Bax	0.000163313	0.510557	0.502	0.631	1	VEC
ENSMUSG00000033938	Ndufb7	0.000204835	0.469983	0.528	0.653	1	VEC
ENSMUSG00000024513	Mbd2	0.000242596	0.562676	0.44	0.51	1	VEC
ENSMUSG00000052040	Klf13	0.000268542	0.354353	0.583	0.746	1	VEC
ENSMUSG00000036478	Btg1	0.000368168	0.502052	0.505	0.572	1	VEC
ENSMUSG00000025510	Cd151	0.000464614	0.486056	0.442	0.526	1	VEC
ENSMUSG00000030265	Kras	0.000630034	0.582521	0.444	0.516	1	VEC
ENSMUSG00000031799	Tpm4	0.000700197	0.417693	0.529	0.667	1	VEC
ENSMUSG00000021134	Srsf5	0.000775848	0.251046	0.713	0.883	1	VEC
ENSMUSG00000029030	Tprgl	0.000939043	0.344617	0.529	0.695	1	VEC
ENSMUSG00000096768	Gm47283	0.00132138	0.377713	0.543	0.714	1	VEC
ENSMUSG00000026131	Dst	0.00161031	0.507227	0.48	0.568	1	VEC
ENSMUSG00000008348	Ubc	0.00161138	0.32946	0.665	0.804	1	VEC
ENSMUSG00000045962	Wnk1	0.00225523	0.407063	0.47	0.599	1	VEC
ENSMUSG00000063316	Rpl27	0.00314243	0.273576	0.715	0.879	1	VEC
ENSMUSG00000025132	Arhgdia	0.00345251	0.36705	0.558	0.712	1	VEC
ENSMUSG00000002233	Rhoc	0.00381151	0.533543	0.574	0.706	1	VEC
ENSMUSG00000050212	Eva1b	0.00459024	0.429537	0.488	0.589	1	VEC
ENSMUSG00000031950	Gabarapl2	0.00480456	0.445433	0.566	0.707	1	VEC
ENSMUSG00000000078	Klf6	0.00540127	0.283431	0.604	0.687	1	VEC
ENSMUSG00000074457	S100a16	0.005638	0.342058	0.421	0.561	1	VEC
ENSMUSG00000020163	Uqcr11	0.00747526	0.273284	0.634	0.815	1	VEC
ENSMUSG00000020936	Nmt1	0.00823678	0.252652	0.364	0.537	1	VEC
ENSMUSG00000001289	Pfdn5	0.00996296	0.25636	0.807	0.922	1	VEC
ENSMUSG00000069516	Lyz2	0	6.37678	0.999	0.246	0	Macrophages
ENSMUSG00000036887	C1qa	0	5.89599	0.993	0.093	0	Macrophages
ENSMUSG00000036905	C1qb	0	5.35388	0.99	0.076	0	Macrophages
ENSMUSG00000036896	C1qc	0	4.86401	0.986	0.035	0	Macrophages
ENSMUSG00000058715	Fcer1g	0	3.90724	0.987	0.031	0	Macrophages
ENSMUSG00000030579	Tyrobp	0	3.7288	0.984	0.044	0	Macrophages
ENSMUSG00000038642	Ctss	0	3.34396	0.978	0.02	0	Macrophages
ENSMUSG00000055435	Maf	0	3.21571	0.94	0.047	0	Macrophages
ENSMUSG00000026712	Mrc1	0	3.14176	0.907	0.01	0	Macrophages
ENSMUSG00000024621	Csf1r	0	3.09533	0.974	0.013	0	Macrophages
ENSMUSG00000079419	Ms4a6c	0	3.042	0.938	0.024	0	Macrophages
ENSMUSG00000059498	Fcgr3	0	2.82761	0.945	0.014	0	Macrophages
ENSMUSG00000028581	Laptm5	0	2.67817	0.953	0.027	0	Macrophages
ENSMUSG00000029373	Pf4	7.27e-305	4.07375	0.935	0.104	1.94e-300	Macrophages
ENSMUSG00000060063	Alox5ap	7.13e-303	2.55401	0.905	0.021	1.9e-298	Macrophages
ENSMUSG00000051439	Cd14	2.41e-295	2.91538	0.889	0.031	6.43e-291	Macrophages
ENSMUSG00000024397	Aif1	1.11e-288	2.29576	0.841	0.02	2.97e-284	Macrophages
ENSMUSG00000030560	Ctsc	4.35e-288	2.36316	0.879	0.032	1.16e-283	Macrophages
ENSMUSG00000032554	Trf	3.95e-287	2.6283	0.937	0.114	1.05e-282	Macrophages
ENSMUSG00000042286	Stab1	3.54e-284	2.64685	0.878	0.034	9.45e-280	Macrophages
ENSMUSG00000024677	Ms4a6b	1.83e-281	2.33574	0.862	0.018	4.89e-277	Macrophages
ENSMUSG00000024610	Cd74	2.18e-279	5.30354	0.912	0.136	5.81e-275	Macrophages
ENSMUSG00000069792	Wfdc17	1.19e-276	3.81485	0.839	0.039	3.18e-272	Macrophages
ENSMUSG00000021423	Ly86	1.97e-274	2.12294	0.831	0.011	5.26e-270	Macrophages
ENSMUSG00000023913	Pla2g7	6.16e-272	2.16603	0.834	0.018	1.64e-267	Macrophages
ENSMUSG00000021939	Ctsb	1.9e-268	2.17885	0.996	0.729	5.08e-264	Macrophages
ENSMUSG00000015340	Cybb	4.91e-265	2.11877	0.822	0.009	1.31e-260	Macrophages
ENSMUSG00000021190	Lgmn	1.6e-263	2.27157	0.962	0.291	4.26e-259	Macrophages
ENSMUSG00000026656	Fcgr2b	1.66e-261	2.00109	0.802	0.014	4.41e-257	Macrophages
ENSMUSG00000038623	Tm6sf1	4.9e-259	1.91403	0.83	0.029	1.31e-254	Macrophages
ENSMUSG00000024679	Ms4a6d	9e-257	2.04416	0.805	0.008	2.4e-252	Macrophages
ENSMUSG00000026126	Ptpn18	1.14e-253	2.03504	0.863	0.064	3.04e-249	Macrophages
ENSMUSG00000021998	Lcp1	1.65e-252	2.04398	0.809	0.025	4.41e-248	Macrophages
ENSMUSG00000018774	Cd68	8.62e-251	1.96875	0.796	0.029	2.3e-246	Macrophages
ENSMUSG00000018927	Ccl6	2.89e-249	3.22577	0.781	0.026	7.7e-245	Macrophages
ENSMUSG00000027199	Gatm	5.29e-246	2.06039	0.796	0.021	1.41e-241	Macrophages
ENSMUSG00000023992	Trem2	4.84e-245	2.13299	0.755	0.009	1.29e-240	Macrophages
ENSMUSG00000033685	Ucp2	4.76e-244	2.15611	0.968	0.326	1.27e-239	Macrophages
ENSMUSG00000039109	F13a1	1.57e-241	2.88087	0.762	0.012	4.2e-237	Macrophages
ENSMUSG00000040950	Mgl2	4.53e-235	2.90067	0.73	0.01	1.21e-230	Macrophages
ENSMUSG00000030707	Coro1a	1.33e-233	1.91923	0.773	0.028	3.54e-229	Macrophages
ENSMUSG00000073421	H2-Ab1	2.12e-233	4.29841	0.802	0.073	5.64e-229	Macrophages
ENSMUSG00000048779	P2ry6	1.67e-231	1.74404	0.749	0.015	4.46e-227	Macrophages
ENSMUSG00000037649	H2-DMa	2.38e-231	2.07439	0.775	0.03	6.36e-227	Macrophages
ENSMUSG00000036908	Unc93b1	2.86e-231	1.91043	0.882	0.128	7.64e-227	Macrophages
ENSMUSG00000036594	H2-Aa	8.54e-230	4.46671	0.789	0.067	2.28e-225	Macrophages
ENSMUSG00000002111	Spi1	5.22e-229	1.5873	0.721	0.014	1.39e-224	Macrophages
ENSMUSG00000052160	Pld4	5.55e-226	1.78008	0.741	0.011	1.48e-221	Macrophages
ENSMUSG00000050708	Ftl1	2.23e-225	1.42272	1	0.989	5.94e-221	Macrophages
ENSMUSG00000030844	Rgs10	1.53e-222	1.7533	0.892	0.229	4.07e-218	Macrophages
ENSMUSG00000006519	Cyba	3.42e-222	1.61967	0.988	0.74	9.12e-218	Macrophages
ENSMUSG00000022150	Dab2	7.89e-222	2.0164	0.89	0.205	2.1e-217	Macrophages
ENSMUSG00000049130	C5ar1	2.11e-218	1.73749	0.71	0.006	5.63e-214	Macrophages
ENSMUSG00000002985	Apoe	2.45e-218	2.57235	0.999	0.885	6.53e-214	Macrophages
ENSMUSG00000049775	Tmsb4x	3.84e-218	1.40303	1	0.999	1.02e-213	Macrophages
ENSMUSG00000025150	Cbr2	5.38e-217	2.36037	0.681	0.009	1.44e-212	Macrophages
ENSMUSG00000017707	Serinc3	9.5e-213	1.60401	0.986	0.67	2.53e-208	Macrophages
ENSMUSG00000060586	H2-Eb1	5.52e-212	4.45346	0.758	0.061	1.47e-207	Macrophages
ENSMUSG00000064373	Selenop	8.31e-212	1.83815	0.993	0.866	2.22e-207	Macrophages
ENSMUSG00000004730	Adgre1	1.41e-207	1.56227	0.683	0.004	3.76e-203	Macrophages
ENSMUSG00000031827	Cotl1	1.48e-207	1.69036	0.824	0.167	3.94e-203	Macrophages
ENSMUSG00000026395	Ptprc	2.45e-206	1.52021	0.709	0.019	6.54e-202	Macrophages
ENSMUSG00000018008	Cyth4	5.24e-206	1.46139	0.666	0.012	1.4e-201	Macrophages
ENSMUSG00000032359	Ctsh	2.18e-205	1.87003	0.858	0.161	5.82e-201	Macrophages
ENSMUSG00000074622	Mafb	2.52e-205	2.47227	0.922	0.304	6.73e-201	Macrophages
ENSMUSG00000050777	Tmem37	9.84e-203	1.83969	0.725	0.044	2.62e-198	Macrophages
ENSMUSG00000052336	Cx3cr1	3.47e-199	2.13137	0.644	0.011	9.25e-195	Macrophages
ENSMUSG00000029810	Tmem176b	6.2e-199	1.86304	0.951	0.318	1.65e-194	Macrophages
ENSMUSG00000032725	Folr2	7.94e-199	2.8151	0.669	0.01	2.12e-194	Macrophages
ENSMUSG00000060791	Gmfg	1.2e-198	1.47877	0.68	0.024	3.2e-194	Macrophages
ENSMUSG00000023367	Tmem176a	1.99e-196	1.87691	0.888	0.21	5.31e-192	Macrophages
ENSMUSG00000017754	Pltp	4.34e-195	2.17442	0.895	0.282	1.16e-190	Macrophages
ENSMUSG00000040747	Cd53	5.32e-194	1.33429	0.661	0.016	1.42e-189	Macrophages
ENSMUSG00000015852	Fcrls	8.97e-194	1.93605	0.649	0.007	2.39e-189	Macrophages
ENSMUSG00000112023	Lilr4b	3.2e-192	1.80268	0.659	0.009	8.54e-188	Macrophages
ENSMUSG00000022148	Fyb	6.98e-192	1.54515	0.645	0.009	1.86e-187	Macrophages
ENSMUSG00000019122	Ccl9	3.56e-191	2.21218	0.671	0.012	9.49e-187	Macrophages
ENSMUSG00000017760	Ctsa	5.69e-187	1.58351	0.91	0.356	1.52e-182	Macrophages
ENSMUSG00000026548	Slamf9	1.92e-186	1.59212	0.629	0.011	5.13e-182	Macrophages
ENSMUSG00000070873	Lilra5	4.47e-183	1.39513	0.606	0.003	1.19e-178	Macrophages
ENSMUSG00000042228	Lyn	1.44e-179	1.3453	0.725	0.088	3.84e-175	Macrophages
ENSMUSG00000005142	Man2b1	3.4e-177	1.54234	0.834	0.211	9.08e-173	Macrophages
ENSMUSG00000034892	Rps29	3.73e-176	0.899329	1	0.999	9.95e-172	Macrophages
ENSMUSG00000004814	Ccl24	6.64e-176	2.52373	0.616	0.01	1.77e-171	Macrophages
ENSMUSG00000005413	Hmox1	3.75e-175	2.92229	0.827	0.256	1e-170	Macrophages
ENSMUSG00000063856	Gpx1	1.01e-174	1.69227	0.959	0.599	2.68e-170	Macrophages
ENSMUSG00000071715	Ncf4	1.71e-172	1.27499	0.596	0.015	4.55e-168	Macrophages
ENSMUSG00000045658	Pid1	1.13e-171	1.49509	0.923	0.434	3.01e-167	Macrophages
ENSMUSG00000037966	Ninj1	6.12e-169	1.96391	0.737	0.129	1.63e-164	Macrophages
ENSMUSG00000034708	Grn	3.63e-168	1.56475	0.941	0.494	9.69e-164	Macrophages
ENSMUSG00000020077	Srgn	1.21e-167	1.48122	0.854	0.168	3.23e-163	Macrophages
ENSMUSG00000004207	Psap	2.4e-167	1.30084	0.992	0.812	6.41e-163	Macrophages
ENSMUSG00000042082	Arsb	3.51e-167	1.46255	0.761	0.14	9.36e-163	Macrophages
ENSMUSG00000060216	Arrb2	1.87e-166	1.28933	0.645	0.059	4.99e-162	Macrophages
ENSMUSG00000035493	Tgfbi	5.07e-165	1.56641	0.824	0.163	1.35e-160	Macrophages
ENSMUSG00000046805	Mpeg1	1.29e-164	1.3232	0.574	0.009	3.45e-160	Macrophages
ENSMUSG00000073412	Lst1	4.23e-164	1.59739	0.637	0.086	1.13e-159	Macrophages
ENSMUSG00000027423	Snx5	1.64e-163	1.39128	0.813	0.223	4.36e-159	Macrophages
ENSMUSG00000022901	Cd86	1e-162	1.3266	0.582	0.008	2.68e-158	Macrophages
ENSMUSG00000030787	Lyve1	3.07e-162	2.79721	0.562	0.012	8.19e-158	Macrophages
ENSMUSG00000072620	Slfn2	3.69e-162	1.41214	0.608	0.033	9.84e-158	Macrophages
ENSMUSG00000028459	Cd72	1.38e-160	1.4226	0.549	0.01	3.68e-156	Macrophages
ENSMUSG00000059326	Csf2ra	2.88e-160	1.41665	0.716	0.082	7.67e-156	Macrophages
ENSMUSG00000015950	Ncf1	5.24e-160	1.3073	0.575	0.011	1.4e-155	Macrophages
ENSMUSG00000030148	Clec4a2	2.36e-159	1.25691	0.538	0.006	6.29e-155	Macrophages
ENSMUSG00000044811	Cd300c2	1.4e-158	1.57261	0.575	0.013	3.75e-154	Macrophages
ENSMUSG00000040659	Efhd2	1.57e-158	1.31927	0.767	0.17	4.18e-154	Macrophages
ENSMUSG00000026480	Ncf2	1.08e-157	1.21363	0.577	0.012	2.88e-153	Macrophages
ENSMUSG00000079547	H2-DMb1	3.43e-157	1.92213	0.57	0.014	9.16e-153	Macrophages
ENSMUSG00000008845	Cd163	4.32e-155	2.0754	0.562	0.005	1.15e-150	Macrophages
ENSMUSG00000025232	Hexa	1.42e-154	1.37646	0.894	0.433	3.77e-150	Macrophages
ENSMUSG00000030786	Itgam	2.98e-153	1.25218	0.535	0.007	7.94e-149	Macrophages
ENSMUSG00000018293	Pfn1	2.24e-152	1.05219	0.991	0.917	5.97e-148	Macrophages
ENSMUSG00000040552	C3ar1	6.11e-152	1.17997	0.534	0.003	1.63e-147	Macrophages
ENSMUSG00000026177	Slc11a1	1.13e-150	1.14366	0.542	0.009	3.02e-146	Macrophages
ENSMUSG00000031613	Hpgd	2.73e-150	1.48848	0.605	0.052	7.29e-146	Macrophages
ENSMUSG00000022378	Fam49b	2.21e-149	1.24022	0.712	0.11	5.89e-145	Macrophages
ENSMUSG00000043832	Clec4a3	2.57e-149	1.14827	0.505	0.004	6.86e-145	Macrophages
ENSMUSG00000048865	Arhgap30	2.8e-149	1.16283	0.548	0.013	7.48e-145	Macrophages
ENSMUSG00000028478	Clta	8.49e-149	1.08356	0.977	0.793	2.26e-144	Macrophages
ENSMUSG00000024965	Fermt3	4.3e-146	1.05579	0.517	0.01	1.15e-141	Macrophages
ENSMUSG00000038274	Fau	6.31e-146	0.807494	1	0.997	1.68e-141	Macrophages
ENSMUSG00000020101	Vsir	1.93e-145	1.22257	0.659	0.081	5.16e-141	Macrophages
ENSMUSG00000034652	Cd300a	2.22e-144	1.1175	0.513	0.008	5.93e-140	Macrophages
ENSMUSG00000022831	Hcls1	1.35e-143	1.03958	0.533	0.023	3.59e-139	Macrophages
ENSMUSG00000020377	Ltc4s	3.83e-143	2.03156	0.543	0.018	1.02e-138	Macrophages
ENSMUSG00000021242	Npc2	7.83e-143	1.10228	0.972	0.732	2.09e-138	Macrophages
ENSMUSG00000022102	Dok2	1.51e-141	1.20624	0.516	0.009	4.03e-137	Macrophages
ENSMUSG00000033220	Rac2	6.86e-140	1.08442	0.547	0.018	1.83e-135	Macrophages
ENSMUSG00000030220	Arhgdib	7.37e-138	1.16296	0.766	0.202	1.97e-133	Macrophages
ENSMUSG00000026288	Inpp5d	2.71e-137	1.06733	0.545	0.02	7.23e-133	Macrophages
ENSMUSG00000098557	Kctd12	2.44e-136	1.37082	0.763	0.211	6.5e-132	Macrophages
ENSMUSG00000027447	Cst3	4.11e-136	0.911376	1	0.99	1.1e-131	Macrophages
ENSMUSG00000022952	Runx1	1.17e-134	1.34912	0.609	0.085	3.11e-130	Macrophages
ENSMUSG00000015355	Cd48	1.99e-132	1.0568	0.501	0.009	5.31e-128	Macrophages
ENSMUSG00000029771	Irf5	6.41e-132	1.01314	0.535	0.035	1.71e-127	Macrophages
ENSMUSG00000042129	Rassf4	1.04e-130	1.06513	0.515	0.022	2.78e-126	Macrophages
ENSMUSG00000022180	Slc7a8	1.45e-129	1.14235	0.523	0.019	3.86e-125	Macrophages
ENSMUSG00000034656	Cacna1a	5.29e-128	1.05683	0.556	0.067	1.41e-123	Macrophages
ENSMUSG00000027506	Tpd52	5.38e-127	1.04788	0.583	0.058	1.44e-122	Macrophages
ENSMUSG00000026094	Stk17b	7.61e-125	1.18988	0.675	0.137	2.03e-120	Macrophages
ENSMUSG00000047945	Marcksl1	1.1e-124	1.166	0.543	0.073	2.93e-120	Macrophages
ENSMUSG00000073411	H2-D1	1.21e-124	0.874456	0.999	0.985	3.22e-120	Macrophages
ENSMUSG00000029580	Actb	5.69e-124	0.914527	1	0.999	1.52e-119	Macrophages
ENSMUSG00000009687	Fxyd5	7.42e-121	1.22175	0.943	0.558	1.98e-116	Macrophages
ENSMUSG00000030064	Frmd4b	1.98e-118	1.16701	0.681	0.173	5.29e-114	Macrophages
ENSMUSG00000016256	Ctsz	4.31e-118	0.978931	0.982	0.816	1.15e-113	Macrophages
ENSMUSG00000024661	Fth1	1.11e-116	0.742379	1	0.998	2.95e-112	Macrophages
ENSMUSG00000060802	B2m	1.88e-116	0.825608	0.996	0.946	5.03e-112	Macrophages
ENSMUSG00000040466	Blvrb	3.99e-116	1.20228	0.855	0.447	1.06e-111	Macrophages
ENSMUSG00000015745	Plekho1	2.07e-115	0.884386	0.593	0.084	5.53e-111	Macrophages
ENSMUSG00000027293	Ehd4	1.02e-114	1.05855	0.616	0.109	2.72e-110	Macrophages
ENSMUSG00000031838	Ifi30	1.13e-114	1.20277	0.785	0.262	3e-110	Macrophages
ENSMUSG00000043004	Gng2	3.83e-114	0.950213	0.533	0.057	1.02e-109	Macrophages
ENSMUSG00000037902	Sirpa	1.21e-111	0.975328	0.581	0.113	3.23e-107	Macrophages
ENSMUSG00000019943	Atp2b1	1.63e-106	1.11185	0.923	0.555	4.34e-102	Macrophages
ENSMUSG00000039361	Picalm	1.07e-103	0.901762	0.885	0.507	2.86e-99	Macrophages
ENSMUSG00000022769	Sdf2l1	2.06e-102	0.991241	0.684	0.231	5.49e-98	Macrophages
ENSMUSG00000079017	Ifi27l2a	4.36e-102	1.17229	0.988	0.725	1.16e-97	Macrophages
ENSMUSG00000006304	Arpc2	2.81e-100	0.933334	0.969	0.769	7.51e-96	Macrophages
ENSMUSG00000053559	Smagp	1.04e-99	0.741843	0.52	0.076	2.77e-95	Macrophages
ENSMUSG00000027947	Il6ra	2.86e-99	0.930826	0.547	0.095	7.62e-95	Macrophages
ENSMUSG00000045962	Wnk1	7.32e-98	1.06581	0.895	0.565	1.95e-93	Macrophages
ENSMUSG00000034957	Cebpa	7.42e-98	1.00091	0.582	0.133	1.98e-93	Macrophages
ENSMUSG00000059182	Skap2	4.23e-97	0.782218	0.507	0.082	1.13e-92	Macrophages
ENSMUSG00000018920	Cxcl16	1.01e-95	1.11961	0.734	0.26	2.69e-91	Macrophages
ENSMUSG00000062210	Tnfaip8	7.11e-95	0.881541	0.546	0.106	1.9e-90	Macrophages
ENSMUSG00000015396	Cd83	4.6e-94	1.38944	0.533	0.097	1.23e-89	Macrophages
ENSMUSG00000097589	Dleu2	1.41e-93	1.03997	0.68	0.189	3.75e-89	Macrophages
ENSMUSG00000029616	Erp29	3.9e-93	0.936094	0.91	0.578	1.04e-88	Macrophages
ENSMUSG00000021948	Prkcd	1.1e-92	0.911356	0.59	0.126	2.94e-88	Macrophages
ENSMUSG00000054263	Lifr	5.66e-91	1.00572	0.609	0.135	1.51e-86	Macrophages
ENSMUSG00000021665	Hexb	1.02e-90	1.23174	0.825	0.413	2.71e-86	Macrophages
ENSMUSG00000032046	Abhd12	3.5e-87	0.857411	0.612	0.182	9.34e-83	Macrophages
ENSMUSG00000005583	Mef2c	1.95e-86	0.856721	0.768	0.339	5.2e-82	Macrophages
ENSMUSG00000050732	Vamp8	3.65e-85	0.855302	0.815	0.388	9.73e-81	Macrophages
ENSMUSG00000003429	Rps11	5.8e-85	0.560213	0.998	0.985	1.55e-80	Macrophages
ENSMUSG00000045763	Basp1	1.75e-81	0.89192	0.57	0.155	4.67e-77	Macrophages
ENSMUSG00000032562	Gnai2	1.82e-81	0.565616	0.984	0.886	4.85e-77	Macrophages
ENSMUSG00000002957	Ap2a2	4.95e-78	0.923791	0.813	0.413	1.32e-73	Macrophages
ENSMUSG00000022969	Il10rb	1.01e-77	0.75844	0.662	0.238	2.69e-73	Macrophages
ENSMUSG00000030096	Slc6a6	3.4e-77	0.65389	0.667	0.219	9.07e-73	Macrophages
ENSMUSG00000026535	Ifi202b	1.67e-75	0.763751	0.509	0.133	4.46e-71	Macrophages
ENSMUSG00000017781	Pitpna	2.27e-75	0.834059	0.813	0.435	6.05e-71	Macrophages
ENSMUSG00000028843	Sh3bgrl3	2.31e-75	0.779702	0.907	0.62	6.16e-71	Macrophages
ENSMUSG00000002885	Adgre5	7.34e-72	1.01852	0.737	0.327	1.96e-67	Macrophages
ENSMUSG00000028745	Capzb	1.26e-71	0.695242	0.811	0.461	3.35e-67	Macrophages
ENSMUSG00000003420	Fcgrt	1.65e-71	0.89916	0.939	0.746	4.41e-67	Macrophages
ENSMUSG00000056201	Cfl1	2.32e-70	0.61255	0.972	0.876	6.18e-66	Macrophages
ENSMUSG00000027339	Rassf2	3.88e-70	0.722563	0.511	0.127	1.03e-65	Macrophages
ENSMUSG00000056501	Cebpb	5.66e-70	0.948578	0.974	0.806	1.51e-65	Macrophages
ENSMUSG00000028961	Pgd	1.18e-69	0.728324	0.577	0.201	3.15e-65	Macrophages
ENSMUSG00000015243	Abca1	1.76e-69	0.716494	0.6	0.248	4.68e-65	Macrophages
ENSMUSG00000031447	Lamp1	4.78e-68	0.608872	0.984	0.899	1.27e-63	Macrophages
ENSMUSG00000057841	Rpl32	1.28e-66	0.441582	0.998	0.994	3.41e-62	Macrophages
ENSMUSG00000027994	Mcub	2.1e-66	0.769259	0.511	0.112	5.61e-62	Macrophages
ENSMUSG00000028465	Tln1	3.51e-66	0.695435	0.816	0.488	9.36e-62	Macrophages
ENSMUSG00000020376	Rnf130	4.6e-66	0.659644	0.752	0.389	1.23e-61	Macrophages
ENSMUSG00000034271	Jdp2	4.34e-65	0.843936	0.681	0.332	1.16e-60	Macrophages
ENSMUSG00000090272	Mndal	1.08e-64	0.625364	0.776	0.372	2.88e-60	Macrophages
ENSMUSG00000002603	Tgfb1	5.24e-63	0.636934	0.617	0.227	1.4e-58	Macrophages
ENSMUSG00000026872	Zeb2	1.85e-62	0.798745	0.83	0.519	4.94e-58	Macrophages
ENSMUSG00000030126	Tmcc1	1.5e-61	0.749437	0.629	0.265	4e-57	Macrophages
ENSMUSG00000040188	Scamp2	9.78e-61	0.711165	0.609	0.233	2.61e-56	Macrophages
ENSMUSG00000025534	Gusb	1.31e-60	0.740791	0.566	0.177	3.48e-56	Macrophages
ENSMUSG00000029470	P2rx4	4.14e-60	0.737592	0.611	0.243	1.1e-55	Macrophages
ENSMUSG00000079426	Arpc4	1.91e-59	0.690582	0.819	0.503	5.1e-55	Macrophages
ENSMUSG00000027639	Samhd1	3.76e-59	0.695672	0.511	0.152	1e-54	Macrophages
ENSMUSG00000015733	Capza2	8.91e-59	0.663757	0.899	0.647	2.38e-54	Macrophages
ENSMUSG00000006611	Hfe	1.19e-58	0.661729	0.511	0.156	3.18e-54	Macrophages
ENSMUSG00000024381	Bin1	1.83e-58	0.759839	0.609	0.248	4.88e-54	Macrophages
ENSMUSG00000041058	Wwp1	2.22e-58	0.720863	0.564	0.22	5.93e-54	Macrophages
ENSMUSG00000006333	Rps9	2.69e-58	0.403172	1	0.99	7.17e-54	Macrophages
ENSMUSG00000020709	Adap2	4.43e-58	0.608933	0.613	0.231	1.18e-53	Macrophages
ENSMUSG00000042599	Kdm7a	4.16e-57	0.540402	0.505	0.188	1.11e-52	Macrophages
ENSMUSG00000027540	Ptpn1	9.24e-57	0.635958	0.617	0.263	2.46e-52	Macrophages
ENSMUSG00000028494	Plin2	1.11e-56	0.879147	0.713	0.368	2.96e-52	Macrophages
ENSMUSG00000032265	Tent5a	3.63e-56	0.859718	0.721	0.353	9.69e-52	Macrophages
ENSMUSG00000031591	Asah1	1.35e-55	0.674437	0.854	0.556	3.59e-51	Macrophages
ENSMUSG00000025290	Rps24	2.06e-55	0.335928	0.999	0.998	5.5e-51	Macrophages
ENSMUSG00000039208	Metrnl	2.32e-55	0.858941	0.581	0.215	6.18e-51	Macrophages
ENSMUSG00000024338	Psmb8	2.99e-52	0.535273	0.738	0.367	7.98e-48	Macrophages
ENSMUSG00000020460	Rps27a	3.78e-52	0.382402	0.998	0.992	1.01e-47	Macrophages
ENSMUSG00000001175	Calm1	5.38e-52	0.390286	0.984	0.916	1.44e-47	Macrophages
ENSMUSG00000041515	Irf8	1.16e-51	0.593978	0.507	0.172	3.1e-47	Macrophages
ENSMUSG00000025508	Rplp2	1.25e-51	0.359567	0.999	0.988	3.34e-47	Macrophages
ENSMUSG00000059923	Grb2	1.27e-51	0.585204	0.627	0.275	3.39e-47	Macrophages
ENSMUSG00000029622	Arpc1b	2.65e-51	0.569583	0.975	0.84	7.07e-47	Macrophages
ENSMUSG00000052681	Rap1b	2.88e-51	0.655615	0.914	0.703	7.69e-47	Macrophages
ENSMUSG00000030557	Mef2a	5.78e-51	0.698796	0.815	0.471	1.54e-46	Macrophages
ENSMUSG00000026341	Actr3	3.47e-49	0.737774	0.792	0.43	9.25e-45	Macrophages
ENSMUSG00000028041	Adam15	4.21e-49	0.621133	0.609	0.255	1.12e-44	Macrophages
ENSMUSG00000021218	Gdi2	1.37e-48	0.530634	0.904	0.683	3.64e-44	Macrophages
ENSMUSG00000030894	Tpp1	3.43e-48	0.619389	0.603	0.251	9.14e-44	Macrophages
ENSMUSG00000095687	Rnaset2a	7.07e-48	0.671138	0.739	0.387	1.89e-43	Macrophages
ENSMUSG00000033467	Crlf2	9.47e-48	0.535029	0.526	0.204	2.52e-43	Macrophages
ENSMUSG00000047126	Cltc	4.45e-46	0.667044	0.822	0.544	1.19e-41	Macrophages
ENSMUSG00000000346	Dazap2	1.43e-45	0.560653	0.693	0.359	3.81e-41	Macrophages
ENSMUSG00000030272	Camk1	2.96e-45	0.53849	0.699	0.393	7.88e-41	Macrophages
ENSMUSG00000033379	Atp6v0b	3.57e-45	0.650326	0.927	0.721	9.51e-41	Macrophages
ENSMUSG00000028923	Necap2	1.71e-44	0.550927	0.53	0.2	4.56e-40	Macrophages
ENSMUSG00000061232	H2-K1	5.29e-44	0.474691	0.978	0.892	1.41e-39	Macrophages
ENSMUSG00000020432	Tcn2	2.9e-43	0.614242	0.625	0.298	7.73e-39	Macrophages
ENSMUSG00000026425	Srgap2	3.53e-43	0.444034	0.507	0.207	9.43e-39	Macrophages
ENSMUSG00000039997	Ifi203	5.97e-43	0.427917	0.705	0.375	1.59e-38	Macrophages
ENSMUSG00000037894	H2afz	6.22e-43	0.599358	0.882	0.647	1.66e-38	Macrophages
ENSMUSG00000039191	Rbpj	2.14e-42	0.578882	0.573	0.253	5.7e-38	Macrophages
ENSMUSG00000078453	Abracl	3.31e-42	0.511072	0.696	0.383	8.82e-38	Macrophages
ENSMUSG00000034707	Gns	1.75e-41	0.661471	0.636	0.279	4.67e-37	Macrophages
ENSMUSG00000058126	Tpm3-rs7	2.15e-41	0.529598	0.829	0.549	5.75e-37	Macrophages
ENSMUSG00000027287	Snap23	7.77e-41	0.523656	0.624	0.303	2.07e-36	Macrophages
ENSMUSG00000028639	Ybx1	2.28e-40	0.324499	0.961	0.873	6.08e-36	Macrophages
ENSMUSG00000060032	H2afj	1.19e-39	0.54009	0.746	0.469	3.18e-35	Macrophages
ENSMUSG00000024725	Ostf1	2.29e-39	0.446958	0.852	0.616	6.12e-35	Macrophages
ENSMUSG00000010277	2610507B11Rik	9.83e-39	0.491246	0.508	0.222	2.62e-34	Macrophages
ENSMUSG00000068523	Gng5	1.81e-38	0.405957	0.977	0.905	4.83e-34	Macrophages
ENSMUSG00000095041	1	2.41e-38	0.638549	0.749	0.434	6.42e-34	Macrophages
ENSMUSG00000019132	BC005537	7.35e-38	0.576966	0.773	0.479	1.96e-33	Macrophages
ENSMUSG00000046330	Rpl37a	1.33e-37	0.294826	0.998	0.996	3.54e-33	Macrophages
ENSMUSG00000020152	Actr2	3.09e-37	0.53618	0.805	0.503	8.25e-33	Macrophages
ENSMUSG00000033161	Atp1a1	5e-37	0.511726	0.587	0.274	1.33e-32	Macrophages
ENSMUSG00000034484	Snx2	7.29e-37	0.552634	0.549	0.272	1.94e-32	Macrophages
ENSMUSG00000059291	Rpl11	9.77e-37	0.289175	0.999	0.989	2.61e-32	Macrophages
ENSMUSG00000006699	Cdc42	4.57e-36	0.38232	0.97	0.895	1.22e-31	Macrophages
ENSMUSG00000033684	Qsox1	1.96e-35	0.449436	0.581	0.291	5.22e-31	Macrophages
ENSMUSG00000026473	Glul	2.25e-35	0.536475	0.809	0.51	5.99e-31	Macrophages
ENSMUSG00000015656	Hspa8	2.87e-35	0.365676	0.985	0.94	7.65e-31	Macrophages
ENSMUSG00000067288	Rps28	4.93e-35	0.343317	0.988	0.953	1.32e-30	Macrophages
ENSMUSG00000067212	H2-T23	7.41e-34	0.465693	0.78	0.501	1.98e-29	Macrophages
ENSMUSG00000040713	Creg1	1.77e-33	0.549444	0.761	0.47	4.73e-29	Macrophages
ENSMUSG00000024772	Ehd1	2.15e-33	0.467531	0.665	0.392	5.72e-29	Macrophages
ENSMUSG00000037926	Ssh2	3.17e-33	0.385604	0.708	0.443	8.47e-29	Macrophages
ENSMUSG00000029344	Tpst2	3.88e-33	0.315874	0.513	0.245	1.03e-28	Macrophages
ENSMUSG00000038612	Mcl1	3.96e-33	0.580101	0.918	0.736	1.06e-28	Macrophages
ENSMUSG00000066026	Dhrs3	6.78e-33	0.396792	0.769	0.469	1.81e-28	Macrophages
ENSMUSG00000004070	Hmox2	1.59e-32	0.453262	0.504	0.213	4.23e-28	Macrophages
ENSMUSG00000028673	Fuca1	4.45e-32	0.439575	0.728	0.467	1.19e-27	Macrophages
ENSMUSG00000030744	Rps3	4.49e-32	0.287971	0.998	0.98	1.2e-27	Macrophages
ENSMUSG00000090862	Rps13	7e-32	0.317611	0.996	0.986	1.87e-27	Macrophages
ENSMUSG00000032436	Cmtm7	7.95e-32	0.463938	0.602	0.307	2.12e-27	Macrophages
ENSMUSG00000075415	Fnbp1	1.03e-31	0.510623	0.521	0.215	2.76e-27	Macrophages
ENSMUSG00000010095	Slc3a2	1.86e-31	0.516222	0.739	0.469	4.96e-27	Macrophages
ENSMUSG00000054428	Atpif1	2.26e-31	0.561916	0.906	0.703	6.03e-27	Macrophages
ENSMUSG00000024516	Sec11c	2.51e-31	0.532993	0.633	0.323	6.7e-27	Macrophages
ENSMUSG00000046718	Bst2	3.12e-31	0.32542	0.807	0.563	8.33e-27	Macrophages
ENSMUSG00000022971	Ifnar2	4.25e-31	0.480687	0.693	0.406	1.13e-26	Macrophages
ENSMUSG00000000594	Gm2a	6.24e-31	0.375296	0.578	0.326	1.66e-26	Macrophages
ENSMUSG00000007041	Clic1	6.94e-31	0.441461	0.966	0.816	1.85e-26	Macrophages
ENSMUSG00000050552	Lamtor4	2.91e-30	0.478858	0.726	0.475	7.77e-26	Macrophages
ENSMUSG00000029465	Arpc3	3.95e-30	0.330684	0.944	0.831	1.05e-25	Macrophages
ENSMUSG00000083282	Ctsf	9.43e-30	0.424923	0.511	0.249	2.52e-25	Macrophages
ENSMUSG00000030447	Cyfip1	1.13e-29	0.437098	0.631	0.349	3.01e-25	Macrophages
ENSMUSG00000023010	Tmbim6	3.52e-29	0.389348	0.872	0.655	9.38e-25	Macrophages
ENSMUSG00000025630	Hprt	4.5e-29	0.398543	0.59	0.327	1.2e-24	Macrophages
ENSMUSG00000025743	Sdc3	5.13e-29	0.387368	0.548	0.282	1.37e-24	Macrophages
ENSMUSG00000028249	Sdcbp	5.99e-29	0.460371	0.866	0.66	1.6e-24	Macrophages
ENSMUSG00000008475	Arpc5	1.4e-28	0.483428	0.829	0.572	3.73e-24	Macrophages
ENSMUSG00000005103	Wdr1	1.4e-28	0.384763	0.541	0.282	3.73e-24	Macrophages
ENSMUSG00000022443	Myh9	1.69e-28	0.346906	0.7	0.436	4.52e-24	Macrophages
ENSMUSG00000030536	Iqgap1	4.44e-28	0.51629	0.808	0.545	1.18e-23	Macrophages
ENSMUSG00000073490	Ifi207	9.16e-28	0.398364	0.769	0.486	2.44e-23	Macrophages
ENSMUSG00000033940	Brk1	1.06e-27	0.537073	0.848	0.591	2.82e-23	Macrophages
ENSMUSG00000056708	Ier5	1.15e-27	0.698623	0.62	0.353	3.06e-23	Macrophages
ENSMUSG00000038872	Zfhx3	1.09e-26	0.485451	0.734	0.455	2.91e-22	Macrophages
ENSMUSG00000022500	Litaf	3.73e-26	0.338527	0.563	0.325	9.96e-22	Macrophages
ENSMUSG00000028692	Akr1a1	5e-26	0.378924	0.864	0.685	1.33e-21	Macrophages
ENSMUSG00000024222	Fkbp5	1.15e-25	0.533009	0.721	0.452	3.08e-21	Macrophages
ENSMUSG00000016319	Slc25a5	1.97e-25	0.362226	0.744	0.526	5.25e-21	Macrophages
ENSMUSG00000031659	Adcy7	5.95e-25	0.347003	0.514	0.266	1.59e-20	Macrophages
ENSMUSG00000024781	Lipa	8.87e-25	0.369361	0.568	0.3	2.37e-20	Macrophages
ENSMUSG00000000078	Klf6	1.46e-24	0.634778	0.859	0.667	3.91e-20	Macrophages
ENSMUSG00000018585	Atox1	1.99e-24	0.404767	0.903	0.733	5.31e-20	Macrophages
ENSMUSG00000028191	Bcl10	9.58e-24	0.339897	0.602	0.374	2.55e-19	Macrophages
ENSMUSG00000005054	Cstb	1.05e-23	0.517285	0.717	0.5	2.81e-19	Macrophages
ENSMUSG00000020368	Canx	1.24e-23	0.327377	0.826	0.623	3.31e-19	Macrophages
ENSMUSG00000024608	Rps14	1.26e-23	0.261329	0.995	0.992	3.36e-19	Macrophages
ENSMUSG00000027940	Tpm3	1.61e-23	0.387925	0.831	0.587	4.31e-19	Macrophages
ENSMUSG00000031451	Gas6	1.96e-23	0.468565	0.837	0.61	5.24e-19	Macrophages
ENSMUSG00000022108	Itm2b	2.16e-23	0.289211	0.999	0.995	5.75e-19	Macrophages
ENSMUSG00000028382	Ptbp3	4.83e-23	0.344117	0.661	0.389	1.29e-18	Macrophages
ENSMUSG00000030842	Lamtor1	8.63e-23	0.303223	0.584	0.355	2.3e-18	Macrophages
ENSMUSG00000060636	Rpl35a	1.32e-22	0.31513	0.965	0.887	3.51e-18	Macrophages
ENSMUSG00000035248	Tut7	1.47e-22	0.326918	0.568	0.329	3.92e-18	Macrophages
ENSMUSG00000021127	Zfp36l1	1.53e-22	0.419409	0.898	0.753	4.08e-18	Macrophages
ENSMUSG00000024953	Prdx5	2.7e-22	0.412845	0.814	0.605	7.2e-18	Macrophages
ENSMUSG00000019804	Snx3	4.1e-22	0.361553	0.864	0.688	1.09e-17	Macrophages
ENSMUSG00000045817	Zfp36l2	1.43e-21	0.502728	0.824	0.582	3.81e-17	Macrophages
ENSMUSG00000028656	Cap1	4.5e-21	0.392421	0.675	0.418	1.2e-16	Macrophages
ENSMUSG00000019998	Stx7	5.45e-21	0.335533	0.568	0.322	1.45e-16	Macrophages
ENSMUSG00000062997	Rpl35	8e-21	0.25809	0.992	0.965	2.13e-16	Macrophages
ENSMUSG00000005873	Reep5	8.12e-21	0.310562	0.858	0.687	2.16e-16	Macrophages
ENSMUSG00000025144	Cenpx	4.68e-20	0.286746	0.586	0.36	1.25e-15	Macrophages
ENSMUSG00000056737	Capg	7.79e-20	0.484249	0.618	0.416	2.08e-15	Macrophages
ENSMUSG00000040212	Emp3	1.14e-19	0.538127	0.944	0.801	3.03e-15	Macrophages
ENSMUSG00000003873	Bax	1.24e-19	0.313433	0.799	0.605	3.31e-15	Macrophages
ENSMUSG00000038733	Wdr26	1.62e-19	0.345649	0.582	0.344	4.31e-15	Macrophages
ENSMUSG00000043131	Mob1a	2.65e-19	0.303415	0.502	0.265	7.06e-15	Macrophages
ENSMUSG00000037805	Rpl10a	3.31e-19	0.266895	0.99	0.947	8.83e-15	Macrophages
ENSMUSG00000022216	Psme1	7.21e-18	0.305353	0.739	0.492	1.92e-13	Macrophages
ENSMUSG00000038034	Igsf8	7.94e-18	0.299019	0.512	0.299	2.12e-13	Macrophages
ENSMUSG00000020372	Rack1	1.27e-17	0.255915	0.984	0.957	3.38e-13	Macrophages
ENSMUSG00000041890	Git2	1.97e-17	0.2878	0.516	0.276	5.27e-13	Macrophages
ENSMUSG00000064351	mt-Co1	2.15e-17	0.267782	0.979	0.918	5.73e-13	Macrophages
ENSMUSG00000020737	Jpt1	2.33e-17	0.335016	0.698	0.442	6.21e-13	Macrophages
ENSMUSG00000057322	Rpl38	3e-17	0.289204	0.993	0.969	8.01e-13	Macrophages
ENSMUSG00000027763	Mbnl1	4.72e-17	0.288311	0.846	0.684	1.26e-12	Macrophages
ENSMUSG00000021484	Lman2	4.74e-17	0.278981	0.591	0.374	1.26e-12	Macrophages
ENSMUSG00000087687	Pet100	8.11e-17	0.281788	0.516	0.296	2.16e-12	Macrophages
ENSMUSG00000031207	Msn	9.2e-17	0.253208	0.796	0.596	2.45e-12	Macrophages
ENSMUSG00000033066	Gas7	1.11e-16	0.360849	0.542	0.313	2.95e-12	Macrophages
ENSMUSG00000052593	Adam17	1.49e-16	0.392951	0.571	0.324	3.99e-12	Macrophages
ENSMUSG00000026600	Soat1	1.84e-16	0.338371	0.503	0.267	4.9e-12	Macrophages
ENSMUSG00000036103	Colec12	3.11e-16	0.361525	0.703	0.498	8.29e-12	Macrophages
ENSMUSG00000040940	Arhgef1	7.13e-16	0.259699	0.515	0.297	1.9e-11	Macrophages
ENSMUSG00000047721	Bola2	8.88e-16	0.284113	0.62	0.423	2.37e-11	Macrophages
ENSMUSG00000025503	Taldo1	1.16e-15	0.336794	0.726	0.502	3.11e-11	Macrophages
ENSMUSG00000024639	Gnaq	4.63e-15	0.289551	0.583	0.357	1.24e-10	Macrophages
ENSMUSG00000030654	Arl6ip1	6.76e-15	0.288727	0.785	0.571	1.8e-10	Macrophages
ENSMUSG00000028657	Ppt1	7.31e-14	0.308135	0.572	0.334	1.95e-09	Macrophages
ENSMUSG00000036503	Rnf13	7.82e-14	0.297751	0.573	0.349	2.09e-09	Macrophages
ENSMUSG00000051495	Irf2bp2	8.58e-14	0.290082	0.865	0.71	2.29e-09	Macrophages
ENSMUSG00000008348	Ubc	1.18e-13	0.310963	0.908	0.781	3.13e-09	Macrophages
ENSMUSG00000003062	Stard3nl	3.71e-13	0.256669	0.528	0.317	9.89e-09	Macrophages
ENSMUSG00000001418	Glmp	2e-12	0.250559	0.558	0.352	5.33e-08	Macrophages
ENSMUSG00000025283	Sat1	2.06e-12	0.342027	0.832	0.658	5.49e-08	Macrophages
ENSMUSG00000021025	Nfkbia	2.55e-11	0.347261	0.859	0.709	6.81e-07	Macrophages
ENSMUSG00000028062	Lamtor2	3.73e-11	0.27104	0.769	0.578	9.95e-07	Macrophages
ENSMUSG00000092274	Neat1	4.87e-11	0.279597	0.848	0.707	1.3e-06	Macrophages
ENSMUSG00000032440	Tgfbr2	5.63e-11	0.302596	0.671	0.458	1.5e-06	Macrophages
ENSMUSG00000004285	Atp6v1f	2.55e-10	0.346538	0.855	0.681	6.8e-06	Macrophages
ENSMUSG00000016559	H3f3b	1.55e-09	0.293815	0.995	0.989	4.14e-05	Macrophages
ENSMUSG00000024750	Zfand5	1.2e-08	0.284951	0.807	0.663	0.000320095	Macrophages
ENSMUSG00000091971	Hspa1a	1.6e-07	0.254825	0.817	0.671	0.00427091	Macrophages
ENSMUSG00000007891	Ctsd	1.13e-06	0.376647	0.763	0.667	0.0301808	Macrophages
ENSMUSG00000006360	Crip1	9.27e-06	0.25655	0.989	0.972	0.247187	Macrophages
ENSMUSG00000030772	Dkk3	1.67e-284	2.68216	0.958	0.206	4.46e-280	Fibroblasts
ENSMUSG00000026728	Vim	1.58e-271	2.08254	1	0.94	4.21e-267	Fibroblasts
ENSMUSG00000026051	1500015O10Rik	9.2e-224	3.70991	0.787	0.078	2.45e-219	Fibroblasts
ENSMUSG00000100510	AV026068	9.06e-223	1.75339	0.865	0.163	2.42e-218	Fibroblasts
ENSMUSG00000020218	Wif1	1.18e-222	3.61532	0.708	0.005	3.15e-218	Fibroblasts
ENSMUSG00000026385	Dbi	9.6e-209	2.80492	0.978	0.726	2.56e-204	Fibroblasts
ENSMUSG00000031636	Pdlim3	8.48e-201	2.03267	0.851	0.176	2.26e-196	Fibroblasts
ENSMUSG00000022665	Ccdc80	4.98e-196	1.68921	0.996	0.752	1.33e-191	Fibroblasts
ENSMUSG00000037852	Cpe	1.95e-188	1.50338	0.769	0.108	5.2e-184	Fibroblasts
ENSMUSG00000073889	Il11ra1	1.39e-180	1.50384	0.956	0.54	3.72e-176	Fibroblasts
ENSMUSG00000030342	Cd9	7.41e-171	1.27985	0.999	0.737	1.98e-166	Fibroblasts
ENSMUSG00000038059	Smim3	1.3e-169	1.49609	0.657	0.058	3.46e-165	Fibroblasts
ENSMUSG00000057604	Lmcd1	6.34e-159	1.38209	0.645	0.066	1.69e-154	Fibroblasts
ENSMUSG00000026574	Dpt	5.89e-138	1.23693	0.988	0.76	1.57e-133	Fibroblasts
ENSMUSG00000026576	Atp1b1	5.45e-133	1.46547	0.563	0.053	1.45e-128	Fibroblasts
ENSMUSG00000006014	Prg4	7.38e-128	3.31255	0.546	0.069	1.97e-123	Fibroblasts
ENSMUSG00000041577	Prelp	3.46e-126	1.75893	0.944	0.634	9.23e-122	Fibroblasts
ENSMUSG00000032085	Tagln	6.43e-123	1.51922	0.544	0.061	1.72e-118	Fibroblasts
ENSMUSG00000032076	Cadm1	5.02e-122	1.05478	0.505	0.032	1.34e-117	Fibroblasts
ENSMUSG00000040152	Thbs1	1.53e-119	2.03584	0.729	0.258	4.08e-115	Fibroblasts
ENSMUSG00000009876	Cox4i2	1.86e-119	1.28328	0.695	0.159	4.95e-115	Fibroblasts
ENSMUSG00000025856	Pdgfa	2.71e-111	1.04316	0.555	0.093	7.23e-107	Fibroblasts
ENSMUSG00000017969	Ptgis	1.42e-109	1.08982	0.935	0.617	3.79e-105	Fibroblasts
ENSMUSG00000032679	Cd59a	2.58e-109	0.826135	0.642	0.151	6.87e-105	Fibroblasts
ENSMUSG00000031965	Tbx20	4.72e-107	1.14951	0.935	0.58	1.26e-102	Fibroblasts
ENSMUSG00000027750	Postn	4.52e-106	1.48834	0.77	0.309	1.2e-101	Fibroblasts
ENSMUSG00000041889	Shisa4	1.14e-105	0.963886	0.582	0.114	3.04e-101	Fibroblasts
ENSMUSG00000035258	Abi3bp	9.01e-105	1.81035	0.918	0.611	2.4e-100	Fibroblasts
ENSMUSG00000020029	Nudt4	3.74e-102	1.14579	0.755	0.264	9.96e-98	Fibroblasts
ENSMUSG00000028266	Lmo4	2.47e-97	1.2407	0.883	0.52	6.6e-93	Fibroblasts
ENSMUSG00000034463	Scara3	6.6e-95	0.967909	0.505	0.077	1.76e-90	Fibroblasts
ENSMUSG00000027239	Mdk	4.02e-91	1.19685	0.74	0.285	1.07e-86	Fibroblasts
ENSMUSG00000020186	Csrp2	6.08e-91	1.43068	0.748	0.323	1.62e-86	Fibroblasts
ENSMUSG00000052727	Map1b	3.29e-90	1.48322	0.753	0.368	8.77e-86	Fibroblasts
ENSMUSG00000097910	5033428I22Rik	4.3e-83	0.884503	0.58	0.161	1.15e-78	Fibroblasts
ENSMUSG00000001493	Meox1	5.02e-83	1.35493	0.657	0.261	1.34e-78	Fibroblasts
ENSMUSG00000002985	Apoe	7.47e-81	0.870769	0.995	0.888	1.99e-76	Fibroblasts
ENSMUSG00000090394	4930523C07Rik	1.16e-80	0.949937	0.804	0.383	3.09e-76	Fibroblasts
ENSMUSG00000066705	Fxyd6	3.65e-80	1.04244	0.789	0.46	9.73e-76	Fibroblasts
ENSMUSG00000026094	Stk17b	7.56e-80	0.818997	0.543	0.154	2.02e-75	Fibroblasts
ENSMUSG00000024661	Fth1	3.45e-77	0.520506	1	0.998	9.2e-73	Fibroblasts
ENSMUSG00000029810	Tmem176b	4.71e-77	0.772546	0.823	0.338	1.26e-72	Fibroblasts
ENSMUSG00000029838	Ptn	5.34e-75	1.20445	0.729	0.308	1.42e-70	Fibroblasts
ENSMUSG00000028989	Angptl7	1.56e-74	2.61793	0.536	0.161	4.15e-70	Fibroblasts
ENSMUSG00000004151	Etv1	2.71e-74	0.846652	0.758	0.348	7.24e-70	Fibroblasts
ENSMUSG00000038193	Hand2	2.03e-73	0.885049	0.644	0.245	5.42e-69	Fibroblasts
ENSMUSG00000028063	Lmna	2.25e-73	0.723957	0.948	0.708	6e-69	Fibroblasts
ENSMUSG00000023367	Tmem176a	7.25e-71	0.786659	0.678	0.233	1.93e-66	Fibroblasts
ENSMUSG00000035493	Tgfbi	1.86e-70	0.97559	0.568	0.187	4.96e-66	Fibroblasts
ENSMUSG00000001911	Nfix	1.43e-69	0.628175	0.988	0.784	3.8e-65	Fibroblasts
ENSMUSG00000093674	Rpl41	3.47e-68	0.372229	1	0.997	9.27e-64	Fibroblasts
ENSMUSG00000004032	Gstm5	7.67e-67	0.76662	0.834	0.472	2.05e-62	Fibroblasts
ENSMUSG00000020027	Socs2	2.51e-66	0.850914	0.91	0.613	6.7e-62	Fibroblasts
ENSMUSG00000026335	Pam	2.39e-64	0.966789	0.978	0.789	6.38e-60	Fibroblasts
ENSMUSG00000001289	Pfdn5	2.44e-63	0.514106	0.988	0.906	6.51e-59	Fibroblasts
ENSMUSG00000024232	Bambi	6.24e-63	0.766929	0.576	0.212	1.66e-58	Fibroblasts
ENSMUSG00000039001	Rps21	9.92e-63	0.336378	1	0.997	2.65e-58	Fibroblasts
ENSMUSG00000027004	Frzb	8.47e-60	1.07696	0.717	0.395	2.26e-55	Fibroblasts
ENSMUSG00000014313	Cox6c	5.59e-59	0.615953	0.983	0.917	1.49e-54	Fibroblasts
ENSMUSG00000053279	Aldh1a1	5.26e-58	0.829616	0.766	0.414	1.4e-53	Fibroblasts
ENSMUSG00000018102	Hist1h2bc	6.51e-57	0.733504	0.542	0.188	1.74e-52	Fibroblasts
ENSMUSG00000042436	Mfap4	5.23e-54	0.92342	0.689	0.367	1.4e-49	Fibroblasts
ENSMUSG00000020900	Myh10	1.47e-52	0.688065	0.599	0.232	3.91e-48	Fibroblasts
ENSMUSG00000024899	Papss2	2.29e-52	0.719698	0.516	0.184	6.11e-48	Fibroblasts
ENSMUSG00000068220	Lgals1	3.17e-52	0.614635	0.994	0.855	8.46e-48	Fibroblasts
ENSMUSG00000021458	2010111I01Rik	4.42e-52	0.736794	0.764	0.431	1.18e-47	Fibroblasts
ENSMUSG00000038463	Olfml2b	1.34e-51	0.686599	0.616	0.243	3.58e-47	Fibroblasts
ENSMUSG00000024143	Rhoq	1.41e-51	0.620609	0.678	0.345	3.76e-47	Fibroblasts
ENSMUSG00000024501	Dpysl3	2.01e-51	0.550294	0.726	0.418	5.35e-47	Fibroblasts
ENSMUSG00000029672	Fam3c	2.22e-51	0.731953	0.723	0.376	5.92e-47	Fibroblasts
ENSMUSG00000028214	Gem	1.47e-50	0.828913	0.802	0.473	3.93e-46	Fibroblasts
ENSMUSG00000026278	Bok	8.11e-50	0.900384	0.555	0.234	2.16e-45	Fibroblasts
ENSMUSG00000079641	Rpl39	1.15e-49	0.336291	0.999	0.993	3.06e-45	Fibroblasts
ENSMUSG00000026185	Igfbp5	1.04e-48	1.43072	0.519	0.227	2.78e-44	Fibroblasts
ENSMUSG00000005836	Gata6	4.64e-48	0.665808	0.734	0.393	1.24e-43	Fibroblasts
ENSMUSG00000026238	Ptma	3.15e-47	0.383046	0.999	0.993	8.41e-43	Fibroblasts
ENSMUSG00000069769	Msi2	7.25e-47	0.664803	0.603	0.273	1.93e-42	Fibroblasts
ENSMUSG00000024940	Ltbp3	1.29e-46	0.657269	0.723	0.397	3.43e-42	Fibroblasts
ENSMUSG00000028234	Rps20	9.87e-46	0.354318	0.999	0.993	2.63e-41	Fibroblasts
ENSMUSG00000006333	Rps9	2.87e-45	0.310134	0.999	0.991	7.65e-41	Fibroblasts
ENSMUSG00000098973	Mir6236	7.19e-44	0.640348	0.638	0.313	1.92e-39	Fibroblasts
ENSMUSG00000020460	Rps27a	1.73e-43	0.314229	0.999	0.992	4.63e-39	Fibroblasts
ENSMUSG00000038244	Mical2	4.44e-43	0.587069	0.522	0.229	1.19e-38	Fibroblasts
ENSMUSG00000008682	Rpl10	7.63e-43	0.376583	0.999	0.987	2.04e-38	Fibroblasts
ENSMUSG00000000753	Serpinf1	1.38e-42	0.641167	0.935	0.697	3.69e-38	Fibroblasts
ENSMUSG00000019929	Dcn	3.11e-42	0.591573	1	0.849	8.29e-38	Fibroblasts
ENSMUSG00000025743	Sdc3	4.73e-42	0.650436	0.603	0.287	1.26e-37	Fibroblasts
ENSMUSG00000002233	Rhoc	8.88e-42	0.499032	0.895	0.683	2.37e-37	Fibroblasts
ENSMUSG00000071415	Rpl23	1.1e-41	0.304567	0.999	0.997	2.95e-37	Fibroblasts
ENSMUSG00000075706	Gpx4	1.28e-41	0.467083	0.96	0.807	3.42e-37	Fibroblasts
ENSMUSG00000029563	Foxp2	2.58e-41	0.619113	0.599	0.248	6.89e-37	Fibroblasts
ENSMUSG00000042622	Maff	4.2e-41	0.590781	0.517	0.223	1.12e-36	Fibroblasts
ENSMUSG00000049517	Rps23	5.19e-41	0.307801	0.997	0.988	1.38e-36	Fibroblasts
ENSMUSG00000019997	Ctgf	1.31e-40	0.922117	0.794	0.504	3.5e-36	Fibroblasts
ENSMUSG00000032959	Pebp1	4.7e-39	0.493488	0.95	0.74	1.25e-34	Fibroblasts
ENSMUSG00000025880	Smad7	7.08e-39	0.546815	0.794	0.507	1.89e-34	Fibroblasts
ENSMUSG00000021453	Gadd45g	7.29e-39	0.714216	0.754	0.476	1.94e-34	Fibroblasts
ENSMUSG00000041453	Rpl21	1.01e-37	0.361146	0.995	0.972	2.69e-33	Fibroblasts
ENSMUSG00000000567	Sox9	2.13e-37	0.611007	0.732	0.424	5.67e-33	Fibroblasts
ENSMUSG00000060572	Mfap2	2.27e-37	0.525842	0.565	0.286	6.06e-33	Fibroblasts
ENSMUSG00000027447	Cst3	5.08e-37	0.76596	1	0.991	1.35e-32	Fibroblasts
ENSMUSG00000049086	Bmyc	1.92e-36	0.714381	0.58	0.311	5.11e-32	Fibroblasts
ENSMUSG00000021190	Lgmn	2.5e-36	0.570578	0.632	0.319	6.67e-32	Fibroblasts
ENSMUSG00000024098	Twsg1	5.55e-36	0.516876	0.63	0.32	1.48e-31	Fibroblasts
ENSMUSG00000025967	Eef1b2	8.04e-36	0.362905	0.977	0.883	2.15e-31	Fibroblasts
ENSMUSG00000079435	Rpl36a	8.67e-36	0.359765	0.995	0.944	2.31e-31	Fibroblasts
ENSMUSG00000031633	Slc25a4	8.8e-36	0.331445	0.967	0.814	2.35e-31	Fibroblasts
ENSMUSG00000027210	Meis2	9.08e-36	0.530538	0.507	0.243	2.42e-31	Fibroblasts
ENSMUSG00000020044	Timp3	1.28e-35	0.601861	0.982	0.844	3.42e-31	Fibroblasts
ENSMUSG00000027803	Wwtr1	1.56e-35	0.426532	0.593	0.307	4.16e-31	Fibroblasts
ENSMUSG00000026421	Csrp1	3.12e-35	0.522972	0.75	0.439	8.32e-31	Fibroblasts
ENSMUSG00000053931	Cnn3	4.54e-35	0.471112	0.709	0.443	1.21e-30	Fibroblasts
ENSMUSG00000030432	Rpl28	1.81e-34	0.276813	1	0.99	4.84e-30	Fibroblasts
ENSMUSG00000032228	Tcf12	2.2e-34	0.447449	0.686	0.412	5.86e-30	Fibroblasts
ENSMUSG00000005161	Prdx2	3.5e-34	0.416255	0.916	0.717	9.32e-30	Fibroblasts
ENSMUSG00000078794	Dact3	7.25e-34	0.462817	0.614	0.334	1.93e-29	Fibroblasts
ENSMUSG00000041841	Rpl37	8.01e-34	0.294088	0.999	0.994	2.14e-29	Fibroblasts
ENSMUSG00000021614	Vcan	8.14e-34	0.817727	0.749	0.489	2.17e-29	Fibroblasts
ENSMUSG00000059291	Rpl11	1.46e-32	0.254408	0.999	0.99	3.89e-28	Fibroblasts
ENSMUSG00000055762	Eef1d	2.27e-32	0.398925	0.978	0.845	6.05e-28	Fibroblasts
ENSMUSG00000061315	Naca	3.3e-32	0.326298	0.993	0.931	8.8e-28	Fibroblasts
ENSMUSG00000079037	Prnp	5e-32	0.353081	0.642	0.377	1.33e-27	Fibroblasts
ENSMUSG00000003541	Ier3	5.14e-32	0.86642	0.827	0.552	1.37e-27	Fibroblasts
ENSMUSG00000062353	Gm15772	1.65e-31	0.317569	0.99	0.944	4.39e-27	Fibroblasts
ENSMUSG00000106106	1	2.16e-31	0.725482	0.843	0.628	5.76e-27	Fibroblasts
ENSMUSG00000025362	Rps26	2.35e-31	0.306667	0.997	0.973	6.27e-27	Fibroblasts
ENSMUSG00000019806	Aig1	2.41e-31	0.42151	0.502	0.236	6.43e-27	Fibroblasts
ENSMUSG00000026473	Glul	2.54e-31	0.531678	0.762	0.518	6.77e-27	Fibroblasts
ENSMUSG00000029622	Arpc1b	4.55e-31	0.421765	0.962	0.844	1.21e-26	Fibroblasts
ENSMUSG00000068267	Cenpb	4.58e-31	0.436255	0.687	0.397	1.22e-26	Fibroblasts
ENSMUSG00000031375	Bgn	8e-31	0.43801	0.998	0.823	2.13e-26	Fibroblasts
ENSMUSG00000007872	Id3	9.04e-31	0.595945	0.937	0.739	2.41e-26	Fibroblasts
ENSMUSG00000098178	Gm42418	1.38e-29	0.801782	0.99	0.941	3.67e-25	Fibroblasts
ENSMUSG00000032324	Tspan3	2.37e-29	0.39387	0.842	0.581	6.33e-25	Fibroblasts
ENSMUSG00000061983	Rps12	2.62e-29	0.257753	0.999	0.993	6.99e-25	Fibroblasts
ENSMUSG00000018042	Cyb5r3	3e-29	0.410182	0.601	0.315	7.99e-25	Fibroblasts
ENSMUSG00000037458	Azin1	3.47e-29	0.472913	0.554	0.281	9.26e-25	Fibroblasts
ENSMUSG00000046432	Bex3	4.3e-29	0.419061	0.526	0.265	1.15e-24	Fibroblasts
ENSMUSG00000028161	Ppp3ca	4.93e-29	0.413987	0.736	0.488	1.31e-24	Fibroblasts
ENSMUSG00000024084	Qpct	6.25e-29	0.457772	0.692	0.428	1.67e-24	Fibroblasts
ENSMUSG00000024026	Glo1	1.06e-28	0.401673	0.885	0.632	2.84e-24	Fibroblasts
ENSMUSG00000060147	Serpinb6a	1.21e-28	0.336015	0.963	0.793	3.23e-24	Fibroblasts
ENSMUSG00000002416	Ndufb2	3.29e-28	0.385597	0.82	0.577	8.78e-24	Fibroblasts
ENSMUSG00000028081	Rps3a1	3.44e-28	0.267068	0.999	0.991	9.17e-24	Fibroblasts
ENSMUSG00000028495	Rps6	4.88e-28	0.352285	0.957	0.812	1.3e-23	Fibroblasts
ENSMUSG00000053560	Ier2	7.64e-28	0.592246	0.92	0.732	2.04e-23	Fibroblasts
ENSMUSG00000041571	Selenow	1.04e-27	0.310868	0.987	0.926	2.78e-23	Fibroblasts
ENSMUSG00000028964	Park7	1.26e-27	0.326115	0.906	0.717	3.37e-23	Fibroblasts
ENSMUSG00000020053	Igf1	1.29e-27	0.825108	0.567	0.365	3.45e-23	Fibroblasts
ENSMUSG00000026628	Atf3	3.57e-27	0.803566	0.636	0.374	9.54e-23	Fibroblasts
ENSMUSG00000031595	Pdgfrl	3.78e-27	0.38415	0.641	0.369	1.01e-22	Fibroblasts
ENSMUSG00000023092	Fhl1	1.52e-26	0.418104	0.74	0.483	4.06e-22	Fibroblasts
ENSMUSG00000032050	Rdx	1.66e-26	0.325946	0.855	0.633	4.42e-22	Fibroblasts
ENSMUSG00000072941	Sod3	2.15e-26	0.480399	0.593	0.35	5.74e-22	Fibroblasts
ENSMUSG00000057322	Rpl38	2.29e-26	0.252316	0.993	0.969	6.1e-22	Fibroblasts
ENSMUSG00000025825	Iscu	3.02e-26	0.367708	0.758	0.476	8.07e-22	Fibroblasts
ENSMUSG00000060002	Chpt1	3.17e-26	0.325812	0.573	0.335	8.47e-22	Fibroblasts
ENSMUSG00000009549	Srp14	1.17e-25	0.309583	0.936	0.756	3.11e-21	Fibroblasts
ENSMUSG00000046402	Rbp1	1.64e-25	0.505895	0.96	0.783	4.36e-21	Fibroblasts
ENSMUSG00000000184	Ccnd2	2.29e-25	0.505829	0.605	0.364	6.11e-21	Fibroblasts
ENSMUSG00000039680	Mrps6	2.37e-25	0.447145	0.527	0.266	6.32e-21	Fibroblasts
ENSMUSG00000053332	Gas5	3.4e-25	0.370431	0.969	0.839	9.08e-21	Fibroblasts
ENSMUSG00000040681	Hmgn1	3.96e-25	0.420922	0.948	0.755	1.06e-20	Fibroblasts
ENSMUSG00000036438	Calm2	4.72e-25	0.340004	0.984	0.904	1.26e-20	Fibroblasts
ENSMUSG00000004285	Atp6v1f	4.97e-25	0.341937	0.884	0.684	1.33e-20	Fibroblasts
ENSMUSG00000030122	Ptms	5.34e-25	0.364818	0.971	0.863	1.42e-20	Fibroblasts
ENSMUSG00000032038	St3gal4	7.35e-25	0.481948	0.556	0.303	1.96e-20	Fibroblasts
ENSMUSG00000038803	Ost4	7.83e-25	0.337035	0.93	0.764	2.09e-20	Fibroblasts
ENSMUSG00000015932	Dstn	8.85e-25	0.435691	0.945	0.773	2.36e-20	Fibroblasts
ENSMUSG00000063015	Ccni	2e-24	0.312794	0.646	0.419	5.34e-20	Fibroblasts
ENSMUSG00000060036	Rpl3	3.03e-24	0.266165	0.998	0.966	8.09e-20	Fibroblasts
ENSMUSG00000025780	Itih5	5.78e-24	0.8167	0.677	0.469	1.54e-19	Fibroblasts
ENSMUSG00000021186	Fbln5	8.08e-24	0.68418	0.736	0.521	2.16e-19	Fibroblasts
ENSMUSG00000038886	Man2a2	1.14e-23	0.426157	0.527	0.274	3.03e-19	Fibroblasts
ENSMUSG00000060739	Nsa2	1.25e-23	0.327032	0.871	0.657	3.34e-19	Fibroblasts
ENSMUSG00000038156	Spon1	3.4e-23	0.513833	0.623	0.378	9.06e-19	Fibroblasts
ENSMUSG00000006356	Crip2	3.58e-23	0.276727	0.946	0.797	9.55e-19	Fibroblasts
ENSMUSG00000026365	Cfh	5.15e-23	0.400237	0.974	0.833	1.37e-18	Fibroblasts
ENSMUSG00000023904	Hcfc1r1	5.65e-23	0.386679	0.742	0.493	1.51e-18	Fibroblasts
ENSMUSG00000003038	Hmgn2	8.11e-23	0.339856	0.542	0.301	2.16e-18	Fibroblasts
ENSMUSG00000041126	H2afv	9.53e-23	0.324245	0.823	0.594	2.54e-18	Fibroblasts
ENSMUSG00000038679	Trps1	1.2e-22	0.4283	0.728	0.467	3.2e-18	Fibroblasts
ENSMUSG00000052837	Junb	1.39e-22	0.503485	0.98	0.883	3.72e-18	Fibroblasts
ENSMUSG00000025268	Maged2	1.7e-22	0.438157	0.713	0.461	4.54e-18	Fibroblasts
ENSMUSG00000035799	Twist1	2.15e-22	0.429586	0.546	0.267	5.73e-18	Fibroblasts
ENSMUSG00000017009	Sdc4	2.42e-22	0.282699	0.704	0.467	6.45e-18	Fibroblasts
ENSMUSG00000016382	Pls3	3.91e-22	0.350725	0.658	0.403	1.04e-17	Fibroblasts
ENSMUSG00000021250	Fos	6.22e-22	0.467576	0.95	0.796	1.66e-17	Fibroblasts
ENSMUSG00000023034	Nr4a1	7.85e-22	0.474197	0.701	0.439	2.09e-17	Fibroblasts
ENSMUSG00000039221	Rpl22l1	1.5e-21	0.38844	0.982	0.89	3.99e-17	Fibroblasts
ENSMUSG00000020949	Fkbp3	1.51e-21	0.325437	0.685	0.427	4.02e-17	Fibroblasts
ENSMUSG00000033307	Mif	2.5e-21	0.3582	0.807	0.583	6.68e-17	Fibroblasts
ENSMUSG00000038412	Higd1a	2.59e-21	0.428771	0.693	0.464	6.91e-17	Fibroblasts
ENSMUSG00000027878	Notch2	3.21e-21	0.494658	0.666	0.408	8.57e-17	Fibroblasts
ENSMUSG00000014294	Ndufa2	3.79e-21	0.307043	0.937	0.778	1.01e-16	Fibroblasts
ENSMUSG00000035356	Nfkbiz	4.1e-21	0.487321	0.631	0.408	1.09e-16	Fibroblasts
ENSMUSG00000091337	Eid1	9.61e-21	0.34554	0.736	0.488	2.56e-16	Fibroblasts
ENSMUSG00000024346	Pfdn1	1.02e-20	0.264282	0.586	0.357	2.73e-16	Fibroblasts
ENSMUSG00000060923	Acyp2	2.85e-20	0.363516	0.675	0.434	7.6e-16	Fibroblasts
ENSMUSG00000038418	Egr1	2.96e-20	0.446601	0.966	0.801	7.89e-16	Fibroblasts
ENSMUSG00000025144	Cenpx	3.62e-20	0.256696	0.593	0.365	9.65e-16	Fibroblasts
ENSMUSG00000037822	Smim14	5.19e-20	0.367819	0.905	0.699	1.39e-15	Fibroblasts
ENSMUSG00000067847	Romo1	7.67e-20	0.325954	0.869	0.661	2.05e-15	Fibroblasts
ENSMUSG00000048376	F2r	1.29e-19	0.373776	0.702	0.447	3.43e-15	Fibroblasts
ENSMUSG00000027660	Skil	2.1e-19	0.407291	0.672	0.429	5.61e-15	Fibroblasts
ENSMUSG00000057113	Npm1	3.53e-19	0.295083	0.956	0.804	9.4e-15	Fibroblasts
ENSMUSG00000022505	Emp2	3.56e-19	0.323971	0.672	0.425	9.49e-15	Fibroblasts
ENSMUSG00000067194	Eif1ax	3.83e-19	0.289868	0.582	0.353	1.02e-14	Fibroblasts
ENSMUSG00000071076	Jund	4.76e-19	0.297262	0.995	0.955	1.27e-14	Fibroblasts
ENSMUSG00000030218	Mgp	5.77e-19	0.900697	0.983	0.85	1.54e-14	Fibroblasts
ENSMUSG00000032294	Pkm	6.05e-19	0.347871	0.828	0.605	1.61e-14	Fibroblasts
ENSMUSG00000036309	Skp1a	7.03e-19	0.309783	0.768	0.535	1.88e-14	Fibroblasts
ENSMUSG00000029061	Mmp23	9.63e-19	0.406212	0.673	0.438	2.57e-14	Fibroblasts
ENSMUSG00000018567	Gabarap	1.36e-18	0.283498	0.979	0.875	3.63e-14	Fibroblasts
ENSMUSG00000033685	Ucp2	1.38e-18	0.41523	0.599	0.354	3.68e-14	Fibroblasts
ENSMUSG00000008575	Nfib	4.36e-18	0.2827	0.982	0.869	1.16e-13	Fibroblasts
ENSMUSG00000035048	Anapc13	7.99e-18	0.261787	0.672	0.457	2.13e-13	Fibroblasts
ENSMUSG00000051989	Smim11	1.63e-17	0.293784	0.805	0.564	4.34e-13	Fibroblasts
ENSMUSG00000019054	Fis1	1.63e-17	0.280106	0.853	0.663	4.34e-13	Fibroblasts
ENSMUSG00000028173	Wls	1.88e-17	0.351586	0.625	0.384	5.03e-13	Fibroblasts
ENSMUSG00000063253	Scoc	2.34e-17	0.263958	0.533	0.319	6.24e-13	Fibroblasts
ENSMUSG00000006941	Eif1b	2.94e-17	0.335931	0.784	0.555	7.83e-13	Fibroblasts
ENSMUSG00000040128	Pnrc1	3.4e-17	0.338732	0.859	0.693	9.06e-13	Fibroblasts
ENSMUSG00000026500	Cox20	3.75e-17	0.31642	0.595	0.351	1e-12	Fibroblasts
ENSMUSG00000034462	Pkd2	4.36e-17	0.305782	0.8	0.592	1.16e-12	Fibroblasts
ENSMUSG00000016541	Atxn10	1.1e-16	0.288762	0.626	0.391	2.94e-12	Fibroblasts
ENSMUSG00000020496	Rnf187	1.28e-16	0.256099	0.63	0.411	3.42e-12	Fibroblasts
ENSMUSG00000063882	Uqcrh	2.28e-16	0.282367	0.961	0.862	6.09e-12	Fibroblasts
ENSMUSG00000024516	Sec11c	2.47e-16	0.264547	0.544	0.334	6.59e-12	Fibroblasts
ENSMUSG00000003721	Insig2	2.55e-16	0.317763	0.514	0.283	6.81e-12	Fibroblasts
ENSMUSG00000045160	Bola3	2.72e-16	0.305716	0.583	0.338	7.26e-12	Fibroblasts
ENSMUSG00000003545	Fosb	6.25e-16	0.310041	0.759	0.554	1.67e-11	Fibroblasts
ENSMUSG00000058546	Rpl23a	7.86e-16	0.255546	0.95	0.834	2.1e-11	Fibroblasts
ENSMUSG00000005873	Reep5	9.51e-16	0.277117	0.866	0.691	2.54e-11	Fibroblasts
ENSMUSG00000020321	Mdh1	9.85e-16	0.283824	0.685	0.455	2.63e-11	Fibroblasts
ENSMUSG00000011958	Bnip2	1e-15	0.271138	0.678	0.443	2.67e-11	Fibroblasts
ENSMUSG00000017466	Timp2	1.22e-15	0.255483	0.99	0.839	3.26e-11	Fibroblasts
ENSMUSG00000044627	Swi5	1.37e-15	0.285467	0.899	0.719	3.64e-11	Fibroblasts
ENSMUSG00000029860	Zyx	2.59e-15	0.344277	0.625	0.438	6.91e-11	Fibroblasts
ENSMUSG00000006589	Aprt	3.88e-15	0.270011	0.659	0.426	1.03e-10	Fibroblasts
ENSMUSG00000019947	Arid5b	2.81e-14	0.362848	0.647	0.394	7.51e-10	Fibroblasts
ENSMUSG00000020483	Dynll2	3.04e-14	0.335876	0.527	0.291	8.1e-10	Fibroblasts
ENSMUSG00000025981	Coq10b	3.44e-14	0.312123	0.583	0.389	9.18e-10	Fibroblasts
ENSMUSG00000022754	Tmem45a	4.36e-14	0.323632	0.561	0.356	1.16e-09	Fibroblasts
ENSMUSG00000030103	Bhlhe40	4.68e-14	0.5663	0.63	0.419	1.25e-09	Fibroblasts
ENSMUSG00000064215	Ifi27	7.38e-14	0.338792	0.926	0.771	1.97e-09	Fibroblasts
ENSMUSG00000038127	Ccdc50	8.15e-14	0.269435	0.588	0.366	2.17e-09	Fibroblasts
ENSMUSG00000044786	Zfp36	7.85e-13	0.437259	0.875	0.734	2.09e-08	Fibroblasts
ENSMUSG00000035199	Arl6ip5	8.41e-13	0.297622	0.835	0.665	2.24e-08	Fibroblasts
ENSMUSG00000086320	Gm12840	2.08e-12	0.536953	0.582	0.41	5.54e-08	Fibroblasts
ENSMUSG00000038400	Pmepa1	2.79e-12	0.34943	0.963	0.812	7.43e-08	Fibroblasts
ENSMUSG00000115338	Pnp	7.38e-12	0.290734	0.719	0.512	1.97e-07	Fibroblasts
ENSMUSG00000027800	Tm4sf1	8.16e-12	0.289533	0.804	0.64	2.18e-07	Fibroblasts
ENSMUSG00000026547	Tagln2	2.65e-11	0.305741	0.935	0.836	7.07e-07	Fibroblasts
ENSMUSG00000027962	Vcam1	1.28e-10	0.840848	0.599	0.447	3.43e-06	Fibroblasts
ENSMUSG00000060143	Gm10076	2.14e-10	0.251832	0.809	0.627	5.7e-06	Fibroblasts
ENSMUSG00000032712	Resf1	3.98e-10	0.319678	0.513	0.364	1.06e-05	Fibroblasts
ENSMUSG00000001240	Ramp2	5.01e-10	0.254313	0.892	0.79	1.34e-05	Fibroblasts
ENSMUSG00000031451	Gas6	1.27e-09	0.340838	0.753	0.618	3.38e-05	Fibroblasts
ENSMUSG00000004558	Ndrg2	3.42e-09	0.294004	0.785	0.57	9.12e-05	Fibroblasts
ENSMUSG00000015312	Gadd45b	2.24e-08	0.410799	0.561	0.414	0.000596214	Fibroblasts
ENSMUSG00000039899	Fgl2	6.8e-08	0.252428	0.619	0.478	0.00181295	Fibroblasts
ENSMUSG00000008540	Mgst1	2.29e-07	0.370423	0.81	0.611	0.00610637	Fibroblasts
ENSMUSG00000031762	Mt2	1.3e-06	0.41763	0.531	0.459	0.0346065	Fibroblasts
ENSMUSG00000030605	Mfge8	1.32e-05	0.610019	0.718	0.581	0.352062	Fibroblasts
ENSMUSG00000027848	Olfml3	1.6e-05	0.313399	0.631	0.45	0.425625	Fibroblasts
ENSMUSG00000031765	Mt1	0.00146337	0.324662	0.787	0.785	1	Fibroblasts
ENSMUSG00000074971	Fibin	0.00298422	0.678658	0.52	0.46	1	Fibroblasts
ENSMUSG00000026678	Rgs5	0	6.04817	0.921	0.04	0	Pericytes
ENSMUSG00000017344	Vtn	1.14e-280	3.89595	0.846	0.008	3.05e-276	Pericytes
ENSMUSG00000030247	Kcnj8	5.97e-267	4.14877	0.841	0.046	1.59e-262	Pericytes
ENSMUSG00000020928	Higd1b	8.82e-267	3.40357	0.815	0.005	2.35e-262	Pericytes
ENSMUSG00000030249	Abcc9	5.25e-255	3.90474	0.844	0.079	1.4e-250	Pericytes
ENSMUSG00000009876	Cox4i2	3.23e-250	3.25041	0.879	0.162	8.61e-246	Pericytes
ENSMUSG00000038146	Notch3	2.38e-238	2.56727	0.83	0.09	6.35e-234	Pericytes
ENSMUSG00000028464	Tpm2	3.58e-238	3.04256	0.901	0.281	9.56e-234	Pericytes
ENSMUSG00000028005	Gucy1b1	6.5e-227	2.51055	0.871	0.219	1.73e-222	Pericytes
ENSMUSG00000024620	Pdgfrb	5.29e-225	2.63478	0.888	0.317	1.41e-220	Pericytes
ENSMUSG00000040280	Ndufa4l2	7.79e-224	2.79998	0.931	0.443	2.08e-219	Pericytes
ENSMUSG00000087006	Gm13889	9.03e-219	3.2401	0.747	0.042	2.41e-214	Pericytes
ENSMUSG00000012428	Steap4	1.31e-205	2.44134	0.709	0.03	3.49e-201	Pericytes
ENSMUSG00000036655	Colec11	2.09e-201	2.3831	0.72	0.057	5.56e-197	Pericytes
ENSMUSG00000033910	Gucy1a1	1.19e-193	2.03988	0.845	0.232	3.18e-189	Pericytes
ENSMUSG00000038530	Rgs4	1.49e-192	2.73706	0.643	0.004	3.96e-188	Pericytes
ENSMUSG00000050234	Gja4	1.54e-186	2.67686	0.73	0.106	4.11e-182	Pericytes
ENSMUSG00000027834	Serpini1	6.86e-186	2.50794	0.662	0.037	1.83e-181	Pericytes
ENSMUSG00000030551	Nr2f2	4.78e-183	2.16383	0.776	0.179	1.28e-178	Pericytes
ENSMUSG00000029761	Cald1	1.3e-173	1.75035	0.943	0.685	3.47e-169	Pericytes
ENSMUSG00000041329	Atp1b2	2.17e-172	1.9512	0.637	0.048	5.8e-168	Pericytes
ENSMUSG00000028776	Tinagl1	2.05e-164	1.80123	0.713	0.088	5.47e-160	Pericytes
ENSMUSG00000042284	Itga1	1.17e-163	1.83788	0.825	0.258	3.13e-159	Pericytes
ENSMUSG00000034951	Cog7	1.26e-163	2.13878	0.655	0.084	3.35e-159	Pericytes
ENSMUSG00000020486	Sep.04	7.49e-160	1.87487	0.829	0.307	2e-155	Pericytes
ENSMUSG00000046727	Cystm1	1.05e-158	1.92213	0.748	0.236	2.79e-154	Pericytes
ENSMUSG00000092341	Malat1	1.57e-155	0.942726	0.999	0.998	4.18e-151	Pericytes
ENSMUSG00000032766	Gng11	1.81e-154	1.76752	0.935	0.699	4.84e-150	Pericytes
ENSMUSG00000022836	Mylk	1.58e-148	1.80787	0.568	0.038	4.22e-144	Pericytes
ENSMUSG00000040415	Dtx3	7.67e-148	1.89201	0.804	0.369	2.05e-143	Pericytes
ENSMUSG00000057098	Ebf1	7.63e-147	1.51603	0.942	0.697	2.03e-142	Pericytes
ENSMUSG00000024597	Slc12a2	2.81e-145	2.1181	0.625	0.088	7.51e-141	Pericytes
ENSMUSG00000032911	Cspg4	4.11e-141	1.95442	0.521	0.016	1.1e-136	Pericytes
ENSMUSG00000025491	Ifitm1	8.66e-141	2.32879	0.581	0.052	2.31e-136	Pericytes
ENSMUSG00000018417	Myo1b	4.09e-140	1.94163	0.688	0.137	1.09e-135	Pericytes
ENSMUSG00000031616	Ednra	6.23e-139	1.71945	0.557	0.041	1.66e-134	Pericytes
ENSMUSG00000034842	Art3	4.93e-137	2.27517	0.573	0.064	1.32e-132	Pericytes
ENSMUSG00000035885	Cox8a	1.28e-134	1.06088	0.988	0.954	3.4e-130	Pericytes
ENSMUSG00000034520	Gjc1	1.44e-132	1.92879	0.657	0.152	3.85e-128	Pericytes
ENSMUSG00000021388	Aspn	1.48e-128	1.51025	0.895	0.505	3.95e-124	Pericytes
ENSMUSG00000031586	Rbpms	2.24e-126	1.34248	0.88	0.59	5.99e-122	Pericytes
ENSMUSG00000003955	Fam162a	5.72e-124	1.8202	0.755	0.391	1.52e-119	Pericytes
ENSMUSG00000001833	Sep.07	8.67e-119	1.20265	0.954	0.834	2.31e-114	Pericytes
ENSMUSG00000030605	Mfge8	3.15e-113	1.49535	0.848	0.58	8.39e-109	Pericytes
ENSMUSG00000059325	Hopx	4.33e-113	1.72939	0.589	0.134	1.15e-108	Pericytes
ENSMUSG00000028967	Errfi1	2.6e-110	1.51066	0.879	0.588	6.92e-106	Pericytes
ENSMUSG00000032946	Rasgrp2	8.13e-106	1.56178	0.636	0.134	2.17e-101	Pericytes
ENSMUSG00000031523	Dlc1	2.3e-105	1.38407	0.777	0.429	6.13e-101	Pericytes
ENSMUSG00000001946	Esam	5.47e-103	1.25942	0.682	0.136	1.46e-98	Pericytes
ENSMUSG00000030695	Aldoa	1.2e-102	1.10284	0.95	0.842	3.19e-98	Pericytes
ENSMUSG00000022010	Tsc22d1	1.27e-100	1.32639	0.795	0.445	3.38e-96	Pericytes
ENSMUSG00000025239	Limd1	6.18e-95	1.44456	0.666	0.281	1.65e-90	Pericytes
ENSMUSG00000025393	Atp5b	2.68e-90	1.03389	0.909	0.814	7.14e-86	Pericytes
ENSMUSG00000013663	Pten	1.19e-88	1.37132	0.809	0.575	3.18e-84	Pericytes
ENSMUSG00000045636	Mtus1	1.37e-88	1.30728	0.523	0.134	3.65e-84	Pericytes
ENSMUSG00000058571	Gpc6	3.09e-86	1.31587	0.745	0.436	8.23e-82	Pericytes
ENSMUSG00000006362	Cbfa2t3	4.48e-86	1.29007	0.664	0.27	1.2e-81	Pericytes
ENSMUSG00000037712	Fermt2	1.39e-85	0.993606	0.884	0.713	3.7e-81	Pericytes
ENSMUSG00000037852	Cpe	4.39e-82	1.19656	0.511	0.122	1.17e-77	Pericytes
ENSMUSG00000027669	Gnb4	2.74e-79	1.35384	0.604	0.255	7.3e-75	Pericytes
ENSMUSG00000016559	H3f3b	2.49e-76	0.681883	0.997	0.989	6.65e-72	Pericytes
ENSMUSG00000072941	Sod3	7.43e-76	1.30166	0.681	0.352	1.98e-71	Pericytes
ENSMUSG00000026185	Igfbp5	8.61e-75	1.54462	0.637	0.229	2.3e-70	Pericytes
ENSMUSG00000007867	Ift43	1.69e-73	1.18697	0.586	0.268	4.51e-69	Pericytes
ENSMUSG00000036478	Btg1	5.81e-72	1.3487	0.796	0.56	1.55e-67	Pericytes
ENSMUSG00000055322	Tns1	4.14e-71	1.05826	0.696	0.411	1.1e-66	Pericytes
ENSMUSG00000022462	Slc38a2	3.16e-68	1.26515	0.787	0.551	8.44e-64	Pericytes
ENSMUSG00000027533	Fabp5	4.05e-65	1.09578	0.67	0.309	1.08e-60	Pericytes
ENSMUSG00000026688	Mgst3	4.27e-65	1.26748	0.576	0.249	1.14e-60	Pericytes
ENSMUSG00000041992	Rapgef5	4.72e-65	1.0729	0.501	0.145	1.26e-60	Pericytes
ENSMUSG00000020709	Adap2	5.69e-64	1.18782	0.592	0.246	1.52e-59	Pericytes
ENSMUSG00000040659	Efhd2	2.4e-61	1.12345	0.514	0.197	6.39e-57	Pericytes
ENSMUSG00000023456	Tpi1	3.11e-61	1.12578	0.683	0.434	8.3e-57	Pericytes
ENSMUSG00000067586	S1pr3	7.89e-59	1.48657	0.533	0.236	2.1e-54	Pericytes
ENSMUSG00000005583	Mef2c	1.17e-57	1.05583	0.636	0.357	3.13e-53	Pericytes
ENSMUSG00000035268	Pkig	2.55e-56	1.14855	0.56	0.292	6.79e-52	Pericytes
ENSMUSG00000024140	Epas1	4.66e-56	0.916097	0.602	0.276	1.24e-51	Pericytes
ENSMUSG00000009633	G0s2	8.09e-56	1.13523	0.773	0.522	2.16e-51	Pericytes
ENSMUSG00000000359	Rem1	1.48e-55	1.04266	0.637	0.39	3.96e-51	Pericytes
ENSMUSG00000038145	Snrk	5.1e-55	0.958	0.714	0.44	1.36e-50	Pericytes
ENSMUSG00000019505	Ubb	1.46e-53	0.586375	0.998	0.994	3.89e-49	Pericytes
ENSMUSG00000030220	Arhgdib	1.84e-52	1.08667	0.501	0.229	4.9e-48	Pericytes
ENSMUSG00000022443	Myh9	5.38e-51	0.943272	0.674	0.446	1.44e-46	Pericytes
ENSMUSG00000021823	Vcl	1.17e-50	1.03839	0.559	0.284	3.12e-46	Pericytes
ENSMUSG00000020186	Csrp2	2.14e-49	0.917078	0.615	0.331	5.7e-45	Pericytes
ENSMUSG00000019920	Lims1	1.4e-48	0.997485	0.629	0.399	3.73e-44	Pericytes
ENSMUSG00000007097	Atp1a2	1.95e-48	1.06129	0.684	0.473	5.2e-44	Pericytes
ENSMUSG00000052727	Map1b	1.04e-47	1.18127	0.616	0.376	2.79e-43	Pericytes
ENSMUSG00000015766	Eps8	1.41e-47	0.979574	0.509	0.259	3.77e-43	Pericytes
ENSMUSG00000032366	Tpm1	5.29e-47	1.16507	0.72	0.589	1.41e-42	Pericytes
ENSMUSG00000027800	Tm4sf1	6.79e-47	0.933679	0.784	0.643	1.81e-42	Pericytes
ENSMUSG00000054364	Rhob	4e-45	0.735718	0.962	0.908	1.07e-40	Pericytes
ENSMUSG00000026872	Zeb2	5.07e-45	0.97741	0.715	0.532	1.35e-40	Pericytes
ENSMUSG00000026193	Fn1	1.71e-43	0.936209	0.559	0.293	4.57e-39	Pericytes
ENSMUSG00000016319	Slc25a5	4.7e-43	0.881566	0.702	0.534	1.25e-38	Pericytes
ENSMUSG00000054428	Atpif1	4.98e-43	0.729342	0.808	0.712	1.33e-38	Pericytes
ENSMUSG00000036438	Calm2	1.24e-42	0.578862	0.942	0.906	3.29e-38	Pericytes
ENSMUSG00000022114	Spry2	1.87e-40	1.14095	0.547	0.309	4.99e-36	Pericytes
ENSMUSG00000031633	Slc25a4	4.23e-39	0.492348	0.875	0.818	1.13e-34	Pericytes
ENSMUSG00000034751	Mast4	1.13e-38	0.776664	0.715	0.535	3e-34	Pericytes
ENSMUSG00000037166	Ppp1r14a	1.48e-38	0.956506	0.761	0.6	3.96e-34	Pericytes
ENSMUSG00000045954	Cavin2	2.47e-38	0.464984	0.68	0.406	6.59e-34	Pericytes
ENSMUSG00000018593	Sparc	5.82e-38	0.510323	0.993	0.944	1.55e-33	Pericytes
ENSMUSG00000090877	Hspa1b	6.54e-38	1.05626	0.854	0.698	1.75e-33	Pericytes
ENSMUSG00000031838	Ifi30	7.55e-38	1.07249	0.512	0.287	2.01e-33	Pericytes
ENSMUSG00000019254	Ppp1r12c	7.83e-38	0.820039	0.509	0.292	2.09e-33	Pericytes
ENSMUSG00000091971	Hspa1a	1.7e-37	1.24095	0.83	0.676	4.54e-33	Pericytes
ENSMUSG00000047907	Tshz2	2.14e-37	0.816503	0.559	0.331	5.72e-33	Pericytes
ENSMUSG00000017707	Serinc3	2.35e-37	0.564914	0.792	0.686	6.26e-33	Pericytes
ENSMUSG00000025408	Ddit3	4.1e-37	1.03695	0.56	0.36	1.09e-32	Pericytes
ENSMUSG00000047867	Gimap6	4.88e-37	0.819571	0.526	0.256	1.3e-32	Pericytes
ENSMUSG00000003072	Atp5d	7.68e-37	0.633773	0.815	0.759	2.05e-32	Pericytes
ENSMUSG00000054808	Actn4	5.23e-36	0.904161	0.681	0.517	1.39e-31	Pericytes
ENSMUSG00000032330	Cox7a2	6.32e-36	0.559099	0.901	0.882	1.69e-31	Pericytes
ENSMUSG00000025809	Itgb1	2.69e-35	0.600799	0.891	0.86	7.18e-31	Pericytes
ENSMUSG00000020044	Timp3	1.06e-33	0.877695	0.904	0.848	2.83e-29	Pericytes
ENSMUSG00000024914	Drap1	4.78e-33	0.809762	0.779	0.682	1.28e-28	Pericytes
ENSMUSG00000032744	Heyl	9.9e-33	0.745797	0.559	0.348	2.64e-28	Pericytes
ENSMUSG00000000184	Ccnd2	2.78e-32	0.874118	0.556	0.368	7.41e-28	Pericytes
ENSMUSG00000018770	Atp5g3	3.21e-32	0.649226	0.719	0.627	8.57e-28	Pericytes
ENSMUSG00000027602	Map1lc3a	3.95e-32	0.654212	0.741	0.641	1.05e-27	Pericytes
ENSMUSG00000033306	Lpp	2.93e-31	0.799074	0.615	0.472	7.82e-27	Pericytes
ENSMUSG00000005417	Mprip	6.21e-31	0.753386	0.639	0.468	1.66e-26	Pericytes
ENSMUSG00000058013	Sep.11	2.34e-30	0.729307	0.666	0.519	6.24e-26	Pericytes
ENSMUSG00000031990	Jam3	4.51e-30	0.776521	0.51	0.299	1.2e-25	Pericytes
ENSMUSG00000033307	Mif	1.94e-29	0.725087	0.694	0.588	5.18e-25	Pericytes
ENSMUSG00000022893	Adamts1	8.99e-29	1.25885	0.588	0.399	2.4e-24	Pericytes
ENSMUSG00000007872	Id3	1.13e-28	0.73967	0.86	0.743	3.02e-24	Pericytes
ENSMUSG00000061353	Cxcl12	2.24e-28	0.255702	0.66	0.452	5.97e-24	Pericytes
ENSMUSG00000090841	Myl6	3.54e-28	0.594019	0.969	0.971	9.44e-24	Pericytes
ENSMUSG00000024290	Rock1	5.13e-28	0.689068	0.652	0.535	1.37e-23	Pericytes
ENSMUSG00000031818	Cox4i1	1.55e-27	0.410767	0.948	0.948	4.14e-23	Pericytes
ENSMUSG00000019907	Ppp1r12a	1.05e-26	0.707511	0.508	0.363	2.8e-22	Pericytes
ENSMUSG00000061518	Cox5b	6.51e-26	0.447219	0.848	0.822	1.74e-21	Pericytes
ENSMUSG00000030557	Mef2a	1.44e-25	0.61516	0.603	0.488	3.84e-21	Pericytes
ENSMUSG00000097554	Gm26825	2.87e-25	0.993335	0.752	0.671	7.66e-21	Pericytes
ENSMUSG00000053898	Ech1	3.7e-25	0.652505	0.583	0.473	9.86e-21	Pericytes
ENSMUSG00000063694	Cycs	5.81e-25	0.687138	0.612	0.477	1.55e-20	Pericytes
ENSMUSG00000070493	Chchd2	9.47e-25	0.400807	0.946	0.945	2.53e-20	Pericytes
ENSMUSG00000022528	Hes1	2.39e-24	0.978538	0.648	0.504	6.37e-20	Pericytes
ENSMUSG00000020163	Uqcr11	1.39e-23	0.504607	0.825	0.793	3.71e-19	Pericytes
ENSMUSG00000022961	Son	1.62e-23	0.45004	0.889	0.884	4.32e-19	Pericytes
ENSMUSG00000029810	Tmem176b	5.02e-23	0.725444	0.545	0.35	1.34e-18	Pericytes
ENSMUSG00000020153	Ndufs7	5.78e-23	0.624416	0.681	0.607	1.54e-18	Pericytes
ENSMUSG00000025781	Atp5c1	2.25e-22	0.53774	0.752	0.725	6.01e-18	Pericytes
ENSMUSG00000004105	Angptl2	5.55e-22	0.649067	0.613	0.498	1.48e-17	Pericytes
ENSMUSG00000015656	Hspa8	7.97e-22	0.451541	0.961	0.942	2.13e-17	Pericytes
ENSMUSG00000022433	Csnk1e	8.06e-21	0.620816	0.554	0.439	2.15e-16	Pericytes
ENSMUSG00000090394	4930523C07Rik	1.23e-20	0.651366	0.554	0.393	3.28e-16	Pericytes
ENSMUSG00000026014	Raph1	1.37e-20	0.646392	0.637	0.536	3.66e-16	Pericytes
ENSMUSG00000027835	Pdcd10	1.78e-20	0.542606	0.626	0.527	4.74e-16	Pericytes
ENSMUSG00000025428	Atp5a1	2.09e-20	0.500741	0.743	0.696	5.57e-16	Pericytes
ENSMUSG00000020612	Prkar1a	2.15e-20	0.454211	0.711	0.693	5.74e-16	Pericytes
ENSMUSG00000032288	Imp3	5.35e-20	0.580127	0.567	0.461	1.43e-15	Pericytes
ENSMUSG00000040435	Ppp1r15a	5.38e-20	0.780579	0.675	0.593	1.43e-15	Pericytes
ENSMUSG00000031328	Flna	2.33e-19	0.790039	0.577	0.478	6.23e-15	Pericytes
ENSMUSG00000025510	Cd151	2.54e-19	0.497805	0.6	0.514	6.78e-15	Pericytes
ENSMUSG00000022354	Ndufb9	3.45e-19	0.430353	0.828	0.823	9.21e-15	Pericytes
ENSMUSG00000044894	Uqcrq	3.64e-19	0.440675	0.764	0.733	9.71e-15	Pericytes
ENSMUSG00000106106	1	7.3e-19	0.666775	0.737	0.633	1.95e-14	Pericytes
ENSMUSG00000036751	Cox6b1	7.71e-19	0.369539	0.852	0.836	2.06e-14	Pericytes
ENSMUSG00000039953	Clstn1	1.59e-18	0.563118	0.542	0.436	4.25e-14	Pericytes
ENSMUSG00000021771	Vdac2	8.07e-18	0.491579	0.716	0.66	2.15e-13	Pericytes
ENSMUSG00000025204	Ndufb8	8.08e-18	0.423414	0.711	0.669	2.16e-13	Pericytes
ENSMUSG00000031503	Col4a2	1.92e-17	0.42877	0.775	0.688	5.12e-13	Pericytes
ENSMUSG00000032294	Pkm	2.85e-17	0.546632	0.667	0.611	7.6e-13	Pericytes
ENSMUSG00000071866	Ppia	4.05e-17	0.254096	0.989	0.992	1.08e-12	Pericytes
ENSMUSG00000030057	Cnbp	4.61e-17	0.406134	0.802	0.79	1.23e-12	Pericytes
ENSMUSG00000045767	B230219D22Rik	6.71e-17	0.428397	0.592	0.516	1.79e-12	Pericytes
ENSMUSG00000021134	Srsf5	1.37e-16	0.382164	0.849	0.864	3.65e-12	Pericytes
ENSMUSG00000095041	1	1.5e-16	0.594878	0.565	0.449	4e-12	Pericytes
ENSMUSG00000045658	Pid1	1.84e-16	0.572923	0.534	0.46	4.9e-12	Pericytes
ENSMUSG00000017778	Cox7c	3.24e-16	0.384761	0.889	0.887	8.64e-12	Pericytes
ENSMUSG00000021520	Uqcrb	1.96e-15	0.381207	0.874	0.862	5.22e-11	Pericytes
ENSMUSG00000057666	Gapdh	6.65e-15	0.367257	0.834	0.813	1.77e-10	Pericytes
ENSMUSG00000031812	Map1lc3b	7.4e-15	0.302214	0.833	0.841	1.97e-10	Pericytes
ENSMUSG00000021268	Meg3	1.11e-14	0.677003	0.741	0.662	2.96e-10	Pericytes
ENSMUSG00000063882	Uqcrh	1.94e-14	0.362533	0.86	0.865	5.19e-10	Pericytes
ENSMUSG00000037894	H2afz	2.86e-14	0.515056	0.712	0.659	7.64e-10	Pericytes
ENSMUSG00000000563	Atp5f1	2.93e-14	0.344704	0.752	0.748	7.8e-10	Pericytes
ENSMUSG00000096768	Gm47283	5.38e-14	0.421549	0.718	0.694	1.43e-09	Pericytes
ENSMUSG00000065954	Tacc1	6.05e-14	0.473277	0.622	0.574	1.61e-09	Pericytes
ENSMUSG00000059534	Uqcr10	6.94e-14	0.379535	0.764	0.764	1.85e-09	Pericytes
ENSMUSG00000030157	Clec2d	1.65e-13	0.440266	0.547	0.43	4.39e-09	Pericytes
ENSMUSG00000019179	Mdh2	2.45e-13	0.46233	0.595	0.542	6.55e-09	Pericytes
ENSMUSG00000009281	Rarres2	3.12e-13	0.273425	0.935	0.814	8.33e-09	Pericytes
ENSMUSG00000034566	Atp5h	3.5e-13	0.292319	0.871	0.874	9.34e-09	Pericytes
ENSMUSG00000026878	Rab14	4.11e-13	0.3812	0.707	0.695	1.09e-08	Pericytes
ENSMUSG00000006373	Pgrmc1	4.83e-13	0.414379	0.529	0.462	1.29e-08	Pericytes
ENSMUSG00000036199	Ndufa13	6.1e-13	0.300025	0.826	0.838	1.63e-08	Pericytes
ENSMUSG00000061904	Slc25a3	6.43e-13	0.389883	0.811	0.802	1.71e-08	Pericytes
ENSMUSG00000073664	Nbeal1	7.47e-13	0.541609	0.601	0.528	1.99e-08	Pericytes
ENSMUSG00000038872	Zfhx3	7.8e-13	0.581337	0.541	0.47	2.08e-08	Pericytes
ENSMUSG00000028465	Tln1	1.41e-12	0.459651	0.559	0.505	3.76e-08	Pericytes
ENSMUSG00000028945	Rheb	4.25e-12	0.317891	0.764	0.749	1.13e-07	Pericytes
ENSMUSG00000030869	Ndufab1	4.47e-12	0.438459	0.602	0.564	1.19e-07	Pericytes
ENSMUSG00000045193	Cirbp	7.19e-12	0.479127	0.519	0.437	1.92e-07	Pericytes
ENSMUSG00000011752	Pgam1	1.54e-11	0.370124	0.545	0.535	4.1e-07	Pericytes
ENSMUSG00000025764	Jade1	1.56e-11	0.526113	0.521	0.455	4.15e-07	Pericytes
ENSMUSG00000022205	Sub1	1.7e-11	0.394332	0.648	0.615	4.54e-07	Pericytes
ENSMUSG00000042682	Selenok	1.87e-11	0.27582	0.929	0.93	4.99e-07	Pericytes
ENSMUSG00000022858	Tra2b	2.77e-11	0.460438	0.637	0.603	7.38e-07	Pericytes
ENSMUSG00000042406	Atf4	5.7e-11	0.381947	0.675	0.66	1.52e-06	Pericytes
ENSMUSG00000064337	mt-Rnr1	6.29e-11	0.295126	0.951	0.958	1.68e-06	Pericytes
ENSMUSG00000030122	Ptms	1.13e-10	0.322796	0.868	0.867	3.02e-06	Pericytes
ENSMUSG00000075706	Gpx4	2.33e-10	0.262194	0.797	0.812	6.21e-06	Pericytes
ENSMUSG00000028648	Ndufs5	2.46e-10	0.37118	0.643	0.653	6.56e-06	Pericytes
ENSMUSG00000020321	Mdh1	2.62e-10	0.493659	0.522	0.461	6.99e-06	Pericytes
ENSMUSG00000026434	Nucks1	3.52e-10	0.445061	0.627	0.588	9.4e-06	Pericytes
ENSMUSG00000063511	Snrnp70	9.81e-10	0.390592	0.684	0.676	2.62e-05	Pericytes
ENSMUSG00000098178	Gm42418	1.3e-09	0.473135	0.932	0.943	3.48e-05	Pericytes
ENSMUSG00000041697	Cox6a1	1.74e-09	0.341128	0.698	0.7	4.64e-05	Pericytes
ENSMUSG00000086320	Gm12840	2.18e-09	0.59726	0.514	0.413	5.82e-05	Pericytes
ENSMUSG00000015165	Hnrnpl	2.59e-09	0.429178	0.519	0.479	6.9e-05	Pericytes
ENSMUSG00000041629	Fam104a	2.81e-09	0.454074	0.509	0.454	7.5e-05	Pericytes
ENSMUSG00000006360	Crip1	5.13e-09	0.272812	0.989	0.973	0.000136831	Pericytes
ENSMUSG00000019877	Serinc1	5.33e-09	0.376152	0.633	0.641	0.000142281	Pericytes
ENSMUSG00000033938	Ndufb7	7.28e-09	0.335187	0.638	0.639	0.000194261	Pericytes
ENSMUSG00000004558	Ndrg2	1.8e-08	0.30184	0.615	0.577	0.000481198	Pericytes
ENSMUSG00000022285	Ywhaz	2.1e-08	0.276884	0.697	0.717	0.000560847	Pericytes
ENSMUSG00000038374	Rbm8a	2.14e-08	0.400135	0.545	0.512	0.000569903	Pericytes
ENSMUSG00000063229	Ldha	4.01e-08	0.394916	0.679	0.656	0.00106878	Pericytes
ENSMUSG00000028821	Syf2	4.05e-08	0.38978	0.579	0.559	0.00108085	Pericytes
ENSMUSG00000058587	Tmod3	6.25e-08	0.332222	0.586	0.559	0.0016674	Pericytes
ENSMUSG00000026970	Rbms1	8.05e-08	0.357478	0.679	0.667	0.00214841	Pericytes
ENSMUSG00000037242	Clic4	8.91e-08	0.353146	0.559	0.539	0.00237571	Pericytes
ENSMUSG00000094483	Purb	1.42e-07	0.364627	0.521	0.477	0.00379496	Pericytes
ENSMUSG00000018286	Psmb6	1.92e-07	0.264739	0.688	0.704	0.0051321	Pericytes
ENSMUSG00000025268	Maged2	2.45e-07	0.45109	0.503	0.469	0.00654791	Pericytes
ENSMUSG00000040128	Pnrc1	2.53e-07	0.278842	0.709	0.699	0.00674655	Pericytes
ENSMUSG00000024576	Csnk1a1	2.59e-07	0.29069	0.731	0.765	0.00689681	Pericytes
ENSMUSG00000040048	Ndufb10	3.02e-07	0.34522	0.645	0.656	0.00805433	Pericytes
ENSMUSG00000002416	Ndufb2	3.27e-07	0.341961	0.573	0.585	0.00872508	Pericytes
ENSMUSG00000021546	Hnrnpk	3.64e-07	0.30346	0.753	0.755	0.00971103	Pericytes
ENSMUSG00000038387	Rras	4.25e-07	0.313607	0.671	0.674	0.0113277	Pericytes
ENSMUSG00000042745	Id1	4.43e-07	0.452464	0.539	0.473	0.0118184	Pericytes
ENSMUSG00000060860	Ube2s	5.67e-07	0.32493	0.554	0.54	0.0151238	Pericytes
ENSMUSG00000028410	Dnaja1	6.35e-07	0.310863	0.829	0.853	0.0169387	Pericytes
ENSMUSG00000028248	Pnisr	8.34e-07	0.373383	0.669	0.65	0.0222518	Pericytes
ENSMUSG00000023089	Ndufa5	9.11e-07	0.29276	0.683	0.701	0.0242867	Pericytes
ENSMUSG00000039218	Srrm2	1.21e-06	0.273988	0.785	0.814	0.0323544	Pericytes
ENSMUSG00000019978	Epb41l2	1.34e-06	0.315768	0.605	0.585	0.03587	Pericytes
ENSMUSG00000014294	Ndufa2	3.02e-06	0.269674	0.771	0.784	0.080676	Pericytes
ENSMUSG00000036427	Gpi1	3.75e-06	0.360662	0.586	0.573	0.100071	Pericytes
ENSMUSG00000019362	D8Ertd738e	5.87e-06	0.318222	0.641	0.657	0.15654	Pericytes
ENSMUSG00000032324	Tspan3	6.78e-06	0.28191	0.575	0.59	0.180893	Pericytes
ENSMUSG00000054091	1810037I17Rik	6.92e-06	0.319542	0.612	0.612	0.184609	Pericytes
ENSMUSG00000029723	Tsc22d4	7.47e-06	0.405681	0.527	0.51	0.199194	Pericytes
ENSMUSG00000024085	Man2a1	1.03e-05	0.330016	0.507	0.504	0.275301	Pericytes
ENSMUSG00000041881	Ndufa7	1.03e-05	0.284259	0.684	0.696	0.275315	Pericytes
ENSMUSG00000019872	Smpdl3a	1.19e-05	0.376731	0.507	0.522	0.318589	Pericytes
ENSMUSG00000037152	Ndufc1	3.26e-05	0.295971	0.62	0.638	0.869703	Pericytes
ENSMUSG00000037608	Bclaf1	6.32e-05	0.294522	0.547	0.562	1	Pericytes
ENSMUSG00000021282	Eif5	6.72e-05	0.269231	0.617	0.642	1	Pericytes
ENSMUSG00000021270	Hsp90aa1	6.91e-05	0.350271	0.846	0.826	1	Pericytes
ENSMUSG00000093904	Tomm20	0.000126398	0.261193	0.594	0.622	1	Pericytes
ENSMUSG00000020402	Vdac1	0.000148335	0.278572	0.546	0.547	1	Pericytes
ENSMUSG00000071528	Usmg5	0.000151217	0.275146	0.598	0.621	1	Pericytes
ENSMUSG00000078427	Sarnp	0.000163999	0.258392	0.507	0.515	1	Pericytes
ENSMUSG00000074656	Eif2s2	0.000171501	0.274967	0.736	0.749	1	Pericytes
ENSMUSG00000040731	Eif4h	0.000182119	0.296759	0.526	0.526	1	Pericytes
ENSMUSG00000008348	Ubc	0.000215403	0.295814	0.761	0.789	1	Pericytes
ENSMUSG00000064357	mt-Atp6	0.000340573	0.32602	0.55	0.548	1	Pericytes
ENSMUSG00000024513	Mbd2	0.000392986	0.342124	0.532	0.501	1	Pericytes
ENSMUSG00000029817	Tra2a	0.000555515	0.306692	0.542	0.553	1	Pericytes
ENSMUSG00000050856	Atp5k	0.000556864	0.270566	0.664	0.684	1	Pericytes
ENSMUSG00000009863	Sdhb	0.000592314	0.281004	0.497	0.501	1	Pericytes
ENSMUSG00000063200	Nol7	0.00112139	0.27677	0.505	0.498	1	Pericytes
ENSMUSG00000101970	1810026B05Rik	0.0014623	0.278359	0.508	0.498	1	Pericytes
ENSMUSG00000030795	Fus	0.0016032	0.286698	0.821	0.844	1	Pericytes
ENSMUSG00000050212	Eva1b	0.00251302	0.25524	0.556	0.578	1	Pericytes
ENSMUSG00000035569	Ankrd11	0.00275031	0.279167	0.573	0.573	1	Pericytes
ENSMUSG00000059495	Arhgef12	0.00820823	0.265029	0.519	0.538	1	Pericytes
ENSMUSG00000020423	Btg2	0.00935459	0.486869	0.671	0.686	1	Pericytes
ENSMUSG00000002944	Cd36	8.15e-193	1.21273	0.984	0.169	2.17e-188	VEC
ENSMUSG00000022579	Gpihbp1	5.7e-183	0.985781	0.946	0.133	1.52e-178	VEC
ENSMUSG00000062515	Fabp4	1.04e-182	1.0846	1	0.252	2.77e-178	VEC
ENSMUSG00000026921	Egfl7	4.63e-176	0.944198	0.959	0.147	1.24e-171	VEC
ENSMUSG00000031871	Cdh5	8.35e-173	1.02268	0.915	0.127	2.23e-168	VEC
ENSMUSG00000029648	Flt1	3.39e-166	1.01369	0.862	0.122	9.05e-162	VEC
ENSMUSG00000056492	Adgrf5	1.77e-158	0.928749	0.848	0.115	4.73e-154	VEC
ENSMUSG00000022018	Rgcc	2.88e-158	0.900489	0.888	0.176	7.68e-154	VEC
ENSMUSG00000007655	Cav1	2.79e-149	0.941731	0.879	0.187	7.45e-145	VEC
ENSMUSG00000045092	S1pr1	3.63e-142	0.869455	0.824	0.137	9.67e-138	VEC
ENSMUSG00000033174	Mgll	9.63e-142	0.895615	0.915	0.288	2.57e-137	VEC
ENSMUSG00000017309	Cd300lg	4.92e-141	0.735796	0.783	0.11	1.31e-136	VEC
ENSMUSG00000056313	Tcim	2.13e-140	0.814582	0.925	0.29	5.68e-136	VEC
ENSMUSG00000001946	Esam	5.92e-140	0.68025	0.839	0.135	1.58e-135	VEC
ENSMUSG00000004655	Aqp1	9.34e-140	0.971834	0.781	0.133	2.49e-135	VEC
ENSMUSG00000062960	Kdr	4.38e-136	0.887163	0.762	0.115	1.17e-131	VEC
ENSMUSG00000020577	Tspan13	2.2e-132	0.754525	0.781	0.13	5.88e-128	VEC
ENSMUSG00000068079	Tcf15	3.83e-131	0.787456	0.737	0.113	1.02e-126	VEC
ENSMUSG00000031442	Mcf2l	9.76e-125	0.791184	0.68	0.091	2.6e-120	VEC
ENSMUSG00000079018	Ly6c1	2.71e-122	0.726405	0.948	0.375	7.24e-118	VEC
ENSMUSG00000020717	Pecam1	1.56e-114	0.621064	0.707	0.133	4.16e-110	VEC
ENSMUSG00000045954	Cavin2	6.58e-114	0.869711	0.933	0.402	1.76e-109	VEC
ENSMUSG00000020154	Ptprb	9.67e-114	0.844357	0.729	0.132	2.58e-109	VEC
ENSMUSG00000000058	Cav2	7.69e-113	0.707909	0.711	0.135	2.05e-108	VEC
ENSMUSG00000034911	Ushbp1	1.78e-112	0.636104	0.653	0.091	4.74e-108	VEC
ENSMUSG00000027435	Cd93	3.42e-112	0.708364	0.661	0.106	9.12e-108	VEC
ENSMUSG00000048489	Depp1	8.64e-108	0.672006	0.595	0.09	2.3e-103	VEC
ENSMUSG00000041134	Cyyr1	1.15e-105	0.646658	0.615	0.082	3.06e-101	VEC
ENSMUSG00000030317	Timp4	7.97e-105	0.796178	0.591	0.085	2.13e-100	VEC
ENSMUSG00000054690	Emcn	1.63e-104	0.618632	0.637	0.092	4.35e-100	VEC
ENSMUSG00000002504	Slc9a3r2	1.87e-102	0.700058	0.859	0.352	4.98e-98	VEC
ENSMUSG00000090222	Ifi203-ps	9.05e-100	0.533953	0.613	0.094	2.41e-95	VEC
ENSMUSG00000039167	Adgrl4	5.4e-96	0.604129	0.581	0.083	1.44e-91	VEC
ENSMUSG00000058254	Tspan7	1.22e-92	0.669601	0.636	0.146	3.24e-88	VEC
ENSMUSG00000019966	Kitl	7.95e-92	0.722056	0.784	0.234	2.12e-87	VEC
ENSMUSG00000025608	Podxl	1.58e-91	0.504247	0.545	0.083	4.22e-87	VEC
ENSMUSG00000044258	Ctla2a	2.16e-88	0.606998	0.618	0.103	5.75e-84	VEC
ENSMUSG00000023959	Clic5	2.42e-87	0.582194	0.582	0.088	6.45e-83	VEC
ENSMUSG00000042099	Kank3	1.7e-85	0.542744	0.587	0.105	4.52e-81	VEC
ENSMUSG00000046470	Sox18	8.89e-85	0.62328	0.519	0.076	2.37e-80	VEC
ENSMUSG00000020077	Srgn	1.32e-83	0.303038	0.736	0.197	3.51e-79	VEC
ENSMUSG00000061353	Cxcl12	1.58e-82	0.630772	0.89	0.448	4.21e-78	VEC
ENSMUSG00000027111	Itga6	1.37e-81	0.544414	0.537	0.095	3.64e-77	VEC
ENSMUSG00000022799	Arhgap31	2.52e-80	0.677755	0.818	0.291	6.72e-76	VEC
ENSMUSG00000027533	Fabp5	2.68e-80	0.525067	0.81	0.307	7.16e-76	VEC
ENSMUSG00000022661	Cd200	2.19e-77	0.527216	0.655	0.201	5.84e-73	VEC
ENSMUSG00000071347	C1qtnf9	2e-76	0.525751	0.51	0.076	5.34e-72	VEC
ENSMUSG00000038855	Itpkb	1.99e-72	0.624808	0.706	0.227	5.3e-68	VEC
ENSMUSG00000068735	Trp53i11	1.38e-71	0.525367	0.529	0.1	3.69e-67	VEC
ENSMUSG00000028776	Tinagl1	2.46e-71	0.483298	0.501	0.094	6.57e-67	VEC
ENSMUSG00000025969	Nrp2	3.49e-70	0.604037	0.545	0.13	9.31e-66	VEC
ENSMUSG00000040430	Pitpnc1	4.52e-69	0.525951	0.565	0.123	1.21e-64	VEC
ENSMUSG00000030123	Plxnd1	5.42e-63	0.477699	0.537	0.145	1.45e-58	VEC
ENSMUSG00000039943	Plcb4	1.07e-59	0.527989	0.648	0.242	2.86e-55	VEC
ENSMUSG00000032766	Gng11	1.92e-59	0.459191	0.946	0.699	5.12e-55	VEC
ENSMUSG00000024395	Lims2	2.22e-59	0.528339	0.727	0.28	5.93e-55	VEC
ENSMUSG00000042284	Itga1	8.15e-57	0.458551	0.665	0.263	2.17e-52	VEC
ENSMUSG00000042745	Id1	8.81e-57	0.42383	0.852	0.467	2.35e-52	VEC
ENSMUSG00000028988	Ctnnbip1	2.45e-56	0.454538	0.647	0.237	6.53e-52	VEC
ENSMUSG00000049881	2810025M15Rik	2.92e-54	0.399376	0.625	0.229	7.79e-50	VEC
ENSMUSG00000039997	Ifi203	5e-54	0.449417	0.782	0.386	1.33e-49	VEC
ENSMUSG00000024140	Epas1	1.29e-51	0.452166	0.687	0.275	3.43e-47	VEC
ENSMUSG00000032035	Ets1	1.45e-51	0.44982	0.607	0.224	3.87e-47	VEC
ENSMUSG00000053062	Jam2	1.51e-49	0.460498	0.648	0.264	4.04e-45	VEC
ENSMUSG00000016087	Fli1	1.22e-48	0.43552	0.586	0.206	3.25e-44	VEC
ENSMUSG00000038145	Snrk	1.62e-46	0.518958	0.833	0.439	4.31e-42	VEC
ENSMUSG00000054404	Slfn5	1.94e-45	0.530078	0.828	0.467	5.17e-41	VEC
ENSMUSG00000025810	Nrp1	5.85e-45	0.469048	0.905	0.574	1.56e-40	VEC
ENSMUSG00000066571	4931406P16Rik	3.92e-44	0.430615	0.703	0.331	1.05e-39	VEC
ENSMUSG00000039831	Arhgap29	1.48e-43	0.353606	0.512	0.194	3.94e-39	VEC
ENSMUSG00000029207	Apbb2	3.76e-43	0.404898	0.522	0.174	1e-38	VEC
ENSMUSG00000054720	Lrrc8c	4.12e-43	0.426822	0.559	0.194	1.1e-38	VEC
ENSMUSG00000090272	Mndal	1.05e-42	0.340627	0.764	0.388	2.8e-38	VEC
ENSMUSG00000068036	Afdn	5.43e-42	0.472036	0.706	0.337	1.45e-37	VEC
ENSMUSG00000047867	Gimap6	1.38e-41	0.41347	0.621	0.254	3.68e-37	VEC
ENSMUSG00000021745	Ptprg	1.56e-41	0.412896	0.534	0.204	4.15e-37	VEC
ENSMUSG00000035828	Pim3	4.11e-41	0.387613	0.728	0.387	1.1e-36	VEC
ENSMUSG00000026814	Eng	5.04e-40	0.469712	0.828	0.498	1.34e-35	VEC
ENSMUSG00000053477	Tcf4	5.89e-40	0.408673	0.989	0.886	1.57e-35	VEC
ENSMUSG00000037664	Cdkn1c	4.96e-38	0.396459	0.67	0.346	1.32e-33	VEC
ENSMUSG00000059895	Ptp4a3	5.15e-38	0.319047	0.626	0.27	1.37e-33	VEC
ENSMUSG00000058173	Smco4	1.62e-37	0.370851	0.711	0.378	4.31e-33	VEC
ENSMUSG00000075010	AW112010	1.63e-35	0.316719	0.676	0.339	4.35e-31	VEC
ENSMUSG00000020315	Sptbn1	8.7e-35	0.325298	0.999	0.951	2.32e-30	VEC
ENSMUSG00000096054	Syne1	4.49e-34	0.391448	0.549	0.234	1.2e-29	VEC
ENSMUSG00000025959	Klf7	5.68e-34	0.377185	0.783	0.492	1.51e-29	VEC
ENSMUSG00000022197	Pdzd2	7.56e-34	0.39339	0.603	0.273	2.02e-29	VEC
ENSMUSG00000031502	Col4a1	1.44e-33	0.417832	0.985	0.846	3.83e-29	VEC
ENSMUSG00000031503	Col4a2	1.53e-33	0.365133	0.929	0.685	4.08e-29	VEC
ENSMUSG00000030313	Dennd5b	1.78e-33	0.354348	0.55	0.229	4.75e-29	VEC
ENSMUSG00000020823	Sec14l1	1.97e-33	0.343076	0.661	0.343	5.27e-29	VEC
ENSMUSG00000031523	Dlc1	2.92e-32	0.419618	0.757	0.43	7.79e-28	VEC
ENSMUSG00000019647	Sema6a	3.48e-31	0.332164	0.512	0.209	9.29e-27	VEC
ENSMUSG00000063450	Syne2	1.19e-30	0.319232	0.532	0.226	3.18e-26	VEC
ENSMUSG00000019970	Sgk1	1.26e-30	0.407389	0.813	0.505	3.37e-26	VEC
ENSMUSG00000026883	Dab2ip	9.28e-30	0.359795	0.61	0.292	2.47e-25	VEC
ENSMUSG00000024066	Xdh	1.8e-29	0.404173	0.718	0.409	4.81e-25	VEC
ENSMUSG00000040451	Sgms1	3.19e-29	0.366897	0.514	0.21	8.5e-25	VEC
ENSMUSG00000028517	Plpp3	6.62e-29	0.352825	0.949	0.772	1.77e-24	VEC
ENSMUSG00000047907	Tshz2	2.42e-28	0.301117	0.623	0.331	6.45e-24	VEC
ENSMUSG00000062078	Qk	2.53e-28	0.381463	0.909	0.676	6.76e-24	VEC
ENSMUSG00000049791	Fzd4	5.72e-28	0.309856	0.575	0.274	1.53e-23	VEC
ENSMUSG00000006362	Cbfa2t3	8.96e-28	0.378173	0.608	0.272	2.39e-23	VEC
ENSMUSG00000039361	Picalm	1.58e-27	0.275941	0.807	0.523	4.22e-23	VEC
ENSMUSG00000003518	Dusp3	1.8e-27	0.286964	0.67	0.371	4.81e-23	VEC
ENSMUSG00000048960	Prex2	2.1e-27	0.361332	0.736	0.438	5.61e-23	VEC
ENSMUSG00000017615	Tnfaip1	6.62e-27	0.274163	0.524	0.247	1.77e-22	VEC
ENSMUSG00000057738	Sptan1	7.08e-27	0.371456	0.781	0.505	1.89e-22	VEC
ENSMUSG00000005583	Mef2c	4.88e-26	0.25292	0.641	0.358	1.3e-21	VEC
ENSMUSG00000006932	Ctnnb1	9.8e-26	0.309964	0.827	0.568	2.62e-21	VEC
ENSMUSG00000074364	Ehd2	3.57e-25	0.323592	0.713	0.426	9.52e-21	VEC
ENSMUSG00000015568	Lpl	5.26e-25	0.419849	0.975	0.806	1.4e-20	VEC
ENSMUSG00000026457	Adipor1	5.91e-24	0.290268	0.574	0.311	1.58e-19	VEC
ENSMUSG00000090394	4930523C07Rik	8.58e-24	0.255068	0.675	0.392	2.29e-19	VEC
ENSMUSG00000027678	Ncoa3	1.56e-23	0.264157	0.603	0.361	4.15e-19	VEC
ENSMUSG00000043556	Fbxl7	1.75e-23	0.287622	0.554	0.278	4.66e-19	VEC
ENSMUSG00000022587	Ly6e	1.98e-23	0.270444	0.85	0.63	5.27e-19	VEC
ENSMUSG00000004044	Cavin1	6.84e-23	0.29963	0.855	0.62	1.83e-18	VEC
ENSMUSG00000031207	Msn	3.93e-22	0.298419	0.845	0.603	1.05e-17	VEC
ENSMUSG00000055322	Tns1	4.01e-22	0.272166	0.685	0.412	1.07e-17	VEC
ENSMUSG00000062901	Klhl24	1.37e-21	0.283348	0.64	0.384	3.66e-17	VEC
ENSMUSG00000115338	Pnp	2.2e-21	0.30073	0.766	0.514	5.86e-17	VEC
ENSMUSG00000029178	Klf3	3.03e-21	0.318198	0.748	0.462	8.08e-17	VEC
ENSMUSG00000025085	Ablim1	2.43e-20	0.297663	0.756	0.498	6.48e-16	VEC
ENSMUSG00000022010	Tsc22d1	6.82e-20	0.290941	0.701	0.447	1.82e-15	VEC
ENSMUSG00000025880	Smad7	1.89e-19	0.301029	0.769	0.512	5.04e-15	VEC
ENSMUSG00000001089	Luzp1	2.06e-19	0.275051	0.582	0.329	5.48e-15	VEC
ENSMUSG00000020427	Igfbp3	3.76e-19	0.3733	0.536	0.306	1e-14	VEC
ENSMUSG00000034751	Mast4	4.86e-19	0.265686	0.794	0.534	1.3e-14	VEC
ENSMUSG00000058587	Tmod3	2.56e-18	0.281291	0.809	0.555	6.83e-14	VEC
ENSMUSG00000020176	Grb10	2.62e-18	0.250916	0.596	0.319	7e-14	VEC
ENSMUSG00000030516	Tjp1	8.6e-18	0.287336	0.521	0.272	2.29e-13	VEC
ENSMUSG00000020859	Spag9	9.17e-18	0.259515	0.844	0.617	2.45e-13	VEC
ENSMUSG00000026131	Dst	2.01e-16	0.288408	0.786	0.554	5.35e-12	VEC
ENSMUSG00000028649	Macf1	3.3e-16	0.285952	0.787	0.565	8.79e-12	VEC
ENSMUSG00000027684	Mecom	4.46e-16	0.277162	0.555	0.308	1.19e-11	VEC
ENSMUSG00000037242	Clic4	1.48e-14	0.269735	0.773	0.535	3.94e-10	VEC
ENSMUSG00000037926	Ssh2	2.39e-10	0.252736	0.68	0.454	6.37e-06	VEC
ENSMUSG00000000682	Cd52	1.11e-228	3.76054	0.837	0.046	2.97e-224	T Cells
ENSMUSG00000030707	Coro1a	1e-214	2.5378	0.83	0.06	2.67e-210	T Cells
ENSMUSG00000028581	Laptm5	7.05e-210	2.32525	0.839	0.07	1.88e-205	T Cells
ENSMUSG00000026395	Ptprc	1.56e-202	2.37913	0.789	0.049	4.16e-198	T Cells
ENSMUSG00000026126	Ptpn18	1.65e-181	1.93798	0.806	0.101	4.4e-177	T Cells
ENSMUSG00000048163	Selplg	2.51e-174	1.65801	0.693	0.03	6.71e-170	T Cells
ENSMUSG00000021998	Lcp1	3.1e-171	1.82284	0.721	0.062	8.26e-167	T Cells
ENSMUSG00000020077	Srgn	2.75e-168	2.26137	0.899	0.198	7.35e-164	T Cells
ENSMUSG00000049775	Tmsb4x	3.78e-166	1.82728	1	0.999	1.01e-161	T Cells
ENSMUSG00000033220	Rac2	1.22e-165	1.92375	0.677	0.04	3.26e-161	T Cells
ENSMUSG00000040747	Cd53	2.05e-159	1.56516	0.652	0.045	5.48e-155	T Cells
ENSMUSG00000026832	Cytip	1.26e-157	1.83286	0.628	0.015	3.37e-153	T Cells
ENSMUSG00000001281	Itgb7	5e-147	1.56337	0.553	0.003	1.33e-142	T Cells
ENSMUSG00000038274	Fau	1.04e-138	1.18542	1	0.997	2.76e-134	T Cells
ENSMUSG00000033685	Ucp2	2.8e-138	1.73375	0.895	0.356	7.47e-134	T Cells
ENSMUSG00000060791	Gmfg	9.74e-136	1.35936	0.622	0.054	2.6e-131	T Cells
ENSMUSG00000031827	Cotl1	8.08e-132	1.50099	0.761	0.197	2.16e-127	T Cells
ENSMUSG00000030579	Tyrobp	4.22e-130	1.92289	0.662	0.091	1.13e-125	T Cells
ENSMUSG00000003429	Rps11	3.69e-128	1.28805	0.998	0.985	9.83e-124	T Cells
ENSMUSG00000048865	Arhgap30	1.94e-127	1.21957	0.564	0.037	5.16e-123	T Cells
ENSMUSG00000022378	Fam49b	2.37e-125	1.39475	0.72	0.137	6.31e-121	T Cells
ENSMUSG00000072620	Slfn2	7.51e-125	1.28029	0.591	0.059	2e-120	T Cells
ENSMUSG00000050335	Lgals3	4.3e-123	2.11948	0.609	0.065	1.15e-118	T Cells
ENSMUSG00000058715	Fcer1g	1.23e-122	1.79802	0.637	0.078	3.29e-118	T Cells
ENSMUSG00000060063	Alox5ap	2.15e-120	1.87258	0.574	0.065	5.74e-116	T Cells
ENSMUSG00000035697	Arhgap45	1.23e-118	1.28413	0.542	0.039	3.28e-114	T Cells
ENSMUSG00000000290	Itgb2	1.09e-117	1.2061	0.527	0.028	2.9e-113	T Cells
ENSMUSG00000057841	Rpl32	2.77e-117	1.08675	0.996	0.994	7.4e-113	T Cells
ENSMUSG00000018008	Cyth4	1.01e-116	1.12629	0.531	0.044	2.68e-112	T Cells
ENSMUSG00000022831	Hcls1	1.73e-115	1.01369	0.536	0.046	4.62e-111	T Cells
ENSMUSG00000034892	Rps29	1.89e-114	0.996925	1	0.999	5.03e-110	T Cells
ENSMUSG00000025290	Rps24	4.74e-113	1.06559	1	0.998	1.26e-108	T Cells
ENSMUSG00000030220	Arhgdib	2.12e-112	1.47411	0.772	0.228	5.65e-108	T Cells
ENSMUSG00000037649	H2-DMa	4.93e-112	2.04752	0.546	0.067	1.32e-107	T Cells
ENSMUSG00000093674	Rpl41	1.66e-110	0.900687	1	0.997	4.43e-106	T Cells
ENSMUSG00000038642	Ctss	5.83e-108	1.38851	0.568	0.068	1.55e-103	T Cells
ENSMUSG00000025508	Rplp2	9.45e-106	0.936336	0.996	0.988	2.52e-101	T Cells
ENSMUSG00000028843	Sh3bgrl3	1.22e-102	1.33536	0.929	0.632	3.24e-98	T Cells
ENSMUSG00000073411	H2-D1	1.76e-101	1.02354	0.998	0.985	4.69e-97	T Cells
ENSMUSG00000063286	Gm8995	8.86e-101	1.33636	0.649	0.103	2.36e-96	T Cells
ENSMUSG00000030744	Rps3	9.01e-100	0.959498	0.994	0.981	2.4e-95	T Cells
ENSMUSG00000018293	Pfn1	2.19e-99	1.17378	0.983	0.92	5.85e-95	T Cells
ENSMUSG00000036594	H2-Aa	8.28e-99	3.76396	0.555	0.102	2.21e-94	T Cells
ENSMUSG00000073421	H2-Ab1	2.32e-98	3.51596	0.57	0.108	6.2e-94	T Cells
ENSMUSG00000067274	Rplp0	8.01e-97	1.03438	0.991	0.959	2.14e-92	T Cells
ENSMUSG00000024610	Cd74	3.79e-96	3.648	0.632	0.174	1.01e-91	T Cells
ENSMUSG00000060586	H2-Eb1	5.98e-96	3.5835	0.542	0.095	1.59e-91	T Cells
ENSMUSG00000037894	H2afz	6.85e-96	2.03634	0.897	0.657	1.83e-91	T Cells
ENSMUSG00000090862	Rps13	1.54e-94	0.929566	0.993	0.986	4.1e-90	T Cells
ENSMUSG00000026341	Actr3	9.62e-94	1.32403	0.841	0.446	2.57e-89	T Cells
ENSMUSG00000032518	Rpsa	1.97e-93	0.998237	0.996	0.981	5.25e-89	T Cells
ENSMUSG00000006333	Rps9	2.43e-93	0.936598	0.998	0.991	6.49e-89	T Cells
ENSMUSG00000020460	Rps27a	2.67e-93	0.881635	0.998	0.992	7.13e-89	T Cells
ENSMUSG00000026094	Stk17b	8.02e-93	1.37872	0.649	0.161	2.14e-88	T Cells
ENSMUSG00000006304	Arpc2	9.93e-92	1.13081	0.933	0.778	2.65e-87	T Cells
ENSMUSG00000046330	Rpl37a	8.54e-88	0.877259	0.996	0.996	2.28e-83	T Cells
ENSMUSG00000008668	Rps18	8.3e-87	0.926199	0.996	0.974	2.21e-82	T Cells
ENSMUSG00000009687	Fxyd5	2.31e-86	1.26892	0.907	0.576	6.16e-82	T Cells
ENSMUSG00000043004	Gng2	1.5e-84	0.896931	0.512	0.078	4.01e-80	T Cells
ENSMUSG00000008683	Rps15a	7.3e-84	0.870173	0.994	0.991	1.95e-79	T Cells
ENSMUSG00000024608	Rps14	8.31e-84	0.849535	0.991	0.992	2.22e-79	T Cells
ENSMUSG00000017404	Rpl19	1.29e-83	0.784306	0.996	0.995	3.44e-79	T Cells
ENSMUSG00000037563	Rps16	3.57e-83	0.805086	0.996	0.995	9.51e-79	T Cells
ENSMUSG00000038623	Tm6sf1	1.39e-82	0.947256	0.507	0.07	3.72e-78	T Cells
ENSMUSG00000036478	Btg1	2.69e-82	1.80362	0.88	0.561	7.18e-78	T Cells
ENSMUSG00000024338	Psmb8	1.28e-81	1.13682	0.804	0.383	3.42e-77	T Cells
ENSMUSG00000026360	Rgs2	1.61e-81	1.84173	0.533	0.095	4.28e-77	T Cells
ENSMUSG00000042228	Lyn	3.74e-80	0.947223	0.563	0.119	9.97e-76	T Cells
ENSMUSG00000029580	Actb	1.17e-79	1.07617	1	0.999	3.12e-75	T Cells
[truncated: 1,718 more rows]
