# Supplementary material for: Carfilzomib-specific proteasome β5/β2 inhibition drives cardiotoxicity via remodeling of protein homeostasis and the renin-angiotensin-system
Source: iScience. 2025 Jul 29;28(9):113228. doi: 10.1016/j.isci.2025.113228 (PMC12392329; doi:10.1016/j.isci.2025.113228)
Supplement: Table S8. Differentially expressed genes in different populations identified by scRNA-seq after treatment with CFZ vs. vehicle, related to Figure 4 [file mmc7.xlsx]

## Sheet: cardiomyocytes
				CFZ	Vehicle
geneID	Gene	p_val	avg_log2FC	pct.1	pct.2	p_val_adj	pct.diff
ENSMUSG00000013936	Myl2	0.000725045	2.24072	0.609	0.468	1	0.141
ENSMUSG00000059741	Myl3	0.00386202	1.67773	0.688	0.506	1	0.182
ENSMUSG00000019997	Ctgf	0.205266	1.26186	0.547	0.57	1	-0.023
ENSMUSG00000020108	Ddit4	3.79204e-06	1.17492	0.461	0.152	0.101141	0.309
ENSMUSG00000022018	Rgcc	0.772697	1.15381	0.188	0.19	1	-0.002
ENSMUSG00000106106	CT010467	0.000525375	1.13127	0.727	0.519	1	0.208
ENSMUSG00000098178	Gm42418	0.00357194	1.06811	0.93	0.899	1	0.031
ENSMUSG00000031972	Acta1	0.0895248	1.06067	0.242	0.152	1	0.09
ENSMUSG00000091898	Tnnc1	0.00722733	1.00318	0.75	0.658	1	0.092
ENSMUSG00000091478	Gm10039	0.000471944	0.9893	0.625	0.418	1	0.207
ENSMUSG00000029359	Tesc	0.00831939	0.981554	0.211	0.076	1	0.135
ENSMUSG00000023067	Cdkn1a	0.000265915	0.94692	0.547	0.316	1	0.231
ENSMUSG00000030785	Cox6a2	0.00192093	0.849932	0.711	0.519	1	0.192
ENSMUSG00000028967	Errfi1	0.000619626	0.844714	0.617	0.443	1	0.174
ENSMUSG00000026202	Tuba4a	0.00294544	0.842989	0.391	0.203	1	0.188
ENSMUSG00000038583	Pln	0.573123	0.824855	0.609	0.646	1	-0.037
ENSMUSG00000032366	Tpm1	0.00506261	0.818348	0.984	0.962	1	0.022
ENSMUSG00000021453	Gadd45g	0.196353	0.802523	0.516	0.481	1	0.035
ENSMUSG00000039067	Psmd7	6.2539e-06	0.771126	0.758	0.544	0.166804	0.214
ENSMUSG00000056501	Cebpb	0.00147067	0.75176	0.828	0.823	1	0.005
ENSMUSG00000045193	Cirbp	3.3551e-05	0.733471	0.492	0.241	0.894873	0.251
ENSMUSG00000015568	Lpl	0.0491754	0.723309	0.805	0.734	1	0.071
ENSMUSG00000031448	Adprhl1	0.0253269	0.715386	0.352	0.215	1	0.137
ENSMUSG00000059325	Hopx	0.3381	0.715317	0.445	0.405	1	0.04
ENSMUSG00000051316	Taf7	0.00529036	0.706448	0.445	0.266	1	0.179
ENSMUSG00000057666	Gapdh	0.0147058	0.658603	0.914	0.911	1	0.003
ENSMUSG00000045092	S1pr1	0.124727	0.650297	0.172	0.101	1	0.071
ENSMUSG00000024222	Fkbp5	0.000804197	0.645481	0.414	0.203	1	0.211
ENSMUSG00000040666	Sh3bgr	0.0486024	0.636036	0.305	0.19	1	0.115
ENSMUSG00000022442	Ttll1	0.0109934	0.620768	0.148	0.038	1	0.11
ENSMUSG00000031167	Rbm3	2.20672e-05	0.612135	0.812	0.684	0.588577	0.128
ENSMUSG00000097554	Gm26825	0.0347196	0.610251	0.633	0.532	1	0.101
ENSMUSG00000031762	Mt2	0.0768007	0.605475	0.508	0.405	1	0.103
ENSMUSG00000060187	Lrrc10	0.214964	0.602434	0.211	0.139	1	0.072
ENSMUSG00000034566	Atp5h	0.0630632	0.59687	0.914	0.937	1	-0.023
ENSMUSG00000002500	Rpl3l	0.0170925	0.590524	0.18	0.063	1	0.117
ENSMUSG00000029648	Flt1	0.0959343	0.589209	0.188	0.101	1	0.087
ENSMUSG00000021520	Uqcrb	0.0989894	0.584758	0.93	0.899	1	0.031
ENSMUSG00000071528	Usmg5	0.100319	0.584312	0.828	0.772	1	0.056
ENSMUSG00000026014	Raph1	0.000466692	0.575806	0.492	0.253	1	0.239
ENSMUSG00000048489	Depp1	0.0373756	0.566762	0.125	0.038	1	0.087
ENSMUSG00000095687	Rnaset2a	0.00575602	0.560903	0.438	0.278	1	0.16
ENSMUSG00000068614	Actc1	0.00864164	0.559575	0.633	0.43	1	0.203
ENSMUSG00000027673	Ndufb5	0.0740045	0.558058	0.852	0.785	1	0.067
ENSMUSG00000001604	Tcea3	0.0301082	0.550226	0.258	0.139	1	0.119
ENSMUSG00000027984	Hadh	0.00813136	0.545732	0.531	0.367	1	0.164
ENSMUSG00000030246	Ldhb	0.0777281	0.539493	0.625	0.532	1	0.093
ENSMUSG00000019966	Kitl	0.0845735	0.539106	0.234	0.139	1	0.095
ENSMUSG00000062515	Fabp4	0.6349	0.530221	0.266	0.253	1	0.013
ENSMUSG00000026414	Tnnt2	0.0747636	0.525965	0.852	0.823	1	0.029
ENSMUSG00000022961	Son	0.00122078	0.519133	0.742	0.646	1	0.096
ENSMUSG00000015305	Sash1	0.0194165	0.514871	0.539	0.418	1	0.121
ENSMUSG00000064357	mt-Atp6	0.00182375	0.508503	0.617	0.418	1	0.199
ENSMUSG00000080893	Gm15920	0.0309954	0.50752	0.516	0.367	1	0.149
ENSMUSG00000060600	Eno3	0.0242979	0.50566	0.508	0.329	1	0.179
ENSMUSG00000007476	Lrrc8a	0.0282632	0.498397	0.594	0.506	1	0.088
ENSMUSG00000022013	Dnajc15	0.0218213	0.494337	0.445	0.304	1	0.141
ENSMUSG00000006818	Sod2	0.0927832	0.488226	0.641	0.544	1	0.097
ENSMUSG00000020936	Nmt1	0.0017731	0.486024	0.586	0.443	1	0.143
ENSMUSG00000050856	Atp5k	0.0755822	0.485872	0.898	0.81	1	0.088
ENSMUSG00000031442	Mcf2l	0.0185409	0.481372	0.141	0.038	1	0.103
ENSMUSG00000026074	Map4k4	0.0430075	0.481264	0.461	0.367	1	0.094
ENSMUSG00000091971	Hspa1a	0.284333	0.477443	0.633	0.633	1	0
ENSMUSG00000030842	Lamtor1	0.00837805	0.470336	0.438	0.291	1	0.147
ENSMUSG00000001525	Tubb5	0.011814	0.463367	0.633	0.544	1	0.089
ENSMUSG00000038393	Txnip	0.0324817	0.462115	0.82	0.81	1	0.01
ENSMUSG00000056313	Tcim	0.348431	0.46176	0.312	0.253	1	0.059
ENSMUSG00000031818	Cox4i1	0.0090034	0.458545	0.984	0.975	1	0.009
ENSMUSG00000020475	Pgam2	0.134077	0.458289	0.43	0.329	1	0.101
ENSMUSG00000023089	Ndufa5	0.225407	0.455663	0.836	0.848	1	-0.012
ENSMUSG00000017778	Cox7c	0.0230318	0.454729	0.969	0.911	1	0.058
ENSMUSG00000044224	Dnajc21	0.00549825	0.453893	0.289	0.139	1	0.15
ENSMUSG00000008348	Ubc	0.0656649	0.453637	0.789	0.722	1	0.067
ENSMUSG00000040521	Tsfm	0.0131631	0.45345	0.281	0.139	1	0.142
ENSMUSG00000045954	Cavin2	0.69853	0.453274	0.422	0.418	1	0.004
ENSMUSG00000029004	Kmt2e	0.057828	0.452323	0.555	0.468	1	0.087
ENSMUSG00000014776	Nol3	0.020154	0.451181	0.219	0.101	1	0.118
ENSMUSG00000018286	Psmb6	0.00108753	0.450689	0.781	0.671	1	0.11
ENSMUSG00000033863	Klf9	0.151208	0.450024	0.789	0.785	1	0.004
ENSMUSG00000031431	Tsc22d3	0.0273377	0.448406	0.828	0.772	1	0.056
ENSMUSG00000037852	Cpe	0.0497903	0.448276	0.227	0.114	1	0.113
ENSMUSG00000107283	Mpv17	0.00519023	0.445969	0.336	0.177	1	0.159
ENSMUSG00000026977	March7	0.0416792	0.445941	0.336	0.228	1	0.108
ENSMUSG00000022186	Oxct1	0.00546814	0.445106	0.516	0.342	1	0.174
ENSMUSG00000030869	Ndufab1	0.0991731	0.443655	0.789	0.734	1	0.055
ENSMUSG00000024610	Cd74	0.347374	0.440784	0.141	0.101	1	0.04
ENSMUSG00000052146	Rps10	0.00106533	0.439982	0.945	0.937	1	0.008
ENSMUSG00000030751	Psma1	0.0208482	0.439595	0.602	0.468	1	0.134
ENSMUSG00000049422	Chchd10	0.0583227	0.43807	0.539	0.405	1	0.134
ENSMUSG00000028773	Fabp3	0.1218	0.429509	0.758	0.709	1	0.049
ENSMUSG00000030662	Ipo5	0.0338298	0.429503	0.164	0.063	1	0.101
ENSMUSG00000052374	Actn2	0.0342304	0.429093	0.281	0.152	1	0.129
ENSMUSG00000026349	Ccnt2	0.00647084	0.429075	0.297	0.139	1	0.158
ENSMUSG00000001946	Esam	0.153799	0.428664	0.188	0.114	1	0.074
ENSMUSG00000024750	Zfand5	0.0100421	0.428088	0.656	0.532	1	0.124
ENSMUSG00000042594	Sh2b3	0.0115364	0.427473	0.219	0.089	1	0.13
ENSMUSG00000024911	Fibp	0.00783151	0.424091	0.305	0.152	1	0.153
ENSMUSG00000069516	Lyz2	0.900356	0.423264	0.211	0.215	1	-0.004
ENSMUSG00000026568	Mpc2	0.0426508	0.422986	0.836	0.684	1	0.152
ENSMUSG00000009863	Sdhb	0.192163	0.422573	0.703	0.658	1	0.045
ENSMUSG00000020402	Vdac1	0.0502898	0.421674	0.773	0.709	1	0.064
ENSMUSG00000068749	Psma5	0.0261198	0.421446	0.547	0.392	1	0.155
ENSMUSG00000044258	Ctla2a	0.120286	0.421084	0.172	0.089	1	0.083
ENSMUSG00000022263	Trio	0.00583951	0.419417	0.305	0.139	1	0.166
ENSMUSG00000036427	Gpi1	0.0607329	0.418942	0.625	0.532	1	0.093
ENSMUSG00000021622	Ckmt2	0.15593	0.418361	0.273	0.19	1	0.083
ENSMUSG00000098274	Rpl24	0.000314366	0.418261	0.93	0.886	1	0.044
ENSMUSG00000018893	Mb	0.607292	0.417568	0.797	0.848	1	-0.051
ENSMUSG00000016349	Eef1a2	0.326958	0.417452	0.453	0.405	1	0.048
ENSMUSG00000061904	Slc25a3	0.0746408	0.417161	0.906	0.81	1	0.096
ENSMUSG00000023861	Mpc1	0.166243	0.415899	0.734	0.709	1	0.025
ENSMUSG00000020027	Socs2	0.0776465	0.415548	0.531	0.481	1	0.05
ENSMUSG00000028776	Tinagl1	0.0378137	0.414446	0.125	0.038	1	0.087
ENSMUSG00000065037	Rn7sk	0.00408243	0.41369	0.227	0.076	1	0.151
ENSMUSG00000061518	Cox5b	0.294858	0.413452	0.93	0.949	1	-0.019
ENSMUSG00000026208	Des	0.0552149	0.412674	0.461	0.316	1	0.145
ENSMUSG00000062908	Acadm	0.176308	0.41156	0.461	0.38	1	0.081
ENSMUSG00000019970	Sgk1	0.0670711	0.411521	0.453	0.329	1	0.124
ENSMUSG00000022110	Sucla2	0.13662	0.411293	0.406	0.354	1	0.052
ENSMUSG00000002100	Mybpc3	0.117025	0.411259	0.25	0.165	1	0.085
ENSMUSG00000029059	Fam213b	0.0447308	0.410262	0.297	0.19	1	0.107
ENSMUSG00000031765	Mt1	0.376806	0.408495	0.836	0.899	1	-0.063
ENSMUSG00000017428	Psmd11	0.0109878	0.406766	0.641	0.519	1	0.122
ENSMUSG00000021025	Nfkbia	0.0291564	0.405255	0.672	0.519	1	0.153
ENSMUSG00000041361	Myzap	0.13333	0.404823	0.289	0.203	1	0.086
ENSMUSG00000110489	Gm31659	0.372091	0.403792	0.156	0.114	1	0.042
ENSMUSG00000053907	Mat2a	0.0255234	0.401735	0.656	0.519	1	0.137
ENSMUSG00000057236	Rbbp4	0.029897	0.400976	0.508	0.38	1	0.128
ENSMUSG00000032350	Gclc	0.0343038	0.400394	0.156	0.063	1	0.093
ENSMUSG00000000168	Dlat	0.00723782	0.399465	0.336	0.165	1	0.171
ENSMUSG00000038690	Atp5j2	0.00352612	0.398944	0.969	0.962	1	0.007
ENSMUSG00000060923	Acyp2	0.0697049	0.398542	0.609	0.494	1	0.115
ENSMUSG00000022579	Gpihbp1	0.339161	0.397957	0.18	0.127	1	0.053
ENSMUSG00000067367	Lyar	0.0260628	0.396148	0.25	0.127	1	0.123
ENSMUSG00000024140	Epas1	0.109987	0.395817	0.32	0.228	1	0.092
ENSMUSG00000026867	Gapvd1	0.0575725	0.394221	0.258	0.165	1	0.093
ENSMUSG00000053898	Ech1	0.134016	0.39151	0.68	0.608	1	0.072
ENSMUSG00000017754	Pltp	0.256633	0.391419	0.219	0.165	1	0.054
ENSMUSG00000021606	Ndufs6	0.407511	0.390612	0.719	0.759	1	-0.04
ENSMUSG00000052331	Ankrd44	0.0688757	0.389347	0.156	0.076	1	0.08
ENSMUSG00000025894	Aasdhppt	0.00333954	0.388692	0.234	0.076	1	0.158
ENSMUSG00000027680	Fxr1	0.236301	0.38847	0.383	0.316	1	0.067
ENSMUSG00000090877	Hspa1b	0.49566	0.387282	0.68	0.709	1	-0.029
ENSMUSG00000063882	Uqcrh	0.167003	0.387115	0.938	0.962	1	-0.024
ENSMUSG00000035458	Tnni3	0.124348	0.386278	0.859	0.861	1	-0.002
ENSMUSG00000055322	Tns1	0.0678793	0.385927	0.414	0.304	1	0.11
ENSMUSG00000017677	Wsb1	0.193212	0.38589	0.398	0.354	1	0.044
ENSMUSG00000053253	Ndfip2	0.0509895	0.382763	0.367	0.253	1	0.114
ENSMUSG00000071796	6820431F20Rik	0.0204698	0.381123	0.664	0.494	1	0.17
ENSMUSG00000062929	Cfl2	0.0722657	0.381029	0.57	0.481	1	0.089
ENSMUSG00000020634	Ubxn2a	0.00845666	0.380296	0.258	0.114	1	0.144
ENSMUSG00000022536	Glyr1	0.0303773	0.379828	0.273	0.152	1	0.121
ENSMUSG00000042745	Id1	0.18104	0.379043	0.43	0.342	1	0.088
ENSMUSG00000058793	Cds2	0.0744211	0.378805	0.141	0.063	1	0.078
ENSMUSG00000041763	Tpp2	0.167992	0.378529	0.227	0.165	1	0.062
ENSMUSG00000029469	Ift81	0.0880751	0.377854	0.305	0.203	1	0.102
ENSMUSG00000015671	Psma2	0.0103757	0.376991	0.789	0.671	1	0.118
ENSMUSG00000020720	Psmd12	0.0249846	0.376251	0.57	0.43	1	0.14
ENSMUSG00000017837	Nkiras2	0.00373859	0.375168	0.148	0.025	1	0.123
ENSMUSG00000016252	Atp5e	0.25705	0.374672	0.961	1	1	-0.039
ENSMUSG00000066842	Hmcn1	0.0654018	0.374519	0.211	0.114	1	0.097
ENSMUSG00000074063	Osgin1	0.00140184	0.373647	0.148	0.013	1	0.135
ENSMUSG00000010608	Rbm25	0.023983	0.373452	0.562	0.43	1	0.132
ENSMUSG00000024048	Myl12a	0.00380515	0.373443	0.93	0.861	1	0.069
ENSMUSG00000044894	Uqcrq	0.215706	0.372088	0.898	0.886	1	0.012
ENSMUSG00000028861	Mrps15	0.113391	0.369125	0.367	0.278	1	0.089
ENSMUSG00000058600	Rpl30	0.00123539	0.368598	0.984	0.962	1	0.022
ENSMUSG00000058546	Rpl23a	0.00932583	0.367886	0.898	0.848	1	0.05
ENSMUSG00000064345	mt-Nd2	0.00505751	0.366728	0.922	0.962	1	-0.04
ENSMUSG00000014294	Ndufa2	0.0477496	0.366376	0.906	0.924	1	-0.018
ENSMUSG00000025781	Atp5c1	0.141615	0.366084	0.883	0.823	1	0.06
ENSMUSG00000039103	Nexn	0.0915409	0.365639	0.391	0.278	1	0.113
ENSMUSG00000025608	Podxl	0.361236	0.365142	0.133	0.089	1	0.044
ENSMUSG00000024803	Ankrd1	0.191458	0.364729	0.586	0.494	1	0.092
ENSMUSG00000032525	Nktr	0.213803	0.364173	0.562	0.519	1	0.043
ENSMUSG00000062963	Ufc1	0.0608071	0.364089	0.445	0.354	1	0.091
ENSMUSG00000028116	Myoz2	0.0297837	0.363877	0.609	0.456	1	0.153
ENSMUSG00000001829	Clpb	0.00923174	0.36347	0.172	0.051	1	0.121
ENSMUSG00000018574	Acadvl	0.0598019	0.362527	0.453	0.329	1	0.124
ENSMUSG00000027679	Dnajc19	0.0650683	0.360674	0.547	0.468	1	0.079
ENSMUSG00000026003	Acadl	0.164667	0.360566	0.609	0.544	1	0.065
ENSMUSG00000113902	Ndufb1-ps	0.379846	0.359638	0.758	0.797	1	-0.039
ENSMUSG00000022748	Cmss1	0.0422424	0.358922	0.172	0.076	1	0.096
ENSMUSG00000066068	Gm13611	0.00682958	0.358787	0.312	0.139	1	0.173
ENSMUSG00000038717	Atp5l	0.065959	0.35829	0.656	0.595	1	0.061
ENSMUSG00000050621	Rps27rt	0.0357984	0.357719	0.539	0.418	1	0.121
ENSMUSG00000025393	Atp5b	0.281651	0.357132	0.883	0.924	1	-0.041
ENSMUSG00000032479	Map4	0.0267482	0.355906	0.383	0.266	1	0.117
ENSMUSG00000006057	Atp5g1	0.0453933	0.354644	0.945	0.873	1	0.072
ENSMUSG00000004788	Eif2b2	0.0994931	0.354377	0.219	0.139	1	0.08
ENSMUSG00000031403	Dkc1	0.00466549	0.354314	0.164	0.038	1	0.126
ENSMUSG00000040462	Os9	0.0284514	0.354108	0.32	0.19	1	0.13
ENSMUSG00000027203	Dut	0.0629845	0.353318	0.305	0.203	1	0.102
ENSMUSG00000051495	Irf2bp2	0.138435	0.352854	0.586	0.557	1	0.029
ENSMUSG00000020321	Mdh1	0.118931	0.350961	0.688	0.608	1	0.08
ENSMUSG00000025428	Atp5a1	0.0443275	0.350016	0.852	0.848	1	0.004
ENSMUSG00000061878	Sphk1	0.017199	0.349374	0.156	0.051	1	0.105
ENSMUSG00000006315	Tmem147	0.087867	0.349032	0.391	0.304	1	0.087
ENSMUSG00000025089	Gfra1	0.0233743	0.347774	0.172	0.063	1	0.109
ENSMUSG00000101609	Kcnq1ot1	0.47999	0.346384	0.375	0.354	1	0.021
ENSMUSG00000027775	Mfsd1	0.00447233	0.346352	0.188	0.051	1	0.137
ENSMUSG00000032526	Ss18l2	0.770226	0.346244	0.344	0.342	1	0.002
ENSMUSG00000041801	Phlda3	0.638374	0.345239	0.562	0.57	1	-0.008
ENSMUSG00000032279	Idh3a	0.0733969	0.345087	0.398	0.291	1	0.107
ENSMUSG00000000399	Ndufa9	0.662478	0.343996	0.352	0.354	1	-0.002
ENSMUSG00000030541	Idh2	0.164254	0.343917	0.609	0.519	1	0.09
ENSMUSG00000028156	Eif4e	0.178317	0.34324	0.328	0.253	1	0.075
ENSMUSG00000029019	Nppb	0.276209	0.343219	0.211	0.152	1	0.059
ENSMUSG00000037664	Cdkn1c	0.47951	0.343207	0.289	0.253	1	0.036
ENSMUSG00000025287	Acot9	0.0609664	0.343144	0.266	0.165	1	0.101
ENSMUSG00000022378	Fam49b	0.123486	0.342873	0.141	0.076	1	0.065
ENSMUSG00000020949	Fkbp3	0.0168381	0.342432	0.688	0.582	1	0.106
ENSMUSG00000021508	Cxcl14	0.646836	0.340759	0.109	0.089	1	0.02
ENSMUSG00000052748	Swt1	0.684231	0.340329	0.328	0.316	1	0.012
ENSMUSG00000021027	Ralgapa1	0.025266	0.339466	0.289	0.152	1	0.137
ENSMUSG00000026965	Anapc2	0.0653993	0.339252	0.172	0.089	1	0.083
ENSMUSG00000068335	Dok1	0.0151504	0.338566	0.234	0.101	1	0.133
ENSMUSG00000032330	Cox7a2	0.00259132	0.33834	0.945	0.911	1	0.034
ENSMUSG00000048758	Rpl29	0.0391674	0.338042	0.352	0.215	1	0.137
ENSMUSG00000074218	Cox7a1	0.0697597	0.337877	0.625	0.506	1	0.119
ENSMUSG00000056201	Cfl1	0.0457748	0.336487	0.781	0.81	1	-0.029
ENSMUSG00000002289	Angptl4	0.00630867	0.336398	0.117	0.013	1	0.104
ENSMUSG00000031584	Gsr	0.0150781	0.33593	0.211	0.089	1	0.122
ENSMUSG00000030711	Sult1a1	0.0201227	0.335851	0.195	0.076	1	0.119
ENSMUSG00000029484	Anxa3	0.431119	0.333928	0.273	0.241	1	0.032
ENSMUSG00000036854	Hspb6	0.0550387	0.332836	0.25	0.139	1	0.111
ENSMUSG00000093803	Ppp2r3d	0.0495155	0.332702	0.195	0.101	1	0.094
ENSMUSG00000034109	Golim4	0.105158	0.332649	0.531	0.468	1	0.063
ENSMUSG00000022551	Cyc1	0.370084	0.331172	0.578	0.544	1	0.034
ENSMUSG00000024164	C3	0.774484	0.330741	0.211	0.253	1	-0.042
ENSMUSG00000063229	Ldha	0.640619	0.330492	0.719	0.747	1	-0.028
ENSMUSG00000026489	Coq8a	0.169944	0.32983	0.203	0.127	1	0.076
ENSMUSG00000059263	Usp47	0.0994931	0.32938	0.219	0.139	1	0.08
ENSMUSG00000023456	Tpi1	0.313075	0.329353	0.609	0.582	1	0.027
ENSMUSG00000060073	Psma3	0.0185388	0.329337	0.758	0.684	1	0.074
ENSMUSG00000059895	Ptp4a3	0.369663	0.329228	0.328	0.278	1	0.05
ENSMUSG00000014226	Cacybp	0.0642694	0.328345	0.57	0.481	1	0.089
ENSMUSG00000053768	Chchd3	0.094968	0.328186	0.461	0.38	1	0.081
ENSMUSG00000036966	Spryd3	0.00966577	0.327593	0.148	0.038	1	0.11
ENSMUSG00000029920	Smarcad1	0.022353	0.327195	0.188	0.076	1	0.112
ENSMUSG00000000568	Hnrnpd	0.0341152	0.327195	0.453	0.329	1	0.124
ENSMUSG00000050503	Fbxl22	0.241436	0.327165	0.305	0.228	1	0.077
ENSMUSG00000021285	Ppp1r13b	0.0172194	0.327088	0.141	0.038	1	0.103
ENSMUSG00000063316	Rpl27	0.0246849	0.326053	0.891	0.848	1	0.043
ENSMUSG00000022466	Rpap3	0.01635	0.323702	0.195	0.076	1	0.119
ENSMUSG00000044068	Zrsr1	0.0469054	0.323689	0.211	0.114	1	0.097
ENSMUSG00000024846	Cst6	0.117576	0.323637	0.164	0.089	1	0.075
ENSMUSG00000026087	Mrpl30	0.530458	0.323607	0.656	0.671	1	-0.015
ENSMUSG00000026249	Serpine2	0.485159	0.323388	0.367	0.342	1	0.025
ENSMUSG00000041112	Elmo1	0.0784397	0.323195	0.188	0.101	1	0.087
ENSMUSG00000028809	Srrm1	0.0935826	0.322476	0.609	0.519	1	0.09
ENSMUSG00000048490	Nrip1	0.452237	0.322324	0.469	0.494	1	-0.025
ENSMUSG00000028180	Zranb2	0.0710173	0.322011	0.406	0.291	1	0.115
ENSMUSG00000026755	Arpc5l	0.0705689	0.321675	0.5	0.392	1	0.108
ENSMUSG00000020473	Aebp1	0.178097	0.321292	0.484	0.43	1	0.054
ENSMUSG00000026883	Dab2ip	0.191009	0.320766	0.312	0.228	1	0.084
ENSMUSG00000046434	Hnrnpa1	0.00787188	0.3204	0.625	0.494	1	0.131
ENSMUSG00000075467	Dnlz	0.0601351	0.319822	0.391	0.278	1	0.113
ENSMUSG00000042613	Pbxip1	0.130752	0.319625	0.289	0.215	1	0.074
ENSMUSG00000000088	Cox5a	0.509498	0.319581	0.789	0.81	1	-0.021
ENSMUSG00000024953	Prdx5	0.0351562	0.319501	0.758	0.608	1	0.15
ENSMUSG00000041992	Rapgef5	0.471291	0.31909	0.141	0.114	1	0.027
ENSMUSG00000005054	Cstb	0.281554	0.318785	0.508	0.506	1	0.002
ENSMUSG00000034932	Mrpl54	0.0666926	0.318778	0.492	0.392	1	0.1
ENSMUSG00000044533	Rps2	0.00599474	0.318572	0.984	0.987	1	-0.003
ENSMUSG00000031446	Cul4a	0.0832418	0.318349	0.203	0.114	1	0.089
ENSMUSG00000061032	Rrp1	0.0820688	0.317446	0.43	0.354	1	0.076
ENSMUSG00000030374	Strn4	0.168008	0.316719	0.203	0.139	1	0.064
ENSMUSG00000006262	Mob1b	0.0979472	0.315496	0.188	0.114	1	0.074
ENSMUSG00000108693	Gm45153	0.0876472	0.315059	0.172	0.089	1	0.083
ENSMUSG00000027522	Stx16	0.064647	0.315019	0.266	0.165	1	0.101
ENSMUSG00000024325	Ring1	0.0283994	0.314307	0.227	0.114	1	0.113
ENSMUSG00000028649	Macf1	0.159178	0.313649	0.469	0.405	1	0.064
ENSMUSG00000016554	Eif3d	0.0479165	0.313543	0.359	0.241	1	0.118
ENSMUSG00000036040	Adamtsl2	0.1275	0.313148	0.422	0.304	1	0.118
ENSMUSG00000021832	Psmc6	0.108896	0.312521	0.516	0.443	1	0.073
ENSMUSG00000022956	Atp5o	0.210912	0.311586	0.852	0.797	1	0.055
ENSMUSG00000014606	Slc25a11	0.42454	0.310458	0.43	0.405	1	0.025
ENSMUSG00000002102	Psmc3	0.0704764	0.310445	0.609	0.494	1	0.115
ENSMUSG00000060032	H2afj	0.0286343	0.310415	0.547	0.392	1	0.155
ENSMUSG00000004665	Cnn2	0.22843	0.30935	0.211	0.152	1	0.059
ENSMUSG00000020283	Pex13	0.155783	0.308995	0.195	0.127	1	0.068
ENSMUSG00000007659	Bcl2l1	0.0243936	0.307961	0.203	0.089	1	0.114
ENSMUSG00000055320	Tead1	0.0697249	0.307661	0.406	0.291	1	0.115
ENSMUSG00000027429	Sec23b	0.0114221	0.307385	0.148	0.038	1	0.11
ENSMUSG00000031231	Cox7b	0.0386027	0.307337	0.914	0.873	1	0.041
ENSMUSG00000031508	Ankrd10	0.0613786	0.306497	0.18	0.089	1	0.091
ENSMUSG00000027677	Ttc14	0.110996	0.306135	0.359	0.266	1	0.093
ENSMUSG00000040225	Prrc2c	0.0866042	0.305942	0.57	0.468	1	0.102
ENSMUSG00000022195	6030458C11Rik	0.0521605	0.305781	0.203	0.101	1	0.102
ENSMUSG00000027881	Prpf38b	0.326154	0.305639	0.398	0.367	1	0.031
ENSMUSG00000036376	Abt1	0.0360475	0.304956	0.141	0.051	1	0.09
ENSMUSG00000028648	Ndufs5	0.295391	0.30433	0.766	0.785	1	-0.019
ENSMUSG00000117084	AC154912	0.00356847	0.304153	0.102	0	1	0.102
ENSMUSG00000040383	Aqr	0.0535402	0.30381	0.164	0.076	1	0.088
ENSMUSG00000028426	Rad23b	0.0316369	0.303696	0.406	0.241	1	0.165
ENSMUSG00000021024	Psma6	0.0249414	0.303229	0.5	0.354	1	0.146
ENSMUSG00000030317	Timp4	0.295063	0.303082	0.125	0.076	1	0.049
ENSMUSG00000006304	Arpc2	0.00747297	0.302309	0.812	0.646	1	0.166
ENSMUSG00000020386	Sar1b	0.0267203	0.302187	0.406	0.253	1	0.153
ENSMUSG00000030695	Aldoa	0.0946958	0.302036	0.945	0.899	1	0.046
ENSMUSG00000028796	Phc2	0.166946	0.301925	0.227	0.165	1	0.062
ENSMUSG00000027566	Psma7	0.0516494	0.301634	0.836	0.772	1	0.064
ENSMUSG00000028124	Gclm	0.118225	0.301268	0.32	0.228	1	0.092
ENSMUSG00000036880	Acaa2	0.374426	0.30075	0.672	0.684	1	-0.012
ENSMUSG00000026766	Mmadhc	0.0643567	0.30032	0.266	0.152	1	0.114
ENSMUSG00000022820	Ndufb4	0.123538	0.300165	0.445	0.354	1	0.091
ENSMUSG00000033684	Qsox1	0.0544625	0.299895	0.281	0.177	1	0.104
ENSMUSG00000044783	Hjurp	0.0169863	0.299793	0.219	0.089	1	0.13
ENSMUSG00000034563	Ccpg1	0.0528475	0.29956	0.227	0.127	1	0.1
ENSMUSG00000041378	Cldn5	0.215303	0.299045	0.102	0.051	1	0.051
ENSMUSG00000020721	Helz	0.130419	0.298624	0.188	0.114	1	0.074
ENSMUSG00000026193	Fn1	0.666178	0.298286	0.234	0.215	1	0.019
ENSMUSG00000061244	Exoc5	0.118343	0.297852	0.266	0.177	1	0.089
ENSMUSG00000036782	Klhl13	0.0913576	0.297323	0.203	0.114	1	0.089
ENSMUSG00000034354	Mtmr3	0.0220606	0.296688	0.242	0.114	1	0.128
ENSMUSG00000040048	Ndufb10	0.0645006	0.296362	0.82	0.747	1	0.073
ENSMUSG00000031918	Mtmr2	0.0583978	0.296316	0.188	0.101	1	0.087
ENSMUSG00000016024	Lbp	0.142304	0.294841	0.141	0.076	1	0.065
ENSMUSG00000023939	Mrpl14	0.170468	0.294804	0.539	0.468	1	0.071
ENSMUSG00000024007	Ppil1	0.219285	0.294685	0.203	0.139	1	0.064
ENSMUSG00000040653	Ppp1r14c	0.317299	0.294458	0.234	0.177	1	0.057
ENSMUSG00000022867	Usp25	0.0265903	0.29445	0.281	0.152	1	0.129
ENSMUSG00000062421	Arf2	0.020104	0.294275	0.172	0.063	1	0.109
ENSMUSG00000029432	Nipsnap2	0.233295	0.294056	0.367	0.291	1	0.076
ENSMUSG00000028790	Khdrbs1	0.0912603	0.293704	0.445	0.342	1	0.103
ENSMUSG00000058558	Rpl5	0.0122409	0.293	0.922	0.911	1	0.011
ENSMUSG00000021591	Glrx	0.0823817	0.292642	0.188	0.101	1	0.087
ENSMUSG00000037916	Ndufv1	0.0681937	0.292294	0.633	0.544	1	0.089
ENSMUSG00000064363	mt-Nd4	0.0439588	0.291298	0.898	0.911	1	-0.013
ENSMUSG00000109635	Gm45670	0.0397236	0.291217	0.102	0.025	1	0.077
ENSMUSG00000056608	Chd9	0.266624	0.290749	0.344	0.291	1	0.053
ENSMUSG00000037710	Cisd1	0.230747	0.290184	0.539	0.494	1	0.045
ENSMUSG00000038181	Chpf2	0.0505799	0.289434	0.164	0.076	1	0.088
ENSMUSG00000020457	Drg1	0.0334217	0.289184	0.234	0.114	1	0.12
ENSMUSG00000003072	Atp5d	0.0452733	0.288954	0.859	0.81	1	0.049
ENSMUSG00000038538	Ubn2	0.199388	0.288917	0.398	0.329	1	0.069
ENSMUSG00000044080	S100a1	0.665679	0.288226	0.547	0.557	1	-0.01
ENSMUSG00000108633	Gm44694	0.0430641	0.288074	0.172	0.076	1	0.096
ENSMUSG00000028932	Psmc2	0.0122911	0.287466	0.562	0.405	1	0.157
ENSMUSG00000060438	Rps10-ps1	0.0481994	0.287207	0.32	0.203	1	0.117
ENSMUSG00000024132	Eci1	0.436997	0.286376	0.43	0.405	1	0.025
ENSMUSG00000045690	Wdr89	0.0328923	0.286302	0.367	0.228	1	0.139
ENSMUSG00000054405	Dnajc8	0.111943	0.286229	0.422	0.316	1	0.106
ENSMUSG00000006717	Acot13	0.363362	0.286151	0.445	0.392	1	0.053
ENSMUSG00000070733	Fryl	0.0664102	0.285938	0.18	0.089	1	0.091
ENSMUSG00000078427	Sarnp	0.2345	0.285808	0.523	0.481	1	0.042
ENSMUSG00000020708	Psmc5	0.329201	0.28553	0.484	0.456	1	0.028
ENSMUSG00000117294	AC154912	0.00914367	0.285379	0.109	0.013	1	0.096
ENSMUSG00000113326	Gm47586	0.00835893	0.285299	0.133	0.025	1	0.108
ENSMUSG00000029267	Mtf2	0.0265356	0.284964	0.172	0.063	1	0.109
ENSMUSG00000037062	Sh3glb1	0.0798376	0.284837	0.781	0.696	1	0.085
ENSMUSG00000031633	Slc25a4	0.465558	0.284674	0.961	0.975	1	-0.014
ENSMUSG00000014599	Csf1	0.53605	0.284055	0.305	0.304	1	0.001
ENSMUSG00000037813	D630003M21Rik	0.186576	0.283717	0.242	0.177	1	0.065
ENSMUSG00000068240	Gm11808	0.0814364	0.283451	0.219	0.127	1	0.092
ENSMUSG00000017132	Cyth1	0.0990638	0.283332	0.164	0.089	1	0.075
ENSMUSG00000031068	Glrx3	0.0624013	0.283038	0.539	0.43	1	0.109
ENSMUSG00000074415	3110039I08Rik	0.479416	0.28293	0.195	0.177	1	0.018
ENSMUSG00000000600	Krit1	0.31734	0.282896	0.328	0.291	1	0.037
ENSMUSG00000033918	Parl	0.0614169	0.282539	0.266	0.165	1	0.101
ENSMUSG00000021040	Slirp	0.411255	0.282494	0.383	0.367	1	0.016
ENSMUSG00000004791	Pgf	0.952815	0.282428	0.242	0.278	1	-0.036
ENSMUSG00000032380	Dapk2	0.122823	0.282318	0.172	0.101	1	0.071
ENSMUSG00000064341	mt-Nd1	0.0384608	0.282289	0.938	0.949	1	-0.011
ENSMUSG00000014313	Cox6c	0.118531	0.281598	0.961	0.975	1	-0.014
ENSMUSG00000029647	Pan3	0.553363	0.28132	0.242	0.215	1	0.027
ENSMUSG00000026987	Baz2b	0.0679424	0.281155	0.312	0.215	1	0.097
ENSMUSG00000020441	2310033P09Rik	0.113963	0.280888	0.25	0.165	1	0.085
ENSMUSG00000026209	Dnpep	0.0487077	0.279887	0.32	0.19	1	0.13
ENSMUSG00000000563	Atp5f1	0.410899	0.279546	0.883	0.886	1	-0.003
ENSMUSG00000029439	Sfswap	0.0581397	0.279434	0.312	0.19	1	0.122
ENSMUSG00000033184	Tmed7	0.145555	0.279422	0.406	0.316	1	0.09
ENSMUSG00000063714	Sp3os	0.138691	0.279166	0.234	0.152	1	0.082
ENSMUSG00000028273	Pdlim5	0.157563	0.278732	0.5	0.418	1	0.082
ENSMUSG00000023150	Ivns1abp	0.461097	0.278361	0.367	0.342	1	0.025
ENSMUSG00000019461	Plscr3	0.197993	0.278111	0.273	0.215	1	0.058
ENSMUSG00000036867	Smad6	0.228243	0.277834	0.141	0.089	1	0.052
ENSMUSG00000041881	Ndufa7	0.0528954	0.27777	0.797	0.823	1	-0.026
ENSMUSG00000021501	Caml	0.0255097	0.276915	0.188	0.076	1	0.112
ENSMUSG00000020077	Srgn	0.0337281	0.275661	0.148	0.051	1	0.097
ENSMUSG00000036057	Ptpn23	0.0802923	0.27519	0.141	0.063	1	0.078
ENSMUSG00000042726	Trafd1	0.14614	0.275119	0.172	0.101	1	0.071
ENSMUSG00000034120	Srsf2	0.373262	0.275004	0.664	0.62	1	0.044
ENSMUSG00000046516	Cox17	0.304423	0.274983	0.539	0.481	1	0.058
ENSMUSG00000018001	Cyth3	0.379525	0.274592	0.508	0.494	1	0.014
ENSMUSG00000039041	Adrm1	0.0808206	0.274122	0.414	0.304	1	0.11
ENSMUSG00000034377	Tulp4	0.432734	0.274029	0.352	0.329	1	0.023
ENSMUSG00000028577	Plaa	0.106915	0.273141	0.18	0.101	1	0.079
ENSMUSG00000023967	Mrps18a	0.230236	0.273059	0.43	0.367	1	0.063
ENSMUSG00000034271	Jdp2	0.129811	0.272972	0.352	0.266	1	0.086
ENSMUSG00000023021	Cers5	0.146472	0.272235	0.258	0.177	1	0.081
ENSMUSG00000027204	Fbn1	0.373387	0.271904	0.5	0.481	1	0.019
ENSMUSG00000041353	Tmem29	0.0903111	0.271506	0.195	0.114	1	0.081
ENSMUSG00000026814	Eng	0.51265	0.271387	0.469	0.405	1	0.064
ENSMUSG00000026229	Psmd1	0.113946	0.271327	0.281	0.19	1	0.091
ENSMUSG00000025971	Maip1	0.0410393	0.271213	0.227	0.114	1	0.113
ENSMUSG00000066571	4931406P16Rik	0.332771	0.270895	0.305	0.253	1	0.052
ENSMUSG00000007721	Ccdc124	0.0385692	0.270782	0.477	0.342	1	0.135
ENSMUSG00000013539	Tango2	0.15557	0.270585	0.289	0.203	1	0.086
ENSMUSG00000027408	Cpxm1	0.348884	0.270307	0.445	0.405	1	0.04
ENSMUSG00000002980	Bcam	0.710403	0.270022	0.133	0.114	1	0.019
ENSMUSG00000083705	Gm8624	0.028056	0.269462	0.258	0.127	1	0.131
ENSMUSG00000035559	Mpv17l2	0.00523495	0.26946	0.25	0.089	1	0.161
ENSMUSG00000024726	Carnmt1	0.0848394	0.269201	0.266	0.177	1	0.089
ENSMUSG00000026923	Notch1	0.813202	0.269015	0.203	0.203	1	0
ENSMUSG00000052397	Ezr	0.0597585	0.268987	0.203	0.101	1	0.102
ENSMUSG00000028452	Vcp	0.0905497	0.268712	0.609	0.57	1	0.039
ENSMUSG00000027695	Pld1	0.041434	0.268674	0.172	0.076	1	0.096
ENSMUSG00000003873	Bax	0.0595184	0.268266	0.57	0.443	1	0.127
ENSMUSG00000085715	Tsix	0.0116351	0.268178	0.234	0.089	1	0.145
ENSMUSG00000022332	Khdrbs3	0.13731	0.267849	0.445	0.367	1	0.078
ENSMUSG00000056763	Cspp1	0.289657	0.267565	0.219	0.165	1	0.054
ENSMUSG00000030876	Mettl9	0.0371662	0.266148	0.383	0.241	1	0.142
ENSMUSG00000021939	Ctsb	0.109437	0.266133	0.688	0.608	1	0.08
ENSMUSG00000017858	Ift52	0.00441399	0.266069	0.125	0.013	1	0.112
ENSMUSG00000053510	Nrd1	0.111275	0.266029	0.305	0.215	1	0.09
ENSMUSG00000008892	Vdac3	0.463239	0.265638	0.648	0.633	1	0.015
ENSMUSG00000006221	Hspb7	0.180603	0.265627	0.383	0.291	1	0.092
ENSMUSG00000036199	Ndufa13	0.275451	0.26557	0.922	0.937	1	-0.015
ENSMUSG00000037949	Ano10	0.338754	0.265539	0.188	0.139	1	0.049
ENSMUSG00000032802	Srxn1	0.0556068	0.265007	0.148	0.063	1	0.085
ENSMUSG00000033845	Mrpl15	0.099062	0.264814	0.5	0.392	1	0.108
ENSMUSG00000021811	Dnajc9	0.138832	0.264288	0.141	0.076	1	0.065
ENSMUSG00000032440	Tgfbr2	0.214473	0.264159	0.336	0.266	1	0.07
ENSMUSG00000034994	Eef2	0.106676	0.263996	0.867	0.848	1	0.019
ENSMUSG00000021577	Sdha	0.209845	0.263977	0.453	0.38	1	0.073
ENSMUSG00000034560	Washc4	0.284939	0.263938	0.195	0.152	1	0.043
ENSMUSG00000029838	Ptn	0.396075	0.263865	0.234	0.291	1	-0.057
ENSMUSG00000079555	Haus3	0.0443064	0.26349	0.117	0.038	1	0.079
ENSMUSG00000002733	Plekha3	0.118658	0.26324	0.203	0.127	1	0.076
ENSMUSG00000038766	Gabpb2	0.0199881	0.263233	0.156	0.051	1	0.105
ENSMUSG00000038145	Snrk	0.243244	0.263083	0.352	0.278	1	0.074
ENSMUSG00000012114	Med15	0.168977	0.263058	0.195	0.127	1	0.068
ENSMUSG00000028494	Plin2	0.251957	0.262903	0.297	0.241	1	0.056
ENSMUSG00000044562	Rasip1	0.212135	0.261849	0.133	0.076	1	0.057
ENSMUSG00000041058	Wwp1	0.352421	0.26163	0.227	0.19	1	0.037
ENSMUSG00000038170	Pde4dip	0.300844	0.261583	0.172	0.127	1	0.045
ENSMUSG00000020836	Coro6	0.15312	0.261395	0.141	0.076	1	0.065
ENSMUSG00000044285	Gm1821	0.157374	0.261343	0.422	0.367	1	0.055
ENSMUSG00000021134	Srsf5	0.0517084	0.26106	0.82	0.81	1	0.01
ENSMUSG00000028756	Pink1	0.177166	0.260507	0.453	0.38	1	0.073
ENSMUSG00000103808	Gm37060	0.0941599	0.260216	0.102	0.038	1	0.064
ENSMUSG00000040022	Rab11fip2	0.252955	0.259935	0.188	0.139	1	0.049
ENSMUSG00000001767	Crnkl1	0.0714449	0.259863	0.156	0.076	1	0.08
ENSMUSG00000028098	Rnf115	0.0311638	0.259561	0.273	0.139	1	0.134
ENSMUSG00000031299	Pdha1	0.139856	0.259486	0.484	0.354	1	0.13
ENSMUSG00000034940	Synrg	0.151369	0.259467	0.227	0.152	1	0.075
ENSMUSG00000028834	Trim63	0.598587	0.259398	0.148	0.127	1	0.021
ENSMUSG00000033423	Eri3	0.0387957	0.259153	0.266	0.152	1	0.114
ENSMUSG00000060739	Nsa2	0.453225	0.25808	0.617	0.633	1	-0.016
ENSMUSG00000021281	Tnfaip2	0.0551137	0.257897	0.352	0.228	1	0.124
ENSMUSG00000002660	Clpp	0.308639	0.257564	0.336	0.291	1	0.045
ENSMUSG00000027309	4930402H24Rik	0.117462	0.257488	0.219	0.127	1	0.092
ENSMUSG00000001642	Akr1b3	0.419021	0.257456	0.297	0.266	1	0.031
ENSMUSG00000036278	Macrod1	0.0982288	0.2574	0.188	0.101	1	0.087
ENSMUSG00000024969	Mark2	0.0459522	0.257271	0.273	0.152	1	0.121
ENSMUSG00000035674	Ndufa3	0.422919	0.25723	0.672	0.671	1	0.001
ENSMUSG00000037152	Ndufc1	0.369142	0.256721	0.82	0.835	1	-0.015
ENSMUSG00000016933	Plcg1	0.192756	0.256551	0.172	0.114	1	0.058
ENSMUSG00000020664	Dld	0.00915169	0.256263	0.406	0.228	1	0.178
ENSMUSG00000042111	Ccdc115	0.0248382	0.256041	0.219	0.101	1	0.118
ENSMUSG00000028763	Hspg2	0.333322	0.255961	0.695	0.684	1	0.011
ENSMUSG00000058013	2011-09-01	0.443988	0.255813	0.461	0.456	1	0.005
ENSMUSG00000001518	Itfg2	0.0407581	0.255778	0.102	0.025	1	0.077
ENSMUSG00000035505	Cox18	0.124727	0.255625	0.172	0.101	1	0.071
ENSMUSG00000028639	Ybx1	0.144666	0.255248	0.93	0.899	1	0.031
ENSMUSG00000029635	Cdk8	0.539244	0.255103	0.352	0.342	1	0.01
ENSMUSG00000019782	Rwdd1	0.126655	0.254675	0.539	0.456	1	0.083
ENSMUSG00000040952	Rps19	0.0166398	0.254548	0.977	0.975	1	0.002
ENSMUSG00000047036	Zfp445	0.294418	0.254411	0.211	0.165	1	0.046
ENSMUSG00000074466	Gm15417	0.142	0.254057	0.258	0.177	1	0.081
ENSMUSG00000043613	Mmp3	0.912757	0.253973	0.117	0.114	1	0.003
ENSMUSG00000022803	Popdc2	0.275851	0.253786	0.227	0.165	1	0.062
ENSMUSG00000042190	Cmklr1	0.145167	0.253728	0.266	0.19	1	0.076
ENSMUSG00000024998	Plce1	0.121879	0.253535	0.172	0.101	1	0.071
ENSMUSG00000022354	Ndufb9	0.127085	0.253467	0.93	0.873	1	0.057
ENSMUSG00000022272	Myo10	0.0456995	0.252709	0.141	0.051	1	0.09
ENSMUSG00000053093	Myh7	0.271664	0.252517	0.109	0.063	1	0.046
ENSMUSG00000058569	Tmed9	0.356458	0.252089	0.641	0.658	1	-0.017
ENSMUSG00000025487	Psmd13	0.169017	0.252026	0.438	0.367	1	0.071
ENSMUSG00000030034	Ino80b	0.0192462	0.251836	0.172	0.063	1	0.109
ENSMUSG00000025465	Echs1	0.233735	0.251601	0.445	0.405	1	0.04
ENSMUSG00000033965	Slc16a2	0.307456	0.251588	0.32	0.278	1	0.042
ENSMUSG00000054428	Atpif1	0.993285	0.251553	0.742	0.797	1	-0.055
ENSMUSG00000052188	Gm14964	0.228837	0.251377	0.125	0.076	1	0.049
ENSMUSG00000030417	Pdcd5	0.221008	0.250883	0.719	0.734	1	-0.015
ENSMUSG00000027230	Creb3l1	0.100567	0.250876	0.188	0.101	1	0.087
ENSMUSG00000102869	2900097C17Rik	0.164338	0.250217	0.383	0.304	1	0.079
ENSMUSG00000009030	Pdcl	0.00351543	0.250194	0.18	0.038	1	0.142
ENSMUSG00000024431	Nr3c1	0.0504321	-0.250071	0.391	0.532	1	-0.141
ENSMUSG00000001627	Ifrd1	0.691955	-0.250096	0.492	0.506	1	-0.014
ENSMUSG00000027620	Rbm39	0.0490606	-0.250182	0.766	0.848	1	-0.082
ENSMUSG00000053279	Aldh1a1	0.141149	-0.250471	0.289	0.367	1	-0.078
ENSMUSG00000028419	Chmp5	0.0890157	-0.250652	0.391	0.506	1	-0.115
ENSMUSG00000021497	Txndc15	0.170393	-0.250996	0.25	0.329	1	-0.079
ENSMUSG00000040688	Tbl3	0.00672869	-0.251947	0.023	0.114	1	-0.091
ENSMUSG00000018821	Avpi1	0.0119201	-0.252053	0.094	0.228	1	-0.134
ENSMUSG00000031353	Rbbp7	0.0555113	-0.252389	0.281	0.418	1	-0.137
ENSMUSG00000027800	Tm4sf1	0.277544	-0.252407	0.555	0.633	1	-0.078
ENSMUSG00000034021	Pds5b	0.0429464	-0.252842	0.203	0.329	1	-0.126
ENSMUSG00000024213	Nudt3	0.867604	-0.252962	0.336	0.304	1	0.032
ENSMUSG00000054091	1810037I17Rik	0.172496	-0.253106	0.617	0.709	1	-0.092
ENSMUSG00000079557	March2	0.128817	-0.253146	0.352	0.468	1	-0.116
ENSMUSG00000029148	Nrbp1	0.0951106	-0.253347	0.312	0.418	1	-0.106
ENSMUSG00000024778	Fas	0.104571	-0.253398	0.078	0.152	1	-0.074
ENSMUSG00000043336	Filip1l	0.375487	-0.253452	0.172	0.203	1	-0.031
ENSMUSG00000072812	Ahnak2	0.12904	-0.253979	0.258	0.354	1	-0.096
ENSMUSG00000022517	Mgrn1	0.00495266	-0.254275	0.078	0.215	1	-0.137
ENSMUSG00000022565	Plec	0.0499674	-0.254288	0.242	0.367	1	-0.125
ENSMUSG00000041577	Prelp	0.157449	-0.25437	0.492	0.557	1	-0.065
ENSMUSG00000038695	Josd2	0.0291462	-0.254603	0.258	0.43	1	-0.172
ENSMUSG00000039221	Rpl22l1	0.0403027	-0.255016	0.898	0.886	1	0.012
ENSMUSG00000035521	Gnptg	0.0234555	-0.255146	0.18	0.316	1	-0.136
ENSMUSG00000030451	Herc2	0.066072	-0.255164	0.148	0.241	1	-0.093
ENSMUSG00000034807	Colgalt1	0.139405	-0.255657	0.188	0.266	1	-0.078
ENSMUSG00000029571	Tmem106b	0.0343465	-0.25589	0.258	0.405	1	-0.147
ENSMUSG00000070436	Serpinh1	0.0269305	-0.256171	0.734	0.823	1	-0.089
ENSMUSG00000021306	Gpr137b	0.00604431	-0.256279	0.023	0.114	1	-0.091
ENSMUSG00000037503	Fam168b	0.0682181	-0.256319	0.125	0.215	1	-0.09
ENSMUSG00000057531	Dtnbp1	0.0327107	-0.256325	0.312	0.468	1	-0.156
ENSMUSG00000002017	Fam98a	0.0086142	-0.256393	0.047	0.152	1	-0.105
ENSMUSG00000024966	Stip1	0.399792	-0.256486	0.234	0.278	1	-0.044
ENSMUSG00000048118	Arid4a	0.143776	-0.256496	0.195	0.278	1	-0.083
ENSMUSG00000028641	P3h1	0.00513546	-0.256957	0.086	0.228	1	-0.142
ENSMUSG00000038894	Irs2	0.198126	-0.257084	0.18	0.253	1	-0.073
ENSMUSG00000001663	Gstt1	0.0426266	-0.257131	0.344	0.506	1	-0.162
ENSMUSG00000036990	Otud4	0.694343	-0.257353	0.148	0.165	1	-0.017
ENSMUSG00000101939	Gm28438	0.127318	-0.257546	0.297	0.392	1	-0.095
ENSMUSG00000084319	Tpt1-ps3	0.104484	-0.258583	0.203	0.291	1	-0.088
ENSMUSG00000058267	Mrps14	0.0538169	-0.258663	0.703	0.81	1	-0.107
ENSMUSG00000005698	Ctcf	0.105896	-0.259019	0.234	0.329	1	-0.095
ENSMUSG00000024847	Aip	0.0580052	-0.259401	0.203	0.329	1	-0.126
ENSMUSG00000006736	Tspan31	0.235213	-0.259729	0.305	0.354	1	-0.049
ENSMUSG00000028423	Nfx1	0.0486754	-0.259764	0.125	0.228	1	-0.103
ENSMUSG00000053536	Cstf2t	0.0980468	-0.26002	0.062	0.127	1	-0.065
ENSMUSG00000013465	Nelfb	0.147514	-0.260336	0.148	0.228	1	-0.08
ENSMUSG00000038872	Zfhx3	0.270578	-0.260453	0.359	0.43	1	-0.071
ENSMUSG00000033880	Lgals3bp	0.0666449	-0.260469	0.195	0.316	1	-0.121
ENSMUSG00000015501	Hivep2	0.0994084	-0.260762	0.25	0.342	1	-0.092
ENSMUSG00000037206	Islr	0.0368747	-0.260788	0.469	0.658	1	-0.189
ENSMUSG00000049516	Spty2d1	0.0638602	-0.260825	0.227	0.329	1	-0.102
ENSMUSG00000009418	Nav1	0.151654	-0.261162	0.5	0.57	1	-0.07
ENSMUSG00000025408	Ddit3	0.110353	-0.261296	0.281	0.392	1	-0.111
ENSMUSG00000061143	Maml3	0.00871674	-0.261341	0.039	0.139	1	-0.1
ENSMUSG00000035152	Ap2b1	0.169407	-0.261838	0.266	0.342	1	-0.076
ENSMUSG00000026103	Gls	0.178318	-0.262107	0.453	0.494	1	-0.041
ENSMUSG00000020572	Nampt	0.0848567	-0.26228	0.172	0.266	1	-0.094
ENSMUSG00000020053	Igf1	0.125903	-0.262441	0.297	0.392	1	-0.095
ENSMUSG00000048874	Phf3	0.150486	-0.262724	0.219	0.304	1	-0.085
ENSMUSG00000025968	Ndufs1	0.24327	-0.262928	0.25	0.316	1	-0.066
ENSMUSG00000052915	Msl1	0.117334	-0.263002	0.195	0.278	1	-0.083
ENSMUSG00000032435	Dync1li1	0.0328839	-0.263122	0.18	0.316	1	-0.136
ENSMUSG00000028483	Snapc3	0.140803	-0.263141	0.117	0.19	1	-0.073
ENSMUSG00000026496	Parp1	0.00424317	-0.26356	0.039	0.152	1	-0.113
ENSMUSG00000029422	Rsrc2	0.221468	-0.263671	0.508	0.595	1	-0.087
ENSMUSG00000026426	Arl8a	0.181341	-0.263983	0.281	0.367	1	-0.086
ENSMUSG00000021477	Ctsl	0.0440018	-0.264322	0.812	0.886	1	-0.074
ENSMUSG00000029413	Naaa	0.00272802	-0.264475	0.062	0.203	1	-0.141
ENSMUSG00000040483	Xaf1	0.0272559	-0.264592	0.109	0.228	1	-0.119
ENSMUSG00000024974	Smc3	0.0454457	-0.265086	0.25	0.38	1	-0.13
ENSMUSG00000022098	Bmp1	0.0385077	-0.265155	0.273	0.405	1	-0.132
ENSMUSG00000030527	Crtc3	0.0738456	-0.265281	0.312	0.43	1	-0.118
ENSMUSG00000028657	Ppt1	0.0329312	-0.265459	0.219	0.329	1	-0.11
ENSMUSG00000039883	Lrrc17	0.0110279	-0.265498	0.094	0.228	1	-0.134
ENSMUSG00000040423	Rc3h1	0.019216	-0.265699	0.141	0.278	1	-0.137
ENSMUSG00000051579	Tceal8	0.102529	-0.265906	0.391	0.519	1	-0.128
ENSMUSG00000006344	Ggt5	0.0423008	-0.265992	0.133	0.241	1	-0.108
ENSMUSG00000043432	Leng9	0.00604431	-0.266027	0.023	0.114	1	-0.091
ENSMUSG00000002957	Ap2a2	0.0912922	-0.266076	0.312	0.418	1	-0.106
ENSMUSG00000027955	Fam198b	0.161381	-0.266144	0.383	0.468	1	-0.085
ENSMUSG00000056216	Cebpg	0.222725	-0.266475	0.203	0.266	1	-0.063
ENSMUSG00000033460	Armcx1	0.0371971	-0.266566	0.094	0.19	1	-0.096
ENSMUSG00000040268	Plekha1	0.0762482	-0.266697	0.156	0.253	1	-0.097
ENSMUSG00000023348	Trip6	0.0224652	-0.266913	0.117	0.241	1	-0.124
ENSMUSG00000062797	Hikeshi	0.158179	-0.26695	0.289	0.38	1	-0.091
ENSMUSG00000037012	Hk1	0.024811	-0.267279	0.125	0.241	1	-0.116
ENSMUSG00000028709	Mob3c	0.0346606	-0.267599	0.047	0.127	1	-0.08
ENSMUSG00000032867	Fbxw8	0.0331391	-0.267737	0.086	0.19	1	-0.104
ENSMUSG00000030122	Ptms	0.0301795	-0.267763	0.719	0.835	1	-0.116
ENSMUSG00000085178	Kdm6bos	0.00649319	-0.268056	0.023	0.114	1	-0.091
ENSMUSG00000027187	Cat	0.0217309	-0.268065	0.141	0.266	1	-0.125
ENSMUSG00000049536	Tceal1	0.0166193	-0.268087	0.078	0.19	1	-0.112
ENSMUSG00000032712	Resf1	0.0386439	-0.268097	0.211	0.342	1	-0.131
ENSMUSG00000030551	Nr2f2	0.057282	-0.268545	0.148	0.253	1	-0.105
ENSMUSG00000006673	Qrich1	0.0142201	-0.268829	0.07	0.177	1	-0.107
ENSMUSG00000042492	Tbc1d10b	0.00818312	-0.269019	0.055	0.165	1	-0.11
ENSMUSG00000039952	Dag1	0.0519329	-0.269201	0.352	0.481	1	-0.129
ENSMUSG00000052310	Slc39a1	0.00732136	-0.26921	0.344	0.544	1	-0.2
ENSMUSG00000021114	Atp6v1d	0.131815	-0.269392	0.234	0.329	1	-0.095
ENSMUSG00000015804	Med28	0.0306638	-0.270006	0.352	0.519	1	-0.167
ENSMUSG00000052752	Traf7	0.0052086	-0.270727	0.07	0.203	1	-0.133
ENSMUSG00000115338	Pnp	0.0272193	-0.270989	0.359	0.494	1	-0.135
ENSMUSG00000003038	Hmgn2	0.184495	-0.271091	0.266	0.367	1	-0.101
ENSMUSG00000019428	Fkbp8	0.0829142	-0.271802	0.398	0.506	1	-0.108
ENSMUSG00000036181	Hist1h1c	0.0655289	-0.271864	0.148	0.253	1	-0.105
ENSMUSG00000018449	Rpain	0.0140084	-0.272624	0.086	0.203	1	-0.117
ENSMUSG00000029038	Ssu72	0.042119	-0.272687	0.328	0.468	1	-0.14
ENSMUSG00000007050	Lsm2	0.0245651	-0.272965	0.242	0.392	1	-0.15
ENSMUSG00000025025	Mxi1	0.00406933	-0.273142	0.125	0.291	1	-0.166
ENSMUSG00000029551	Psmg3	0.030196	-0.273308	0.125	0.241	1	-0.116
ENSMUSG00000040234	Tm7sf3	0.0272654	-0.273465	0.234	0.38	1	-0.146
ENSMUSG00000042737	Dpm3	0.123608	-0.27376	0.609	0.671	1	-0.062
ENSMUSG00000029309	Sparcl1	0.169688	-0.274615	0.797	0.797	1	0
ENSMUSG00000038058	Nod1	0.0144601	-0.274643	0.023	0.101	1	-0.078
ENSMUSG00000026718	Stam	0.00868796	-0.274782	0.078	0.203	1	-0.125
ENSMUSG00000001056	Nhp2	0.0384215	-0.27567	0.133	0.241	1	-0.108
ENSMUSG00000020044	Timp3	0.210999	-0.276572	0.711	0.785	1	-0.074
ENSMUSG00000024646	Cyb5a	0.0299597	-0.277066	0.836	0.899	1	-0.063
ENSMUSG00000020262	Adarb1	0.0864883	-0.277589	0.102	0.177	1	-0.075
ENSMUSG00000026307	Scly	0.0147084	-0.27778	0.023	0.101	1	-0.078
ENSMUSG00000003346	Abhd17a	0.935023	-0.27793	0.344	0.304	1	0.04
ENSMUSG00000037822	Smim14	0.0784083	-0.278281	0.617	0.696	1	-0.079
ENSMUSG00000031556	Tm2d2	0.0150227	-0.278978	0.461	0.658	1	-0.197
ENSMUSG00000029714	Gigyf1	0.210236	-0.279559	0.188	0.266	1	-0.078
ENSMUSG00000022863	Btg3	0.00775843	-0.279909	0.18	0.354	1	-0.174
ENSMUSG00000038398	Upf3a	0.0406904	-0.280002	0.141	0.253	1	-0.112
ENSMUSG00000040883	Tmem205	0.027517	-0.280038	0.258	0.392	1	-0.134
ENSMUSG00000000787	Ddx3x	0.0823674	-0.280497	0.508	0.62	1	-0.112
ENSMUSG00000037362	Nov	0.00542758	-0.280866	0.016	0.101	1	-0.085
ENSMUSG00000026872	Zeb2	0.0521498	-0.280925	0.383	0.532	1	-0.149
ENSMUSG00000071054	Safb	0.0739077	-0.281197	0.172	0.266	1	-0.094
ENSMUSG00000027447	Cst3	0.189324	-0.281545	0.961	0.949	1	0.012
ENSMUSG00000026385	Dbi	0.446411	-0.281855	0.812	0.861	1	-0.049
ENSMUSG00000031154	Otud5	0.0946139	-0.281894	0.133	0.215	1	-0.082
ENSMUSG00000029103	Lrpap1	0.0461614	-0.281951	0.375	0.519	1	-0.144
ENSMUSG00000029229	Chic2	0.0921458	-0.282437	0.539	0.62	1	-0.081
ENSMUSG00000005514	Por	0.00289296	-0.282503	0.148	0.342	1	-0.194
ENSMUSG00000041390	Mdfic	0.0179204	-0.282618	0.086	0.203	1	-0.117
ENSMUSG00000036103	Colec12	0.130456	-0.282736	0.391	0.494	1	-0.103
ENSMUSG00000018572	Phf23	0.159836	-0.28323	0.133	0.203	1	-0.07
ENSMUSG00000022023	Wbp4	0.0477211	-0.283375	0.273	0.392	1	-0.119
ENSMUSG00000031198	Fundc2	0.220562	-0.283582	0.641	0.658	1	-0.017
ENSMUSG00000078681	Tm2d3	0.0528114	-0.283683	0.188	0.304	1	-0.116
ENSMUSG00000027634	Ndrg3	0.00587692	-0.283705	0.102	0.241	1	-0.139
ENSMUSG00000071252	2210408I21Rik	0.00138622	-0.283939	0.008	0.101	1	-0.093
ENSMUSG00000058135	Gstm1	0.055461	-0.2842	0.734	0.81	1	-0.076
ENSMUSG00000037933	Bicd2	0.179033	-0.284838	0.227	0.291	1	-0.064
ENSMUSG00000035199	Arl6ip5	0.112536	-0.284848	0.531	0.57	1	-0.039
ENSMUSG00000021037	Ahsa1	0.0724845	-0.285175	0.438	0.544	1	-0.106
ENSMUSG00000039680	Mrps6	0.690443	-0.285267	0.422	0.443	1	-0.021
ENSMUSG00000019841	Rev3l	0.117602	-0.286274	0.164	0.241	1	-0.077
ENSMUSG00000022427	Tomm22	0.031505	-0.286436	0.43	0.557	1	-0.127
ENSMUSG00000078350	Smim1	0.0349036	-0.286705	0.141	0.266	1	-0.125
ENSMUSG00000035929	H2-Q4	0.0585465	-0.287454	0.258	0.38	1	-0.122
ENSMUSG00000058672	Tubb2a	0.270387	-0.287774	0.391	0.443	1	-0.052
ENSMUSG00000079037	Prnp	0.108352	-0.287975	0.266	0.367	1	-0.101
ENSMUSG00000060935	Tmem263	0.18429	-0.288121	0.312	0.405	1	-0.093
ENSMUSG00000066456	Hmgn3	0.00826147	-0.288229	0.148	0.304	1	-0.156
ENSMUSG00000022947	Cbr3	0.00425806	-0.288834	0.188	0.354	1	-0.166
ENSMUSG00000078453	Abracl	0.184886	-0.289049	0.445	0.494	1	-0.049
ENSMUSG00000021917	Spcs1	0.0526086	-0.289552	0.531	0.633	1	-0.102
ENSMUSG00000029512	Ulk1	0.0921442	-0.289883	0.109	0.19	1	-0.081
ENSMUSG00000051989	Smim11	0.0171664	-0.290368	0.586	0.759	1	-0.173
ENSMUSG00000090084	Srpx	0.0704382	-0.290408	0.164	0.278	1	-0.114
ENSMUSG00000049047	Armcx3	0.0671489	-0.291056	0.258	0.392	1	-0.134
ENSMUSG00000028108	Ecm1	0.199235	-0.291114	0.523	0.595	1	-0.072
ENSMUSG00000029427	Zcchc8	0.129314	-0.291323	0.109	0.177	1	-0.068
ENSMUSG00000031590	Frg1	0.107084	-0.291795	0.242	0.329	1	-0.087
ENSMUSG00000032231	Anxa2	0.0739264	-0.292431	0.664	0.722	1	-0.058
ENSMUSG00000018340	Anxa6	0.103042	-0.292469	0.336	0.43	1	-0.094
ENSMUSG00000072235	Tuba1a	0.0783009	-0.293117	0.648	0.722	1	-0.074
ENSMUSG00000054823	Nsd3	0.0249205	-0.29347	0.297	0.443	1	-0.146
ENSMUSG00000041360	Pum3	0.0411836	-0.29401	0.156	0.278	1	-0.122
ENSMUSG00000035212	Leprot	0.260829	-0.294058	0.461	0.481	1	-0.02
ENSMUSG00000079426	Arpc4	0.0255881	-0.29482	0.383	0.557	1	-0.174
ENSMUSG00000079659	Tmem243	0.167776	-0.295303	0.133	0.203	1	-0.07
ENSMUSG00000037892	Pcdh18	0.00187724	-0.295303	0.086	0.253	1	-0.167
ENSMUSG00000020810	Cygb	0.0893564	-0.295699	0.641	0.722	1	-0.081
ENSMUSG00000044337	Ackr3	0.344211	-0.295734	0.297	0.354	1	-0.057
ENSMUSG00000045377	Tmem88	0.0175268	-0.296166	0.039	0.127	1	-0.088
ENSMUSG00000023022	Lima1	0.49436	-0.296376	0.391	0.418	1	-0.027
ENSMUSG00000035478	Mbd3	0.131563	-0.296451	0.375	0.43	1	-0.055
ENSMUSG00000112593	Gm48882	0.0187581	-0.297319	0.047	0.139	1	-0.092
ENSMUSG00000040043	Rbms2	0.0697932	-0.29772	0.234	0.342	1	-0.108
ENSMUSG00000029708	Gcc1	0.113877	-0.297978	0.055	0.114	1	-0.059
ENSMUSG00000015839	Nfe2l2	0.00954141	-0.298992	0.32	0.506	1	-0.186
ENSMUSG00000004151	Etv1	0.137861	-0.29945	0.266	0.342	1	-0.076
ENSMUSG00000020695	Mrc2	0.0108609	-0.300034	0.281	0.456	1	-0.175
ENSMUSG00000021877	Arf4	0.0837798	-0.300368	0.695	0.747	1	-0.052
ENSMUSG00000034168	Irf2bpl	0.00827547	-0.300616	0.312	0.506	1	-0.194
ENSMUSG00000020089	Ppa1	0.0265101	-0.300793	0.195	0.342	1	-0.147
ENSMUSG00000075284	Wipf1	0.0275266	-0.301083	0.227	0.38	1	-0.153
ENSMUSG00000021775	Nr1d2	0.0396196	-0.301134	0.18	0.304	1	-0.124
ENSMUSG00000005871	Apc	0.0380395	-0.301994	0.148	0.266	1	-0.118
ENSMUSG00000033730	Egr3	0.0353884	-0.302122	0.062	0.152	1	-0.09
ENSMUSG00000031838	Ifi30	0.0385008	-0.302617	0.195	0.316	1	-0.121
ENSMUSG00000024084	Qpct	0.22351	-0.303093	0.312	0.367	1	-0.055
ENSMUSG00000020271	Fbxw11	0.00685148	-0.303506	0.078	0.215	1	-0.137
ENSMUSG00000043099	Hic1	0.0166983	-0.303512	0.164	0.304	1	-0.14
ENSMUSG00000028063	Lmna	0.0550363	-0.304562	0.648	0.722	1	-0.074
ENSMUSG00000026150	Mff	0.00815577	-0.304779	0.281	0.468	1	-0.187
ENSMUSG00000024232	Bambi	0.00402204	-0.305178	0.164	0.342	1	-0.178
ENSMUSG00000031939	Taf1d	0.318333	-0.305266	0.18	0.241	1	-0.061
ENSMUSG00000022474	Pmm1	0.0364814	-0.30635	0.234	0.367	1	-0.133
ENSMUSG00000002489	Tiam1	0.00747289	-0.306374	0.031	0.127	1	-0.096
ENSMUSG00000030265	Kras	0.235588	-0.307262	0.367	0.443	1	-0.076
ENSMUSG00000008730	Hipk1	0.11853	-0.307564	0.242	0.342	1	-0.1
ENSMUSG00000022754	Tmem45a	0.0284898	-0.3078	0.234	0.367	1	-0.133
ENSMUSG00000026574	Dpt	0.143834	-0.307928	0.641	0.709	1	-0.068
ENSMUSG00000031375	Bgn	0.0461561	-0.308328	0.672	0.747	1	-0.075
ENSMUSG00000024620	Pdgfrb	0.152404	-0.309029	0.289	0.367	1	-0.078
ENSMUSG00000060261	Gtf2i	0.0661741	-0.309156	0.203	0.304	1	-0.101
ENSMUSG00000027953	Slc50a1	0.0258325	-0.309983	0.562	0.658	1	-0.096
ENSMUSG00000106121	Gm42679	0.0549219	-0.310127	0.062	0.139	1	-0.077
ENSMUSG00000071180	Smim15	0.0283284	-0.310556	0.289	0.43	1	-0.141
ENSMUSG00000022620	Arsa	0.0308553	-0.310598	0.148	0.278	1	-0.13
ENSMUSG00000008398	Elk3	0.163874	-0.311402	0.156	0.228	1	-0.072
ENSMUSG00000023046	Igfbp6	0.208639	-0.31174	0.406	0.481	1	-0.075
ENSMUSG00000025492	Ifitm3	0.0629945	-0.312236	0.828	0.835	1	-0.007
ENSMUSG00000000631	Myo18a	0.130943	-0.313066	0.086	0.152	1	-0.066
ENSMUSG00000021127	Zfp36l1	0.000695045	-0.313143	0.57	0.835	1	-0.265
ENSMUSG00000016206	H2-M3	0.134597	-0.31317	0.117	0.19	1	-0.073
ENSMUSG00000027615	Hps3	0.488953	-0.313321	0.086	0.114	1	-0.028
ENSMUSG00000032112	Trappc4	0.0148333	-0.313539	0.359	0.506	1	-0.147
ENSMUSG00000028603	Scp2	0.0291739	-0.313845	0.492	0.671	1	-0.179
ENSMUSG00000027366	Sppl2a	0.0487954	-0.313936	0.289	0.405	1	-0.116
ENSMUSG00000029265	Dr1	0.274702	-0.313942	0.094	0.139	1	-0.045
ENSMUSG00000056268	Dennd1b	0.00253138	-0.314805	0.078	0.228	1	-0.15
ENSMUSG00000050288	Fzd2	0.0186528	-0.315435	0.125	0.253	1	-0.128
ENSMUSG00000008575	Nfib	0.0123865	-0.315687	0.727	0.886	1	-0.159
ENSMUSG00000000628	Hk2	0.18402	-0.317041	0.156	0.228	1	-0.072
ENSMUSG00000000184	Ccnd2	0.0995141	-0.318059	0.281	0.367	1	-0.086
ENSMUSG00000011096	Akt1s1	0.0294142	-0.318198	0.203	0.329	1	-0.126
ENSMUSG00000001280	Sp1	0.026742	-0.318206	0.117	0.228	1	-0.111
ENSMUSG00000090516	Rps11-ps1	0.00193569	-0.318724	0.078	0.228	1	-0.15
ENSMUSG00000030074	Gxylt2	0.113347	-0.319445	0.234	0.329	1	-0.095
ENSMUSG00000039007	Cpq	0.0426669	-0.320893	0.5	0.646	1	-0.146
ENSMUSG00000031586	Rbpms	0.0258726	-0.320918	0.57	0.722	1	-0.152
ENSMUSG00000030062	Rpn1	0.0234547	-0.321581	0.352	0.506	1	-0.154
ENSMUSG00000037003	Tns2	0.0213988	-0.321803	0.375	0.519	1	-0.144
ENSMUSG00000036398	Ppp1r11	0.0577963	-0.32187	0.43	0.519	1	-0.089
ENSMUSG00000024805	Pcgf5	0.00773444	-0.321942	0.102	0.241	1	-0.139
ENSMUSG00000018102	Hist1h2bc	0.194019	-0.321964	0.273	0.342	1	-0.069
ENSMUSG00000017466	Timp2	0.0508107	-0.322005	0.656	0.747	1	-0.091
ENSMUSG00000042699	Dhx9	0.00749131	-0.324896	0.117	0.253	1	-0.136
ENSMUSG00000022708	Zbtb20	0.0146229	-0.325966	0.797	0.873	1	-0.076
ENSMUSG00000024002	Brd4	0.0485386	-0.326295	0.305	0.43	1	-0.125
ENSMUSG00000030217	Art4	0.00116039	-0.326431	0.055	0.203	1	-0.148
ENSMUSG00000027599	Armc1	0.112039	-0.326508	0.211	0.291	1	-0.08
ENSMUSG00000029033	Acap3	0.00218498	-0.326787	0.07	0.215	1	-0.145
ENSMUSG00000028082	Sh3d19	0.00281995	-0.327984	0.141	0.329	1	-0.188
ENSMUSG00000072941	Sod3	0.0346143	-0.328784	0.219	0.342	1	-0.123
ENSMUSG00000038344	Txlng	0.0264759	-0.330692	0.078	0.177	1	-0.099
ENSMUSG00000040147	Maob	0.00250799	-0.330943	0.07	0.215	1	-0.145
ENSMUSG00000018666	Cbx1	0.0213683	-0.332263	0.305	0.468	1	-0.163
ENSMUSG00000062980	Cped1	0.0873021	-0.332364	0.305	0.418	1	-0.113
ENSMUSG00000009681	Bcr	0.0016605	-0.334827	0.039	0.165	1	-0.126
ENSMUSG00000037868	Egr2	0.0141413	-0.335241	0.125	0.253	1	-0.128
ENSMUSG00000016344	Ppdpf	0.0253574	-0.335306	0.398	0.582	1	-0.184
ENSMUSG00000049086	Bmyc	0.383996	-0.335375	0.273	0.316	1	-0.043
ENSMUSG00000031660	Brd7	0.170821	-0.335491	0.242	0.316	1	-0.074
ENSMUSG00000022677	Fopnl	0.0429648	-0.336039	0.242	0.354	1	-0.112
ENSMUSG00000041697	Cox6a1	0.0639806	-0.336346	0.57	0.658	1	-0.088
ENSMUSG00000028413	B4galt1	0.0320361	-0.336615	0.312	0.443	1	-0.131
ENSMUSG00000074364	Ehd2	0.0542773	-0.337358	0.289	0.43	1	-0.141
ENSMUSG00000015120	Ube2i	0.00122336	-0.337987	0.43	0.671	1	-0.241
ENSMUSG00000029231	Pdgfra	0.186452	-0.338398	0.492	0.557	1	-0.065
ENSMUSG00000022665	Ccdc80	0.170884	-0.338557	0.602	0.696	1	-0.094
ENSMUSG00000021109	Hif1a	0.0526736	-0.338928	0.203	0.316	1	-0.113
ENSMUSG00000031392	Irak1	0.019071	-0.339396	0.25	0.405	1	-0.155
ENSMUSG00000043885	Slc36a4	0.000715069	-0.339443	0.031	0.165	1	-0.134
ENSMUSG00000024725	Ostf1	0.216406	-0.339785	0.523	0.595	1	-0.072
ENSMUSG00000027007	Ssfa2	0.0176743	-0.340455	0.125	0.241	1	-0.116
ENSMUSG00000031342	Gpm6b	0.103781	-0.341624	0.531	0.608	1	-0.077
ENSMUSG00000035248	Tut7	0.0613324	-0.342426	0.273	0.405	1	-0.132
ENSMUSG00000032594	Ip6k1	0.0708372	-0.342773	0.211	0.304	1	-0.093
ENSMUSG00000027750	Postn	0.271835	-0.342773	0.203	0.266	1	-0.063
ENSMUSG00000025979	Mob4	0.0174251	-0.344523	0.375	0.519	1	-0.144
ENSMUSG00000018339	Gpx3	0.00434915	-0.345131	0.633	0.823	1	-0.19
ENSMUSG00000038518	Jarid2	0.0191658	-0.34557	0.156	0.304	1	-0.148
ENSMUSG00000015243	Abca1	0.0105545	-0.345925	0.117	0.253	1	-0.136
ENSMUSG00000070509	Rgma	0.0214932	-0.346758	0.195	0.329	1	-0.134
ENSMUSG00000081769	Gm12216	0.00131473	-0.346926	0.023	0.139	1	-0.116
ENSMUSG00000024913	Lrp5	0.0965756	-0.347287	0.141	0.228	1	-0.087
ENSMUSG00000036256	Igfbp7	0.0219662	-0.347854	0.82	0.861	1	-0.041
ENSMUSG00000033306	Lpp	0.0187524	-0.3479	0.312	0.468	1	-0.156
ENSMUSG00000016494	Cd34	0.0612413	-0.348597	0.672	0.785	1	-0.113
ENSMUSG00000033538	Casp4	0.00405147	-0.349668	0.062	0.19	1	-0.128
ENSMUSG00000019194	Scn1b	0.0699599	-0.349758	0.281	0.392	1	-0.111
ENSMUSG00000026670	Uap1	0.047036	-0.350572	0.391	0.494	1	-0.103
ENSMUSG00000039477	Tnrc18	0.00835177	-0.351285	0.164	0.316	1	-0.152
ENSMUSG00000026185	Igfbp5	0.633597	-0.351339	0.211	0.228	1	-0.017
ENSMUSG00000058126	Tpm3-rs7	0.123229	-0.352022	0.477	0.532	1	-0.055
ENSMUSG00000060803	Gstp1	0.0270553	-0.35209	0.18	0.304	1	-0.124
ENSMUSG00000031563	Wwc2	0.137668	-0.354462	0.266	0.354	1	-0.088
ENSMUSG00000066900	Suds3	0.0106092	-0.355236	0.273	0.443	1	-0.17
ENSMUSG00000004319	Clcn3	0.00215655	-0.355662	0.078	0.228	1	-0.15
ENSMUSG00000028597	Gpx7	0.0025544	-0.355948	0.141	0.316	1	-0.175
ENSMUSG00000036606	Plxnb2	0.00662022	-0.356034	0.078	0.203	1	-0.125
ENSMUSG00000007097	Atp1a2	0.0269505	-0.356569	0.391	0.557	1	-0.166
ENSMUSG00000022676	Snai2	0.0073089	-0.358407	0.102	0.241	1	-0.139
ENSMUSG00000032009	Sesn3	0.00240165	-0.3585	0.148	0.329	1	-0.181
ENSMUSG00000038346	Zfp384	0.0325092	-0.359284	0.047	0.127	1	-0.08
ENSMUSG00000059173	Pde1a	0.102689	-0.360075	0.266	0.354	1	-0.088
ENSMUSG00000021944	Gata4	0.00238918	-0.360362	0.141	0.316	1	-0.175
ENSMUSG00000073409	H2-Q6	0.000536257	-0.360592	0.008	0.114	1	-0.106
ENSMUSG00000004105	Angptl2	0.0567191	-0.360701	0.305	0.43	1	-0.125
ENSMUSG00000022587	Ly6e	0.13251	-0.361263	0.492	0.595	1	-0.103
ENSMUSG00000056537	Rlim	0.0196703	-0.361958	0.211	0.354	1	-0.143
ENSMUSG00000059689	Zfp637	0.00338371	-0.363007	0.133	0.291	1	-0.158
ENSMUSG00000049800	Sertad2	0.032053	-0.36301	0.148	0.266	1	-0.118
ENSMUSG00000038037	Socs1	0.00145089	-0.363685	0.078	0.241	1	-0.163
ENSMUSG00000027665	Pik3ca	0.00261176	-0.364457	0.141	0.316	1	-0.175
ENSMUSG00000028957	Per3	0.0238118	-0.364878	0.094	0.203	1	-0.109
ENSMUSG00000063406	Tmed5	0.0912792	-0.365652	0.211	0.316	1	-0.105
ENSMUSG00000074622	Mafb	0.0225879	-0.365775	0.211	0.354	1	-0.143
ENSMUSG00000027940	Tpm3	0.334791	-0.365826	0.43	0.494	1	-0.064
ENSMUSG00000019843	Fyn	0.0295517	-0.36614	0.242	0.38	1	-0.138
ENSMUSG00000021408	Ripk1	0.0245934	-0.366158	0.148	0.266	1	-0.118
ENSMUSG00000042520	Ubap2l	0.0287964	-0.366352	0.461	0.595	1	-0.134
ENSMUSG00000018377	Vezf1	0.0191728	-0.366766	0.312	0.468	1	-0.156
ENSMUSG00000042712	Tceal9	0.0553591	-0.368671	0.531	0.62	1	-0.089
ENSMUSG00000046447	Camk2n1	0.0182346	-0.37013	0.477	0.671	1	-0.194
ENSMUSG00000037266	Rsrp1	0.00276014	-0.370511	0.625	0.797	1	-0.172
ENSMUSG00000039328	Rnf122	0.00134007	-0.370967	0.023	0.139	1	-0.116
ENSMUSG00000029096	Htra3	0.0662318	-0.371052	0.617	0.734	1	-0.117
ENSMUSG00000004655	Aqp1	0.556057	-0.372625	0.164	0.127	1	0.037
ENSMUSG00000006360	Crip1	0.027716	-0.373043	0.789	0.848	1	-0.059
ENSMUSG00000036968	Cnpy4	0.00449392	-0.374013	0.102	0.253	1	-0.151
ENSMUSG00000020091	Eif4ebp2	0.0440945	-0.374041	0.148	0.253	1	-0.105
ENSMUSG00000024856	Cdk2ap2	0.00605286	-0.37515	0.312	0.481	1	-0.169
ENSMUSG00000052957	Gas1	0.0451807	-0.376941	0.57	0.684	1	-0.114
ENSMUSG00000096472	Cdkn2d	0.0345942	-0.378196	0.156	0.278	1	-0.122
ENSMUSG00000003949	Hlf	0.00914739	-0.378326	0.102	0.241	1	-0.139
ENSMUSG00000010097	Nxf1	0.018876	-0.379968	0.406	0.532	1	-0.126
ENSMUSG00000020814	Mxra7	0.0153437	-0.380178	0.531	0.658	1	-0.127
ENSMUSG00000037894	H2afz	0.00399951	-0.380438	0.531	0.709	1	-0.178
ENSMUSG00000022010	Tsc22d1	0.0106587	-0.380734	0.5	0.633	1	-0.133
ENSMUSG00000036438	Calm2	0.00415349	-0.380922	0.828	0.924	1	-0.096
ENSMUSG00000041445	Mmrn2	0.523597	-0.382048	0.078	0.101	1	-0.023
ENSMUSG00000035024	Ncapd3	0.00807334	-0.383151	0.078	0.203	1	-0.125
ENSMUSG00000048537	Phldb1	0.00802184	-0.383208	0.242	0.405	1	-0.163
ENSMUSG00000068566	Myadm	0.00731279	-0.385715	0.57	0.759	1	-0.189
ENSMUSG00000037296	Lsm1	0.0102447	-0.386233	0.18	0.329	1	-0.149
ENSMUSG00000040128	Pnrc1	0.042166	-0.387098	0.648	0.759	1	-0.111
ENSMUSG00000096956	Snhg18	0.0298004	-0.387186	0.492	0.633	1	-0.141
ENSMUSG00000063838	Cdc42ep5	0.0106374	-0.387805	0.211	0.367	1	-0.156
ENSMUSG00000002325	Irf9	0.0017195	-0.38827	0.086	0.241	1	-0.155
ENSMUSG00000026547	Tagln2	0.0855522	-0.388289	0.695	0.734	1	-0.039
ENSMUSG00000031634	Ufsp2	0.0014518	-0.388453	0.109	0.278	1	-0.169
ENSMUSG00000006586	Runx1t1	0.103026	-0.389575	0.164	0.253	1	-0.089
ENSMUSG00000016918	Sulf1	0.0613882	-0.3901	0.258	0.354	1	-0.096
ENSMUSG00000042622	Maff	0.272807	-0.390983	0.242	0.291	1	-0.049
ENSMUSG00000025499	Hras	0.0525813	-0.39244	0.391	0.494	1	-0.103
ENSMUSG00000024070	Prkd3	0.00598789	-0.393722	0.133	0.278	1	-0.145
ENSMUSG00000026043	Col3a1	0.0511546	-0.396471	0.641	0.734	1	-0.093
ENSMUSG00000048170	Mcmbp	0.0260063	-0.396681	0.172	0.291	1	-0.119
ENSMUSG00000000078	Klf6	0.0336474	-0.396925	0.523	0.658	1	-0.135
ENSMUSG00000039910	Cited2	0.0681785	-0.397124	0.195	0.304	1	-0.109
ENSMUSG00000003665	Has1	0.071706	-0.400158	0.055	0.127	1	-0.072
ENSMUSG00000025511	Tspan4	0.0100104	-0.400626	0.148	0.291	1	-0.143
ENSMUSG00000027613	Eif6	0.00560251	-0.40219	0.344	0.532	1	-0.188
ENSMUSG00000021759	Plpp1	0.0312128	-0.40328	0.43	0.544	1	-0.114
ENSMUSG00000079523	Tmsb10	0.0160137	-0.403489	0.82	0.823	1	-0.003
ENSMUSG00000066687	Zbtb16	0.00742004	-0.403892	0.297	0.481	1	-0.184
ENSMUSG00000029661	Col1a2	0.0614857	-0.407868	0.648	0.722	1	-0.074
ENSMUSG00000053317	Sec61b	0.0022168	-0.408566	0.578	0.759	1	-0.181
ENSMUSG00000028863	Meaf6	0.00282535	-0.408712	0.133	0.304	1	-0.171
ENSMUSG00000042312	S100a13	0.00193393	-0.409522	0.633	0.797	1	-0.164
ENSMUSG00000026088	Mitd1	0.0322705	-0.409809	0.07	0.165	1	-0.095
ENSMUSG00000018143	Mafk	0.000325965	-0.410044	0.062	0.241	1	-0.179
ENSMUSG00000050552	Lamtor4	0.0029243	-0.410193	0.422	0.633	1	-0.211
ENSMUSG00000025823	Pdia4	0.00571842	-0.411028	0.289	0.443	1	-0.154
ENSMUSG00000027660	Skil	0.00591598	-0.411351	0.352	0.532	1	-0.18
ENSMUSG00000026238	Ptma	0.000854362	-0.413601	0.914	0.899	1	0.015
ENSMUSG00000031601	Cnot7	0.00126015	-0.414509	0.188	0.38	1	-0.192
ENSMUSG00000025203	Scd2	0.00245704	-0.41669	0.211	0.405	1	-0.194
ENSMUSG00000004980	Hnrnpa2b1	0.0271562	-0.416731	0.742	0.823	1	-0.081
ENSMUSG00000038619	Ensa	0.013391	-0.418935	0.203	0.354	1	-0.151
ENSMUSG00000026728	Vim	0.0645279	-0.419223	0.812	0.823	1	-0.011
ENSMUSG00000025810	Nrp1	0.160828	-0.422243	0.461	0.608	1	-0.147
ENSMUSG00000078429	Ctdsp2	0.00678316	-0.423648	0.281	0.456	1	-0.175
ENSMUSG00000020034	Tcp11l2	0.0186573	-0.425511	0.164	0.291	1	-0.127
ENSMUSG00000058624	Gda	0.00500661	-0.425514	0.086	0.215	1	-0.129
ENSMUSG00000038463	Olfml2b	0.00582048	-0.428183	0.188	0.367	1	-0.179
ENSMUSG00000030123	Plxnd1	0.285382	-0.429175	0.148	0.089	1	0.059
ENSMUSG00000049421	Zfp260	0.0224059	-0.430446	0.195	0.329	1	-0.134
ENSMUSG00000075010	AW112010	0.213956	-0.434962	0.273	0.342	1	-0.069
ENSMUSG00000030688	Stard10	0.469223	-0.436142	0.25	0.291	1	-0.041
ENSMUSG00000003420	Fcgrt	0.00626117	-0.437127	0.555	0.709	1	-0.154
ENSMUSG00000068874	Selenbp1	0.00989949	-0.437799	0.352	0.506	1	-0.154
ENSMUSG00000022255	Mtdh	0.0305027	-0.438089	0.547	0.633	1	-0.086
ENSMUSG00000020427	Igfbp3	0.921175	-0.43924	0.289	0.278	1	0.011
ENSMUSG00000037887	Dusp8	0.000735979	-0.439507	0.047	0.19	1	-0.143
ENSMUSG00000025981	Coq10b	0.00423209	-0.440361	0.328	0.532	1	-0.204
ENSMUSG00000039473	Ubn1	0.0013195	-0.440909	0.234	0.443	1	-0.209
ENSMUSG00000061232	H2-K1	0.210084	-0.441351	0.688	0.797	1	-0.109
ENSMUSG00000006369	Fbln1	0.0571506	-0.441864	0.656	0.747	1	-0.091
ENSMUSG00000090958	Lrrc32	0.00459069	-0.44853	0.164	0.342	1	-0.178
ENSMUSG00000026234	Ncl	0.0132022	-0.449141	0.492	0.684	1	-0.192
ENSMUSG00000027248	Pdia3	0.0134832	-0.449179	0.664	0.734	1	-0.07
ENSMUSG00000038034	Igsf8	0.0152059	-0.450495	0.18	0.316	1	-0.136
ENSMUSG00000019278	Dpep1	0.0169807	-0.450591	0.391	0.557	1	-0.166
ENSMUSG00000099764	Rps10-ps2	0.00417711	-0.450596	0.141	0.304	1	-0.163
ENSMUSG00000007039	Ddah2	0.00536284	-0.451619	0.562	0.747	1	-0.185
ENSMUSG00000090387	Gm17056	0.000452539	-0.452365	0.047	0.203	1	-0.156
ENSMUSG00000045969	Ing1	0.00556974	-0.452952	0.164	0.316	1	-0.152
ENSMUSG00000031007	Atp6ap2	0.00507355	-0.452974	0.383	0.532	1	-0.149
ENSMUSG00000025381	Cnpy2	0.000587686	-0.453005	0.461	0.684	1	-0.223
ENSMUSG00000021835	Bmp4	0.0014568	-0.453641	0.234	0.468	1	-0.234
ENSMUSG00000069117	Gm10260	0.00120978	-0.454001	0.734	0.81	1	-0.076
ENSMUSG00000073889	Il11ra1	0.000674047	-0.454868	0.367	0.595	1	-0.228
ENSMUSG00000002881	Nab1	0.0123327	-0.455212	0.219	0.354	1	-0.135
ENSMUSG00000049288	Lix1l	0.00176429	-0.455553	0.203	0.392	1	-0.189
ENSMUSG00000061086	Myl4	0.154929	-0.458753	0.391	0.494	1	-0.103
ENSMUSG00000038776	Ephx1	0.00252224	-0.460806	0.227	0.418	1	-0.191
ENSMUSG00000020463	Ppp4r3b	0.0210737	-0.463311	0.133	0.253	1	-0.12
ENSMUSG00000019539	Rcn3	0.0209382	-0.463689	0.609	0.671	1	-0.062
ENSMUSG00000022090	Pdlim2	0.00360074	-0.4687	0.398	0.62	1	-0.222
ENSMUSG00000033209	Ttc28	0.0822895	-0.472804	0.406	0.481	1	-0.075
ENSMUSG00000050212	Eva1b	0.00134683	-0.474207	0.414	0.62	1	-0.206
ENSMUSG00000008384	Sertad1	0.0152735	-0.476158	0.258	0.392	1	-0.134
ENSMUSG00000024425	Ndfip1	0.000724	-0.476803	0.156	0.354	1	-0.198
ENSMUSG00000084126	Gm15844	0.708617	-0.478594	0.172	0.19	1	-0.018
ENSMUSG00000013698	Pea15a	0.00271708	-0.482427	0.367	0.57	1	-0.203
ENSMUSG00000089762	Ier5l	0.013889	-0.485077	0.273	0.43	1	-0.157
ENSMUSG00000027907	S100a11	0.0044971	-0.48788	0.742	0.797	1	-0.055
ENSMUSG00000054675	Tmem119	0.000367919	-0.488353	0.172	0.405	1	-0.233
ENSMUSG00000095098	Ccdc85b	0.00209702	-0.491894	0.18	0.354	1	-0.174
ENSMUSG00000045680	Tcf21	5.01721e-05	-0.492779	0.43	0.684	1	-0.254
ENSMUSG00000034160	Ogt	0.0166779	-0.493597	0.32	0.468	1	-0.148
ENSMUSG00000033685	Ucp2	0.0389597	-0.499612	0.258	0.38	1	-0.122
ENSMUSG00000039899	Fgl2	0.150181	-0.502553	0.367	0.468	1	-0.101
ENSMUSG00000035851	Ythdc1	0.00589106	-0.507777	0.328	0.519	1	-0.191
ENSMUSG00000024975	Pdcd4	0.00167966	-0.508075	0.32	0.519	1	-0.199
ENSMUSG00000025969	Nrp2	0.935521	-0.508424	0.125	0.127	1	-0.002
ENSMUSG00000037166	Ppp1r14a	0.0119632	-0.508903	0.445	0.557	1	-0.112
ENSMUSG00000061535	C1qtnf7	0.000961769	-0.509492	0.164	0.354	1	-0.19
ENSMUSG00000022114	Spry2	0.0440192	-0.509956	0.242	0.367	1	-0.125
ENSMUSG00000021390	Ogn	0.0319349	-0.510307	0.602	0.696	1	-0.094
ENSMUSG00000026697	Myoc	0.0349948	-0.511178	0.031	0.101	1	-0.07
ENSMUSG00000018593	Sparc	0.00550806	-0.514177	0.828	0.848	1	-0.02
ENSMUSG00000028878	Fam76a	0.00212586	-0.522276	0.219	0.392	1	-0.173
ENSMUSG00000042045	Sln	0.0805444	-0.530454	0.375	0.494	1	-0.119
ENSMUSG00000068079	Tcf15	0.983969	-0.538495	0.109	0.101	1	0.008
ENSMUSG00000027829	Ccnl1	0.0048662	-0.545636	0.461	0.62	1	-0.159
ENSMUSG00000024659	Anxa1	0.0022251	-0.555671	0.539	0.709	1	-0.17
ENSMUSG00000023048	Prr13	0.00960979	-0.55961	0.242	0.405	1	-0.163
ENSMUSG00000030103	Bhlhe40	8.88159e-05	-0.567375	0.25	0.532	1	-0.282
ENSMUSG00000001240	Ramp2	0.0834471	-0.580548	0.703	0.772	1	-0.069
ENSMUSG00000052837	Junb	0.00841952	-0.586924	0.758	0.81	1	-0.052
ENSMUSG00000017969	Ptgis	0.000758469	-0.587644	0.453	0.633	1	-0.18
ENSMUSG00000025784	Clec3b	0.036367	-0.587871	0.672	0.709	1	-0.037
ENSMUSG00000060143	Gm10076	0.000485447	-0.593673	0.586	0.759	1	-0.173
ENSMUSG00000025283	Sat1	0.00519436	-0.603404	0.586	0.734	1	-0.148
ENSMUSG00000023034	Nr4a1	0.0234888	-0.604451	0.43	0.57	1	-0.14
ENSMUSG00000043415	Otud1	0.0203718	-0.619167	0.102	0.215	1	-0.113
ENSMUSG00000018899	Irf1	0.0172301	-0.622856	0.133	0.253	1	-0.12
ENSMUSG00000041616	Nppa	0.957009	-0.623853	0.367	0.367	1	0
ENSMUSG00000031880	Rrad	0.970907	-0.630272	0.102	0.101	1	0.001
ENSMUSG00000075602	Ly6a	0.0196789	-0.632456	0.516	0.646	1	-0.13
ENSMUSG00000028525	Pde4b	0.00043047	-0.648052	0.125	0.329	1	-0.204
ENSMUSG00000020029	Nudt4	0.162072	-0.649833	0.383	0.456	1	-0.073
ENSMUSG00000009633	G0s2	0.00450414	-0.662174	0.375	0.532	1	-0.157
ENSMUSG00000007872	Id3	0.00433018	-0.680489	0.648	0.772	1	-0.124
ENSMUSG00000014846	Tppp3	0.00148463	-0.702804	0.297	0.519	1	-0.222
ENSMUSG00000024871	Doc2g	0.978714	-0.717392	0.305	0.278	1	0.027
ENSMUSG00000038418	Egr1	0.00144349	-0.718143	0.688	0.797	1	-0.109
ENSMUSG00000028214	Gem	0.0296202	-0.732003	0.422	0.57	1	-0.148
ENSMUSG00000054072	Iigp1	0.0655652	-0.734796	0.047	0.114	1	-0.067
ENSMUSG00000040435	Ppp1r15a	0.0341334	-0.738745	0.469	0.557	1	-0.088
ENSMUSG00000031760	Mt3	0.462037	-0.740034	0.102	0.127	1	-0.025
ENSMUSG00000053475	Tnfaip6	0.000976216	-0.777231	0.148	0.342	1	-0.194
ENSMUSG00000020423	Btg2	0.00119226	-0.7792	0.625	0.81	1	-0.185
ENSMUSG00000053560	Ier2	0.00169805	-0.7799	0.641	0.747	1	-0.106
ENSMUSG00000052684	Jun	0.000580495	-0.804542	0.734	0.848	1	-0.114
ENSMUSG00000071076	Jund	4.4049e-06	-0.851565	0.914	0.987	0.117488	-0.073
ENSMUSG00000021250	Fos	0.000248313	-0.881692	0.68	0.785	1	-0.105
ENSMUSG00000044786	Zfp36	0.0589583	-0.884146	0.672	0.671	1	0.001
ENSMUSG00000020889	Nr1d1	2.66206e-08	-0.892998	0.203	0.544	0.000710025	-0.341
ENSMUSG00000035356	Nfkbiz	0.00731682	-0.913339	0.359	0.506	1	-0.147
ENSMUSG00000015312	Gadd45b	0.00878829	-0.957242	0.383	0.544	1	-0.161
ENSMUSG00000022528	Hes1	1.43065e-05	-0.965605	0.367	0.671	0.381583	-0.304
ENSMUSG00000027533	Fabp5	0.660746	-0.967276	0.273	0.291	1	-0.018
ENSMUSG00000003032	Klf4	0.000402951	-1.00633	0.531	0.722	1	-0.191
ENSMUSG00000053113	Socs3	7.1853e-06	-1.02294	0.406	0.684	0.191646	-0.278
ENSMUSG00000097266	Gm26802	4.76134e-07	-1.03189	0.07	0.342	0.0126994	-0.272
ENSMUSG00000059824	Dbp	1.47398e-10	-1.14615	0.109	0.506	3.93141e-06	-0.397
ENSMUSG00000055148	Klf2	7.72528e-06	-1.15858	0.594	0.81	0.206049	-0.216
ENSMUSG00000079017	Ifi27l2a	3.80495e-05	-1.2282	0.539	0.772	1	-0.233
ENSMUSG00000003545	Fosb	1.13284e-07	-1.44556	0.383	0.684	0.00302152	-0.301
ENSMUSG00000029380	Cxcl1	4.16449e-05	-1.60863	0.367	0.608	1	-0.241
ENSMUSG00000026628	Atf3	3.25757e-06	-1.78294	0.352	0.595	0.0868859	-0.243

## Sheet: fibroblasts
				CFZ	Vehicle
geneID	Gene	p_val	avg_log2FC	pct.1	pct.2	p_val_adj	pct.diff
ENSMUSG00000028967	Errfi1	0	1.29389	0.808	0.524	0	0.284
ENSMUSG00000019997	Ctgf	1.11138e-228	1.12602	0.688	0.562	2.96427e-224	0.126
ENSMUSG00000020108	Ddit4	0	0.950275	0.478	0.211	0	0.267
ENSMUSG00000024222	Fkbp5	0	0.939798	0.554	0.252	0	0.302
ENSMUSG00000023067	Cdkn1a	0	0.920866	0.606	0.313	0	0.293
ENSMUSG00000031762	Mt2	3.69245e-285	0.781617	0.577	0.356	9.84849e-281	0.221
ENSMUSG00000031765	Mt1	2.96935e-279	0.77128	0.89	0.769	7.91984e-275	0.121
ENSMUSG00000018001	Cyth3	0	0.76897	0.733	0.568	0	0.165
ENSMUSG00000033863	Klf9	0	0.750319	0.951	0.872	0	0.079
ENSMUSG00000051316	Taf7	0	0.662835	0.543	0.317	0	0.226
ENSMUSG00000056501	Cebpb	0	0.63314	0.928	0.858	0	0.07
ENSMUSG00000031431	Tsc22d3	0	0.613634	0.931	0.892	0	0.039
ENSMUSG00000015568	Lpl	4.38e-182	0.595685	0.883	0.838	1.16823e-177	0.045
ENSMUSG00000064357	mt-Atp6	0	0.584396	0.683	0.524	0	0.159
ENSMUSG00000045193	Cirbp	2.78574e-307	0.582552	0.497	0.285	7.43011e-303	0.212
ENSMUSG00000048490	Nrip1	2.71463e-221	0.571887	0.654	0.518	7.24046e-217	0.136
ENSMUSG00000106106	CT010467.1	4.30635e-124	0.57139	0.694	0.595	1.14859e-119	0.099
ENSMUSG00000008348	Ubc	0	0.570385	0.848	0.717	0	0.131
ENSMUSG00000054364	Rhob	0	0.569158	0.968	0.934	0	0.034
ENSMUSG00000019970	Sgk1	5.2887e-220	0.559267	0.551	0.372	1.4106e-215	0.179
ENSMUSG00000031167	Rbm3	0	0.557746	0.85	0.732	0	0.118
ENSMUSG00000007476	Lrrc8a	5.70796e-216	0.547003	0.716	0.599	1.52243e-211	0.117
ENSMUSG00000117294	AC154912.3	0	0.529222	0.202	0.025	0	0.177
ENSMUSG00000098178	Gm42418	5.36744e-156	0.524064	0.958	0.935	1.4316e-151	0.023
ENSMUSG00000051495	Irf2bp2	8.66553e-289	0.51146	0.826	0.721	2.31127e-284	0.105
ENSMUSG00000020027	Socs2	1.87827e-135	0.509952	0.719	0.664	5.00972e-131	0.055
ENSMUSG00000004098	Col5a3	1.71162e-138	0.486299	0.7	0.598	4.56523e-134	0.102
ENSMUSG00000026074	Map4k4	1.30261e-167	0.477918	0.559	0.42	3.47431e-163	0.139
ENSMUSG00000065037	Rn7sk	6.68345e-167	0.473567	0.337	0.19	1.78261e-162	0.147
ENSMUSG00000073490	Ifi207	4.32966e-98	0.466063	0.561	0.473	1.15481e-93	0.088
ENSMUSG00000039067	Psmd7	4.69525e-251	0.466053	0.761	0.657	1.25232e-246	0.104
ENSMUSG00000097554	Gm26825	5.19384e-94	0.464058	0.706	0.676	1.3853e-89	0.03
ENSMUSG00000052146	Rps10	0	0.454288	0.941	0.918	0	0.023
ENSMUSG00000029675	Eln	2.07901e-56	0.439199	0.519	0.452	5.54514e-52	0.067
ENSMUSG00000117084	AC154912.1	0	0.436225	0.176	0.022	0	0.154
ENSMUSG00000015305	Sash1	7.78177e-155	0.42924	0.638	0.525	2.07555e-150	0.113
ENSMUSG00000038393	Txnip	1.73114e-153	0.421888	0.902	0.868	4.61731e-149	0.034
ENSMUSG00000029635	Cdk8	9.05374e-99	0.415431	0.536	0.441	2.41481e-94	0.095
ENSMUSG00000101609	Kcnq1ot1	1.98803e-89	0.41039	0.549	0.458	5.30246e-85	0.091
ENSMUSG00000027566	Psma7	1.55018e-236	0.39786	0.855	0.795	4.13464e-232	0.06
ENSMUSG00000020936	Nmt1	3.31991e-152	0.393292	0.582	0.459	8.85485e-148	0.123
ENSMUSG00000024750	Zfand5	8.04034e-144	0.386916	0.717	0.627	2.14452e-139	0.09
ENSMUSG00000056313	Tcim	8.68863e-78	0.376263	0.235	0.141	2.31743e-73	0.094
ENSMUSG00000036040	Adamtsl2	7.59415e-60	0.374248	0.513	0.443	2.02551e-55	0.07
ENSMUSG00000028932	Psmc2	3.59099e-138	0.370338	0.556	0.443	9.57789e-134	0.113
ENSMUSG00000030751	Psma1	2.45832e-121	0.365126	0.591	0.498	6.55683e-117	0.093
ENSMUSG00000034640	Tiparp	2.09067e-76	0.362014	0.335	0.241	5.57624e-72	0.094
ENSMUSG00000104735	C130075A20Rik	4.64198e-128	0.361758	0.282	0.158	1.23811e-123	0.124
ENSMUSG00000050621	Rps27rt	2.8737e-107	0.356434	0.57	0.482	7.66474e-103	0.088
ENSMUSG00000007659	Bcl2l1	6.30679e-119	0.356232	0.275	0.158	1.68215e-114	0.117
ENSMUSG00000024423	Impact	2.28238e-101	0.352097	0.38	0.263	6.08757e-97	0.117
ENSMUSG00000058600	Rpl30	5.33759e-279	0.350519	0.97	0.971	1.42364e-274	-0.001
ENSMUSG00000044285	Gm1821	2.73435e-97	0.34643	0.457	0.355	7.29307e-93	0.102
ENSMUSG00000042745	Id1	5.41324e-40	0.345629	0.479	0.421	1.44382e-35	0.058
ENSMUSG00000015837	Sqstm1	3.20006e-98	0.342759	0.646	0.576	8.53519e-94	0.07
ENSMUSG00000103931	Gm36962	1.21932e-90	0.339562	0.247	0.146	3.25218e-86	0.101
ENSMUSG00000017428	Psmd11	3.04684e-116	0.33665	0.655	0.574	8.12654e-112	0.081
ENSMUSG00000005621	Zfp592	4.79807e-92	0.33651	0.362	0.254	1.27974e-87	0.108
ENSMUSG00000104687	Gm42899	4.18106e-97	0.329965	0.276	0.168	1.11517e-92	0.108
ENSMUSG00000058546	Rpl23a	3.66232e-168	0.328893	0.878	0.853	9.76814e-164	0.025
ENSMUSG00000022548	Apod	3.70312e-13	0.320298	0.183	0.151	9.87697e-09	0.032
ENSMUSG00000029580	Actb	7.61647e-170	0.315408	1	1	2.03146e-165	0
ENSMUSG00000071796	6820431F20Rik	9.02736e-107	0.313066	0.775	0.721	2.40778e-102	0.054
ENSMUSG00000021134	Srsf5	2.90572e-139	0.308267	0.885	0.85	7.75013e-135	0.035
ENSMUSG00000000957	Mmp14	3.63366e-68	0.307591	0.406	0.317	9.6917e-64	0.089
ENSMUSG00000075408	6030408B16Rik	8.91387e-39	0.307091	0.296	0.228	2.37751e-34	0.068
ENSMUSG00000027408	Cpxm1	5.90274e-61	0.306157	0.579	0.505	1.57438e-56	0.074
ENSMUSG00000064345	mt-Nd2	7.80639e-216	0.304223	0.987	0.989	2.08212e-211	-0.002
ENSMUSG00000020250	Txnrd1	2.52786e-90	0.301721	0.291	0.187	6.7423e-86	0.104
ENSMUSG00000046768	Rhoj	3.40233e-102	0.300224	0.872	0.834	9.07468e-98	0.038
ENSMUSG00000098274	Rpl24	3.28833e-152	0.297515	0.904	0.888	8.77063e-148	0.016
ENSMUSG00000074063	Osgin1	1.64393e-142	0.29414	0.155	0.051	4.38468e-138	0.104
ENSMUSG00000074170	Plekhf1	1.10339e-86	0.293938	0.299	0.195	2.94297e-82	0.104
ENSMUSG00000073557	Ppp1r12b	3.51924e-70	0.29253	0.222	0.139	9.38652e-66	0.083
ENSMUSG00000090877	Hspa1b	7.61316e-11	0.287389	0.694	0.718	2.03058e-06	-0.024
ENSMUSG00000037379	Spon2	2.57299e-60	0.286551	0.321	0.231	6.86268e-56	0.09
ENSMUSG00000028124	Gclm	3.17975e-64	0.283384	0.366	0.284	8.48102e-60	0.082
ENSMUSG00000017677	Wsb1	9.273e-63	0.282298	0.485	0.4	2.47329e-58	0.085
ENSMUSG00000040952	Rps19	1.91489e-212	0.28086	0.987	0.988	5.1074e-208	-0.001
ENSMUSG00000032525	Nktr	2.88047e-72	0.27859	0.757	0.709	7.68279e-68	0.048
ENSMUSG00000062825	Actg1	6.81607e-138	0.276321	0.988	0.979	1.81798e-133	0.009
ENSMUSG00000017009	Sdc4	1.42289e-42	0.274799	0.551	0.496	3.79512e-38	0.055
ENSMUSG00000028452	Vcp	2.15553e-70	0.274398	0.671	0.626	5.74922e-66	0.045
ENSMUSG00000036097	Slf2	4.17096e-23	0.27035	0.31	0.272	1.11248e-18	0.038
ENSMUSG00000055116	Arntl	9.33275e-126	0.268744	0.165	0.064	2.48923e-121	0.101
ENSMUSG00000095687	Rnaset2a	4.17091e-55	0.266915	0.474	0.398	1.11247e-50	0.076
ENSMUSG00000029823	Luc7l2	1.02248e-79	0.26689	0.842	0.812	2.72717e-75	0.03
ENSMUSG00000030790	Adm	1.92006e-12	0.266799	0.245	0.212	5.12119e-08	0.033
ENSMUSG00000051510	Mafg	1.91439e-57	0.265343	0.473	0.398	5.10605e-53	0.075
ENSMUSG00000029673	Auts2	1.88141e-53	0.265126	0.527	0.458	5.01809e-49	0.069
ENSMUSG00000064341	mt-Nd1	1.34631e-180	0.264883	0.986	0.988	3.59088e-176	-0.002
ENSMUSG00000067586	S1pr3	1.68943e-34	0.264362	0.278	0.219	4.50605e-30	0.059
ENSMUSG00000052727	Map1b	3.53805e-28	0.263684	0.447	0.399	9.4367e-24	0.048
ENSMUSG00000092274	Neat1	2.94667e-51	0.261426	0.761	0.726	7.85937e-47	0.035
ENSMUSG00000061740	Cyp2d22	2.74025e-41	0.260731	0.349	0.283	7.30879e-37	0.066
ENSMUSG00000039911	Spsb1	3.22802e-68	0.258728	0.233	0.148	8.60978e-64	0.085
ENSMUSG00000020205	Phlda1	2.01058e-17	0.255874	0.508	0.484	5.36261e-13	0.024
ENSMUSG00000031538	Plat	1.45685e-42	0.255777	0.415	0.347	3.88571e-38	0.068
ENSMUSG00000031502	Col4a1	1.41815e-41	0.252595	0.897	0.887	3.7825e-37	0.01
ENSMUSG00000026014	Raph1	4.23266e-36	0.251977	0.582	0.546	1.12894e-31	0.036
ENSMUSG00000068335	Dok1	7.36713e-78	0.251854	0.207	0.119	1.96496e-73	0.088
ENSMUSG00000047446	Arl4a	3.23985e-38	0.251451	0.407	0.35	8.64133e-34	0.057
ENSMUSG00000073676	Hspe1	3.54831e-64	-0.250743	0.82	0.891	9.46406e-60	-0.071
ENSMUSG00000075706	Gpx4	3.79405e-115	-0.251098	0.792	0.889	1.01195e-110	-0.097
ENSMUSG00000021408	Ripk1	6.2974e-83	-0.251755	0.211	0.324	1.67964e-78	-0.113
ENSMUSG00000020644	Id2	5.23078e-44	-0.25334	0.379	0.471	1.39515e-39	-0.092
ENSMUSG00000033730	Egr3	5.37067e-63	-0.253363	0.146	0.234	1.43246e-58	-0.088
ENSMUSG00000060860	Ube2s	4.59674e-90	-0.253709	0.523	0.652	1.22604e-85	-0.129
ENSMUSG00000068566	Myadm	4.61967e-96	-0.255848	0.769	0.866	1.23216e-91	-0.097
ENSMUSG00000043336	Filip1l	9.14485e-97	-0.25823	0.205	0.33	2.43911e-92	-0.125
ENSMUSG00000030256	Bhlhe41	9.09954e-81	-0.262349	0.283	0.405	2.42703e-76	-0.122
ENSMUSG00000021835	Bmp4	5.95814e-109	-0.262684	0.408	0.567	1.58916e-104	-0.159
ENSMUSG00000068523	Gng5	1.19842e-165	-0.26385	0.907	0.959	3.19644e-161	-0.052
ENSMUSG00000072235	Tuba1a	2.1044e-95	-0.264799	0.886	0.936	5.61287e-91	-0.05
ENSMUSG00000026020	Nop58	1.02141e-68	-0.265213	0.264	0.374	2.72431e-64	-0.11
ENSMUSG00000018102	Hist1h2bc	1.40869e-85	-0.266029	0.17	0.277	3.75726e-81	-0.107
ENSMUSG00000037573	Tob1	5.3537e-113	-0.266263	0.155	0.279	1.42794e-108	-0.124
ENSMUSG00000063229	Ldha	3.15971e-85	-0.266341	0.627	0.739	8.42757e-81	-0.112
ENSMUSG00000075602	Ly6a	3.17285e-48	-0.269119	0.728	0.797	8.46264e-44	-0.069
ENSMUSG00000019505	Ubb	6.14435e-186	-0.270719	0.992	0.997	1.63882e-181	-0.005
ENSMUSG00000040128	Pnrc1	7.38313e-73	-0.273322	0.704	0.789	1.96923e-68	-0.085
ENSMUSG00000023905	Tnfrsf12a	4.91731e-69	-0.274864	0.191	0.291	1.31154e-64	-0.1
ENSMUSG00000039910	Cited2	3.82187e-93	-0.275113	0.169	0.288	1.01937e-88	-0.119
ENSMUSG00000011179	Odc1	2.3111e-64	-0.276849	0.248	0.35	6.16416e-60	-0.102
ENSMUSG00000018593	Sparc	4.45655e-152	-0.277146	0.992	0.997	1.18865e-147	-0.005
ENSMUSG00000005514	Por	2.43607e-98	-0.27723	0.285	0.421	6.4975e-94	-0.136
ENSMUSG00000028063	Lmna	8.93804e-91	-0.27884	0.759	0.848	2.38395e-86	-0.089
ENSMUSG00000021131	Erh	2.56203e-127	-0.279874	0.31	0.468	6.83344e-123	-0.158
ENSMUSG00000010067	Rassf1	2.02117e-85	-0.280788	0.418	0.55	5.39087e-81	-0.132
ENSMUSG00000025981	Coq10b	8.3061e-101	-0.280963	0.354	0.496	2.2154e-96	-0.142
ENSMUSG00000023034	Nr4a1	3.70443e-41	-0.287735	0.489	0.573	9.88046e-37	-0.084
ENSMUSG00000045664	Cdc42ep2	1.80345e-101	-0.295719	0.303	0.444	4.81017e-97	-0.141
ENSMUSG00000003814	Calr	1.22611e-144	-0.297738	0.857	0.93	3.27028e-140	-0.073
ENSMUSG00000009013	Dynll1	5.64629e-216	-0.304411	0.951	0.985	1.50598e-211	-0.034
ENSMUSG00000060803	Gstp1	3.14115e-140	-0.305041	0.218	0.371	8.37808e-136	-0.153
ENSMUSG00000048482	Bdnf	2.46393e-72	-0.307014	0.074	0.148	6.5718e-68	-0.074
ENSMUSG00000036478	Btg1	1.22058e-87	-0.309326	0.491	0.623	3.25553e-83	-0.132
ENSMUSG00000029178	Klf3	3.11139e-137	-0.309477	0.389	0.564	8.2987e-133	-0.175
ENSMUSG00000028603	Scp2	5.22901e-124	-0.309601	0.498	0.652	1.39468e-119	-0.154
ENSMUSG00000015656	Hspa8	1.34016e-189	-0.312326	0.928	0.969	3.57447e-185	-0.041
ENSMUSG00000034647	Ankrd12	6.72283e-110	-0.314743	0.386	0.534	1.79311e-105	-0.148
ENSMUSG00000022114	Spry2	1.17471e-94	-0.315479	0.342	0.482	3.13318e-90	-0.14
ENSMUSG00000025283	Sat1	1.14942e-48	-0.319572	0.698	0.769	3.06574e-44	-0.071
ENSMUSG00000095098	Ccdc85b	6.77314e-200	-0.319958	0.12	0.28	1.80653e-195	-0.16
ENSMUSG00000050212	Eva1b	5.62874e-133	-0.321243	0.556	0.709	1.5013e-128	-0.153
ENSMUSG00000024014	Pim1	1.82006e-87	-0.325987	0.134	0.236	4.85447e-83	-0.102
ENSMUSG00000026238	Ptma	0	-0.334505	0.996	1	0	-0.004
ENSMUSG00000022528	Hes1	2.73537e-107	-0.344159	0.492	0.635	7.29577e-103	-0.143
ENSMUSG00000025511	Tspan4	2.67113e-130	-0.346359	0.245	0.396	7.12444e-126	-0.151
ENSMUSG00000037405	Icam1	4.03043e-81	-0.34801	0.247	0.362	1.075e-76	-0.115
ENSMUSG00000026547	Tagln2	4.24997e-175	-0.348454	0.834	0.914	1.13355e-170	-0.08
ENSMUSG00000040212	Emp3	8.61657e-216	-0.352106	0.907	0.963	2.29821e-211	-0.056
ENSMUSG00000045680	Tcf21	1.57327e-163	-0.355263	0.738	0.865	4.19623e-159	-0.127
ENSMUSG00000040435	Ppp1r15a	7.37615e-112	-0.361387	0.581	0.71	1.96737e-107	-0.129
ENSMUSG00000017969	Ptgis	6.81706e-146	-0.366022	0.695	0.817	1.81825e-141	-0.122
ENSMUSG00000021775	Nr1d2	3.21849e-195	-0.36936	0.247	0.439	8.58436e-191	-0.192
ENSMUSG00000038037	Socs1	2.90734e-163	-0.372745	0.125	0.268	7.75446e-159	-0.143
ENSMUSG00000020048	Hsp90b1	3.39996e-246	-0.374926	0.91	0.967	9.06837e-242	-0.057
ENSMUSG00000014846	Tppp3	3.4629e-93	-0.380403	0.442	0.571	9.23626e-89	-0.129
ENSMUSG00000070436	Serpinh1	1.28528e-250	-0.380457	0.901	0.964	3.4281e-246	-0.063
ENSMUSG00000043099	Hic1	1.70863e-207	-0.385479	0.178	0.36	4.55727e-203	-0.182
ENSMUSG00000022389	Tef	5.63775e-216	-0.388145	0.181	0.371	1.5037e-211	-0.19
ENSMUSG00000038418	Egr1	8.93468e-104	-0.395184	0.901	0.927	2.38306e-99	-0.026
ENSMUSG00000027829	Ccnl1	3.95252e-113	-0.395592	0.589	0.71	1.05421e-108	-0.121
ENSMUSG00000018476	Kdm6b	4.38659e-104	-0.405661	0.297	0.431	1.16999e-99	-0.134
ENSMUSG00000003665	Has1	7.75479e-56	-0.406784	0.076	0.14	2.06836e-51	-0.064
ENSMUSG00000024659	Anxa1	8.06038e-144	-0.414867	0.787	0.869	2.14986e-139	-0.082
ENSMUSG00000033538	Casp4	9.7028e-190	-0.416183	0.105	0.251	2.58793e-185	-0.146
ENSMUSG00000000078	Klf6	3.67844e-136	-0.423241	0.648	0.794	9.81114e-132	-0.146
ENSMUSG00000007872	Id3	7.69556e-121	-0.432388	0.717	0.837	2.05256e-116	-0.12
ENSMUSG00000052837	Junb	6.07263e-161	-0.436314	0.927	0.969	1.61969e-156	-0.042
ENSMUSG00000090387	Gm17056	3.33452e-178	-0.439518	0.088	0.222	8.89384e-174	-0.134
ENSMUSG00000042622	Maff	1.60575e-100	-0.452059	0.215	0.334	4.28287e-96	-0.119
ENSMUSG00000003949	Hlf	7.69768e-232	-0.45311	0.129	0.306	2.05313e-227	-0.177
ENSMUSG00000021127	Zfp36l1	9.5745e-248	-0.459973	0.742	0.892	2.55371e-243	-0.15
ENSMUSG00000115338	Pnp	2.88221e-185	-0.460492	0.401	0.586	7.68743e-181	-0.185
ENSMUSG00000044786	Zfp36	1.95583e-84	-0.472957	0.786	0.812	5.21658e-80	-0.026
ENSMUSG00000079017	Ifi27l2a	6.56978e-136	-0.487322	0.8	0.884	1.75229e-131	-0.084
ENSMUSG00000037266	Rsrp1	0	-0.495091	0.722	0.891	0	-0.169
ENSMUSG00000028957	Per3	3.61906e-296	-0.496402	0.125	0.328	9.65276e-292	-0.203
ENSMUSG00000028525	Pde4b	1.2307e-245	-0.496715	0.139	0.323	3.28252e-241	-0.184
ENSMUSG00000020423	Btg2	2.17262e-177	-0.497264	0.649	0.795	5.79482e-173	-0.146
ENSMUSG00000069117	Gm10260	0	-0.509052	0.745	0.882	0	-0.137
ENSMUSG00000030103	Bhlhe40	2.93249e-263	-0.512386	0.366	0.595	7.82153e-259	-0.229
ENSMUSG00000008384	Sertad1	9.00064e-277	-0.515907	0.214	0.431	2.40065e-272	-0.217
ENSMUSG00000089762	Ier5l	0	-0.529792	0.278	0.533	0	-0.255
ENSMUSG00000035356	Nfkbiz	3.90079e-155	-0.536346	0.41	0.564	1.04042e-150	-0.154
ENSMUSG00000005483	Dnajb1	6.68438e-90	-0.538082	0.426	0.546	1.78286e-85	-0.12
ENSMUSG00000053560	Ier2	4.27691e-126	-0.54546	0.782	0.846	1.14074e-121	-0.064
ENSMUSG00000071076	Jund	0	-0.547886	0.978	0.995	0	-0.017
ENSMUSG00000015312	Gadd45b	7.56897e-177	-0.588562	0.399	0.574	2.0188e-172	-0.175
ENSMUSG00000052684	Jun	6.35364e-302	-0.590461	0.904	0.972	1.69464e-297	-0.068
ENSMUSG00000053475	Tnfaip6	4.28677e-138	-0.606545	0.23	0.376	1.14337e-133	-0.146
ENSMUSG00000060143	Gm10076	0	-0.687998	0.505	0.738	0	-0.233
ENSMUSG00000018899	Irf1	0	-0.688824	0.126	0.359	0	-0.233
ENSMUSG00000053113	Socs3	3.3441e-301	-0.720997	0.48	0.697	8.91938e-297	-0.217
ENSMUSG00000097266	Gm26802	0	-0.758935	0.088	0.321	0	-0.233
ENSMUSG00000035373	Ccl7	7.33072e-41	-0.801015	0.055	0.103	1.95525e-36	-0.048
ENSMUSG00000003032	Klf4	0	-0.803856	0.679	0.833	0	-0.154
ENSMUSG00000009633	G0s2	4.88885e-271	-0.81109	0.559	0.75	1.30395e-266	-0.191
ENSMUSG00000055148	Klf2	0	-0.850206	0.739	0.9	0	-0.161
ENSMUSG00000021250	Fos	0	-0.870508	0.818	0.923	0	-0.105
ENSMUSG00000035385	Ccl2	2.82377e-26	-0.938025	0.069	0.109	7.53155e-22	-0.04
ENSMUSG00000020889	Nr1d1	0	-0.980775	0.3	0.698	0	-0.398
ENSMUSG00000003545	Fosb	0	-1.20906	0.53	0.803	0	-0.273
ENSMUSG00000029380	Cxcl1	0	-1.26092	0.47	0.689	0	-0.219
ENSMUSG00000026628	Atf3	0	-1.28867	0.314	0.54	0	-0.226
ENSMUSG00000059824	Dbp	0	-1.39471	0.133	0.612	0	-0.479

## Sheet: endothelial cells
				CFZ	Vehicle
geneID	Gene	p_val	avg_log2FC	pct.1	pct.2	p_val_adj	pct.diff
ENSMUSG00000022018	Rgcc	1.38549e-200	1.49546	0.944	0.823	3.69539e-196	0.121
ENSMUSG00000023067	Cdkn1a	5.50072e-179	1.47524	0.787	0.387	1.46715e-174	0.4
ENSMUSG00000020108	Ddit4	1.57414e-126	1.44478	0.628	0.278	4.19853e-122	0.35
ENSMUSG00000048489	Depp1	1.53563e-136	1.34406	0.792	0.466	4.09583e-132	0.326
ENSMUSG00000008348	Ubc	6.23637e-113	1.09706	0.755	0.495	1.66336e-108	0.26
ENSMUSG00000103696	Gm37531	1.43503e-58	1.02245	0.308	0.095	3.82751e-54	0.213
ENSMUSG00000040451	Sgms1	1.19722e-69	0.97395	0.529	0.285	3.19323e-65	0.244
ENSMUSG00000033863	Klf9	7.43072e-89	0.928329	0.756	0.534	1.98192e-84	0.222
ENSMUSG00000021025	Nfkbia	1.1938e-98	0.889345	0.833	0.623	3.18409e-94	0.21
ENSMUSG00000031442	Mcf2l	1.37247e-65	0.860722	0.684	0.483	3.66066e-61	0.201
ENSMUSG00000092274	Neat1	7.33341e-58	0.843796	0.669	0.472	1.95597e-53	0.197
ENSMUSG00000030022	Adamts9	3.96281e-42	0.823638	0.52	0.343	1.05696e-37	0.177
ENSMUSG00000045092	S1pr1	2.28721e-99	0.82286	0.898	0.749	6.10045e-95	0.149
ENSMUSG00000038145	Snrk	7.36622e-70	0.81602	0.77	0.602	1.96472e-65	0.168
ENSMUSG00000034271	Jdp2	2.31486e-34	0.785522	0.347	0.183	6.17421e-30	0.164
ENSMUSG00000041040	Fam117b	6.37417e-37	0.779155	0.429	0.254	1.70012e-32	0.175
ENSMUSG00000020044	Timp3	4.63007e-63	0.719445	0.894	0.804	1.23493e-58	0.09
ENSMUSG00000024222	Fkbp5	1.24327e-34	0.71855	0.198	0.061	3.31605e-30	0.137
ENSMUSG00000031431	Tsc22d3	1.73206e-35	0.716848	0.673	0.557	4.61975e-31	0.116
ENSMUSG00000037211	Spry1	2.16124e-33	0.698046	0.403	0.236	5.76445e-29	0.167
ENSMUSG00000031167	Rbm3	1.97673e-41	0.690608	0.574	0.407	5.27234e-37	0.167
ENSMUSG00000039361	Picalm	7.16993e-48	0.674652	0.739	0.6	1.91236e-43	0.139
ENSMUSG00000108414	Snhg1	1.1562e-28	0.669204	0.352	0.204	3.08383e-24	0.148
ENSMUSG00000047446	Arl4a	2.10287e-26	0.655428	0.321	0.18	5.60877e-22	0.141
ENSMUSG00000007659	Bcl2l1	1.8302e-26	0.643922	0.31	0.168	4.8815e-22	0.142
ENSMUSG00000053332	Gas5	9.46179e-34	0.640855	0.563	0.413	2.52365e-29	0.15
ENSMUSG00000031765	Mt1	1.56832e-10	0.634259	0.209	0.132	4.18301e-06	0.077
ENSMUSG00000086841	2410006H16Rik	3.65755e-28	0.624304	0.435	0.285	9.75543e-24	0.15
ENSMUSG00000039067	Psmd7	6.86964e-31	0.622682	0.525	0.39	1.83227e-26	0.135
ENSMUSG00000051316	Taf7	1.02262e-24	0.622384	0.341	0.203	2.72753e-20	0.138
ENSMUSG00000044337	Ackr3	1.00927e-22	0.621027	0.41	0.277	2.69191e-18	0.133
ENSMUSG00000051510	Mafg	1.41977e-23	0.616984	0.307	0.174	3.7868e-19	0.133
ENSMUSG00000074656	Eif2s2	1.34186e-28	0.606458	0.558	0.425	3.57901e-24	0.133
ENSMUSG00000103808	Gm37060	1.69076e-25	0.597352	0.285	0.147	4.50959e-21	0.138
ENSMUSG00000020823	Sec14l1	4.64189e-27	0.596403	0.581	0.456	1.23808e-22	0.125
ENSMUSG00000017428	Psmd11	5.72336e-27	0.59136	0.44	0.294	1.52653e-22	0.146
ENSMUSG00000078566	Bnip3	2.51686e-14	0.577288	0.229	0.138	6.71297e-10	0.091
ENSMUSG00000051495	Irf2bp2	7.37484e-20	0.576796	0.38	0.258	1.96702e-15	0.122
ENSMUSG00000045193	Cirbp	5.80906e-23	0.564215	0.239	0.117	1.54939e-18	0.122
ENSMUSG00000042406	Atf4	8.4375e-23	0.552186	0.464	0.337	2.25045e-18	0.127
ENSMUSG00000007476	Lrrc8a	4.34389e-28	0.548178	0.691	0.595	1.1586e-23	0.096
ENSMUSG00000049791	Fzd4	5.62487e-17	0.543064	0.454	0.356	1.50027e-12	0.098
ENSMUSG00000027566	Psma7	8.95761e-40	0.541671	0.764	0.699	2.38917e-35	0.065
ENSMUSG00000064357	mt-Atp6	4.4548e-20	0.537021	0.318	0.198	1.18818e-15	0.12
ENSMUSG00000015837	Sqstm1	1.52963e-17	0.532398	0.313	0.204	4.07982e-13	0.109
ENSMUSG00000030168	Adipor2	1.08245e-17	0.522867	0.23	0.125	2.88711e-13	0.105
ENSMUSG00000020936	Nmt1	2.33074e-21	0.521701	0.411	0.286	6.21654e-17	0.125
ENSMUSG00000102326	Gm37788	2.16242e-17	0.520775	0.202	0.105	5.7676e-13	0.097
ENSMUSG00000015568	Lpl	1.63393e-32	0.516154	0.889	0.812	4.35802e-28	0.077
ENSMUSG00000019947	Arid5b	3.40628e-18	0.511202	0.511	0.408	9.08522e-14	0.103
ENSMUSG00000044285	Gm1821	3.22978e-18	0.508408	0.284	0.17	8.61447e-14	0.114
ENSMUSG00000028452	Vcp	1.1167e-16	0.50663	0.413	0.313	2.97845e-12	0.1
ENSMUSG00000045534	Kcna5	7.67847e-18	0.502121	0.384	0.273	2.048e-13	0.111
ENSMUSG00000035828	Pim3	3.53162e-25	0.499577	0.696	0.584	9.41953e-21	0.112
ENSMUSG00000058600	Rpl30	1.39246e-44	0.49769	0.879	0.817	3.71398e-40	0.062
ENSMUSG00000022462	Slc38a2	3.56655e-16	0.494128	0.483	0.384	9.5127e-12	0.099
ENSMUSG00000031770	Herpud1	5.66928e-20	0.487037	0.474	0.353	1.51211e-15	0.121
ENSMUSG00000056313	Tcim	1.62186e-44	0.485786	0.971	0.936	4.32583e-40	0.035
ENSMUSG00000021134	Srsf5	4.60457e-29	0.485467	0.716	0.62	1.22813e-24	0.096
ENSMUSG00000020250	Txnrd1	6.53663e-18	0.483479	0.16	0.069	1.74345e-13	0.091
ENSMUSG00000024778	Fas	4.4964e-13	0.479965	0.347	0.258	1.19928e-08	0.089
ENSMUSG00000038393	Txnip	1.20852e-25	0.476368	0.925	0.907	3.22337e-21	0.018
ENSMUSG00000035686	Thrsp	5.20012e-09	0.475632	0.446	0.387	0.000138698	0.059
ENSMUSG00000052146	Rps10	8.29961e-32	0.473945	0.776	0.703	2.21367e-27	0.073
ENSMUSG00000038264	Sema7a	2.87611e-13	0.473092	0.366	0.267	7.67117e-09	0.099
ENSMUSG00000109429	Gm45223	2.61402e-16	0.472302	0.212	0.115	6.97211e-12	0.097
ENSMUSG00000106106	CT010467.1	4.90533e-11	0.471374	0.723	0.699	1.30835e-06	0.024
ENSMUSG00000029673	Auts2	1.95944e-14	0.467857	0.425	0.329	5.22622e-10	0.096
ENSMUSG00000031490	Eif4ebp1	2.24869e-13	0.45935	0.263	0.17	5.99771e-09	0.093
ENSMUSG00000022010	Tsc22d1	9.68886e-06	0.457437	0.562	0.557	0.258421	0.005
ENSMUSG00000098274	Rpl24	6.18254e-26	0.447813	0.734	0.641	1.64901e-21	0.093
ENSMUSG00000024750	Zfand5	1.42017e-13	0.447012	0.488	0.414	3.78786e-09	0.074
ENSMUSG00000028577	Plaa	7.13927e-18	0.445311	0.131	0.049	1.90419e-13	0.082
ENSMUSG00000101609	Kcnq1ot1	3.95092e-09	0.442796	0.342	0.266	0.000105379	0.076
ENSMUSG00000062098	Btbd3	7.36202e-10	0.442417	0.244	0.17	1.9636e-05	0.074
ENSMUSG00000028932	Psmc2	2.70059e-15	0.442411	0.326	0.222	7.20301e-11	0.104
ENSMUSG00000098178	Gm42418	8.82564e-14	0.441434	0.936	0.921	2.35397e-09	0.015
ENSMUSG00000023915	Tnfrsf21	2.71669e-17	0.440928	0.181	0.086	7.24596e-13	0.095
ENSMUSG00000020176	Grb10	6.75123e-12	0.440395	0.438	0.349	1.80069e-07	0.089
ENSMUSG00000040952	Rps19	4.33906e-49	0.430646	0.95	0.931	1.15731e-44	0.019
ENSMUSG00000056602	Fry	2.15258e-10	0.429353	0.328	0.25	5.74136e-06	0.078
ENSMUSG00000020893	Per1	6.6599e-17	0.428866	0.163	0.074	1.77633e-12	0.089
ENSMUSG00000030161	Gabarapl1	3.88936e-14	0.428108	0.268	0.173	1.03737e-09	0.095
ENSMUSG00000021477	Ctsl	1.33878e-13	0.420203	0.832	0.837	3.57079e-09	-0.005
ENSMUSG00000044471	Lncpint	5.21587e-14	0.416742	0.232	0.139	1.39118e-09	0.093
ENSMUSG00000010095	Slc3a2	8.6042e-10	0.415894	0.309	0.23	2.29491e-05	0.079
ENSMUSG00000013936	Myl2	1.19355e-15	0.415468	0.108	0.038	3.18343e-11	0.07
ENSMUSG00000035992	Fnip1	3.20863e-16	0.415153	0.165	0.077	8.55806e-12	0.088
ENSMUSG00000050621	Rps27rt	6.91128e-11	0.411208	0.414	0.346	1.84338e-06	0.068
ENSMUSG00000022122	Ednrb	1.12478e-07	0.410485	0.4	0.34	0.00300002	0.06
ENSMUSG00000060073	Psma3	1.93978e-17	0.403748	0.581	0.502	5.17379e-13	0.079
ENSMUSG00000019970	Sgk1	1.96587e-16	0.400347	0.777	0.706	5.24338e-12	0.071
ENSMUSG00000058546	Rpl23a	6.62894e-17	0.396129	0.605	0.513	1.76807e-12	0.092
ENSMUSG00000109005	Gm45221	8.56623e-16	0.39504	0.114	0.042	2.28479e-11	0.072
ENSMUSG00000005779	Psmb4	1.76144e-12	0.392624	0.528	0.466	4.69812e-08	0.062
ENSMUSG00000026110	Mgat4a	1.14429e-09	0.392289	0.272	0.196	3.05205e-05	0.076
ENSMUSG00000059602	Syn3	2.9808e-10	0.392238	0.168	0.1	7.95039e-06	0.068
ENSMUSG00000021282	Eif5	1.53245e-11	0.386596	0.455	0.379	4.08735e-07	0.076
ENSMUSG00000109536	9330162G02Rik	8.61212e-10	0.386556	0.239	0.164	2.29703e-05	0.075
ENSMUSG00000021024	Psma6	3.14076e-10	0.380545	0.325	0.247	8.37703e-06	0.078
ENSMUSG00000017677	Wsb1	2.00417e-08	0.378597	0.315	0.249	0.000534552	0.066
ENSMUSG00000003308	Keap1	1.43759e-11	0.376463	0.208	0.127	3.83435e-07	0.081
ENSMUSG00000046434	Hnrnpa1	6.285e-09	0.375381	0.385	0.321	0.000167634	0.064
ENSMUSG00000020023	Tmcc3	3.29883e-08	0.3753	0.357	0.289	0.000879865	0.068
ENSMUSG00000001627	Ifrd1	1.61785e-10	0.374768	0.279	0.199	4.31512e-06	0.08
ENSMUSG00000008730	Hipk1	3.82787e-08	0.374466	0.345	0.275	0.00102097	0.07
ENSMUSG00000010608	Rbm25	1.4318e-11	0.373394	0.527	0.463	3.81889e-07	0.064
ENSMUSG00000020720	Psmd12	1.09488e-09	0.369696	0.322	0.246	2.92027e-05	0.076
ENSMUSG00000005625	Psmd4	6.77954e-11	0.364809	0.438	0.364	1.80824e-06	0.074
ENSMUSG00000071796	6820431F20Rik	2.28636e-12	0.36419	0.572	0.508	6.09818e-08	0.064
ENSMUSG00000010755	Cars	2.90145e-13	0.364049	0.12	0.052	7.73874e-09	0.068
ENSMUSG00000067288	Rps28	2.442e-24	0.361506	0.86	0.817	6.5133e-20	0.043
ENSMUSG00000024587	Nars	8.01273e-08	0.357847	0.226	0.164	0.00213716	0.062
ENSMUSG00000028234	Rps20	4.37177e-41	0.355121	0.982	0.979	1.16604e-36	0.003
ENSMUSG00000064341	mt-Nd1	2.90738e-24	0.352223	0.899	0.872	7.75456e-20	0.027
ENSMUSG00000003541	Ier3	3.84282e-06	0.35081	0.295	0.235	0.102496	0.06
ENSMUSG00000102869	2900097C17Rik	1.48176e-10	0.350429	0.209	0.132	3.95215e-06	0.077
ENSMUSG00000087057	Gm11730	9.16219e-08	0.348706	0.13	0.077	0.00244374	0.053
ENSMUSG00000019132	BC005537	3.06506e-08	0.347108	0.34	0.271	0.000817512	0.069
ENSMUSG00000003123	Lipe	3.70895e-08	0.346463	0.344	0.275	0.00098925	0.069
ENSMUSG00000028426	Rad23b	2.27045e-08	0.346439	0.254	0.185	0.000605575	0.069
ENSMUSG00000041801	Phlda3	1.56371e-10	0.345483	0.177	0.104	4.17072e-06	0.073
ENSMUSG00000038007	Acer2	9.69895e-05	0.344936	0.251	0.206	1	0.045
ENSMUSG00000039041	Adrm1	2.72943e-07	0.344145	0.262	0.201	0.00727994	0.061
ENSMUSG00000026094	Stk17b	3.22148e-07	0.343417	0.158	0.103	0.00859233	0.055
ENSMUSG00000068240	Gm11808	6.63824e-11	0.34192	0.15	0.082	1.77055e-06	0.068
ENSMUSG00000025969	Nrp2	3.42618e-05	0.341503	0.587	0.566	0.913831	0.021
ENSMUSG00000037926	Ssh2	1.1549e-08	0.340798	0.492	0.431	0.000308034	0.061
ENSMUSG00000018286	Psmb6	2.417e-10	0.33937	0.505	0.446	6.44662e-06	0.059
ENSMUSG00000074578	Zfas1	3.32544e-09	0.339101	0.324	0.246	8.8696e-05	0.078
ENSMUSG00000009207	Lnpk	3.48595e-11	0.338478	0.127	0.062	9.29773e-07	0.065
ENSMUSG00000017221	Psmd3	4.94155e-07	0.337612	0.224	0.166	0.0131801	0.058
ENSMUSG00000021133	Susd6	1.97772e-07	0.33687	0.296	0.233	0.00527499	0.063
ENSMUSG00000030751	Psma1	2.85152e-09	0.334615	0.395	0.326	7.60558e-05	0.069
ENSMUSG00000001525	Tubb5	7.79974e-10	0.333888	0.563	0.51	2.08035e-05	0.053
ENSMUSG00000034614	Pik3ip1	4.36421e-09	0.332962	0.166	0.102	0.000116402	0.064
ENSMUSG00000048249	Crebrf	2.92498e-08	0.33204	0.285	0.212	0.00078015	0.073
ENSMUSG00000060036	Rpl3	5.93054e-23	0.331551	0.879	0.838	1.58179e-18	0.041
ENSMUSG00000050953	Gja1	1.51157e-05	0.331109	0.444	0.395	0.403167	0.049
ENSMUSG00000029723	Tsc22d4	8.67988e-06	0.329948	0.313	0.264	0.23151	0.049
ENSMUSG00000061983	Rps12	2.68683e-38	0.327111	0.983	0.978	7.16632e-34	0.005
ENSMUSG00000068749	Psma5	1.51415e-07	0.326761	0.379	0.323	0.00403855	0.056
ENSMUSG00000024335	Brd2	4.28706e-07	0.323566	0.391	0.334	0.0114344	0.057
ENSMUSG00000051351	Zfp46	5.02231e-09	0.32275	0.15	0.089	0.000133955	0.061
ENSMUSG00000020708	Psmc5	2.12867e-08	0.321331	0.306	0.235	0.000567758	0.071
ENSMUSG00000084126	Gm15844	4.53185e-11	0.320878	0.104	0.046	1.20874e-06	0.058
ENSMUSG00000041773	Enc1	1.92015e-07	0.316581	0.115	0.067	0.00512143	0.048
ENSMUSG00000008668	Rps18	7.1801e-25	0.316283	0.91	0.896	1.91508e-20	0.014
ENSMUSG00000006333	Rps9	5.23977e-31	0.315741	0.952	0.939	1.39755e-26	0.013
ENSMUSG00000036257	Pnpla8	2.76221e-08	0.314903	0.217	0.149	0.000736737	0.068
ENSMUSG00000019889	Ptprk	6.2039e-07	0.312638	0.191	0.134	0.016547	0.057
ENSMUSG00000020641	Rsad2	0.000800197	0.312235	0.228	0.192	1	0.036
ENSMUSG00000020262	Adarb1	2.09499e-05	0.311755	0.232	0.182	0.558775	0.05
ENSMUSG00000090698	Apold1	2.44265e-06	0.311437	0.321	0.257	0.0651504	0.064
ENSMUSG00000025571	Tnrc6c	2.19361e-07	0.309435	0.474	0.421	0.00585078	0.053
ENSMUSG00000020107	Anapc16	4.8834e-07	0.308791	0.302	0.239	0.013025	0.063
ENSMUSG00000063316	Rpl27	2.57922e-13	0.307631	0.729	0.69	6.87928e-09	0.039
ENSMUSG00000040022	Rab11fip2	4.81606e-06	0.304433	0.159	0.111	0.128454	0.048
ENSMUSG00000033107	Rnf125	5.53775e-07	0.304019	0.157	0.104	0.0147703	0.053
ENSMUSG00000032301	Psma4	1.07547e-06	0.303956	0.367	0.313	0.0286848	0.054
ENSMUSG00000110195	Pde2a	6.98773e-08	0.302216	0.127	0.075	0.00186377	0.052
ENSMUSG00000063457	Rps15	2.68843e-18	0.301724	0.862	0.823	7.17057e-14	0.039
ENSMUSG00000026490	Cdc42bpa	9.01466e-06	0.300668	0.327	0.276	0.240439	0.051
ENSMUSG00000021832	Psmc6	1.41971e-07	0.299629	0.365	0.303	0.00378665	0.062
ENSMUSG00000035569	Ankrd11	6.45568e-06	0.294378	0.434	0.392	0.172186	0.042
ENSMUSG00000031320	Rps4x	4.8215e-26	0.293231	0.964	0.951	1.28599e-21	0.013
ENSMUSG00000034120	Srsf2	2.6978e-10	0.292761	0.594	0.549	7.19558e-06	0.045
ENSMUSG00000041769	Ppp2r2d	1.03865e-05	0.291501	0.26	0.208	0.277028	0.052
ENSMUSG00000097206	Gm26699	6.09671e-07	0.29145	0.164	0.111	0.0162612	0.053
ENSMUSG00000033685	Ucp2	0.00029787	0.291281	0.375	0.345	1	0.03
ENSMUSG00000015305	Sash1	6.1194e-07	0.291189	0.455	0.404	0.0163217	0.051
ENSMUSG00000024427	Spry4	0.000413008	0.29091	0.146	0.111	1	0.035
ENSMUSG00000029228	Lnx1	2.9394e-05	0.290824	0.161	0.116	0.783996	0.045
ENSMUSG00000012848	Rps5	6.18119e-29	0.290679	0.97	0.959	1.64865e-24	0.011
ENSMUSG00000083705	Gm8624	3.25537e-09	0.289613	0.143	0.081	8.68272e-05	0.062
ENSMUSG00000041120	Nbl1	5.82886e-06	0.289502	0.117	0.074	0.155467	0.043
ENSMUSG00000030432	Rpl28	1.01769e-26	0.28495	0.967	0.968	2.71438e-22	-0.001
ENSMUSG00000022661	Cd200	2.13178e-06	0.284723	0.682	0.674	0.0568587	0.008
ENSMUSG00000060477	Irak2	5.6117e-07	0.283226	0.131	0.082	0.0149675	0.049
ENSMUSG00000030711	Sult1a1	1.83001e-05	0.282712	0.429	0.384	0.488101	0.045
ENSMUSG00000027881	Prpf38b	4.27808e-06	0.282293	0.41	0.361	0.114105	0.049
ENSMUSG00000004655	Aqp1	4.69045e-09	0.281858	0.812	0.788	0.000125104	0.024
ENSMUSG00000024066	Xdh	5.82652e-05	0.281128	0.466	0.435	1	0.031
ENSMUSG00000024052	Lpin2	6.32579e-09	0.281051	0.119	0.063	0.000168721	0.056
ENSMUSG00000039221	Rpl22l1	5.34494e-08	0.279081	0.565	0.508	0.0014256	0.057
ENSMUSG00000038274	Fau	3.08119e-35	0.279002	0.995	0.995	8.21816e-31	0
ENSMUSG00000079435	Rpl36a	1.29773e-15	0.278146	0.812	0.785	3.46131e-11	0.027
ENSMUSG00000026977	March7	5.41729e-05	0.278043	0.298	0.251	1	0.047
ENSMUSG00000038175	Mylip	0.000159429	0.277422	0.172	0.131	1	0.041
ENSMUSG00000038900	Rpl12	1.7298e-13	0.277405	0.799	0.763	4.61373e-09	0.036
ENSMUSG00000037805	Rpl10a	1.54463e-12	0.276548	0.796	0.762	4.11984e-08	0.034
ENSMUSG00000028906	Epb41	0.000926528	0.275267	0.342	0.309	1	0.033
ENSMUSG00000008683	Rps15a	1.60161e-21	0.274877	0.963	0.956	4.27183e-17	0.007
ENSMUSG00000058558	Rpl5	9.06451e-11	0.273962	0.692	0.655	2.41769e-06	0.037
ENSMUSG00000098234	Snhg6	2.55261e-09	0.273708	0.111	0.056	6.80833e-05	0.055
ENSMUSG00000049044	Rapgef4	4.75311e-05	0.273624	0.166	0.121	1	0.045
ENSMUSG00000009293	Ube2g2	1.40926e-05	0.273584	0.214	0.162	0.375879	0.052
ENSMUSG00000092203	1110038B12Rik	8.35327e-06	0.272777	0.156	0.108	0.222799	0.048
ENSMUSG00000000078	Klf6	2.8788e-10	0.272642	0.676	0.621	7.67833e-06	0.055
ENSMUSG00000029823	Luc7l2	5.40785e-07	0.272583	0.498	0.448	0.0144238	0.05
ENSMUSG00000018217	Pmp22	1.63679e-05	0.272344	0.147	0.102	0.436564	0.045
ENSMUSG00000026634	Angel2	8.46242e-05	0.271301	0.225	0.18	1	0.045
ENSMUSG00000064339	mt-Rnr2	2.17301e-29	0.270791	1	1	5.79585e-25	0
ENSMUSG00000041124	Msantd4	1.26078e-06	0.270643	0.118	0.072	0.0336276	0.046
ENSMUSG00000039001	Rps21	4.03963e-32	0.269715	0.992	0.997	1.07745e-27	-0.005
ENSMUSG00000072692	Rpl37rt	2.71081e-05	0.269679	0.217	0.169	0.723028	0.048
ENSMUSG00000059878	Zfp422	3.72173e-05	0.268143	0.235	0.185	0.992659	0.05
ENSMUSG00000087590	Epb41l4aos	8.39489e-09	0.266885	0.111	0.057	0.000223908	0.054
ENSMUSG00000032621	Srek1	1.92296e-05	0.265688	0.238	0.183	0.512893	0.055
ENSMUSG00000111605	4632418H02Rik	2.54733e-07	0.265222	0.123	0.072	0.00679424	0.051
ENSMUSG00000030795	Fus	5.21951e-11	0.262658	0.723	0.676	1.39215e-06	0.047
ENSMUSG00000021814	Anxa7	1.21308e-05	0.262044	0.322	0.266	0.323552	0.056
ENSMUSG00000044533	Rps2	3.26785e-16	0.261408	0.889	0.869	8.71601e-12	0.02
ENSMUSG00000090394	4930523C07Rik	0.000168752	0.261145	0.513	0.497	1	0.016
ENSMUSG00000062901	Klhl24	1.4119e-05	0.259465	0.453	0.411	0.376581	0.042
ENSMUSG00000020115	Tbk1	3.241e-05	0.25908	0.168	0.122	0.864438	0.046
ENSMUSG00000003873	Bax	1.47741e-05	0.25686	0.504	0.477	0.394056	0.027
ENSMUSG00000035949	Fbxw2	0.000956151	0.256084	0.324	0.291	1	0.033
ENSMUSG00000041598	Cdc42ep4	7.57586e-07	0.255984	0.149	0.097	0.0202063	0.052
ENSMUSG00000071415	Rpl23	1.55447e-26	0.255269	0.995	0.987	4.14607e-22	0.008
ENSMUSG00000041841	Rpl37	1.10495e-21	0.254104	0.973	0.976	2.94712e-17	-0.003
ENSMUSG00000047843	Bri3	9.36453e-07	0.25386	0.586	0.563	0.0249771	0.023
ENSMUSG00000100755	Rps23-ps1	1.89176e-05	0.252826	0.122	0.081	0.50457	0.041
ENSMUSG00000026229	Psmd1	1.68212e-05	0.252763	0.194	0.145	0.448654	0.049
ENSMUSG00000017707	Serinc3	7.56418e-07	0.252237	0.701	0.687	0.0201752	0.014
ENSMUSG00000021431	Snrnp48	0.000273214	0.252211	0.355	0.317	1	0.038
ENSMUSG00000061477	Rps7	5.14985e-17	0.251575	0.924	0.914	1.37357e-12	0.01
ENSMUSG00000038332	Sesn1	2.91103e-05	0.251002	0.115	0.075	0.776431	0.04
ENSMUSG00000062822	4833420G17Rik	6.09578e-05	0.250998	0.19	0.147	1	0.043
ENSMUSG00000029657	Hsph1	3.16124e-07	-0.250393	0.114	0.172	0.00843167	-0.058
ENSMUSG00000029836	Cbx3	4.80703e-09	-0.250912	0.299	0.396	0.000128213	-0.097
ENSMUSG00000037580	Gch1	4.49458e-09	-0.250971	0.165	0.247	0.000119879	-0.082
ENSMUSG00000057098	Ebf1	4.34115e-09	-0.251193	0.481	0.592	0.000115787	-0.111
ENSMUSG00000019916	P4ha1	2.49981e-09	-0.251818	0.241	0.337	6.6675e-05	-0.096
ENSMUSG00000021701	Plk2	9.35529e-08	-0.25195	0.328	0.418	0.00249524	-0.09
ENSMUSG00000031683	Lsm6	2.84773e-09	-0.2523	0.145	0.224	7.59545e-05	-0.079
ENSMUSG00000092557	Gm8696	2.12478e-08	-0.252305	0.065	0.117	0.000566721	-0.052
ENSMUSG00000024146	Cript	9.78625e-10	-0.252398	0.19	0.279	2.61019e-05	-0.089
ENSMUSG00000063787	Chchd1	1.26566e-10	-0.253229	0.213	0.315	3.37578e-06	-0.102
ENSMUSG00000043866	Taf10	1.95508e-09	-0.25415	0.328	0.432	5.2146e-05	-0.104
ENSMUSG00000020612	Prkar1a	7.53134e-10	-0.254311	0.445	0.559	2.00876e-05	-0.114
ENSMUSG00000035212	Leprot	2.76179e-09	-0.254932	0.281	0.38	7.36625e-05	-0.099
ENSMUSG00000026179	Pnkd	1.26521e-12	-0.254932	0.302	0.429	3.37457e-08	-0.127
ENSMUSG00000040033	Stat2	1.65083e-10	-0.255217	0.106	0.182	4.4031e-06	-0.076
ENSMUSG00000023048	Prr13	3.10728e-09	-0.255754	0.248	0.345	8.28775e-05	-0.097
ENSMUSG00000058173	Smco4	3.21537e-10	-0.257061	0.547	0.663	8.57604e-06	-0.116
ENSMUSG00000002233	Rhoc	9.20598e-08	-0.257624	0.525	0.623	0.00245542	-0.098
ENSMUSG00000029038	Ssu72	5.4947e-12	-0.258027	0.257	0.376	1.46555e-07	-0.119
ENSMUSG00000022528	Hes1	2.33519e-10	-0.258202	0.377	0.49	6.22843e-06	-0.113
ENSMUSG00000089911	Mfsd14a	1.51561e-10	-0.259634	0.179	0.272	4.04243e-06	-0.093
ENSMUSG00000038690	Atp5j2	3.12396e-14	-0.260028	0.685	0.807	8.33222e-10	-0.122
ENSMUSG00000010376	Nedd8	1.32566e-11	-0.260073	0.479	0.61	3.5358e-07	-0.131
ENSMUSG00000010067	Rassf1	1.57364e-11	-0.261151	0.44	0.569	4.1972e-07	-0.129
ENSMUSG00000026814	Eng	7.352e-11	-0.261271	0.656	0.763	1.96093e-06	-0.107
ENSMUSG00000034165	Ccnd3	3.55634e-09	-0.261499	0.165	0.246	9.48546e-05	-0.081
ENSMUSG00000073599	Ecscr	2.03605e-12	-0.261956	0.519	0.649	5.43056e-08	-0.13
ENSMUSG00000063524	Eno1	2.76497e-10	-0.262115	0.134	0.214	7.37474e-06	-0.08
ENSMUSG00000020048	Hsp90b1	7.99417e-13	-0.262269	0.578	0.71	2.1322e-08	-0.132
ENSMUSG00000052921	Arhgef15	1.82759e-10	-0.263236	0.379	0.493	4.87454e-06	-0.114
ENSMUSG00000074793	Hspa12b	1.86567e-10	-0.263425	0.202	0.299	4.97611e-06	-0.097
ENSMUSG00000022354	Ndufb9	3.82779e-12	-0.263715	0.489	0.621	1.02095e-07	-0.132
ENSMUSG00000015092	Edf1	5.44896e-11	-0.263975	0.537	0.662	1.45335e-06	-0.125
ENSMUSG00000004460	Dnajb11	1.46644e-09	-0.264166	0.203	0.293	3.91129e-05	-0.09
ENSMUSG00000044627	Swi5	1.79509e-12	-0.26435	0.311	0.432	4.78787e-08	-0.121
ENSMUSG00000026447	Pik3c2b	2.02103e-11	-0.265001	0.104	0.183	5.39048e-07	-0.079
ENSMUSG00000038412	Higd1a	6.18346e-11	-0.265477	0.151	0.239	1.64925e-06	-0.088
ENSMUSG00000050552	Lamtor4	4.27477e-10	-0.265585	0.145	0.227	1.14017e-05	-0.082
ENSMUSG00000020486	2004-09-01	3.40719e-07	-0.267059	0.418	0.506	0.00908766	-0.088
ENSMUSG00000019579	Mydgf	8.93559e-10	-0.267308	0.21	0.303	2.3833e-05	-0.093
ENSMUSG00000024011	Pi16	0.000123743	-0.267553	0.121	0.165	1	-0.044
ENSMUSG00000019960	Dusp6	2.44587e-11	-0.268095	0.145	0.233	6.52363e-07	-0.088
ENSMUSG00000060152	Pop5	1.20437e-12	-0.268356	0.176	0.282	3.21229e-08	-0.106
ENSMUSG00000032372	Plscr2	6.13221e-06	-0.26874	0.28	0.35	0.163558	-0.07
ENSMUSG00000042541	Sem1	1.08589e-18	-0.269113	0.799	0.889	2.8963e-14	-0.09
ENSMUSG00000020101	Vsir	6.61174e-10	-0.269518	0.079	0.143	1.76348e-05	-0.064
ENSMUSG00000038235	F11r	2.14979e-10	-0.269921	0.488	0.604	5.73392e-06	-0.116
ENSMUSG00000026223	Itm2c	1.39595e-10	-0.270573	0.173	0.264	3.72328e-06	-0.091
ENSMUSG00000078974	Sec61g	5.14821e-10	-0.271528	0.105	0.177	1.37313e-05	-0.072
ENSMUSG00000038811	Gngt2	1.04919e-08	-0.272133	0.413	0.512	0.000279839	-0.099
ENSMUSG00000027660	Skil	3.45546e-10	-0.272373	0.165	0.253	9.2164e-06	-0.088
ENSMUSG00000051124	Gimap9	1.19777e-13	-0.272565	0.106	0.196	3.19468e-09	-0.09
ENSMUSG00000055839	Elob	8.02253e-14	-0.272721	0.616	0.745	2.13977e-09	-0.129
ENSMUSG00000044317	Gpr4	3.89141e-12	-0.27327	0.103	0.186	1.03792e-07	-0.083
ENSMUSG00000053317	Sec61b	6.12915e-11	-0.27353	0.366	0.487	1.63477e-06	-0.121
ENSMUSG00000034127	Tspan8	1.64582e-07	-0.27357	0.129	0.193	0.00438972	-0.064
ENSMUSG00000030341	Tnfrsf1a	7.99871e-10	-0.2742	0.226	0.321	2.13342e-05	-0.095
ENSMUSG00000005161	Prdx2	7.96332e-12	-0.274682	0.344	0.461	2.12398e-07	-0.117
ENSMUSG00000025034	Trim8	1.68758e-13	-0.275442	0.102	0.19	4.50112e-09	-0.088
ENSMUSG00000020440	Arf5	3.56027e-16	-0.275583	0.691	0.802	9.49595e-12	-0.111
ENSMUSG00000019804	Snx3	1.5661e-13	-0.276169	0.591	0.712	4.1771e-09	-0.121
ENSMUSG00000079523	Tmsb10	1.56083e-08	-0.277267	0.752	0.815	0.000416305	-0.063
ENSMUSG00000029580	Actb	2.12519e-20	-0.278719	0.996	1	5.66832e-16	-0.004
ENSMUSG00000030411	Nova2	4.50708e-11	-0.278892	0.181	0.276	1.20213e-06	-0.095
ENSMUSG00000030879	Mrpl17	3.44115e-11	-0.281341	0.243	0.348	9.17823e-07	-0.105
ENSMUSG00000001552	Jup	4.042e-12	-0.281783	0.564	0.69	1.07808e-07	-0.126
ENSMUSG00000025511	Tspan4	3.24102e-11	-0.282361	0.222	0.328	8.64444e-07	-0.106
ENSMUSG00000049521	Cdc42ep1	9.98748e-11	-0.283466	0.142	0.226	2.66386e-06	-0.084
ENSMUSG00000032531	Amotl2	2.57333e-11	-0.284157	0.158	0.249	6.86359e-07	-0.091
ENSMUSG00000021037	Ahsa1	2.98785e-10	-0.285111	0.238	0.337	7.9692e-06	-0.099
ENSMUSG00000036315	Znrd1	8.47971e-14	-0.285537	0.218	0.338	2.26171e-09	-0.12
ENSMUSG00000004044	Cavin1	2.12967e-15	-0.285662	0.699	0.817	5.68024e-11	-0.118
ENSMUSG00000026238	Ptma	7.78422e-30	-0.285749	0.966	0.988	2.07621e-25	-0.022
ENSMUSG00000043099	Hic1	8.569e-13	-0.286009	0.059	0.128	2.28552e-08	-0.069
ENSMUSG00000041355	Ssr2	1.18071e-12	-0.286117	0.237	0.351	3.14918e-08	-0.114
ENSMUSG00000000088	Cox5a	4.51919e-12	-0.287054	0.42	0.548	1.20536e-07	-0.128
ENSMUSG00000016344	Ppdpf	1.20299e-09	-0.287401	0.15	0.23	3.20862e-05	-0.08
ENSMUSG00000022890	Atp5j	3.41881e-20	-0.288451	0.772	0.879	9.11864e-16	-0.107
ENSMUSG00000090019	Gimap1	1.98298e-12	-0.289424	0.27	0.39	5.28899e-08	-0.12
ENSMUSG00000042198	Chchd7	2.33414e-13	-0.289738	0.069	0.143	6.22561e-09	-0.074
ENSMUSG00000003814	Calr	6.47378e-11	-0.290104	0.414	0.522	1.72669e-06	-0.108
ENSMUSG00000029066	Mrpl20	6.29491e-14	-0.290425	0.259	0.387	1.67898e-09	-0.128
ENSMUSG00000050212	Eva1b	1.04981e-14	-0.291994	0.44	0.589	2.80006e-10	-0.149
ENSMUSG00000015656	Hspa8	2.94223e-18	-0.292149	0.854	0.924	7.84752e-14	-0.07
ENSMUSG00000041084	Ostc	6.8943e-13	-0.296019	0.258	0.374	1.83885e-08	-0.116
ENSMUSG00000074457	S100a16	4.82968e-11	-0.296153	0.364	0.482	1.28817e-06	-0.118
ENSMUSG00000024208	Uqcc2	4.2858e-14	-0.296392	0.264	0.392	1.14311e-09	-0.128
ENSMUSG00000001493	Meox1	6.11114e-09	-0.297044	0.117	0.185	0.000162996	-0.068
ENSMUSG00000032231	Anxa2	1.58178e-12	-0.297255	0.52	0.628	4.21891e-08	-0.108
ENSMUSG00000028849	Map7d1	7.40604e-12	-0.301846	0.257	0.368	1.97534e-07	-0.111
ENSMUSG00000022863	Btg3	6.37119e-15	-0.302315	0.172	0.287	1.69932e-10	-0.115
ENSMUSG00000032383	Ppib	2.99685e-17	-0.305007	0.69	0.811	7.99319e-13	-0.121
ENSMUSG00000016252	Atp5e	7.15318e-21	-0.306175	0.705	0.841	1.9079e-16	-0.136
ENSMUSG00000069117	Gm10260	3.80346e-12	-0.306295	0.503	0.626	1.01446e-07	-0.123
ENSMUSG00000020288	Ahsa2	4.76642e-14	-0.306344	0.138	0.238	1.2713e-09	-0.1
ENSMUSG00000021963	Sap18	9.39891e-15	-0.306917	0.209	0.328	2.50688e-10	-0.119
ENSMUSG00000038366	Lasp1	1.76462e-14	-0.307139	0.157	0.263	4.70658e-10	-0.106
ENSMUSG00000020029	Nudt4	1.0839e-11	-0.307309	0.213	0.317	2.89098e-07	-0.104
ENSMUSG00000052915	Msl1	8.46633e-14	-0.307422	0.131	0.227	2.25814e-09	-0.096
ENSMUSG00000040710	St8sia4	3.28885e-13	-0.307864	0.205	0.319	8.77203e-09	-0.114
ENSMUSG00000096727	Psmb9	1.71618e-11	-0.309397	0.391	0.505	4.5774e-07	-0.114
ENSMUSG00000021270	Hsp90aa1	8.35566e-07	-0.309659	0.581	0.667	0.0222862	-0.086
ENSMUSG00000008035	Mid1ip1	2.3685e-10	-0.31112	0.074	0.138	6.31726e-06	-0.064
ENSMUSG00000022893	Adamts1	4.42114e-05	-0.313268	0.245	0.306	1	-0.061
ENSMUSG00000026385	Dbi	1.32167e-14	-0.314014	0.306	0.441	3.52516e-10	-0.135
ENSMUSG00000024725	Ostf1	1.95866e-16	-0.314292	0.586	0.717	5.22415e-12	-0.131
ENSMUSG00000060743	H3f3a	2.02595e-34	-0.314544	0.915	0.968	5.40361e-30	-0.053
ENSMUSG00000003032	Klf4	2.34903e-05	-0.314837	0.636	0.689	0.626532	-0.053
ENSMUSG00000037664	Cdkn1c	1.16015e-06	-0.315198	0.497	0.584	0.0309436	-0.087
ENSMUSG00000079018	Ly6c1	3.38246e-27	-0.316526	0.945	0.977	9.02171e-23	-0.032
ENSMUSG00000037465	Klf10	1.27196e-13	-0.316725	0.077	0.156	3.39258e-09	-0.079
ENSMUSG00000027907	S100a11	3.69873e-14	-0.318698	0.555	0.673	9.86526e-10	-0.118
ENSMUSG00000041126	H2afv	3.68183e-16	-0.319293	0.307	0.453	9.82018e-12	-0.146
ENSMUSG00000068036	Afdn	5.76359e-14	-0.322249	0.574	0.692	1.53726e-09	-0.118
ENSMUSG00000018293	Pfn1	1.05233e-17	-0.322377	0.753	0.849	2.80678e-13	-0.096
ENSMUSG00000038803	Ost4	1.08783e-15	-0.322611	0.443	0.594	2.90146e-11	-0.151
ENSMUSG00000010047	Hyal2	9.6321e-15	-0.322863	0.087	0.172	2.56907e-10	-0.085
ENSMUSG00000035356	Nfkbiz	7.11045e-09	-0.323039	0.074	0.132	0.00018965	-0.058
ENSMUSG00000020163	Uqcr11	1.10152e-17	-0.323187	0.584	0.726	2.93798e-13	-0.142
ENSMUSG00000015575	Atp6v0e	5.7419e-15	-0.323888	0.428	0.568	1.53148e-10	-0.14
ENSMUSG00000038387	Rras	3.35395e-17	-0.32513	0.555	0.7	8.94566e-13	-0.145
ENSMUSG00000045414	1190002N15Rik	5.6679e-14	-0.32552	0.075	0.154	1.51174e-09	-0.079
ENSMUSG00000004891	Nes	1.43245e-11	-0.326689	0.204	0.303	3.82062e-07	-0.099
ENSMUSG00000062397	Zfp706	6.28035e-15	-0.327322	0.232	0.357	1.6751e-10	-0.125
ENSMUSG00000003380	Rabac1	1.17154e-17	-0.327398	0.588	0.737	3.12472e-13	-0.149
ENSMUSG00000036835	Psenen	2.49613e-16	-0.328955	0.273	0.414	6.65768e-12	-0.141
ENSMUSG00000027500	Stmn2	2.12753e-06	-0.329258	0.114	0.169	0.0567454	-0.055
ENSMUSG00000030157	Clec2d	1.16867e-09	-0.329851	0.513	0.615	3.11707e-05	-0.102
ENSMUSG00000000058	Cav2	1.66579e-19	-0.330321	0.708	0.834	4.44299e-15	-0.126
ENSMUSG00000035199	Arl6ip5	9.0094e-15	-0.331212	0.304	0.437	2.40299e-10	-0.133
ENSMUSG00000019659	Ccdc12	1.13292e-14	-0.333288	0.367	0.509	3.02173e-10	-0.142
ENSMUSG00000033446	Lpar6	4.56812e-09	-0.333857	0.168	0.248	0.000121841	-0.08
ENSMUSG00000054091	1810037I17Rik	1.2836e-13	-0.334295	0.41	0.545	3.42363e-09	-0.135
ENSMUSG00000037405	Icam1	0.00760462	-0.336709	0.097	0.125	1	-0.028
ENSMUSG00000021131	Erh	7.3264e-16	-0.338585	0.131	0.235	1.9541e-11	-0.104
ENSMUSG00000036199	Ndufa13	9.28621e-17	-0.338799	0.436	0.587	2.47682e-12	-0.151
ENSMUSG00000023944	Hsp90ab1	3.7118e-30	-0.338866	0.92	0.973	9.90012e-26	-0.053
ENSMUSG00000050856	Atp5k	2.92059e-17	-0.339024	0.4	0.559	7.78979e-13	-0.159
ENSMUSG00000004054	Map3k11	1.4555e-14	-0.339056	0.099	0.187	3.88212e-10	-0.088
ENSMUSG00000027533	Fabp5	5.85235e-13	-0.339245	0.822	0.883	1.56094e-08	-0.061
ENSMUSG00000074364	Ehd2	1.45711e-18	-0.339729	0.538	0.689	3.88641e-14	-0.151
ENSMUSG00000020178	Adora2a	2.26609e-15	-0.340858	0.078	0.162	6.04411e-11	-0.084
ENSMUSG00000028062	Lamtor2	6.87262e-16	-0.341695	0.256	0.392	1.83307e-11	-0.136
ENSMUSG00000022676	Snai2	7.34104e-18	-0.342294	0.065	0.154	1.958e-13	-0.089
ENSMUSG00000060591	Ifitm2	2.49147e-34	-0.342325	0.923	0.967	6.64526e-30	-0.044
ENSMUSG00000024691	Fam111a	3.60273e-15	-0.343214	0.076	0.159	9.60921e-11	-0.083
ENSMUSG00000032575	Manf	5.68458e-15	-0.34348	0.365	0.502	1.51619e-10	-0.137
ENSMUSG00000020814	Mxra7	1.0218e-16	-0.344961	0.223	0.355	2.72536e-12	-0.132
ENSMUSG00000004771	Rab11a	8.63556e-16	-0.345934	0.375	0.512	2.30328e-11	-0.137
ENSMUSG00000053559	Smagp	4.16658e-16	-0.346085	0.352	0.494	1.11131e-11	-0.142
ENSMUSG00000020077	Srgn	8.83183e-17	-0.347176	0.718	0.815	2.35563e-12	-0.097
ENSMUSG00000027200	Sema6d	5.17597e-14	-0.347396	0.137	0.233	1.38053e-09	-0.096
ENSMUSG00000034345	Gtf2h5	5.34164e-17	-0.347518	0.206	0.334	1.42472e-12	-0.128
ENSMUSG00000035674	Ndufa3	4.9518e-13	-0.348059	0.303	0.42	1.32074e-08	-0.117
ENSMUSG00000008036	Ap2s1	3.11817e-16	-0.348924	0.202	0.324	8.31677e-12	-0.122
ENSMUSG00000045817	Zfp36l2	2.97673e-19	-0.349071	0.227	0.369	7.93954e-15	-0.142
ENSMUSG00000079071	Gm14085	1.9235e-16	-0.352024	0.12	0.224	5.13036e-12	-0.104
ENSMUSG00000111531	Gm32688	1.98204e-15	-0.352676	0.099	0.193	5.28649e-11	-0.094
ENSMUSG00000053716	Dusp7	2.66151e-19	-0.352941	0.09	0.193	7.09878e-15	-0.103
ENSMUSG00000078812	Eif5a	1.98581e-18	-0.354714	0.473	0.619	5.29654e-14	-0.146
ENSMUSG00000031897	Psmb10	4.48232e-16	-0.355032	0.29	0.424	1.19552e-11	-0.134
ENSMUSG00000053080	2700081O15Rik	2.53285e-12	-0.356881	0.137	0.225	6.75562e-08	-0.088
ENSMUSG00000043336	Filip1l	4.10657e-16	-0.357073	0.116	0.217	1.09531e-11	-0.101
ENSMUSG00000042747	Krtcap2	9.16099e-20	-0.35767	0.459	0.616	2.44342e-15	-0.157
ENSMUSG00000026547	Tagln2	1.94642e-21	-0.358088	0.572	0.715	5.1915e-17	-0.143
ENSMUSG00000022969	Il10rb	5.9745e-17	-0.358354	0.194	0.321	1.59352e-12	-0.127
ENSMUSG00000027800	Tm4sf1	6.08295e-15	-0.36203	0.587	0.715	1.62245e-10	-0.128
ENSMUSG00000026921	Egfl7	2.48998e-40	-0.362809	0.975	0.993	6.64127e-36	-0.018
ENSMUSG00000079017	Ifi27l2a	8.87779e-15	-0.363504	0.118	0.217	2.36788e-10	-0.099
ENSMUSG00000025647	Shisa5	5.54637e-19	-0.363681	0.273	0.427	1.47933e-14	-0.154
ENSMUSG00000027314	Dll4	8.50729e-17	-0.363935	0.183	0.308	2.26906e-12	-0.125
ENSMUSG00000001288	Rarg	2.37678e-19	-0.364959	0.092	0.197	6.33935e-15	-0.105
ENSMUSG00000045664	Cdc42ep2	5.66594e-18	-0.365179	0.217	0.351	1.51122e-13	-0.134
ENSMUSG00000018593	Sparc	3.37646e-27	-0.366788	0.905	0.956	9.0057e-23	-0.051
ENSMUSG00000029380	Cxcl1	7.64457e-08	-0.367114	0.068	0.119	0.00203896	-0.051
ENSMUSG00000075706	Gpx4	8.05783e-22	-0.367935	0.544	0.71	2.14918e-17	-0.166
ENSMUSG00000036299	BC031181	7.2691e-19	-0.368613	0.266	0.414	1.93881e-14	-0.148
ENSMUSG00000006941	Eif1b	2.79631e-17	-0.368773	0.221	0.353	7.45831e-13	-0.132
ENSMUSG00000097417	Gm26669	7.10084e-19	-0.369453	0.108	0.217	1.89394e-14	-0.109
ENSMUSG00000020577	Tspan13	4.95596e-27	-0.372391	0.764	0.883	1.32185e-22	-0.119
ENSMUSG00000025492	Ifitm3	2.13207e-32	-0.373012	0.966	0.988	5.68665e-28	-0.022
ENSMUSG00000008398	Elk3	3.05756e-20	-0.373359	0.371	0.532	8.15512e-16	-0.161
ENSMUSG00000054312	Mrps21	1.45784e-17	-0.373445	0.254	0.392	3.88836e-13	-0.138
ENSMUSG00000027133	Nop10	2.94722e-16	-0.375349	0.165	0.278	7.86082e-12	-0.113
ENSMUSG00000001240	Ramp2	9.32891e-33	-0.376444	0.846	0.933	2.48821e-28	-0.087
ENSMUSG00000001053	N4bp3	2.34822e-18	-0.37683	0.155	0.276	6.26318e-14	-0.121
ENSMUSG00000022174	Dad1	2.18471e-19	-0.376975	0.341	0.495	5.82706e-15	-0.154
ENSMUSG00000066551	Hmgb1	7.34412e-24	-0.379211	0.618	0.781	1.95882e-19	-0.163
ENSMUSG00000041378	Cldn5	3.6993e-07	-0.384386	0.463	0.528	0.00986677	-0.065
ENSMUSG00000018585	Atox1	3.99265e-23	-0.386659	0.627	0.758	1.06492e-18	-0.131
ENSMUSG00000029581	Fscn1	5.24177e-18	-0.387739	0.212	0.343	1.39808e-13	-0.131
ENSMUSG00000036144	Meox2	8.0996e-15	-0.392045	0.273	0.4	2.16033e-10	-0.127
ENSMUSG00000020423	Btg2	1.10772e-11	-0.395978	0.496	0.607	2.95452e-07	-0.111
ENSMUSG00000000805	Car4	3.93211e-13	-0.398047	0.423	0.545	1.04877e-08	-0.122
ENSMUSG00000046546	Fam43a	1.54793e-20	-0.398294	0.363	0.519	4.12863e-16	-0.156
ENSMUSG00000024440	Pcdh12	8.88645e-20	-0.399337	0.132	0.252	2.37019e-15	-0.12
ENSMUSG00000054717	Hmgb2	1.58291e-18	-0.399433	0.252	0.392	4.22195e-14	-0.14
ENSMUSG00000037706	Cd81	1.44891e-55	-0.399618	0.97	0.993	3.86452e-51	-0.023
ENSMUSG00000014226	Cacybp	5.65409e-18	-0.400028	0.306	0.45	1.50806e-13	-0.144
ENSMUSG00000008384	Sertad1	3.94493e-16	-0.400692	0.088	0.178	1.05219e-11	-0.09
ENSMUSG00000000184	Ccnd2	1.26181e-17	-0.40075	0.161	0.277	3.3655e-13	-0.116
ENSMUSG00000042737	Dpm3	9.4077e-18	-0.402431	0.315	0.456	2.50922e-13	-0.141
ENSMUSG00000046718	Bst2	3.55548e-13	-0.403039	0.62	0.727	9.48319e-09	-0.107
ENSMUSG00000024986	Hhex	1.52962e-16	-0.403581	0.054	0.13	4.07981e-12	-0.076
ENSMUSG00000023175	Bsg	4.82013e-15	-0.405677	0.54	0.663	1.28562e-10	-0.123
ENSMUSG00000075702	Selenom	2.83032e-22	-0.407927	0.478	0.644	7.54902e-18	-0.166
ENSMUSG00000034881	Tbxa2r	5.08993e-24	-0.409302	0.051	0.151	1.35759e-19	-0.1
ENSMUSG00000029538	Srsf9	9.90173e-23	-0.409628	0.338	0.502	2.64099e-18	-0.164
ENSMUSG00000025880	Smad7	1.71115e-26	-0.413053	0.359	0.552	4.56397e-22	-0.193
ENSMUSG00000000489	Pdgfb	3.34306e-15	-0.414282	0.471	0.594	8.91662e-11	-0.123
ENSMUSG00000026895	Ndufa8	2.22562e-24	-0.415111	0.459	0.629	5.93618e-20	-0.17
ENSMUSG00000018965	Ywhah	3.69813e-21	-0.416526	0.426	0.586	9.86365e-17	-0.16
ENSMUSG00000000317	Bcl6b	3.80452e-21	-0.416743	0.121	0.242	1.01474e-16	-0.121
ENSMUSG00000028525	Pde4b	5.10177e-21	-0.419399	0.057	0.15	1.36074e-16	-0.093
ENSMUSG00000005483	Dnajb1	3.6605e-17	-0.422976	0.132	0.245	9.76329e-13	-0.113
ENSMUSG00000044786	Zfp36	0.000407139	-0.424989	0.392	0.445	1	-0.053
ENSMUSG00000074884	Serf2	1.13231e-29	-0.426787	0.615	0.786	3.0201e-25	-0.171
ENSMUSG00000029521	Chek2	1.64909e-20	-0.427231	0.221	0.363	4.39845e-16	-0.142
ENSMUSG00000032249	Anp32a	7.87217e-25	-0.429019	0.402	0.576	2.09967e-20	-0.174
ENSMUSG00000036478	Btg1	1.25581e-20	-0.429999	0.453	0.607	3.3495e-16	-0.154
ENSMUSG00000063229	Ldha	4.87946e-25	-0.434976	0.468	0.634	1.30145e-20	-0.166
ENSMUSG00000027447	Cst3	2.78733e-49	-0.435558	0.934	0.983	7.43436e-45	-0.049
ENSMUSG00000050105	Grrp1	2.81953e-21	-0.43941	0.175	0.313	7.52024e-17	-0.138
ENSMUSG00000068523	Gng5	8.53013e-39	-0.44039	0.73	0.882	2.27516e-34	-0.152
ENSMUSG00000007041	Clic1	4.90473e-35	-0.447021	0.759	0.881	1.30819e-30	-0.122
ENSMUSG00000046916	Myct1	1.61476e-25	-0.447573	0.461	0.636	4.30688e-21	-0.175
ENSMUSG00000090877	Hspa1b	1.94127e-14	-0.450814	0.473	0.59	5.17776e-10	-0.117
ENSMUSG00000045930	Clec14a	1.77771e-21	-0.451405	0.265	0.417	4.74151e-17	-0.152
ENSMUSG00000073002	Vamp5	1.70518e-21	-0.455247	0.256	0.406	4.54807e-17	-0.15
ENSMUSG00000072235	Tuba1a	3.17674e-17	-0.455785	0.447	0.576	8.47301e-13	-0.129
ENSMUSG00000036398	Ppp1r11	1.17751e-25	-0.457093	0.285	0.456	3.14064e-21	-0.171
ENSMUSG00000072620	Slfn2	2.77828e-18	-0.45802	0.061	0.148	7.41022e-14	-0.087
ENSMUSG00000053113	Socs3	2.87025e-12	-0.46238	0.183	0.281	7.65552e-08	-0.098
ENSMUSG00000045377	Tmem88	2.49674e-25	-0.469525	0.283	0.456	6.65932e-21	-0.173
ENSMUSG00000030357	Fkbp4	5.7085e-26	-0.476443	0.229	0.392	1.52257e-21	-0.163
ENSMUSG00000042116	Vwa1	4.86259e-20	-0.477082	0.2	0.332	1.29695e-15	-0.132
ENSMUSG00000022895	Ets2	6.2317e-25	-0.47775	0.368	0.531	1.66212e-20	-0.163
ENSMUSG00000070348	Ccnd1	3.0537e-13	-0.482964	0.238	0.338	8.14483e-09	-0.1
ENSMUSG00000042312	S100a13	2.7994e-42	-0.4841	0.686	0.857	7.46657e-38	-0.171
ENSMUSG00000084786	Ubl5	2.43637e-35	-0.488039	0.506	0.703	6.49828e-31	-0.197
ENSMUSG00000042106	Inka1	1.08103e-28	-0.490451	0.093	0.227	2.88333e-24	-0.134
ENSMUSG00000070436	Serpinh1	5.03547e-33	-0.496435	0.562	0.739	1.34306e-28	-0.177
ENSMUSG00000066687	Zbtb16	4.68364e-27	-0.497542	0.121	0.259	1.24922e-22	-0.138
ENSMUSG00000032766	Gng11	1.25414e-57	-0.499167	0.916	0.978	3.34504e-53	-0.062
ENSMUSG00000076431	Sox4	1.24761e-19	-0.499853	0.193	0.324	3.32764e-15	-0.131
ENSMUSG00000035692	Isg15	1.24092e-12	-0.503802	0.113	0.197	3.30979e-08	-0.084
ENSMUSG00000051989	Smim11	3.31755e-31	-0.507313	0.244	0.432	8.84858e-27	-0.188
ENSMUSG00000028410	Dnaja1	2.52207e-40	-0.508213	0.679	0.853	6.72686e-36	-0.174
ENSMUSG00000042745	Id1	1.06277e-36	-0.508728	0.756	0.888	2.83462e-32	-0.132
ENSMUSG00000036372	Tmem258	5.22131e-31	-0.517897	0.191	0.363	1.39263e-26	-0.172
ENSMUSG00000027954	Efna1	1.09577e-27	-0.525199	0.177	0.331	2.92263e-23	-0.154
ENSMUSG00000037266	Rsrp1	1.08371e-41	-0.529777	0.538	0.75	2.89048e-37	-0.212
ENSMUSG00000089762	Ier5l	1.06279e-24	-0.529985	0.179	0.327	2.83467e-20	-0.148
ENSMUSG00000078202	Nrarp	9.87976e-32	-0.530349	0.079	0.215	2.63513e-27	-0.136
ENSMUSG00000015745	Plekho1	1.54729e-35	-0.542481	0.316	0.528	4.12694e-31	-0.212
ENSMUSG00000001029	Icam2	3.2367e-36	-0.545683	0.52	0.711	8.63292e-32	-0.191
ENSMUSG00000022587	Ly6e	3.74612e-37	-0.554782	0.6	0.777	9.99166e-33	-0.177
ENSMUSG00000024646	Cyb5a	1.55759e-44	-0.557405	0.466	0.694	4.1544e-40	-0.228
ENSMUSG00000018102	Hist1h2bc	3.40813e-25	-0.557961	0.107	0.233	9.09016e-21	-0.126
ENSMUSG00000018899	Irf1	3.44378e-27	-0.569142	0.193	0.349	9.18525e-23	-0.156
ENSMUSG00000006360	Crip1	6.01406e-42	-0.583016	0.857	0.945	1.60407e-37	-0.088
ENSMUSG00000020644	Id2	7.28196e-33	-0.605067	0.106	0.258	1.94224e-28	-0.152
ENSMUSG00000044921	Rassf9	9.16557e-35	-0.605985	0.259	0.46	2.44464e-30	-0.201
ENSMUSG00000040631	Dok4	1.01215e-38	-0.611657	0.181	0.374	2.69962e-34	-0.193
ENSMUSG00000091971	Hspa1a	2.21169e-23	-0.615236	0.428	0.595	5.89901e-19	-0.167
ENSMUSG00000038418	Egr1	3.87143e-15	-0.618021	0.253	0.373	1.03259e-10	-0.12
ENSMUSG00000060143	Gm10076	1.11103e-35	-0.621646	0.335	0.528	2.96334e-31	-0.193
ENSMUSG00000055148	Klf2	1.37244e-37	-0.631455	0.844	0.925	3.66058e-33	-0.081
ENSMUSG00000007039	Ddah2	7.46836e-43	-0.639365	0.299	0.518	1.99196e-38	-0.219
ENSMUSG00000004951	Hspb1	5.69066e-50	-0.655858	0.838	0.936	1.51781e-45	-0.098
ENSMUSG00000056708	Ier5	5.74835e-51	-0.6568	0.248	0.494	1.5332e-46	-0.246
ENSMUSG00000009013	Dynll1	8.71984e-80	-0.668195	0.773	0.923	2.32575e-75	-0.15
ENSMUSG00000044338	Aplnr	9.30499e-41	-0.679502	0.257	0.462	2.48183e-36	-0.205
ENSMUSG00000052684	Jun	1.28023e-44	-0.697754	0.564	0.796	3.41462e-40	-0.232
ENSMUSG00000071076	Jund	7.34899e-56	-0.698498	0.725	0.885	1.96012e-51	-0.16
ENSMUSG00000053560	Ier2	1.34378e-27	-0.70081	0.378	0.556	3.58414e-23	-0.178
ENSMUSG00000059824	Dbp	7.27143e-45	-0.703734	0.036	0.174	1.93943e-40	-0.138
ENSMUSG00000052837	Junb	3.7714e-27	-0.708086	0.468	0.644	1.00591e-22	-0.176
ENSMUSG00000006356	Crip2	2.70064e-79	-0.725004	0.663	0.872	7.20314e-75	-0.209
ENSMUSG00000063060	Sox7	1.42805e-51	-0.739045	0.167	0.389	3.8089e-47	-0.222
ENSMUSG00000028195	Cyr61	4.03292e-21	-0.748605	0.183	0.314	1.07566e-16	-0.131
ENSMUSG00000020889	Nr1d1	1.96594e-58	-0.761466	0.055	0.24	5.24354e-54	-0.185
ENSMUSG00000075602	Ly6a	4.24063e-51	-0.772645	0.596	0.77	1.13106e-46	-0.174
ENSMUSG00000026628	Atf3	2.52778e-09	-0.809419	0.142	0.215	6.7421e-05	-0.073
ENSMUSG00000021127	Zfp36l1	1.2422e-80	-0.8241	0.463	0.744	3.31318e-76	-0.281
ENSMUSG00000050914	Ankrd37	4.56699e-43	-0.826197	0.089	0.256	1.21811e-38	-0.167
ENSMUSG00000003545	Fosb	4.76946e-21	-0.834135	0.141	0.264	1.27211e-16	-0.123
ENSMUSG00000021250	Fos	1.03994e-30	-1.00138	0.304	0.494	2.77372e-26	-0.19
ENSMUSG00000095098	Ccdc85b	2.5649e-95	-1.03867	0.202	0.524	6.84109e-91	-0.322
ENSMUSG00000068079	Tcf15	1.01674e-126	-1.07333	0.618	0.886	2.71184e-122	-0.268
ENSMUSG00000007872	Id3	6.06434e-174	-1.13237	0.753	0.96	1.61748e-169	-0.207
ENSMUSG00000075010	AW112010	1.52271e-125	-1.18601	0.532	0.819	4.06138e-121	-0.287
ENSMUSG00000046470	Sox18	2.81787e-154	-1.27391	0.435	0.817	7.51582e-150	-0.382

## Sheet: pericytes
				CFZ	Vehicle
geneID	Gene	p_val	avg_log2FC	pct.1	pct.2	p_val_adj	pct.diff
ENSMUSG00000052305	Hbb-bs	0.000337348	2.42219	0.036	0.112	1	-0.076
ENSMUSG00000028967	Errfi1	7.02071e-17	0.866221	0.948	0.791	1.87256e-12	0.157
ENSMUSG00000023067	Cdkn1a	1.20724e-07	0.857437	0.484	0.307	0.00321995	0.177
ENSMUSG00000022018	Rgcc	0.0557412	0.844081	0.142	0.093	1	0.049
ENSMUSG00000029675	Eln	0.960631	0.824973	0.22	0.242	1	-0.022
ENSMUSG00000054364	Rhob	2.49988e-19	0.799865	0.979	0.907	6.66768e-15	0.072
ENSMUSG00000051316	Taf7	3.88043e-10	0.759142	0.448	0.209	1.03499e-05	0.239
ENSMUSG00000010095	Slc3a2	1.85983e-08	0.755713	0.51	0.321	0.000496054	0.189
ENSMUSG00000021134	Srsf5	5.70635e-15	0.738062	0.865	0.749	1.522e-10	0.116
ENSMUSG00000031167	Rbm3	1.14286e-13	0.694158	0.79	0.577	3.04824e-09	0.213
ENSMUSG00000007476	Lrrc8a	4.6686e-09	0.649562	0.694	0.521	0.000124521	0.173
ENSMUSG00000044285	Gm1821	2.44338e-06	0.633675	0.459	0.302	0.0651698	0.157
ENSMUSG00000045193	Cirbp	2.38634e-06	0.623505	0.492	0.335	0.0636484	0.157
ENSMUSG00000074656	Eif2s2	3.58619e-09	0.614538	0.762	0.637	9.56507e-05	0.125
ENSMUSG00000031762	Mt2	0.0729927	0.604648	0.256	0.195	1	0.061
ENSMUSG00000033863	Klf9	1.66076e-11	0.602015	0.925	0.814	4.42959e-07	0.111
ENSMUSG00000050234	Gja4	0.000168544	0.594179	0.72	0.637	1	0.083
ENSMUSG00000042406	Atf4	3.0786e-08	0.591554	0.697	0.544	0.000821125	0.153
ENSMUSG00000020108	Ddit4	0.000633466	0.572838	0.194	0.093	1	0.101
ENSMUSG00000020134	Peli1	1.85947e-05	0.564602	0.464	0.33	0.495958	0.134
ENSMUSG00000021282	Eif5	1.6989e-06	0.557085	0.648	0.521	0.0453131	0.127
ENSMUSG00000053332	Gas5	2.68951e-08	0.553646	0.746	0.628	0.000717345	0.118
ENSMUSG00000004655	Aqp1	0.0183615	0.549961	0.114	0.056	1	0.058
ENSMUSG00000086320	Gm12840	0.00298717	0.549434	0.456	0.363	1	0.093
ENSMUSG00000021360	Gcnt2	0.000236621	0.544857	0.355	0.228	1	0.127
ENSMUSG00000051510	Mafg	2.42783e-05	0.542621	0.407	0.256	0.64755	0.151
ENSMUSG00000064357	mt-Atp6	1.97065e-05	0.539752	0.606	0.512	0.525611	0.094
ENSMUSG00000052146	Rps10	1.03626e-08	0.535856	0.837	0.744	0.000276391	0.093
ENSMUSG00000071796	6820431F20Rik	9.70526e-07	0.5341	0.679	0.567	0.0258859	0.112
ENSMUSG00000022122	Ednrb	0.00189603	0.528402	0.381	0.27	1	0.111
ENSMUSG00000039067	Psmd7	1.72323e-06	0.518604	0.681	0.567	0.045962	0.114
ENSMUSG00000024222	Fkbp5	0.000235756	0.496737	0.269	0.149	1	0.12
ENSMUSG00000103808	Gm37060	0.000210486	0.489192	0.246	0.13	1	0.116
ENSMUSG00000050621	Rps27rt	0.000562154	0.481203	0.446	0.34	1	0.106
ENSMUSG00000021431	Snrnp48	0.00193388	0.474237	0.394	0.298	1	0.096
ENSMUSG00000027002	Nckap1	0.000333599	0.474117	0.35	0.228	1	0.122
ENSMUSG00000101609	Kcnq1ot1	0.00527111	0.469471	0.355	0.256	1	0.099
ENSMUSG00000034271	Jdp2	0.000413678	0.465451	0.28	0.163	1	0.117
ENSMUSG00000028059	Arhgef2	0.00619874	0.460317	0.277	0.191	1	0.086
ENSMUSG00000055322	Tns1	4.11467e-05	0.456808	0.702	0.619	1	0.083
ENSMUSG00000056486	Chn1	0.0085997	0.448143	0.42	0.358	1	0.062
ENSMUSG00000056501	Cebpb	0.00077923	0.445294	0.764	0.67	1	0.094
ENSMUSG00000031871	Cdh5	0.0231401	0.444619	0.14	0.079	1	0.061
ENSMUSG00000046768	Rhoj	0.00151857	0.442324	0.661	0.581	1	0.08
ENSMUSG00000030751	Psma1	0.000148825	0.4415	0.544	0.409	1	0.135
ENSMUSG00000025609	Mkln1	0.00047857	0.440633	0.409	0.293	1	0.116
ENSMUSG00000030557	Mef2a	0.000287075	0.434299	0.635	0.54	1	0.095
ENSMUSG00000031765	Mt1	0.00550261	0.430296	0.775	0.684	1	0.091
ENSMUSG00000022579	Gpihbp1	0.0521526	0.429237	0.142	0.088	1	0.054
ENSMUSG00000018001	Cyth3	0.00928171	0.426739	0.539	0.498	1	0.041
ENSMUSG00000038664	Herc1	0.0168128	0.425401	0.386	0.326	1	0.06
ENSMUSG00000031960	Aars	0.00434862	0.419768	0.181	0.102	1	0.079
ENSMUSG00000045092	S1pr1	0.0326928	0.417016	0.122	0.07	1	0.052
ENSMUSG00000031490	Eif4ebp1	0.00480871	0.415824	0.459	0.367	1	0.092
ENSMUSG00000025764	Jade1	0.0345253	0.414749	0.5	0.474	1	0.026
ENSMUSG00000095041	AC149090.1	0.00283736	0.412615	0.567	0.488	1	0.079
ENSMUSG00000034751	Mast4	3.47907e-06	0.412143	0.756	0.642	0.0927939	0.114
ENSMUSG00000028932	Psmc2	0.00077871	0.410774	0.484	0.386	1	0.098
ENSMUSG00000087516	Tbx3os1	0.00141596	0.408437	0.376	0.251	1	0.125
ENSMUSG00000003308	Keap1	0.00109049	0.407947	0.241	0.144	1	0.097
ENSMUSG00000021832	Psmc6	0.0026926	0.405906	0.521	0.447	1	0.074
ENSMUSG00000020601	Trib2	0.0432089	0.400112	0.409	0.358	1	0.051
ENSMUSG00000008348	Ubc	7.10749e-06	0.398107	0.79	0.67	0.189571	0.12
ENSMUSG00000021814	Anxa7	0.00325383	0.395764	0.425	0.34	1	0.085
ENSMUSG00000052632	Asap2	0.0154551	0.394211	0.365	0.293	1	0.072
ENSMUSG00000037031	Tspan15	0.015571	0.393877	0.383	0.302	1	0.081
ENSMUSG00000025408	Ddit3	0.0114208	0.39339	0.552	0.493	1	0.059
ENSMUSG00000039473	Ubn1	0.00111838	0.392773	0.358	0.247	1	0.111
ENSMUSG00000032212	Sltm	0.00460723	0.389442	0.334	0.242	1	0.092
ENSMUSG00000098274	Rpl24	1.39003e-05	0.386605	0.793	0.795	0.370749	-0.002
ENSMUSG00000041741	Pde3a	0.0400135	0.385973	0.472	0.442	1	0.03
ENSMUSG00000062960	Kdr	0.0123254	0.384377	0.137	0.07	1	0.067
ENSMUSG00000015837	Sqstm1	0.0135789	0.382815	0.472	0.414	1	0.058
ENSMUSG00000031431	Tsc22d3	0.00456605	0.380555	0.712	0.684	1	0.028
ENSMUSG00000026977	March7	0.0014213	0.380397	0.36	0.251	1	0.109
ENSMUSG00000028426	Rad23b	0.00583298	0.376571	0.321	0.237	1	0.084
ENSMUSG00000026582	Sele	0.444997	0.375588	0.13	0.112	1	0.018
ENSMUSG00000032712	Resf1	0.0259415	0.373572	0.288	0.219	1	0.069
ENSMUSG00000027346	Gpcpd1	0.00940075	0.373412	0.389	0.312	1	0.077
ENSMUSG00000021007	Spata7	0.0686334	0.37306	0.135	0.088	1	0.047
ENSMUSG00000031442	Mcf2l	0.00902333	0.369615	0.106	0.047	1	0.059
ENSMUSG00000019907	Ppp1r12a	0.00213015	0.361732	0.531	0.428	1	0.103
ENSMUSG00000109536	9330162G02Rik	0.0105356	0.360081	0.238	0.158	1	0.08
ENSMUSG00000102869	2900097C17Rik	0.0165667	0.360031	0.394	0.326	1	0.068
ENSMUSG00000028926	Cdk14	0.00676057	0.356625	0.246	0.163	1	0.083
ENSMUSG00000020936	Nmt1	0.011883	0.35371	0.484	0.409	1	0.075
ENSMUSG00000024597	Slc12a2	0.0314893	0.351043	0.619	0.619	1	0
ENSMUSG00000028452	Vcp	0.0079387	0.35098	0.516	0.456	1	0.06
ENSMUSG00000025612	Bach1	0.0218809	0.350637	0.277	0.205	1	0.072
ENSMUSG00000108414	Snhg1	0.00334895	0.350599	0.492	0.386	1	0.106
ENSMUSG00000058600	Rpl30	2.10494e-05	0.350205	0.899	0.856	0.561431	0.043
ENSMUSG00000008730	Hipk1	0.0105853	0.350093	0.435	0.358	1	0.077
ENSMUSG00000029648	Flt1	0.174822	0.349947	0.228	0.191	1	0.037
ENSMUSG00000064345	mt-Nd2	1.54898e-06	0.347313	0.959	0.958	0.0413143	0.001
ENSMUSG00000037712	Fermt2	8.5356e-06	0.346429	0.907	0.888	0.227662	0.019
ENSMUSG00000020720	Psmd12	0.00136855	0.345471	0.477	0.358	1	0.119
ENSMUSG00000023460	Rab12	0.0153625	0.344944	0.451	0.4	1	0.051
ENSMUSG00000027566	Psma7	6.97045e-05	0.344711	0.813	0.777	1	0.036
ENSMUSG00000029175	Slc35f6	0.0481576	0.343553	0.223	0.167	1	0.056
ENSMUSG00000045636	Mtus1	0.00730307	0.342395	0.549	0.488	1	0.061
ENSMUSG00000020640	Itsn2	0.00125411	0.341654	0.254	0.149	1	0.105
ENSMUSG00000027716	Trpc3	0.0427011	0.341366	0.43	0.372	1	0.058
ENSMUSG00000045534	Kcna5	0.00160748	0.341026	0.171	0.079	1	0.092
ENSMUSG00000115149	9330188P03Rik	0.0238743	0.340529	0.127	0.07	1	0.057
ENSMUSG00000010755	Cars	0.00546954	0.338638	0.142	0.07	1	0.072
ENSMUSG00000061983	Rps12	0.000300747	0.33776	0.94	0.93	1	0.01
ENSMUSG00000035992	Fnip1	0.00619178	0.337388	0.212	0.13	1	0.082
ENSMUSG00000054387	Mdm4	0.0437345	0.33603	0.285	0.223	1	0.062
ENSMUSG00000027881	Prpf38b	0.0743573	0.335684	0.492	0.474	1	0.018
ENSMUSG00000005667	Mthfd2	0.00297	0.335197	0.104	0.037	1	0.067
ENSMUSG00000042688	Mapk6	0.00613547	0.334974	0.168	0.093	1	0.075
ENSMUSG00000037210	Fam193a	0.0197571	0.333951	0.254	0.186	1	0.068
ENSMUSG00000096954	Gdap10	0.000229181	0.333709	0.106	0.023	1	0.083
ENSMUSG00000030123	Plxnd1	0.0196728	0.333394	0.22	0.149	1	0.071
ENSMUSG00000042249	Grk3	0.00600687	0.333268	0.176	0.098	1	0.078
ENSMUSG00000075595	Zfp652	0.00475844	0.33185	0.189	0.102	1	0.087
ENSMUSG00000030249	Abcc9	0.0033324	0.330755	0.852	0.795	1	0.057
ENSMUSG00000030465	Psd3	0.0165762	0.329238	0.303	0.228	1	0.075
ENSMUSG00000008206	Cers4	0.059021	0.328451	0.36	0.312	1	0.048
ENSMUSG00000062515	Fabp4	0.907777	0.325941	0.627	0.647	1	-0.02
ENSMUSG00000028760	Eif4g3	0.0732142	0.325559	0.373	0.33	1	0.043
ENSMUSG00000046062	Ppp1r15b	0.00765402	0.324608	0.187	0.112	1	0.075
ENSMUSG00000022307	Oxr1	0.0474861	0.323831	0.246	0.191	1	0.055
ENSMUSG00000031393	Mecp2	0.046726	0.32306	0.288	0.219	1	0.069
ENSMUSG00000045983	Eif4g1	0.0220589	0.321665	0.334	0.27	1	0.064
ENSMUSG00000086841	2410006H16Rik	0.0195724	0.319969	0.663	0.609	1	0.054
ENSMUSG00000029169	Dhx15	0.017227	0.317684	0.378	0.293	1	0.085
ENSMUSG00000035545	Leng8	0.037722	0.316078	0.324	0.26	1	0.064
ENSMUSG00000000093	Tbx2	0.013488	0.315516	0.415	0.321	1	0.094
ENSMUSG00000030795	Fus	0.00518991	0.315248	0.821	0.791	1	0.03
ENSMUSG00000002944	Cd36	0.613183	0.315128	0.329	0.377	1	-0.048
ENSMUSG00000017412	Cacnb4	0.0196031	0.314124	0.181	0.112	1	0.069
ENSMUSG00000090698	Apold1	0.060396	0.313129	0.391	0.335	1	0.056
ENSMUSG00000031134	Rbmx	0.0300102	0.312108	0.187	0.126	1	0.061
ENSMUSG00000021024	Psma6	0.0114456	0.311689	0.453	0.372	1	0.081
ENSMUSG00000017221	Psmd3	0.0222334	0.31159	0.298	0.233	1	0.065
ENSMUSG00000023025	Larp4	0.148909	0.311588	0.259	0.228	1	0.031
ENSMUSG00000084126	Gm15844	0.049429	0.310986	0.205	0.144	1	0.061
ENSMUSG00000074698	Csnk2a1	0.00728424	0.31097	0.345	0.247	1	0.098
ENSMUSG00000030850	Ate1	0.170868	0.309985	0.399	0.377	1	0.022
ENSMUSG00000037234	Hook3	0.0280087	0.309877	0.464	0.405	1	0.059
ENSMUSG00000064341	mt-Nd1	7.09643e-07	0.308981	0.966	0.944	0.0189276	0.022
ENSMUSG00000033788	Dysf	0.0238682	0.306624	0.155	0.093	1	0.062
ENSMUSG00000020589	Fam49a	0.0659796	0.306319	0.158	0.112	1	0.046
ENSMUSG00000065954	Tacc1	0.00880851	0.306014	0.591	0.544	1	0.047
ENSMUSG00000001127	Araf	0.0148851	0.305961	0.306	0.223	1	0.083
ENSMUSG00000017144	Rnd3	0.132404	0.305376	0.383	0.349	1	0.034
ENSMUSG00000026921	Egfl7	0.215474	0.305122	0.161	0.126	1	0.035
ENSMUSG00000102326	Gm37788	0.0123441	0.304852	0.148	0.079	1	0.069
ENSMUSG00000069744	Psmb3	0.00286153	0.304268	0.632	0.558	1	0.074
ENSMUSG00000031502	Col4a1	0.000824683	0.30394	0.896	0.87	1	0.026
ENSMUSG00000009079	Ewsr1	0.0490994	0.303047	0.438	0.386	1	0.052
ENSMUSG00000031770	Herpud1	0.0355938	0.302548	0.5	0.46	1	0.04
ENSMUSG00000019518	Ap4m1	0.00299173	0.302359	0.111	0.042	1	0.069
ENSMUSG00000030022	Adamts9	0.0173355	0.302196	0.168	0.102	1	0.066
ENSMUSG00000039041	Adrm1	0.00940878	0.30198	0.381	0.293	1	0.088
ENSMUSG00000020676	Ccl11	0.436797	0.301894	0.15	0.172	1	-0.022
ENSMUSG00000087006	Gm13889	0.0325443	0.301528	0.777	0.726	1	0.051
ENSMUSG00000034731	Dgkh	0.0501016	0.301525	0.192	0.135	1	0.057
ENSMUSG00000035559	Mpv17l2	0.0478272	0.300678	0.161	0.107	1	0.054
ENSMUSG00000021770	Samd8	0.0140834	0.300362	0.148	0.084	1	0.064
ENSMUSG00000023032	Slc4a8	0.112076	0.300358	0.231	0.186	1	0.045
ENSMUSG00000053253	Ndfip2	0.00321071	0.29994	0.459	0.349	1	0.11
ENSMUSG00000049047	Armcx3	0.0664971	0.299778	0.407	0.358	1	0.049
ENSMUSG00000037211	Spry1	0.0386032	0.29916	0.663	0.665	1	-0.002
ENSMUSG00000037999	Arap2	0.0164997	0.298613	0.422	0.335	1	0.087
ENSMUSG00000027204	Fbn1	0.0270839	0.298546	0.528	0.47	1	0.058
ENSMUSG00000039956	Mrap	0.0188704	0.297572	0.306	0.223	1	0.083
ENSMUSG00000068240	Gm11808	0.00103406	0.297419	0.142	0.056	1	0.086
ENSMUSG00000025812	Pard3	0.0214971	0.29725	0.225	0.153	1	0.072
ENSMUSG00000064363	mt-Nd4	4.06803e-06	0.296732	0.987	0.977	0.108503	0.01
ENSMUSG00000017615	Tnfaip1	0.0241466	0.294508	0.36	0.293	1	0.067
ENSMUSG00000020521	Rnft1	0.0140142	0.294361	0.194	0.121	1	0.073
ENSMUSG00000045658	Pid1	0.0877923	0.293378	0.526	0.493	1	0.033
ENSMUSG00000017734	Dbndd2	0.0102803	0.293376	0.13	0.065	1	0.065
ENSMUSG00000030603	Psmc4	0.0181064	0.293269	0.345	0.27	1	0.075
ENSMUSG00000032423	Syncrip	0.108164	0.293013	0.311	0.274	1	0.037
ENSMUSG00000021474	Sfxn1	0.113931	0.29247	0.355	0.307	1	0.048
ENSMUSG00000064339	mt-Rnr2	1.29728e-06	0.292215	1	1	0.0346011	0
ENSMUSG00000036528	Ppfibp2	0.0542477	0.292045	0.187	0.13	1	0.057
ENSMUSG00000013662	Atad1	0.0682956	0.291711	0.324	0.284	1	0.04
ENSMUSG00000004451	Ralb	0.0219913	0.290238	0.396	0.316	1	0.08
ENSMUSG00000023952	Gtpbp2	0.0206256	0.289072	0.267	0.191	1	0.076
ENSMUSG00000034820	Cpsf7	0.00576075	0.288898	0.192	0.107	1	0.085
ENSMUSG00000005779	Psmb4	0.00438919	0.288397	0.642	0.591	1	0.051
ENSMUSG00000031370	Zrsr2	0.0578913	0.287552	0.262	0.209	1	0.053
ENSMUSG00000040952	Rps19	0.000366987	0.287302	0.933	0.912	1	0.021
ENSMUSG00000038884	A230050P20Rik	0.00597032	0.287288	0.148	0.074	1	0.074
ENSMUSG00000030161	Gabarapl1	0.0325199	0.286587	0.433	0.353	1	0.08
ENSMUSG00000017428	Psmd11	0.0751707	0.286499	0.518	0.488	1	0.03
ENSMUSG00000019923	Zwint	0.0718478	0.285919	0.267	0.219	1	0.048
ENSMUSG00000031523	Dlc1	0.062614	0.285696	0.772	0.786	1	-0.014
ENSMUSG00000055436	Srsf11	0.0158055	0.285634	0.578	0.53	1	0.048
ENSMUSG00000031503	Col4a2	0.0040411	0.28424	0.816	0.744	1	0.072
ENSMUSG00000029110	Rnf4	0.0074963	0.283897	0.192	0.112	1	0.08
ENSMUSG00000038773	Kdm3b	0.072347	0.283246	0.13	0.084	1	0.046
ENSMUSG00000074024	4632427E13Rik	0.103289	0.282891	0.298	0.251	1	0.047
ENSMUSG00000044502	Bod1	0.0114126	0.282712	0.212	0.135	1	0.077
ENSMUSG00000032640	Chsy1	0.0177351	0.281984	0.168	0.102	1	0.066
ENSMUSG00000002413	Braf	0.151483	0.281359	0.176	0.14	1	0.036
ENSMUSG00000102349	Gm37376	0.0799322	0.281056	0.456	0.4	1	0.056
ENSMUSG00000055065	Ddx17	0.199431	0.280206	0.396	0.363	1	0.033
ENSMUSG00000097554	Gm26825	0.0457333	0.280051	0.762	0.726	1	0.036
ENSMUSG00000036402	Gng12	0.0469429	0.280005	0.272	0.214	1	0.058
ENSMUSG00000030590	Fam98c	0.013837	0.279731	0.197	0.126	1	0.071
ENSMUSG00000021379	Id4	0.300347	0.279501	0.163	0.209	1	-0.046
ENSMUSG00000022195	6030458C11Rik	0.0199258	0.279099	0.207	0.135	1	0.072
ENSMUSG00000055204	Ankrd17	0.0995951	0.278954	0.329	0.274	1	0.055
ENSMUSG00000038301	Snx10	0.076292	0.278792	0.218	0.167	1	0.051
ENSMUSG00000067586	S1pr3	0.0496459	0.278624	0.547	0.498	1	0.049
ENSMUSG00000005625	Psmd4	0.0292371	0.278489	0.526	0.474	1	0.052
ENSMUSG00000024238	Zeb1	0.0126872	0.277856	0.236	0.158	1	0.078
ENSMUSG00000020893	Per1	0.0776463	0.277681	0.233	0.177	1	0.056
ENSMUSG00000022840	Adcy5	0.0317125	0.277431	0.199	0.135	1	0.064
ENSMUSG00000069769	Msi2	0.134014	0.277055	0.28	0.242	1	0.038
ENSMUSG00000030284	Creld1	0.0704575	0.277014	0.171	0.121	1	0.05
ENSMUSG00000022247	Brix1	0.0309904	0.276728	0.161	0.102	1	0.059
ENSMUSG00000033752	Mnd1	0.0146672	0.276728	0.181	0.107	1	0.074
ENSMUSG00000018604	Tbx3	0.0483643	0.276713	0.319	0.247	1	0.072
ENSMUSG00000027363	Usp8	0.0967179	0.276704	0.22	0.177	1	0.043
ENSMUSG00000029777	Gars	0.00403862	0.276682	0.171	0.088	1	0.083
ENSMUSG00000038535	Zfp280d	0.0699104	0.276517	0.262	0.209	1	0.053
ENSMUSG00000026576	Atp1b1	0.176348	0.275846	0.337	0.302	1	0.035
ENSMUSG00000025616	Usp16	0.119181	0.274922	0.244	0.2	1	0.044
ENSMUSG00000026014	Raph1	0.00881866	0.274884	0.65	0.609	1	0.041
ENSMUSG00000092267	Gm20417	0.125765	0.27462	0.326	0.288	1	0.038
ENSMUSG00000051351	Zfp46	0.0151025	0.274498	0.127	0.065	1	0.062
ENSMUSG00000024276	Zfp397	0.010597	0.274439	0.142	0.074	1	0.068
ENSMUSG00000079509	Zfx	0.13166	0.273395	0.179	0.14	1	0.039
ENSMUSG00000046434	Hnrnpa1	0.0494836	0.273379	0.474	0.419	1	0.055
ENSMUSG00000056313	Tcim	0.016647	0.272735	0.552	0.46	1	0.092
ENSMUSG00000028820	Sfpq	0.161872	0.272607	0.508	0.526	1	-0.018
ENSMUSG00000028211	Trp53inp1	0.0114745	0.272457	0.166	0.093	1	0.073
ENSMUSG00000022228	Zscan26	0.117084	0.272239	0.36	0.321	1	0.039
ENSMUSG00000074794	Arrdc3	0.552286	0.271752	0.231	0.223	1	0.008
ENSMUSG00000062232	Rapgef2	0.20552	0.271564	0.311	0.284	1	0.027
ENSMUSG00000019802	Sec63	0.120252	0.270413	0.339	0.302	1	0.037
ENSMUSG00000038007	Acer2	0.0157628	0.270228	0.124	0.065	1	0.059
ENSMUSG00000026435	Slc45a3	0.0116359	0.269894	0.161	0.088	1	0.073
ENSMUSG00000022109	Med4	0.06855	0.269787	0.236	0.181	1	0.055
ENSMUSG00000032580	Rbm5	0.111832	0.269558	0.409	0.377	1	0.032
ENSMUSG00000018286	Psmb6	0.0101207	0.269542	0.658	0.651	1	0.007
ENSMUSG00000071001	Hrct1	0.320883	0.269392	0.28	0.265	1	0.015
ENSMUSG00000000811	Txnrd3	0.151464	0.268727	0.215	0.181	1	0.034
ENSMUSG00000028672	Hmgcl	0.0126043	0.26765	0.174	0.102	1	0.072
ENSMUSG00000020115	Tbk1	0.00220681	0.26742	0.14	0.06	1	0.08
ENSMUSG00000038518	Jarid2	0.0347089	0.267018	0.254	0.186	1	0.068
ENSMUSG00000106106	CT010467.1	0.134156	0.266968	0.772	0.758	1	0.014
ENSMUSG00000048930	Tada3	0.0794921	0.26693	0.145	0.102	1	0.043
ENSMUSG00000043411	Usp48	0.0576968	0.265871	0.148	0.098	1	0.05
ENSMUSG00000024949	Sf1	0.0439645	0.265781	0.381	0.316	1	0.065
ENSMUSG00000086507	Adap2os	0.0234343	0.26566	0.402	0.33	1	0.072
ENSMUSG00000026193	Fn1	0.0848537	0.265315	0.575	0.54	1	0.035
ENSMUSG00000032911	Cspg4	0.188252	0.264538	0.508	0.493	1	0.015
ENSMUSG00000020994	Pnn	0.0924823	0.264384	0.435	0.391	1	0.044
ENSMUSG00000025173	Wdr45b	0.128534	0.264252	0.231	0.191	1	0.04
ENSMUSG00000026219	Trip12	0.053787	0.263532	0.231	0.172	1	0.059
ENSMUSG00000024998	Plce1	0.0210094	0.263394	0.412	0.33	1	0.082
ENSMUSG00000037270	4932438A13Rik	0.0355036	0.263357	0.376	0.302	1	0.074
ENSMUSG00000086370	Ftx	0.0133404	0.262781	0.122	0.06	1	0.062
ENSMUSG00000028098	Rnf115	0.00856365	0.262777	0.192	0.112	1	0.08
ENSMUSG00000029406	Pitpnm2	0.0359191	0.262738	0.197	0.13	1	0.067
ENSMUSG00000015568	Lpl	0.623266	0.262377	0.472	0.507	1	-0.035
ENSMUSG00000063316	Rpl27	0.0199576	0.262344	0.728	0.74	1	-0.012
ENSMUSG00000026319	Relch	0.0348111	0.262332	0.155	0.098	1	0.057
ENSMUSG00000047879	Usp14	0.0854263	0.262013	0.275	0.223	1	0.052
ENSMUSG00000020894	Vamp2	0.158252	0.26188	0.334	0.298	1	0.036
ENSMUSG00000018541	Cwc25	0.108598	0.261266	0.187	0.144	1	0.043
ENSMUSG00000072501	Phf20l1	0.19893	0.260372	0.358	0.33	1	0.028
ENSMUSG00000032621	Srek1	0.157985	0.260229	0.352	0.33	1	0.022
ENSMUSG00000021870	Slmap	0.0772441	0.259343	0.233	0.177	1	0.056
ENSMUSG00000032525	Nktr	0.153993	0.259116	0.583	0.577	1	0.006
ENSMUSG00000024780	Cdc37l1	0.0298416	0.258691	0.29	0.219	1	0.071
ENSMUSG00000030059	Tmf1	0.168498	0.258663	0.189	0.153	1	0.036
ENSMUSG00000038145	Snrk	0.0994128	0.258186	0.679	0.674	1	0.005
ENSMUSG00000032449	Slc25a36	0.181594	0.257673	0.223	0.186	1	0.037
ENSMUSG00000056763	Cspp1	0.077537	0.257383	0.251	0.191	1	0.06
ENSMUSG00000033589	Reep4	0.0426724	0.257326	0.106	0.06	1	0.046
ENSMUSG00000020154	Ptprb	0.133649	0.256874	0.117	0.079	1	0.038
ENSMUSG00000060073	Psma3	0.0241445	0.256872	0.731	0.744	1	-0.013
ENSMUSG00000024620	Pdgfrb	0.00817102	0.256805	0.894	0.893	1	0.001
ENSMUSG00000024436	Mrps18b	0.0582518	0.256653	0.148	0.098	1	0.05
ENSMUSG00000029238	Clock	0.242192	0.256334	0.269	0.247	1	0.022
ENSMUSG00000029722	Agfg2	0.0145274	0.256241	0.158	0.088	1	0.07
ENSMUSG00000025060	Slk	0.317118	0.2562	0.264	0.242	1	0.022
ENSMUSG00000038774	Ascc3	0.100114	0.255937	0.205	0.158	1	0.047
ENSMUSG00000010110	Stx5a	0.0985348	0.255841	0.272	0.228	1	0.044
ENSMUSG00000034154	Ino80	0.0299058	0.254768	0.158	0.098	1	0.06
ENSMUSG00000068749	Psma5	0.0203616	0.254737	0.505	0.433	1	0.072
ENSMUSG00000000708	Kat2b	0.203877	0.254525	0.223	0.195	1	0.028
ENSMUSG00000063450	Syne2	0.0472259	0.254514	0.433	0.367	1	0.066
ENSMUSG00000066036	Ubr4	0.0361391	0.253893	0.21	0.144	1	0.066
ENSMUSG00000020755	Sap30bp	0.088581	0.253663	0.114	0.074	1	0.04
ENSMUSG00000028248	Pnisr	0.00660911	0.253219	0.681	0.637	1	0.044
ENSMUSG00000058793	Cds2	0.0634501	0.252455	0.389	0.335	1	0.054
ENSMUSG00000022338	Eny2	0.218231	0.252315	0.394	0.363	1	0.031
ENSMUSG00000019970	Sgk1	0.101532	0.252202	0.365	0.316	1	0.049
ENSMUSG00000040415	Dtx3	0.0254239	0.252036	0.806	0.786	1	0.02
ENSMUSG00000044147	Arf6	0.0960954	0.250855	0.288	0.237	1	0.051
ENSMUSG00000022052	Ppp2r2a	0.155681	0.250816	0.396	0.363	1	0.033
ENSMUSG00000039646	Vasn	0.00203157	-0.250062	0.155	0.265	1	-0.11
ENSMUSG00000116656	AC131339.2	0.0479795	-0.250297	0.07	0.116	1	-0.046
ENSMUSG00000032047	Acat1	0.0038345	-0.251408	0.251	0.377	1	-0.126
ENSMUSG00000026043	Col3a1	0.137198	-0.251458	0.746	0.763	1	-0.017
ENSMUSG00000004267	Eno2	0.00552624	-0.251938	0.073	0.14	1	-0.067
ENSMUSG00000060591	Ifitm2	0.00020452	-0.252818	0.943	0.977	1	-0.034
ENSMUSG00000027239	Mdk	0.00105212	-0.252857	0.14	0.251	1	-0.111
ENSMUSG00000057614	Gnai1	0.00532848	-0.253195	0.168	0.274	1	-0.106
ENSMUSG00000055200	Sertad3	0.000146665	-0.253209	0.044	0.13	1	-0.086
ENSMUSG00000035585	Tsen34	0.00284607	-0.25401	0.277	0.414	1	-0.137
ENSMUSG00000040128	Pnrc1	0.00438544	-0.254012	0.676	0.767	1	-0.091
ENSMUSG00000033318	Gstt2	0.0687617	-0.254202	0.22	0.284	1	-0.064
ENSMUSG00000006403	Adamts4	0.173699	-0.254435	0.075	0.107	1	-0.032
ENSMUSG00000060923	Acyp2	0.00387472	-0.255789	0.262	0.381	1	-0.119
ENSMUSG00000036478	Btg1	0.00223574	-0.256022	0.749	0.907	1	-0.158
ENSMUSG00000028630	Dyrk2	0.00266329	-0.256949	0.109	0.2	1	-0.091
ENSMUSG00000038387	Rras	0.00414101	-0.257563	0.604	0.74	1	-0.136
ENSMUSG00000032271	Nnmt	0.0380208	-0.257885	0.145	0.209	1	-0.064
ENSMUSG00000097296	Gm26532	0.0025235	-0.259144	0.098	0.186	1	-0.088
ENSMUSG00000044548	Dact1	0.000285297	-0.259209	0.06	0.149	1	-0.089
ENSMUSG00000018666	Cbx1	0.0368498	-0.25951	0.358	0.442	1	-0.084
ENSMUSG00000022174	Dad1	0.00874577	-0.259806	0.645	0.73	1	-0.085
ENSMUSG00000009894	Snap47	0.000574785	-0.260617	0.122	0.233	1	-0.111
ENSMUSG00000024924	Vldlr	4.1455e-05	-0.261109	0.031	0.116	1	-0.085
ENSMUSG00000040212	Emp3	0.00530913	-0.261916	0.552	0.66	1	-0.108
ENSMUSG00000005882	Uqcc1	0.000427953	-0.262078	0.067	0.158	1	-0.091
ENSMUSG00000021775	Nr1d2	0.00272405	-0.262191	0.311	0.437	1	-0.126
ENSMUSG00000000567	Sox9	0.0216278	-0.262392	0.08	0.14	1	-0.06
ENSMUSG00000110982	Gm48565	0.0408149	-0.262514	0.088	0.14	1	-0.052
ENSMUSG00000041801	Phlda3	0.00978753	-0.262692	0.345	0.465	1	-0.12
ENSMUSG00000031347	Cetn2	0.00204887	-0.263046	0.163	0.27	1	-0.107
ENSMUSG00000037940	Inpp4b	0.0286609	-0.263599	0.256	0.344	1	-0.088
ENSMUSG00000006057	Atp5g1	0.00312038	-0.263734	0.5	0.647	1	-0.147
ENSMUSG00000035199	Arl6ip5	0.00141008	-0.264014	0.381	0.521	1	-0.14
ENSMUSG00000048878	Hexim1	0.00197325	-0.264029	0.124	0.223	1	-0.099
ENSMUSG00000091512	Lamtor3	0.000400527	-0.264676	0.158	0.284	1	-0.126
ENSMUSG00000024826	Dpf2	0.0101403	-0.264748	0.14	0.223	1	-0.083
ENSMUSG00000022754	Tmem45a	0.000878053	-0.265024	0.194	0.326	1	-0.132
ENSMUSG00000043964	Orai3	0.00346329	-0.265131	0.13	0.219	1	-0.089
ENSMUSG00000096727	Psmb9	0.0145726	-0.265443	0.127	0.205	1	-0.078
ENSMUSG00000020814	Mxra7	0.00385052	-0.265786	0.57	0.702	1	-0.132
ENSMUSG00000037822	Smim14	0.00184811	-0.265803	0.474	0.633	1	-0.159
ENSMUSG00000034880	Mrpl34	0.00190573	-0.265814	0.15	0.256	1	-0.106
ENSMUSG00000071637	Cebpd	0.769257	-0.265972	0.858	0.772	1	0.086
ENSMUSG00000060803	Gstp1	3.74279e-05	-0.266796	0.137	0.284	0.998277	-0.147
ENSMUSG00000020048	Hsp90b1	0.00254981	-0.266813	0.707	0.842	1	-0.135
ENSMUSG00000024758	Rtn3	0.00593561	-0.267317	0.368	0.488	1	-0.12
ENSMUSG00000040152	Thbs1	0.0690065	-0.267707	0.207	0.27	1	-0.063
ENSMUSG00000030208	Emp1	0.0152917	-0.267773	0.153	0.228	1	-0.075
ENSMUSG00000071528	Usmg5	0.00421389	-0.267935	0.528	0.684	1	-0.156
ENSMUSG00000023186	Vwa5a	0.000361827	-0.268642	0.106	0.214	1	-0.108
ENSMUSG00000022197	Pdzd2	0.0267594	-0.268886	0.404	0.488	1	-0.084
ENSMUSG00000022676	Snai2	0.00115431	-0.269503	0.07	0.153	1	-0.083
ENSMUSG00000029426	Scarb2	0.00207043	-0.271232	0.262	0.386	1	-0.124
ENSMUSG00000021290	Atp5mpl	0.00530421	-0.271617	0.601	0.712	1	-0.111
ENSMUSG00000070436	Serpinh1	0.000279061	-0.271652	0.746	0.86	1	-0.114
ENSMUSG00000034168	Irf2bpl	0.00873746	-0.272266	0.231	0.326	1	-0.095
ENSMUSG00000035227	Spcs2	0.000427846	-0.272864	0.505	0.656	1	-0.151
ENSMUSG00000057604	Lmcd1	0.0605204	-0.273551	0.122	0.177	1	-0.055
ENSMUSG00000019579	Mydgf	0.00644153	-0.274687	0.275	0.395	1	-0.12
ENSMUSG00000026185	Igfbp5	0.040726	-0.274842	0.609	0.721	1	-0.112
ENSMUSG00000028603	Scp2	0.0388881	-0.274859	0.37	0.456	1	-0.086
ENSMUSG00000033379	Atp6v0b	0.000936266	-0.275483	0.565	0.693	1	-0.128
ENSMUSG00000026547	Tagln2	0.000255695	-0.275654	0.811	0.902	1	-0.091
ENSMUSG00000017188	Coa3	0.000905507	-0.275731	0.345	0.493	1	-0.148
ENSMUSG00000075588	Hoxb2	0.00386378	-0.276351	0.049	0.112	1	-0.063
ENSMUSG00000020150	Gamt	0.000223803	-0.276406	0.275	0.442	1	-0.167
ENSMUSG00000033871	Ppargc1b	0.00102515	-0.276603	0.088	0.177	1	-0.089
ENSMUSG00000045948	Mrps12	0.00158851	-0.276633	0.155	0.26	1	-0.105
ENSMUSG00000043415	Otud1	0.000852806	-0.278354	0.078	0.167	1	-0.089
ENSMUSG00000020029	Nudt4	0.0234626	-0.281045	0.311	0.409	1	-0.098
ENSMUSG00000098973	Mir6236	0.00850009	-0.281117	0.319	0.447	1	-0.128
ENSMUSG00000075706	Gpx4	0.00152773	-0.28209	0.749	0.837	1	-0.088
ENSMUSG00000070423	Olfr558	0.810172	-0.282105	0.181	0.186	1	-0.005
ENSMUSG00000050856	Atp5k	0.00283387	-0.283354	0.617	0.735	1	-0.118
ENSMUSG00000025981	Coq10b	0.0225093	-0.284586	0.293	0.381	1	-0.088
ENSMUSG00000037405	Icam1	0.0259751	-0.284925	0.054	0.102	1	-0.048
ENSMUSG00000068220	Lgals1	0.00215636	-0.286609	0.707	0.791	1	-0.084
ENSMUSG00000071662	Polr2g	0.00325166	-0.28664	0.301	0.442	1	-0.141
ENSMUSG00000046447	Camk2n1	0.0213424	-0.286873	0.391	0.484	1	-0.093
ENSMUSG00000106490	Gm43283	1.3302e-05	-0.287298	0.031	0.121	0.354792	-0.09
ENSMUSG00000063229	Ldha	0.00751315	-0.288877	0.648	0.726	1	-0.078
ENSMUSG00000040022	Rab11fip2	0.00451421	-0.289289	0.192	0.288	1	-0.096
ENSMUSG00000048118	Arid4a	0.00819105	-0.289484	0.254	0.363	1	-0.109
ENSMUSG00000025402	Nab2	5.15843e-05	-0.290187	0.057	0.158	1	-0.101
ENSMUSG00000022911	Arl13b	0.000443516	-0.290609	0.093	0.195	1	-0.102
ENSMUSG00000005973	Rcn1	6.71287e-05	-0.290693	0.244	0.409	1	-0.165
ENSMUSG00000037411	Serpine1	0.00557328	-0.290749	0.244	0.358	1	-0.114
ENSMUSG00000032299	Commd4	0.00110126	-0.29081	0.122	0.228	1	-0.106
ENSMUSG00000078812	Eif5a	0.000158896	-0.291887	0.687	0.795	1	-0.108
ENSMUSG00000033938	Ndufb7	0.000500227	-0.291984	0.585	0.744	1	-0.159
ENSMUSG00000017765	Slc12a4	0.000201887	-0.293483	0.109	0.223	1	-0.114
ENSMUSG00000042625	Safb2	0.0140627	-0.294353	0.199	0.284	1	-0.085
ENSMUSG00000062563	Cys1	0.00700921	-0.29449	0.163	0.256	1	-0.093
ENSMUSG00000029810	Tmem176b	0.0200287	-0.294817	0.51	0.581	1	-0.071
ENSMUSG00000026365	Cfh	0.014049	-0.295806	0.715	0.828	1	-0.113
ENSMUSG00000032265	Tent5a	0.0721726	-0.296332	0.246	0.312	1	-0.066
ENSMUSG00000021453	Gadd45g	0.0752993	-0.296345	0.373	0.437	1	-0.064
ENSMUSG00000020178	Adora2a	0.00504583	-0.296351	0.14	0.228	1	-0.088
ENSMUSG00000009555	Cdk9	0.000604132	-0.296354	0.228	0.363	1	-0.135
ENSMUSG00000025350	Rdh5	0.0267416	-0.296804	0.301	0.372	1	-0.071
ENSMUSG00000019539	Rcn3	0.022364	-0.297278	0.396	0.498	1	-0.102
ENSMUSG00000028035	Dnajb4	0.0168364	-0.298022	0.435	0.553	1	-0.118
ENSMUSG00000006205	Htra1	0.0022527	-0.298271	0.472	0.609	1	-0.137
ENSMUSG00000021270	Hsp90aa1	0.00279217	-0.29832	0.821	0.93	1	-0.109
ENSMUSG00000019929	Dcn	0.00277861	-0.298575	0.345	0.479	1	-0.134
ENSMUSG00000019278	Dpep1	0.148187	-0.300793	0.104	0.14	1	-0.036
ENSMUSG00000039910	Cited2	0.0272266	-0.301569	0.259	0.358	1	-0.099
ENSMUSG00000021607	Mrpl36	0.000821383	-0.301673	0.161	0.279	1	-0.118
ENSMUSG00000060152	Pop5	0.00139152	-0.30265	0.241	0.367	1	-0.126
ENSMUSG00000026421	Csrp1	0.00957941	-0.302675	0.275	0.381	1	-0.106
ENSMUSG00000020163	Uqcr11	0.000442749	-0.302992	0.785	0.879	1	-0.094
ENSMUSG00000029030	Tprgl	0.00257866	-0.303579	0.56	0.702	1	-0.142
ENSMUSG00000024645	Timm21	0.00421862	-0.303584	0.13	0.219	1	-0.089
ENSMUSG00000095385	D630033O11Rik	0.00259319	-0.304001	0.142	0.247	1	-0.105
ENSMUSG00000023022	Lima1	0.0067573	-0.304337	0.277	0.386	1	-0.109
ENSMUSG00000030357	Fkbp4	0.00191316	-0.305056	0.368	0.498	1	-0.13
ENSMUSG00000035258	Abi3bp	0.0344307	-0.305867	0.132	0.195	1	-0.063
ENSMUSG00000020267	Hint1	0.000122526	-0.306474	0.578	0.721	1	-0.143
ENSMUSG00000033429	Mcee	0.00137347	-0.307887	0.15	0.256	1	-0.106
ENSMUSG00000028407	Smim27	0.000146105	-0.308755	0.171	0.312	1	-0.141
ENSMUSG00000018585	Atox1	0.000843056	-0.309693	0.544	0.688	1	-0.144
ENSMUSG00000028266	Lmo4	0.00984465	-0.312233	0.355	0.451	1	-0.096
ENSMUSG00000004951	Hspb1	0.102322	-0.312767	0.609	0.66	1	-0.051
ENSMUSG00000025492	Ifitm3	1.10183e-06	-0.313679	0.984	0.991	0.029388	-0.007
ENSMUSG00000009013	Dynll1	4.81649e-07	-0.314174	0.852	0.949	0.0128465	-0.097
ENSMUSG00000023456	Tpi1	0.00283989	-0.314891	0.624	0.744	1	-0.12
ENSMUSG00000073889	Il11ra1	0.00693162	-0.314912	0.298	0.4	1	-0.102
ENSMUSG00000001506	Col1a1	0.0559275	-0.315012	0.376	0.447	1	-0.071
ENSMUSG00000040048	Ndufb10	0.0103027	-0.316046	0.614	0.674	1	-0.06
ENSMUSG00000003746	Man1a	0.00229301	-0.318296	0.106	0.191	1	-0.085
ENSMUSG00000059355	Wdr83os	0.00012263	-0.318337	0.254	0.419	1	-0.165
ENSMUSG00000023224	Serping1	0.000861417	-0.31868	0.601	0.735	1	-0.134
ENSMUSG00000066551	Hmgb1	6.76695e-06	-0.318827	0.705	0.879	0.180488	-0.174
ENSMUSG00000074364	Ehd2	0.00201639	-0.319184	0.337	0.456	1	-0.119
ENSMUSG00000021963	Sap18	0.00765932	-0.320477	0.342	0.451	1	-0.109
ENSMUSG00000036256	Igfbp7	4.68807e-07	-0.321435	0.992	1	0.012504	-0.008
ENSMUSG00000027660	Skil	0.00661887	-0.32274	0.174	0.265	1	-0.091
ENSMUSG00000022346	Myc	0.000828598	-0.323192	0.106	0.205	1	-0.099
ENSMUSG00000063171	Rps4l	0.0333827	-0.325251	0.21	0.288	1	-0.078
ENSMUSG00000079523	Tmsb10	0.000248927	-0.32714	0.808	0.907	1	-0.099
ENSMUSG00000085382	Gm13861	0.000268929	-0.328156	0.067	0.163	1	-0.096
ENSMUSG00000051989	Smim11	1.07479e-05	-0.328185	0.451	0.647	0.286668	-0.196
ENSMUSG00000005483	Dnajb1	0.000106841	-0.328375	0.326	0.502	1	-0.176
ENSMUSG00000009281	Rarres2	5.75114e-05	-0.328416	0.907	0.981	1	-0.074
ENSMUSG00000035929	H2-Q4	0.0581399	-0.329665	0.244	0.316	1	-0.072
ENSMUSG00000045680	Tcf21	0.000226592	-0.332775	0.347	0.512	1	-0.165
ENSMUSG00000068523	Gng5	3.88965e-07	-0.335293	0.868	0.949	0.0103745	-0.081
ENSMUSG00000089762	Ier5l	1.01226e-05	-0.335394	0.241	0.428	0.269991	-0.187
ENSMUSG00000035268	Pkig	0.00150027	-0.336267	0.516	0.642	1	-0.126
ENSMUSG00000004791	Pgf	0.00282233	-0.336858	0.041	0.102	1	-0.061
ENSMUSG00000024190	Dusp1	0.00693281	-0.33709	0.712	0.753	1	-0.041
ENSMUSG00000027447	Cst3	1.73097e-07	-0.337709	0.982	0.991	0.00461684	-0.009
ENSMUSG00000029657	Hsph1	0.000345451	-0.340471	0.244	0.381	1	-0.137
ENSMUSG00000075010	AW112010	0.424148	-0.341072	0.091	0.107	1	-0.016
ENSMUSG00000029661	Col1a2	0.0346981	-0.341382	0.63	0.716	1	-0.086
ENSMUSG00000028776	Tinagl1	0.0028487	-0.341667	0.676	0.744	1	-0.068
ENSMUSG00000041895	Wipi1	6.86538e-05	-0.342033	0.106	0.223	1	-0.117
ENSMUSG00000017466	Timp2	0.0034216	-0.345723	0.339	0.46	1	-0.121
ENSMUSG00000037892	Pcdh18	6.50974e-05	-0.346516	0.14	0.284	1	-0.144
ENSMUSG00000063524	Eno1	0.00359497	-0.347157	0.244	0.353	1	-0.109
ENSMUSG00000033307	Mif	0.00800152	-0.347721	0.637	0.744	1	-0.107
ENSMUSG00000068079	Tcf15	0.00412174	-0.350668	0.376	0.488	1	-0.112
ENSMUSG00000060743	H3f3a	1.67899e-08	-0.35365	0.904	0.977	0.000447821	-0.073
ENSMUSG00000032249	Anp32a	9.46668e-06	-0.354092	0.313	0.507	0.252495	-0.194
ENSMUSG00000028420	Tmem38b	0.000513132	-0.354691	0.238	0.372	1	-0.134
ENSMUSG00000032353	Tmed3	0.000992281	-0.354943	0.254	0.377	1	-0.123
ENSMUSG00000010307	Tmem86a	0.000131276	-0.35605	0.083	0.186	1	-0.103
ENSMUSG00000070394	Tmem256	7.6864e-05	-0.358099	0.399	0.553	1	-0.154
ENSMUSG00000069662	Marcks	0.000163584	-0.358476	0.648	0.767	1	-0.119
ENSMUSG00000023175	Bsg	0.000253259	-0.358599	0.635	0.767	1	-0.132
ENSMUSG00000025880	Smad7	0.000310037	-0.360429	0.275	0.433	1	-0.158
ENSMUSG00000026574	Dpt	0.172726	-0.36057	0.207	0.251	1	-0.044
ENSMUSG00000073684	Faap20	0.000666182	-0.360994	0.073	0.158	1	-0.085
ENSMUSG00000034647	Ankrd12	0.000971148	-0.36829	0.337	0.47	1	-0.133
ENSMUSG00000018102	Hist1h2bc	0.000223013	-0.368803	0.124	0.242	1	-0.118
ENSMUSG00000014329	Bicc1	0.000562496	-0.370358	0.262	0.391	1	-0.129
ENSMUSG00000028195	Cyr61	2.74195e-05	-0.37417	0.407	0.595	0.731333	-0.188
ENSMUSG00000074884	Serf2	2.80383e-05	-0.375254	0.655	0.772	0.747837	-0.117
ENSMUSG00000062397	Zfp706	1.86336e-05	-0.378535	0.389	0.558	0.496995	-0.169
ENSMUSG00000050212	Eva1b	1.93595e-05	-0.378721	0.492	0.679	0.516356	-0.187
ENSMUSG00000027459	Fam110a	0.00760354	-0.378808	0.21	0.307	1	-0.097
ENSMUSG00000016252	Atp5e	1.67323e-08	-0.382428	0.808	0.958	0.000446283	-0.15
ENSMUSG00000020895	Tmem107	8.13079e-06	-0.385342	0.096	0.228	0.216864	-0.132
ENSMUSG00000113902	Ndufb1-ps	2.14518e-06	-0.386309	0.464	0.688	0.0572162	-0.224
ENSMUSG00000032531	Amotl2	4.98199e-05	-0.390648	0.14	0.274	1	-0.134
ENSMUSG00000046402	Rbp1	0.110042	-0.390719	0.295	0.349	1	-0.054
ENSMUSG00000066687	Zbtb16	0.000640017	-0.391189	0.223	0.344	1	-0.121
ENSMUSG00000084786	Ubl5	5.79139e-06	-0.392299	0.516	0.698	0.154468	-0.182
ENSMUSG00000038803	Ost4	1.53591e-05	-0.392562	0.598	0.744	0.409659	-0.146
ENSMUSG00000021131	Erh	2.79679e-05	-0.392643	0.187	0.344	0.745961	-0.157
ENSMUSG00000006369	Fbln1	0.0338191	-0.393155	0.158	0.228	1	-0.07
ENSMUSG00000090387	Gm17056	3.00273e-05	-0.398632	0.057	0.163	0.800887	-0.106
ENSMUSG00000069117	Gm10260	9.52138e-06	-0.403181	0.49	0.679	0.253954	-0.189
ENSMUSG00000026568	Mpc2	1.5976e-06	-0.406239	0.451	0.67	0.0426113	-0.219
ENSMUSG00000003949	Hlf	0.00058216	-0.406562	0.199	0.326	1	-0.127
ENSMUSG00000042485	Mustn1	0.0338066	-0.409235	0.269	0.344	1	-0.075
ENSMUSG00000032575	Manf	0.000862955	-0.411446	0.536	0.67	1	-0.134
ENSMUSG00000036372	Tmem258	7.95743e-05	-0.412262	0.402	0.558	1	-0.156
ENSMUSG00000026249	Serpine2	0.0111481	-0.413649	0.254	0.363	1	-0.109
ENSMUSG00000041959	S100a10	0.000746049	-0.415608	0.412	0.549	1	-0.137
ENSMUSG00000021127	Zfp36l1	0.00162527	-0.422306	0.63	0.763	1	-0.133
ENSMUSG00000006360	Crip1	1.71014e-08	-0.423551	0.984	1	0.00045613	-0.016
ENSMUSG00000068874	Selenbp1	0.00012631	-0.431202	0.181	0.321	1	-0.14
ENSMUSG00000025784	Clec3b	0.0276929	-0.436641	0.259	0.34	1	-0.081
ENSMUSG00000021835	Bmp4	8.81898e-06	-0.436738	0.119	0.26	0.23522	-0.141
ENSMUSG00000023367	Tmem176a	0.00289312	-0.439215	0.383	0.493	1	-0.11
ENSMUSG00000020733	Slc9a3r1	1.85121e-05	-0.442872	0.101	0.228	0.493754	-0.127
ENSMUSG00000042737	Dpm3	1.80262e-06	-0.448355	0.495	0.688	0.0480794	-0.193
ENSMUSG00000022090	Pdlim2	2.99422e-07	-0.459512	0.35	0.577	0.00798619	-0.227
ENSMUSG00000042747	Krtcap2	2.20101e-06	-0.459796	0.482	0.67	0.0587055	-0.188
ENSMUSG00000071076	Jund	1.88989e-08	-0.460392	0.92	0.972	0.00050407	-0.052
ENSMUSG00000026238	Ptma	8.14505e-15	-0.460492	0.982	1	2.17245e-10	-0.018
ENSMUSG00000006941	Eif1b	1.86045e-06	-0.464937	0.435	0.665	0.0496219	-0.23
ENSMUSG00000038530	Rgs4	0.000101136	-0.467008	0.609	0.744	1	-0.135
ENSMUSG00000073676	Hspe1	2.16651e-06	-0.468664	0.718	0.86	0.0577851	-0.142
ENSMUSG00000028214	Gem	0.116876	-0.472225	0.316	0.363	1	-0.047
ENSMUSG00000046491	C1qtnf2	1.18717e-05	-0.472802	0.205	0.363	0.316642	-0.158
ENSMUSG00000028957	Per3	1.31919e-05	-0.47334	0.127	0.265	0.351854	-0.138
ENSMUSG00000031880	Rrad	0.0222	-0.476843	0.161	0.233	1	-0.072
ENSMUSG00000029096	Htra3	0.00643064	-0.477784	0.124	0.205	1	-0.081
ENSMUSG00000056708	Ier5	0.00241321	-0.478897	0.321	0.456	1	-0.135
ENSMUSG00000030103	Bhlhe40	1.32375e-05	-0.47942	0.15	0.298	0.353069	-0.148
ENSMUSG00000037266	Rsrp1	2.01876e-06	-0.480789	0.575	0.777	0.0538443	-0.202
ENSMUSG00000030551	Nr2f2	1.39642e-05	-0.48145	0.744	0.879	0.372454	-0.135
ENSMUSG00000023089	Ndufa5	3.75954e-07	-0.490208	0.632	0.809	0.0100274	-0.177
ENSMUSG00000079017	Ifi27l2a	1.49998e-05	-0.496911	0.187	0.335	0.400075	-0.148
ENSMUSG00000025511	Tspan4	8.664e-08	-0.509221	0.212	0.423	0.00231086	-0.211
ENSMUSG00000000078	Klf6	3.66802e-05	-0.510804	0.521	0.707	0.978335	-0.186
ENSMUSG00000016194	Hsd11b1	0.000663366	-0.512891	0.13	0.233	1	-0.103
ENSMUSG00000026879	Gsn	0.000452133	-0.522213	0.785	0.907	1	-0.122
ENSMUSG00000027907	S100a11	8.94616e-08	-0.52563	0.824	0.916	0.00238612	-0.092
ENSMUSG00000009633	G0s2	2.08867e-06	-0.528464	0.746	0.837	0.0557089	-0.091
ENSMUSG00000024659	Anxa1	4.31809e-06	-0.530178	0.477	0.674	0.115172	-0.197
ENSMUSG00000003032	Klf4	0.000112464	-0.554113	0.324	0.47	1	-0.146
ENSMUSG00000029641	Rasl11a	2.16171e-08	-0.556734	0.389	0.637	0.000576572	-0.248
ENSMUSG00000018339	Gpx3	0.0609424	-0.556939	0.264	0.326	1	-0.062
ENSMUSG00000036446	Lum	0.0742624	-0.557711	0.187	0.242	1	-0.055
ENSMUSG00000052837	Junb	5.77196e-07	-0.565595	0.839	0.907	0.015395	-0.068
ENSMUSG00000023034	Nr4a1	0.00133769	-0.566844	0.334	0.451	1	-0.117
ENSMUSG00000020644	Id2	0.000151013	-0.573501	0.168	0.302	1	-0.134
ENSMUSG00000052684	Jun	3.11673e-08	-0.586837	0.816	0.921	0.000831295	-0.105
ENSMUSG00000045817	Zfp36l2	1.1631e-06	-0.590104	0.303	0.493	0.0310221	-0.19
ENSMUSG00000006356	Crip2	5.08051e-12	-0.61456	0.661	0.828	1.35507e-07	-0.167
ENSMUSG00000015312	Gadd45b	1.94474e-05	-0.617104	0.35	0.507	0.518702	-0.157
ENSMUSG00000043099	Hic1	3.2137e-07	-0.619786	0.192	0.377	0.00857159	-0.185
ENSMUSG00000053475	Tnfaip6	0.000757008	-0.62787	0.132	0.237	1	-0.105
ENSMUSG00000025491	Ifitm1	7.65058e-06	-0.632065	0.479	0.66	0.204056	-0.181
ENSMUSG00000038418	Egr1	6.99945e-09	-0.660466	0.663	0.814	0.000186689	-0.151
ENSMUSG00000060143	Gm10076	1.20282e-09	-0.665615	0.306	0.54	3.20816e-05	-0.234
ENSMUSG00000053560	Ier2	1.89059e-06	-0.674092	0.521	0.674	0.0504258	-0.153
ENSMUSG00000044786	Zfp36	3.64626e-06	-0.681357	0.632	0.744	0.0972529	-0.112
ENSMUSG00000024063	Lbh	8.92984e-10	-0.684626	0.28	0.516	2.38177e-05	-0.236
ENSMUSG00000020423	Btg2	3.08919e-09	-0.686053	0.632	0.8	8.23948e-05	-0.168
ENSMUSG00000014846	Tppp3	2.93081e-06	-0.686389	0.28	0.451	0.0781706	-0.171
ENSMUSG00000008384	Sertad1	9.63701e-09	-0.707224	0.166	0.372	0.000257038	-0.206
ENSMUSG00000020889	Nr1d1	1.03759e-10	-0.716544	0.293	0.567	2.76747e-06	-0.274
ENSMUSG00000053113	Socs3	5.7836e-08	-0.721938	0.409	0.609	0.0015426	-0.2
ENSMUSG00000038037	Socs1	5.01859e-10	-0.747172	0.067	0.242	1.33856e-05	-0.175
ENSMUSG00000018899	Irf1	2.29391e-05	-0.751862	0.148	0.288	0.61183	-0.14
ENSMUSG00000021250	Fos	2.89314e-09	-0.757143	0.751	0.865	7.71657e-05	-0.114
ENSMUSG00000002985	Apoe	0.0156509	-0.769516	0.604	0.698	1	-0.094
ENSMUSG00000050914	Ankrd37	8.61942e-09	-0.815676	0.093	0.265	0.000229897	-0.172
ENSMUSG00000097266	Gm26802	1.46675e-11	-0.88641	0.091	0.302	3.9121e-07	-0.211
ENSMUSG00000003545	Fosb	1.06508e-12	-0.961895	0.433	0.707	2.84077e-08	-0.274
ENSMUSG00000035385	Ccl2	0.19575	-1.03575	0.091	0.126	1	-0.035
ENSMUSG00000026628	Atf3	8.93525e-05	-1.06978	0.365	0.502	1	-0.137
ENSMUSG00000055148	Klf2	1.46058e-10	-1.0903	0.376	0.628	3.89565e-06	-0.252
ENSMUSG00000029380	Cxcl1	7.76607e-06	-1.15046	0.365	0.54	0.207137	-0.175
ENSMUSG00000059824	Dbp	5.40735e-26	-1.42293	0.218	0.619	1.44225e-21	-0.401

## Sheet: macrophages
				CFZ	Vehicle
geneID	Gene	p_val	avg_log2FC	pct.1	pct.2	p_val_adj	pct.diff
ENSMUSG00000005413	Hmox1	5.89149e-37	1.50753	0.865	0.725	1.57138e-32	0.14
ENSMUSG00000024222	Fkbp5	8.55993e-93	1.28957	0.803	0.351	2.2831e-88	0.452
ENSMUSG00000034271	Jdp2	2.85824e-56	0.999501	0.744	0.421	7.62349e-52	0.323
ENSMUSG00000019997	Ctgf	8.49357e-07	0.921493	0.345	0.253	0.022654	0.092
ENSMUSG00000033863	Klf9	3.91547e-29	0.833695	0.696	0.495	1.04433e-24	0.201
ENSMUSG00000117294	AC154912.3	5.82128e-53	0.828556	0.399	0.056	1.55265e-48	0.343
ENSMUSG00000020108	Ddit4	3.60208e-32	0.72805	0.393	0.13	9.60746e-28	0.263
ENSMUSG00000031431	Tsc22d3	4.13624e-45	0.674338	0.969	0.922	1.10322e-40	0.047
ENSMUSG00000031167	Rbm3	1.93066e-39	0.670139	0.864	0.75	5.14945e-35	0.114
ENSMUSG00000031762	Mt2	5.68501e-12	0.657986	0.453	0.299	1.51631e-07	0.154
ENSMUSG00000045962	Wnk1	1.45781e-27	0.640784	0.901	0.812	3.88828e-23	0.089
ENSMUSG00000117084	AC154912.1	2.36261e-43	0.638317	0.343	0.049	6.30155e-39	0.294
ENSMUSG00000028967	Errfi1	2.53151e-09	0.612682	0.521	0.432	6.75203e-05	0.089
ENSMUSG00000008348	Ubc	2.05818e-36	0.600806	0.94	0.829	5.48958e-32	0.111
ENSMUSG00000064357	mt-Atp6	2.9331e-25	0.599983	0.707	0.55	7.82316e-21	0.157
ENSMUSG00000070691	Runx3	5.73214e-17	0.588814	0.447	0.246	1.52888e-12	0.201
ENSMUSG00000056501	Cebpb	1.06265e-27	0.551795	0.974	0.956	2.83429e-23	0.018
ENSMUSG00000039067	Psmd7	2.09276e-23	0.523511	0.728	0.585	5.58181e-19	0.143
ENSMUSG00000033685	Ucp2	1.6053e-20	0.504412	0.968	0.939	4.28167e-16	0.029
ENSMUSG00000021453	Gadd45g	7.36741e-08	0.502513	0.578	0.446	0.00196504	0.132
ENSMUSG00000052146	Rps10	3.20902e-33	0.497951	0.966	0.96	8.55909e-29	0.006
ENSMUSG00000098178	Gm42418	1.34647e-09	0.497789	0.985	0.966	3.59129e-05	0.019
ENSMUSG00000019970	Sgk1	1.00954e-16	0.492725	0.554	0.373	2.69265e-12	0.181
ENSMUSG00000020250	Txnrd1	2.44452e-18	0.490696	0.443	0.24	6.52001e-14	0.203
ENSMUSG00000101609	Kcnq1ot1	2.68787e-11	0.48638	0.542	0.403	7.16909e-07	0.139
ENSMUSG00000051316	Taf7	1.61994e-16	0.458175	0.461	0.279	4.32071e-12	0.182
ENSMUSG00000030787	Lyve1	4.59806e-06	0.454749	0.557	0.456	0.122639	0.101
ENSMUSG00000031765	Mt1	1.96875e-06	0.454321	0.934	0.936	0.0525106	-0.002
ENSMUSG00000007613	Tgfbr1	0.00103716	0.422536	0.466	0.418	1	0.048
ENSMUSG00000044285	Gm1821	6.91459e-13	0.41637	0.514	0.382	1.84426e-08	0.132
ENSMUSG00000018001	Cyth3	9.95597e-07	0.413766	0.472	0.398	0.0265546	0.074
ENSMUSG00000037966	Ninj1	3.23146e-11	0.404997	0.726	0.597	8.61895e-07	0.129
ENSMUSG00000055435	Maf	4.66339e-11	0.393955	0.95	0.918	1.24382e-06	0.032
ENSMUSG00000106106	CT010467.1	6.45937e-06	0.393572	0.747	0.67	0.172284	0.077
ENSMUSG00000069515	Lyz1	0.266167	0.391102	0.119	0.104	1	0.015
ENSMUSG00000051495	Irf2bp2	2.22385e-14	0.387666	0.867	0.806	5.93146e-10	0.061
ENSMUSG00000047446	Arl4a	2.59784e-09	0.383753	0.426	0.302	6.92897e-05	0.124
ENSMUSG00000058600	Rpl30	1.43059e-29	0.381917	0.98	0.985	3.81567e-25	-0.005
ENSMUSG00000045193	Cirbp	9.41081e-13	0.379205	0.46	0.299	2.51005e-08	0.161
ENSMUSG00000004951	Hspb1	0.0325163	0.378053	0.477	0.431	1	0.046
ENSMUSG00000035493	Tgfbi	1.07504e-10	0.376606	0.843	0.773	2.86736e-06	0.07
ENSMUSG00000027566	Psma7	3.49671e-18	0.375727	0.894	0.864	9.32643e-14	0.03
ENSMUSG00000022372	Sla	3.27053e-09	0.373205	0.365	0.234	8.72315e-05	0.131
ENSMUSG00000054263	Lifr	9.20284e-07	0.36975	0.611	0.534	0.0245458	0.077
ENSMUSG00000035283	Adrb1	3.0601e-12	0.368486	0.236	0.102	8.1619e-08	0.134
ENSMUSG00000028494	Plin2	2.70849e-06	0.367561	0.732	0.689	0.0722408	0.043
ENSMUSG00000028124	Gclm	2.26951e-10	0.364092	0.463	0.318	6.05324e-06	0.145
ENSMUSG00000103696	Gm37531	1.18747e-12	0.360907	0.261	0.118	3.16723e-08	0.143
ENSMUSG00000058546	Rpl23a	2.38272e-16	0.360517	0.912	0.898	6.35518e-12	0.014
ENSMUSG00000021458	2010111I01Rik	1.16718e-06	0.359448	0.528	0.444	0.0311311	0.084
ENSMUSG00000048534	Jaml	5.84022e-06	0.358966	0.438	0.337	0.15577	0.101
ENSMUSG00000064341	mt-Nd1	1.49326e-26	0.35664	0.993	0.991	3.98283e-22	0.002
ENSMUSG00000097971	Gm26917	4.07653e-08	0.352632	0.556	0.446	0.00108729	0.11
ENSMUSG00000028961	Pgd	9.88364e-10	0.351552	0.588	0.464	2.63617e-05	0.124
ENSMUSG00000024661	Fth1	1.85678e-21	0.349433	1	1	4.95241e-17	0
ENSMUSG00000025993	Slc40a1	0.0318352	0.344314	0.244	0.203	1	0.041
ENSMUSG00000050621	Rps27rt	9.98462e-07	0.343678	0.677	0.643	0.026631	0.034
ENSMUSG00000015568	Lpl	0.00820308	0.343355	0.54	0.495	1	0.045
ENSMUSG00000062825	Actg1	4.52414e-23	0.340551	0.993	0.988	1.20668e-18	0.005
ENSMUSG00000030064	Frmd4b	0.00011366	0.338817	0.613	0.562	1	0.051
ENSMUSG00000097554	Gm26825	7.9617e-05	0.333996	0.721	0.69	1	0.031
ENSMUSG00000045690	Wdr89	8.82109e-08	0.332333	0.441	0.334	0.00235276	0.107
ENSMUSG00000038843	Gcnt1	1.90344e-08	0.321909	0.304	0.182	0.000507686	0.122
ENSMUSG00000062382	Ftl1-ps1	1.58468e-07	0.318894	0.519	0.411	0.00422665	0.108
ENSMUSG00000065037	Rn7sk	9.56698e-09	0.318764	0.296	0.179	0.00025517	0.117
ENSMUSG00000021134	Srsf5	4.96733e-12	0.318258	0.878	0.844	1.32489e-07	0.034
ENSMUSG00000064345	mt-Nd2	1.76141e-17	0.316132	0.996	0.988	4.69803e-13	0.008
ENSMUSG00000023067	Cdkn1a	1.34008e-17	0.314682	0.726	0.495	3.57427e-13	0.231
ENSMUSG00000034120	Srsf2	2.00287e-11	0.31458	0.879	0.812	5.34204e-07	0.067
ENSMUSG00000055322	Tns1	1.21933e-05	0.312197	0.459	0.365	0.325221	0.094
ENSMUSG00000064367	mt-Nd5	1.83761e-10	0.311452	0.927	0.905	4.90127e-06	0.022
ENSMUSG00000020027	Socs2	0.00688389	0.311157	0.365	0.318	1	0.047
ENSMUSG00000069792	Wfdc17	0.0148878	0.309474	0.831	0.82	1	0.011
ENSMUSG00000040952	Rps19	8.91794e-20	0.303947	0.998	0.995	2.37859e-15	0.003
ENSMUSG00000028691	Prdx1	8.02943e-14	0.303295	0.961	0.957	2.14161e-09	0.004
ENSMUSG00000009185	Ccl8	0.310639	0.302163	0.111	0.096	1	0.015
ENSMUSG00000042699	Dhx9	1.1854e-08	0.301947	0.415	0.282	0.00031617	0.133
ENSMUSG00000020893	Per1	1.68087e-06	0.301105	0.35	0.255	0.0448322	0.095
ENSMUSG00000032300	1700017B05Rik	2.9476e-07	0.301059	0.321	0.208	0.00786185	0.113
ENSMUSG00000014361	Mertk	3.00124e-08	0.292293	0.296	0.177	0.000800491	0.119
ENSMUSG00000012535	Tnpo3	1.23519e-07	0.291944	0.371	0.261	0.00329449	0.11
ENSMUSG00000052688	Rab7b	4.12466e-08	0.288277	0.465	0.325	0.00110013	0.14
ENSMUSG00000071796	6820431F20Rik	1.84454e-08	0.288096	0.733	0.666	0.000491977	0.067
ENSMUSG00000013936	Myl2	0.000354041	0.287592	0.28	0.202	1	0.078
ENSMUSG00000030557	Mef2a	3.65206e-07	0.285024	0.808	0.773	0.00974077	0.035
ENSMUSG00000031584	Gsr	1.8233e-07	0.283857	0.326	0.215	0.00486312	0.111
ENSMUSG00000086507	Adap2os	9.68244e-06	0.283771	0.37	0.275	0.25825	0.095
ENSMUSG00000029823	Luc7l2	7.46062e-07	0.283304	0.804	0.773	0.019899	0.031
ENSMUSG00000107304	Gm43775	9.60587e-08	0.283029	0.175	0.084	0.00256208	0.091
ENSMUSG00000035649	Zcchc7	1.72019e-07	0.282754	0.594	0.498	0.0045881	0.096
ENSMUSG00000106636	Gm43813	9.09046e-08	0.281633	0.286	0.174	0.00242461	0.112
ENSMUSG00000020936	Nmt1	1.54554e-07	0.280144	0.647	0.583	0.00412228	0.064
ENSMUSG00000028452	Vcp	2.12429e-07	0.279928	0.688	0.618	0.00566591	0.07
ENSMUSG00000114501	Gm48582	4.28417e-08	0.277963	0.33	0.208	0.00114267	0.122
ENSMUSG00000036040	Adamtsl2	5.67704e-05	0.276195	0.273	0.191	1	0.082
ENSMUSG00000027508	Pag1	8.46456e-07	0.273396	0.274	0.174	0.0225767	0.1
ENSMUSG00000050777	Tmem37	0.000696191	0.273332	0.729	0.699	1	0.03
ENSMUSG00000063316	Rpl27	2.28344e-10	0.272364	0.934	0.939	6.09039e-06	-0.005
ENSMUSG00000005779	Psmb4	1.19546e-08	0.271925	0.754	0.695	0.000318853	0.059
ENSMUSG00000074063	Osgin1	1.10199e-11	0.27142	0.164	0.052	2.93924e-07	0.112
ENSMUSG00000109536	9330162G02Rik	5.04639e-06	0.27083	0.332	0.234	0.134597	0.098
ENSMUSG00000001768	Rin2	0.0148991	0.269458	0.437	0.412	1	0.025
ENSMUSG00000021910	Nisch	7.35885e-07	0.268831	0.723	0.643	0.0196275	0.08
ENSMUSG00000014353	Tmem87b	4.34532e-06	0.267196	0.399	0.295	0.115898	0.104
ENSMUSG00000095687	Rnaset2a	1.60661e-05	0.264967	0.758	0.731	0.428515	0.027
ENSMUSG00000098274	Rpl24	4.5198e-11	0.26333	0.934	0.916	1.20552e-06	0.018
ENSMUSG00000017428	Psmd11	4.29496e-07	0.263054	0.627	0.537	0.0114555	0.09
ENSMUSG00000040711	Sh3pxd2b	3.41255e-06	0.26288	0.326	0.223	0.0910196	0.103
ENSMUSG00000021024	Psma6	3.28848e-07	0.262504	0.606	0.521	0.00877103	0.085
ENSMUSG00000030695	Aldoa	1.69095e-07	0.261871	0.814	0.802	0.00451009	0.012
ENSMUSG00000034163	Zfc3h1	1.34792e-06	0.261398	0.339	0.227	0.0359517	0.112
ENSMUSG00000025060	Slk	0.000287312	0.261343	0.442	0.38	1	0.062
ENSMUSG00000002957	Ap2a2	1.34583e-06	0.259353	0.841	0.785	0.0358961	0.056
ENSMUSG00000028932	Psmc2	2.0765e-06	0.257789	0.534	0.446	0.0553843	0.088
ENSMUSG00000004098	Col5a3	0.0147269	0.256991	0.339	0.304	1	0.035
ENSMUSG00000038623	Tm6sf1	0.00241763	0.255601	0.827	0.805	1	0.022
ENSMUSG00000090877	Hspa1b	0.00396636	0.255527	0.794	0.745	1	0.049
ENSMUSG00000041417	Pik3r1	0.000445701	0.255232	0.459	0.398	1	0.061
ENSMUSG00000050335	Lgals3	0.212909	0.255198	0.408	0.389	1	0.019
ENSMUSG00000058761	Rnf169	2.28372e-06	0.25462	0.278	0.176	0.0609114	0.102
ENSMUSG00000026074	Map4k4	6.11168e-05	0.252582	0.487	0.417	1	0.07
ENSMUSG00000054364	Rhob	4.86971e-07	0.251063	0.908	0.89	0.0129885	0.018
ENSMUSG00000052821	Cysltr1	5.49445e-10	-0.250133	0.153	0.285	1.46548e-05	-0.132
ENSMUSG00000028525	Pde4b	3.89458e-09	-0.250307	0.169	0.298	0.000103876	-0.129
ENSMUSG00000029422	Rsrc2	2.16394e-08	-0.250586	0.51	0.646	0.000577167	-0.136
ENSMUSG00000089762	Ier5l	4.48035e-08	-0.251522	0.211	0.322	0.001195	-0.111
ENSMUSG00000027637	Rab5if	4.25026e-08	-0.251765	0.558	0.695	0.00113363	-0.137
ENSMUSG00000026358	Rgs1	4.91451e-05	-0.25196	0.2	0.293	1	-0.093
ENSMUSG00000003031	Cdkn1b	3.352e-09	-0.252375	0.23	0.365	8.94046e-05	-0.135
ENSMUSG00000049103	Ccr2	0.00722676	-0.252755	0.067	0.105	1	-0.038
ENSMUSG00000005583	Mef2c	1.06045e-07	-0.253089	0.748	0.863	0.00282843	-0.115
ENSMUSG00000030148	Clec4a2	4.36324e-07	-0.254796	0.503	0.641	0.0116376	-0.138
ENSMUSG00000028037	Ifi44	0.000287805	-0.255402	0.187	0.266	1	-0.079
ENSMUSG00000096727	Psmb9	5.61045e-06	-0.255963	0.444	0.553	0.149642	-0.109
ENSMUSG00000022895	Ets2	5.63979e-08	-0.256021	0.263	0.395	0.00150425	-0.132
ENSMUSG00000024691	Fam111a	1.85294e-11	-0.256399	0.131	0.27	4.94216e-07	-0.139
ENSMUSG00000000682	Cd52	0.0130275	-0.256734	0.47	0.53	1	-0.06
ENSMUSG00000025492	Ifitm3	3.66956e-08	-0.257619	0.957	0.989	0.000978745	-0.032
ENSMUSG00000022901	Cd86	9.9777e-07	-0.259652	0.542	0.664	0.0266125	-0.122
ENSMUSG00000072844	G530011O06Rik	4.99702e-09	-0.259864	0.119	0.234	0.00013328	-0.115
ENSMUSG00000000628	Hk2	1.82969e-08	-0.259885	0.229	0.362	0.000488015	-0.133
ENSMUSG00000022504	Ciita	2.86439e-07	-0.260426	0.154	0.264	0.00763991	-0.11
ENSMUSG00000035692	Isg15	3.75535e-07	-0.261242	0.111	0.208	0.0100163	-0.097
ENSMUSG00000008496	Pou2f2	2.00161e-08	-0.261916	0.348	0.492	0.00053387	-0.144
ENSMUSG00000021127	Zfp36l1	5.38683e-07	-0.264895	0.882	0.936	0.0143677	-0.054
ENSMUSG00000041616	Nppa	0.115978	-0.267041	0.084	0.11	1	-0.026
ENSMUSG00000021877	Arf4	9.25942e-07	-0.267215	0.668	0.756	0.0246967	-0.088
ENSMUSG00000041926	Rnpep	1.92696e-07	-0.267315	0.399	0.521	0.0051396	-0.122
ENSMUSG00000079138	Gm8818	0.000326495	-0.267981	0.093	0.153	1	-0.06
ENSMUSG00000026630	Batf3	3.93629e-12	-0.268631	0.132	0.278	1.04989e-07	-0.146
ENSMUSG00000021886	Gpr65	1.3251e-06	-0.268771	0.179	0.284	0.035343	-0.105
ENSMUSG00000085795	Zfp703	2.6559e-09	-0.269393	0.182	0.308	7.08383e-05	-0.126
ENSMUSG00000063286	Gm8995	1.48054e-05	-0.269634	0.414	0.524	0.394889	-0.11
ENSMUSG00000045969	Ing1	2.93021e-10	-0.271216	0.166	0.299	7.81546e-06	-0.133
ENSMUSG00000032089	Il10ra	9.80337e-08	-0.271711	0.308	0.447	0.00261475	-0.139
ENSMUSG00000021775	Nr1d2	2.04948e-13	-0.275409	0.163	0.322	5.46639e-09	-0.159
ENSMUSG00000044206	Vsig4	0.106783	-0.275889	0.127	0.156	1	-0.029
ENSMUSG00000023046	Igfbp6	0.763753	-0.279403	0.286	0.282	1	0.004
ENSMUSG00000015839	Nfe2l2	1.42145e-08	-0.280815	0.487	0.614	0.000379129	-0.127
ENSMUSG00000078771	Evi2a	1.38046e-08	-0.281788	0.288	0.431	0.000368195	-0.143
ENSMUSG00000024030	Abcg1	4.13547e-10	-0.284431	0.124	0.247	1.10301e-05	-0.123
ENSMUSG00000024659	Anxa1	0.00212657	-0.285986	0.53	0.583	1	-0.053
ENSMUSG00000018593	Sparc	0.23751	-0.286387	0.506	0.507	1	-0.001
ENSMUSG00000026535	Ifi202b	3.10469e-08	-0.28699	0.469	0.617	0.000828083	-0.148
ENSMUSG00000059810	Rgs3	6.99526e-12	-0.288534	0.108	0.238	1.86578e-07	-0.13
ENSMUSG00000005483	Dnajb1	0.00716195	-0.288975	0.452	0.519	1	-0.067
ENSMUSG00000110570	Gm45778	5.2343e-15	-0.289611	0.051	0.179	1.39609e-10	-0.128
ENSMUSG00000028398	Dmac1	3.58232e-10	-0.291986	0.381	0.539	9.55477e-06	-0.158
ENSMUSG00000010307	Tmem86a	4.40145e-12	-0.293048	0.2	0.363	1.17395e-07	-0.163
ENSMUSG00000035673	Sbno2	5.79549e-06	-0.293232	0.37	0.473	0.154577	-0.103
ENSMUSG00000008035	Mid1ip1	6.09896e-10	-0.294942	0.198	0.334	1.62672e-05	-0.136
ENSMUSG00000027368	Dusp2	5.98836e-05	-0.29504	0.054	0.108	1	-0.054
ENSMUSG00000047407	Tgif1	9.72098e-12	-0.296972	0.152	0.296	2.59278e-07	-0.144
ENSMUSG00000041836	Ptpre	1.65828e-09	-0.297422	0.294	0.437	4.42297e-05	-0.143
ENSMUSG00000009013	Dynll1	3.25692e-09	-0.298746	0.84	0.913	8.68687e-05	-0.073
ENSMUSG00000015947	Fcgr1	1.23152e-09	-0.30159	0.361	0.518	3.28472e-05	-0.157
ENSMUSG00000031662	Snx20	1.08371e-12	-0.302806	0.186	0.35	2.89046e-08	-0.164
ENSMUSG00000022876	Samsn1	6.91546e-09	-0.304404	0.113	0.221	0.000184449	-0.108
ENSMUSG00000046688	Tifa	3.92006e-11	-0.307101	0.304	0.473	1.04556e-06	-0.169
ENSMUSG00000016559	H3f3b	1.87039e-08	-0.311605	0.989	0.997	0.000498871	-0.008
ENSMUSG00000046718	Bst2	6.8333e-06	-0.312699	0.765	0.817	0.182258	-0.052
ENSMUSG00000051185	Fam174a	1.321e-12	-0.314677	0.476	0.643	3.52337e-08	-0.167
ENSMUSG00000040229	Gpr34	3.2813e-10	-0.317278	0.213	0.36	8.75189e-06	-0.147
ENSMUSG00000023034	Nr4a1	0.000807391	-0.318079	0.304	0.38	1	-0.076
ENSMUSG00000027829	Ccnl1	8.62275e-10	-0.318851	0.685	0.797	2.29986e-05	-0.112
ENSMUSG00000032691	Nlrp3	1.67674e-07	-0.319753	0.111	0.209	0.00447221	-0.098
ENSMUSG00000089809	Rasgef1b	3.1697e-11	-0.320655	0.13	0.266	8.45423e-07	-0.136
ENSMUSG00000026034	Clk1	1.09076e-11	-0.325244	0.659	0.776	2.90927e-07	-0.117
ENSMUSG00000070436	Serpinh1	0.0179169	-0.328842	0.447	0.453	1	-0.006
ENSMUSG00000040552	C3ar1	8.12839e-09	-0.329591	0.493	0.621	0.0002168	-0.128
ENSMUSG00000025283	Sat1	3.46183e-11	-0.332662	0.793	0.892	9.23338e-07	-0.099
ENSMUSG00000025647	Shisa5	4.68611e-13	-0.33414	0.557	0.724	1.24988e-08	-0.167
ENSMUSG00000024190	Dusp1	0.000795084	-0.335608	0.873	0.878	1	-0.005
ENSMUSG00000097266	Gm26802	2.95475e-14	-0.336599	0.061	0.188	7.8809e-10	-0.127
ENSMUSG00000041515	Irf8	4.00369e-11	-0.337583	0.432	0.597	1.06787e-06	-0.165
ENSMUSG00000060550	H2-Q7	9.40524e-11	-0.341192	0.261	0.412	2.50856e-06	-0.151
ENSMUSG00000061232	H2-K1	1.20843e-15	-0.348969	0.966	0.986	3.22313e-11	-0.02
ENSMUSG00000022587	Ly6e	5.27676e-06	-0.34967	0.436	0.531	0.140742	-0.095
ENSMUSG00000027660	Skil	1.56949e-07	-0.351632	0.457	0.568	0.00418616	-0.111
ENSMUSG00000033355	Rtp4	8.19657e-14	-0.352387	0.186	0.353	2.18619e-09	-0.167
ENSMUSG00000030126	Tmcc1	4.84517e-11	-0.352504	0.614	0.753	1.2923e-06	-0.139
ENSMUSG00000052384	Nrros	2.59091e-13	-0.356043	0.422	0.614	6.91048e-09	-0.192
ENSMUSG00000035678	Tnfsf9	2.5391e-10	-0.357864	0.045	0.137	6.77229e-06	-0.092
ENSMUSG00000030157	Clec2d	7.02789e-09	-0.368549	0.559	0.693	0.000187448	-0.134
ENSMUSG00000089929	Bcl2a1b	9.4885e-06	-0.370097	0.286	0.391	0.253077	-0.105
ENSMUSG00000020644	Id2	0.000331011	-0.373285	0.435	0.505	1	-0.07
ENSMUSG00000047180	Neurl3	3.91918e-13	-0.37969	0.186	0.354	1.04532e-08	-0.168
ENSMUSG00000038612	Mcl1	4.38013e-06	-0.380974	0.913	0.919	0.116827	-0.006
ENSMUSG00000090387	Gm17056	8.83871e-20	-0.381045	0.047	0.197	2.35746e-15	-0.15
ENSMUSG00000001627	Ifrd1	0.00885609	-0.38419	0.435	0.487	1	-0.052
ENSMUSG00000026872	Zeb2	5.9566e-14	-0.38612	0.8	0.919	1.58875e-09	-0.119
ENSMUSG00000099881	2810013P06Rik	2.45147e-13	-0.396446	0.24	0.411	6.53855e-09	-0.171
ENSMUSG00000049866	Arl4c	1.46277e-17	-0.398464	0.226	0.429	3.90149e-13	-0.203
ENSMUSG00000027995	Tlr2	4.44043e-12	-0.398872	0.222	0.379	1.18435e-07	-0.157
ENSMUSG00000038175	Mylip	1.15963e-19	-0.399939	0.179	0.395	3.09295e-15	-0.216
ENSMUSG00000022965	Ifngr2	1.88147e-15	-0.404676	0.354	0.536	5.01824e-11	-0.182
ENSMUSG00000040710	St8sia4	3.04902e-21	-0.414601	0.127	0.331	8.13235e-17	-0.204
ENSMUSG00000000078	Klf6	2.74873e-09	-0.419011	0.837	0.901	7.33142e-05	-0.064
ENSMUSG00000079017	Ifi27l2a	9.14412e-13	-0.419869	0.984	0.989	2.43892e-08	-0.005
ENSMUSG00000097296	Gm26532	2.24195e-11	-0.422668	0.174	0.318	5.97974e-07	-0.144
ENSMUSG00000054717	Hmgb2	4.88071e-10	-0.426331	0.502	0.653	1.30178e-05	-0.151
ENSMUSG00000024986	Hhex	3.02774e-27	-0.431223	0.049	0.244	8.07559e-23	-0.195
ENSMUSG00000021822	Plau	3.20637e-09	-0.433368	0.201	0.324	8.55203e-05	-0.123
ENSMUSG00000015340	Cybb	1.66651e-13	-0.453213	0.775	0.89	4.4449e-09	-0.115
ENSMUSG00000079227	Ccr5	2.02613e-15	-0.455198	0.233	0.414	5.40409e-11	-0.181
ENSMUSG00000090272	Mndal	7.56441e-14	-0.458952	0.748	0.855	2.01758e-09	-0.107
ENSMUSG00000037266	Rsrp1	6.23073e-24	-0.461803	0.747	0.856	1.66186e-19	-0.109
ENSMUSG00000040128	Pnrc1	1.48988e-16	-0.462046	0.639	0.774	3.97381e-12	-0.135
ENSMUSG00000013707	Tnfaip8l2	1.52647e-17	-0.471677	0.277	0.479	4.07141e-13	-0.202
ENSMUSG00000031613	Hpgd	8.61002e-15	-0.482091	0.61	0.753	2.29647e-10	-0.143
ENSMUSG00000020275	Rel	7.00092e-12	-0.482306	0.186	0.336	1.86729e-07	-0.15
ENSMUSG00000020889	Nr1d1	5.55441e-21	-0.485702	0.171	0.373	1.48147e-16	-0.202
ENSMUSG00000069117	Gm10260	2.74949e-27	-0.49083	0.846	0.934	7.33344e-23	-0.088
ENSMUSG00000033538	Casp4	1.33387e-16	-0.492946	0.191	0.369	3.55769e-12	-0.178
ENSMUSG00000099974	Bcl2a1d	9.83659e-14	-0.500758	0.121	0.27	2.62361e-09	-0.149
ENSMUSG00000019960	Dusp6	3.43626e-21	-0.508137	0.312	0.548	9.16519e-17	-0.236
ENSMUSG00000051439	Cd14	4.08833e-06	-0.511609	0.875	0.913	0.109044	-0.038
ENSMUSG00000036478	Btg1	1.39951e-17	-0.514425	0.639	0.814	3.73277e-13	-0.175
ENSMUSG00000021025	Nfkbia	0.851852	-0.519237	0.864	0.791	1	0.073
ENSMUSG00000060143	Gm10076	1.54603e-21	-0.529488	0.666	0.8	4.12357e-17	-0.134
ENSMUSG00000018476	Kdm6b	9.29387e-08	-0.530457	0.39	0.502	0.00247886	-0.112
ENSMUSG00000039997	Ifi203	2.13445e-18	-0.535509	0.676	0.837	5.693e-14	-0.161
ENSMUSG00000040435	Ppp1r15a	2.67481e-15	-0.556314	0.569	0.728	7.13425e-11	-0.159
ENSMUSG00000047945	Marcksl1	4.34163e-11	-0.577037	0.486	0.608	1.158e-06	-0.122
ENSMUSG00000007872	Id3	2.49899e-05	-0.578274	0.469	0.55	0.666531	-0.081
ENSMUSG00000003032	Klf4	6.53303e-07	-0.580917	0.646	0.725	0.0174249	-0.079
ENSMUSG00000009633	G0s2	1.24938e-06	-0.588924	0.278	0.374	0.0333234	-0.096
ENSMUSG00000018899	Irf1	3.79809e-22	-0.591096	0.187	0.408	1.01303e-17	-0.221
ENSMUSG00000020423	Btg2	1.19487e-19	-0.594903	0.625	0.814	3.18697e-15	-0.189
ENSMUSG00000030560	Ctsc	4.56884e-25	-0.599462	0.838	0.937	1.2186e-20	-0.099
ENSMUSG00000039208	Metrnl	2.23514e-22	-0.599491	0.507	0.722	5.96158e-18	-0.215
ENSMUSG00000059824	Dbp	7.10087e-30	-0.600156	0.102	0.333	1.89395e-25	-0.231
ENSMUSG00000071076	Jund	4.42243e-26	-0.619562	0.947	0.977	1.17955e-21	-0.03
ENSMUSG00000019850	Tnfaip3	1.35257e-19	-0.640204	0.076	0.241	3.60757e-15	-0.165
ENSMUSG00000024401	Tnf	2.34382e-11	-0.644059	0.165	0.307	6.25144e-07	-0.142
ENSMUSG00000035352	Ccl12	6.31457e-12	-0.645575	0.25	0.421	1.68422e-07	-0.171
ENSMUSG00000051212	Gpr183	4.82019e-27	-0.656002	0.203	0.46	1.28564e-22	-0.257
ENSMUSG00000037405	Icam1	1.07364e-16	-0.662285	0.22	0.4	2.8636e-12	-0.18
ENSMUSG00000026360	Rgs2	4.60439e-25	-0.668452	0.297	0.556	1.22808e-20	-0.259
ENSMUSG00000053560	Ier2	9.90646e-10	-0.672118	0.624	0.731	2.64225e-05	-0.107
ENSMUSG00000069662	Marcks	2.87736e-42	-0.680413	0.796	0.944	7.6745e-38	-0.148
ENSMUSG00000056708	Ier5	7.31158e-23	-0.682404	0.54	0.757	1.95014e-18	-0.217
ENSMUSG00000055148	Klf2	5.61369e-19	-0.685072	0.838	0.925	1.49728e-14	-0.087
ENSMUSG00000003541	Ier3	5.2464e-16	-0.693139	0.526	0.698	1.39932e-11	-0.172
ENSMUSG00000000982	Ccl3	5.61499e-08	-0.698485	0.301	0.431	0.00149763	-0.13
ENSMUSG00000052684	Jun	9.14333e-24	-0.709338	0.86	0.96	2.43871e-19	-0.1
ENSMUSG00000024014	Pim1	1.83416e-18	-0.732122	0.201	0.391	4.89208e-14	-0.19
ENSMUSG00000038418	Egr1	2.53199e-15	-0.755929	0.569	0.734	6.75333e-11	-0.165
ENSMUSG00000052837	Junb	2.63087e-25	-0.811466	0.787	0.919	7.01705e-21	-0.132
ENSMUSG00000053113	Socs3	2.14673e-25	-0.824749	0.39	0.635	5.72577e-21	-0.245
ENSMUSG00000044786	Zfp36	1.18798e-19	-0.831667	0.774	0.861	3.16857e-15	-0.087
ENSMUSG00000018930	Ccl4	3.85286e-09	-0.862887	0.327	0.473	0.000102764	-0.146
ENSMUSG00000035373	Ccl7	2.07105e-11	-0.866251	0.151	0.295	5.52392e-07	-0.144
ENSMUSG00000015312	Gadd45b	3.07404e-23	-0.894889	0.273	0.502	8.19909e-19	-0.229
ENSMUSG00000043953	Ccrl2	1.83435e-23	-0.902266	0.185	0.406	4.89258e-19	-0.221
ENSMUSG00000015396	Cd83	3.47846e-14	-0.958902	0.481	0.634	9.27774e-10	-0.153
ENSMUSG00000035356	Nfkbiz	3.0502e-28	-1.02861	0.41	0.646	8.13549e-24	-0.236
ENSMUSG00000026628	Atf3	1.38534e-21	-1.14453	0.415	0.617	3.69497e-17	-0.202
ENSMUSG00000021250	Fos	9.32412e-39	-1.14591	0.755	0.916	2.48693e-34	-0.161
ENSMUSG00000035385	Ccl2	1.32542e-29	-1.24938	0.285	0.573	3.53515e-25	-0.288
ENSMUSG00000003545	Fosb	1.07645e-42	-1.42637	0.428	0.705	2.87111e-38	-0.277
ENSMUSG00000029380	Cxcl1	7.40997e-16	-1.49176	0.259	0.438	1.97639e-11	-0.179
ENSMUSG00000027398	Il1b	2.76747e-33	-1.70852	0.196	0.479	7.3814e-29	-0.283
ENSMUSG00000058427	Cxcl2	5.1589e-21	-1.87352	0.193	0.406	1.37598e-16	-0.213
