# Supplementary material for: Carfilzomib-specific proteasome β5/β2 inhibition drives cardiotoxicity via remodeling of protein homeostasis and the renin-angiotensin-system
Source: iScience. 2025 Jul 29;28(9):113228. doi: 10.1016/j.isci.2025.113228 (PMC12392329; doi:10.1016/j.isci.2025.113228)
Supplement: Table S9. Differentially expressed genes in different populations identified by scRNA-seq after treatment with CFZ and atRA vs. CFZ, related to Figure 4 [file mmc8.xlsx]

## Sheet: cardiomyocytes
				CFZ+atRA	CFZ
geneID	Gene	p_val	avg_log2FC	pct.1	pct.2	p_val_adj	pct.diff
ENSMUSG00000063415	Cyp26b1	0.000308576	1.97576	0.129	0.016	1	0.113
ENSMUSG00000024561	Mbd1	6.58634e-07	1.22996	0.485	0.211	0.0175671	0.274
ENSMUSG00000059824	Dbp	8.17169e-16	1.09851	0.573	0.109	2.17955e-11	0.464
ENSMUSG00000048490	Nrip1	4.16726e-08	0.919886	0.713	0.469	0.00111149	0.244
ENSMUSG00000068079	Tcf15	0.576742	0.915605	0.123	0.109	1	0.014
ENSMUSG00000066026	Dhrs3	7.16126e-09	0.870788	0.643	0.328	0.000191005	0.315
ENSMUSG00000029380	Cxcl1	0.0118831	0.793335	0.485	0.367	1	0.118
ENSMUSG00000115338	Pnp	0.000782619	0.747432	0.526	0.359	1	0.167
ENSMUSG00000044337	Ackr3	0.000120703	0.734599	0.497	0.297	1	0.2
ENSMUSG00000039899	Fgl2	0.0151648	0.696332	0.509	0.367	1	0.142
ENSMUSG00000032712	Resf1	0.000271451	0.676456	0.398	0.211	1	0.187
ENSMUSG00000005413	Hmox1	0.0440616	0.667125	0.31	0.211	1	0.099
ENSMUSG00000026628	Atf3	0.0657297	0.653337	0.421	0.352	1	0.069
ENSMUSG00000073490	Ifi207	5.65819e-05	0.646497	0.556	0.328	1	0.228
ENSMUSG00000007877	Tcap	0.178131	0.645181	0.708	0.586	1	0.122
ENSMUSG00000030218	Mgp	0.00409617	0.639865	0.754	0.688	1	0.066
ENSMUSG00000020044	Timp3	0.0112227	0.634056	0.76	0.711	1	0.049
ENSMUSG00000086320	Gm12840	7.1002e-05	0.631094	0.585	0.344	1	0.241
ENSMUSG00000026473	Glul	0.000248897	0.618326	0.556	0.391	1	0.165
ENSMUSG00000015090	Ptgds	0.132609	0.599976	0.175	0.109	1	0.066
ENSMUSG00000037166	Ppp1r14a	0.000468985	0.591974	0.608	0.445	1	0.163
ENSMUSG00000116656	AC131339.2	0.000215627	0.581179	0.263	0.094	1	0.169
ENSMUSG00000019278	Dpep1	0.069805	0.576683	0.474	0.391	1	0.083
ENSMUSG00000031765	Mt1	0.310502	0.573186	0.906	0.836	1	0.07
ENSMUSG00000020427	Igfbp3	0.979673	0.563052	0.281	0.289	1	-0.008
ENSMUSG00000025511	Tspan4	8.23877e-06	0.559013	0.386	0.148	0.219745	0.238
ENSMUSG00000037361	Sf3b6	7.10332e-05	0.557391	0.637	0.445	1	0.192
ENSMUSG00000046402	Rbp1	0.00183801	0.553888	0.719	0.609	1	0.11
ENSMUSG00000005514	Por	4.0871e-06	0.551962	0.404	0.148	0.109011	0.256
ENSMUSG00000075254	Heg1	0.00198381	0.546514	0.485	0.344	1	0.141
ENSMUSG00000027656	Wisp2	0.0525375	0.540861	0.117	0.055	1	0.062
ENSMUSG00000021775	Nr1d2	1.93406e-06	0.538275	0.45	0.18	0.0515853	0.27
ENSMUSG00000017969	Ptgis	0.000496597	0.534712	0.626	0.453	1	0.173
ENSMUSG00000020027	Socs2	0.0249032	0.523631	0.591	0.531	1	0.06
ENSMUSG00000024810	Il33	2.19905e-05	0.522534	0.31	0.109	0.586531	0.201
ENSMUSG00000014846	Tppp3	0.0241963	0.522196	0.421	0.297	1	0.124
ENSMUSG00000034647	Ankrd12	2.57805e-05	0.519604	0.526	0.297	0.687617	0.229
ENSMUSG00000043613	Mmp3	0.248448	0.519531	0.076	0.117	1	-0.041
ENSMUSG00000027074	Slc43a3	6.70588e-05	0.516408	0.702	0.531	1	0.171
ENSMUSG00000017009	Sdc4	0.0702965	0.512552	0.398	0.289	1	0.109
ENSMUSG00000001627	Ifrd1	0.00507126	0.507713	0.643	0.492	1	0.151
ENSMUSG00000003949	Hlf	2.98122e-05	0.497296	0.31	0.102	0.795152	0.208
ENSMUSG00000015312	Gadd45b	0.147075	0.489397	0.468	0.383	1	0.085
ENSMUSG00000040435	Ppp1r15a	0.00499083	0.485327	0.608	0.469	1	0.139
ENSMUSG00000028878	Fam76a	0.000480519	0.484521	0.392	0.219	1	0.173
ENSMUSG00000079017	Ifi27l2a	0.0391014	0.48162	0.643	0.539	1	0.104
ENSMUSG00000015501	Hivep2	0.000859777	0.481504	0.415	0.25	1	0.165
ENSMUSG00000028989	Angptl7	0.0414527	0.478815	0.152	0.078	1	0.074
ENSMUSG00000038776	Ephx1	0.000322757	0.473461	0.421	0.227	1	0.194
ENSMUSG00000025746	Il6	0.0607916	0.469826	0.105	0.047	1	0.058
ENSMUSG00000031762	Mt2	0.674004	0.458624	0.515	0.508	1	0.007
ENSMUSG00000025907	Rb1cc1	6.87012e-05	0.449144	0.386	0.188	1	0.198
ENSMUSG00000040170	Fmo2	0.0112889	0.429267	0.386	0.234	1	0.152
ENSMUSG00000020810	Cygb	0.00185933	0.429119	0.708	0.641	1	0.067
ENSMUSG00000090958	Lrrc32	0.00597856	0.426142	0.298	0.164	1	0.134
ENSMUSG00000031939	Taf1d	0.00173298	0.424774	0.351	0.18	1	0.171
ENSMUSG00000031972	Acta1	0.980166	0.421733	0.257	0.242	1	0.015
ENSMUSG00000020034	Tcp11l2	0.000395402	0.420679	0.339	0.164	1	0.175
ENSMUSG00000003541	Ier3	0.0186805	0.416604	0.585	0.477	1	0.108
ENSMUSG00000004558	Ndrg2	0.000798878	0.415187	0.807	0.664	1	0.143
ENSMUSG00000075408	6030408B16Rik	0.0108065	0.41249	0.275	0.148	1	0.127
ENSMUSG00000016918	Sulf1	0.00134528	0.412238	0.421	0.258	1	0.163
ENSMUSG00000006369	Fbln1	0.0904357	0.411235	0.678	0.656	1	0.022
ENSMUSG00000025934	Gsta3	0.0341591	0.409272	0.398	0.273	1	0.125
ENSMUSG00000060143	Gm10076	0.000525445	0.407915	0.754	0.586	1	0.168
ENSMUSG00000030256	Bhlhe41	0.0220243	0.407506	0.38	0.273	1	0.107
ENSMUSG00000033882	Rbm46	0.000124791	0.407391	0.246	0.078	1	0.168
ENSMUSG00000069117	Gm10260	4.67135e-05	0.406055	0.825	0.734	1	0.091
ENSMUSG00000032625	Thsd7a	0.0135269	0.404886	0.205	0.102	1	0.103
ENSMUSG00000084319	Tpt1-ps3	0.000849857	0.402658	0.374	0.203	1	0.171
ENSMUSG00000049878	Rlf	0.00629371	0.400616	0.316	0.188	1	0.128
ENSMUSG00000058624	Gda	0.00482355	0.399869	0.199	0.086	1	0.113
ENSMUSG00000020572	Nampt	0.00148029	0.399125	0.327	0.172	1	0.155
ENSMUSG00000086841	2410006H16Rik	0.002153	0.397208	0.731	0.617	1	0.114
ENSMUSG00000033730	Egr3	0.00508309	0.395641	0.17	0.062	1	0.108
ENSMUSG00000068874	Selenbp1	0.0161904	0.394463	0.491	0.352	1	0.139
ENSMUSG00000021906	Oxnad1	0.0188553	0.3938	0.263	0.156	1	0.107
ENSMUSG00000041757	Plekha6	0.00318624	0.393349	0.421	0.25	1	0.171
ENSMUSG00000043099	Hic1	0.000945279	0.39105	0.333	0.164	1	0.169
ENSMUSG00000024975	Pdcd4	0.0750412	0.39005	0.404	0.32	1	0.084
ENSMUSG00000000531	Grasp	0.00183224	0.383729	0.386	0.211	1	0.175
ENSMUSG00000024084	Qpct	0.0235799	0.382221	0.421	0.312	1	0.109
ENSMUSG00000022665	Ccdc80	0.0546295	0.380992	0.684	0.602	1	0.082
ENSMUSG00000021474	Sfxn1	0.00444438	0.372358	0.351	0.203	1	0.148
ENSMUSG00000032231	Anxa2	0.045845	0.371493	0.731	0.664	1	0.067
ENSMUSG00000051747	Ttn	0.127973	0.370358	0.205	0.141	1	0.064
ENSMUSG00000018899	Irf1	0.0416802	0.369383	0.222	0.133	1	0.089
ENSMUSG00000026365	Cfh	0.0354411	0.366302	0.719	0.641	1	0.078
ENSMUSG00000023153	Tmem52	4.3517e-05	0.361966	0.246	0.062	1	0.184
ENSMUSG00000108414	Snhg1	0.0412963	0.361506	0.567	0.461	1	0.106
ENSMUSG00000074971	Fibin	0.0286355	0.360047	0.421	0.312	1	0.109
ENSMUSG00000029231	Pdgfra	0.0415641	0.35995	0.561	0.492	1	0.069
ENSMUSG00000022324	Matn2	0.0162432	0.359942	0.52	0.391	1	0.129
ENSMUSG00000030779	Rbbp6	0.00872482	0.35594	0.415	0.281	1	0.134
ENSMUSG00000061232	H2-K1	0.163888	0.354201	0.76	0.688	1	0.072
ENSMUSG00000031375	Bgn	0.0243881	0.35353	0.725	0.672	1	0.053
ENSMUSG00000031146	Plp2	0.000171945	0.349997	0.316	0.125	1	0.191
ENSMUSG00000003545	Fosb	0.0168562	0.349543	0.532	0.383	1	0.149
ENSMUSG00000033585	Ndn	0.00715183	0.348704	0.526	0.398	1	0.128
ENSMUSG00000022389	Tef	0.000750867	0.348331	0.351	0.156	1	0.195
ENSMUSG00000019539	Rcn3	0.0241929	0.346122	0.655	0.609	1	0.046
ENSMUSG00000033228	Scaf11	0.0139646	0.345263	0.444	0.297	1	0.147
ENSMUSG00000026234	Ncl	0.00687043	0.342834	0.632	0.492	1	0.14
ENSMUSG00000021268	Meg3	0.0724951	0.342544	0.602	0.469	1	0.133
ENSMUSG00000042436	Mfap4	0.202845	0.34186	0.421	0.336	1	0.085
ENSMUSG00000078429	Ctdsp2	0.0627153	0.341772	0.368	0.281	1	0.087
ENSMUSG00000025823	Pdia4	0.00540485	0.341501	0.439	0.289	1	0.15
ENSMUSG00000002602	Axl	0.0273164	0.34115	0.585	0.461	1	0.124
ENSMUSG00000027180	Fbxo3	0.00283142	0.340799	0.216	0.094	1	0.122
ENSMUSG00000001131	Timp1	0.164045	0.339908	0.269	0.195	1	0.074
ENSMUSG00000036323	Srp72	0.0117511	0.339881	0.368	0.227	1	0.141
ENSMUSG00000018339	Gpx3	0.0594529	0.339729	0.702	0.633	1	0.069
ENSMUSG00000039081	Zfp503	0.0285695	0.339486	0.117	0.047	1	0.07
ENSMUSG00000060147	Serpinb6a	0.0311455	0.339262	0.743	0.688	1	0.055
ENSMUSG00000031201	Brcc3	0.000524651	0.337995	0.228	0.078	1	0.15
ENSMUSG00000031016	Wee1	0.028047	0.33762	0.246	0.148	1	0.098
ENSMUSG00000090387	Gm17056	0.000396092	0.332714	0.187	0.047	1	0.14
ENSMUSG00000060803	Gstp1	0.000316848	0.332022	0.374	0.18	1	0.194
ENSMUSG00000032487	Ptgs2	0.0887888	0.330709	0.205	0.133	1	0.072
ENSMUSG00000017466	Timp2	0.0250354	0.330165	0.713	0.656	1	0.057
ENSMUSG00000021877	Arf4	0.0333054	0.329039	0.743	0.695	1	0.048
ENSMUSG00000026728	Vim	0.0670793	0.328658	0.778	0.812	1	-0.034
ENSMUSG00000001288	Rarg	0.00687623	0.327918	0.216	0.102	1	0.114
ENSMUSG00000028957	Per3	0.000198839	0.327087	0.269	0.094	1	0.175
ENSMUSG00000028465	Tln1	0.0184008	0.325787	0.462	0.336	1	0.126
ENSMUSG00000046447	Camk2n1	0.0216058	0.325717	0.632	0.477	1	0.155
ENSMUSG00000025791	Pgm2	0.00796673	0.325259	0.193	0.086	1	0.107
ENSMUSG00000062373	Tmem65	0.0206853	0.324182	0.427	0.305	1	0.122
ENSMUSG00000070520	Nsmce3	0.00143259	0.323475	0.316	0.156	1	0.16
ENSMUSG00000020709	Adap2	0.0119388	0.323029	0.246	0.125	1	0.121
ENSMUSG00000029229	Chic2	0.017491	0.32255	0.643	0.539	1	0.104
ENSMUSG00000049516	Spty2d1	0.00971093	0.322419	0.363	0.227	1	0.136
ENSMUSG00000020250	Txnrd1	0.0228799	0.32217	0.374	0.273	1	0.101
ENSMUSG00000056492	Adgrf5	0.365825	0.319892	0.117	0.164	1	-0.047
ENSMUSG00000016494	Cd34	0.138059	0.319692	0.725	0.672	1	0.053
ENSMUSG00000013662	Atad1	0.000755426	0.317838	0.327	0.148	1	0.179
ENSMUSG00000030103	Bhlhe40	0.00247036	0.31758	0.433	0.25	1	0.183
ENSMUSG00000072812	Ahnak2	0.0133996	0.317351	0.398	0.258	1	0.14
ENSMUSG00000027996	Sfrp2	0.616924	0.317032	0.105	0.086	1	0.019
ENSMUSG00000027248	Pdia3	0.0137714	0.316477	0.743	0.664	1	0.079
ENSMUSG00000026701	Prdx6	0.00676516	0.316278	0.596	0.43	1	0.166
ENSMUSG00000074578	Zfas1	0.0304005	0.314813	0.544	0.422	1	0.122
ENSMUSG00000063856	Gpx1	0.00648539	0.313187	0.667	0.539	1	0.128
ENSMUSG00000001918	Slc1a5	0.00917703	0.312525	0.386	0.234	1	0.152
ENSMUSG00000031838	Ifi30	0.0269178	0.312477	0.304	0.195	1	0.109
ENSMUSG00000021892	Sh3bp5	0.0583105	0.310881	0.456	0.367	1	0.089
ENSMUSG00000026020	Nop58	0.0442258	0.30883	0.292	0.195	1	0.097
ENSMUSG00000017561	Crlf3	0.0159342	0.308561	0.246	0.133	1	0.113
ENSMUSG00000102869	2900097C17Rik	0.00795869	0.307778	0.532	0.383	1	0.149
ENSMUSG00000004655	Aqp1	0.374959	0.307547	0.123	0.164	1	-0.041
ENSMUSG00000046982	Tshz1	0.0047995	0.305484	0.345	0.195	1	0.15
ENSMUSG00000031007	Atp6ap2	0.00406903	0.304398	0.556	0.383	1	0.173
ENSMUSG00000099764	Rps10-ps2	0.000614026	0.304179	0.327	0.141	1	0.186
ENSMUSG00000101939	Gm28438	0.0143563	0.303444	0.433	0.297	1	0.136
ENSMUSG00000020260	Pofut2	0.0510048	0.301233	0.462	0.359	1	0.103
ENSMUSG00000015243	Abca1	0.00529069	0.300462	0.246	0.117	1	0.129
ENSMUSG00000049792	Bag5	0.0324125	0.300036	0.339	0.219	1	0.12
ENSMUSG00000024899	Papss2	8.67072e-05	0.299935	0.292	0.102	1	0.19
ENSMUSG00000022283	Pabpc1	0.0792444	0.29913	0.591	0.523	1	0.068
ENSMUSG00000058835	Abi1	0.0202126	0.299115	0.439	0.312	1	0.127
ENSMUSG00000104960	Snhg8	0.00283828	0.299053	0.626	0.461	1	0.165
ENSMUSG00000022677	Fopnl	0.154653	0.298513	0.298	0.242	1	0.056
ENSMUSG00000038400	Pmepa1	0.0409011	0.29628	0.749	0.648	1	0.101
ENSMUSG00000022884	Eif4a2	0.00209035	0.295181	0.865	0.758	1	0.107
ENSMUSG00000032290	Ptpn9	0.00418554	0.29451	0.216	0.094	1	0.122
ENSMUSG00000026773	Pfkfb3	0.00965557	0.293853	0.111	0.031	1	0.08
ENSMUSG00000020363	Gfpt2	0.0351992	0.29349	0.456	0.352	1	0.104
ENSMUSG00000036693	Nop14	0.0028354	0.293063	0.269	0.125	1	0.144
ENSMUSG00000028597	Gpx7	0.000170047	0.29298	0.339	0.141	1	0.198
ENSMUSG00000024085	Man2a1	0.0568693	0.292333	0.491	0.383	1	0.108
ENSMUSG00000027750	Postn	0.0825085	0.292199	0.292	0.203	1	0.089
ENSMUSG00000022346	Myc	0.127822	0.2901	0.211	0.141	1	0.07
ENSMUSG00000024782	Ak3	0.00427481	0.28993	0.357	0.203	1	0.154
ENSMUSG00000028600	Podn	0.0274769	0.289573	0.251	0.148	1	0.103
ENSMUSG00000039967	Zfp292	0.0102981	0.289053	0.275	0.148	1	0.127
ENSMUSG00000024425	Ndfip1	0.015825	0.289031	0.269	0.156	1	0.113
ENSMUSG00000022663	Atg3	0.0278117	0.28859	0.363	0.242	1	0.121
ENSMUSG00000031586	Rbpms	0.0148514	0.288467	0.69	0.57	1	0.12
ENSMUSG00000029614	Rpl6	4.71991e-05	0.288462	0.988	0.961	1	0.027
ENSMUSG00000021661	Ankra2	0.0098302	0.287772	0.211	0.102	1	0.109
ENSMUSG00000078919	Dpm1	0.0105468	0.286624	0.404	0.258	1	0.146
ENSMUSG00000073557	Ppp1r12b	0.0180801	0.286572	0.304	0.195	1	0.109
ENSMUSG00000038518	Jarid2	0.00458937	0.28571	0.31	0.156	1	0.154
ENSMUSG00000018593	Sparc	0.0874946	0.285093	0.819	0.828	1	-0.009
ENSMUSG00000028495	Rps6	0.00293316	0.284866	0.936	0.781	1	0.155
ENSMUSG00000015354	Pcolce2	0.0185384	0.284865	0.567	0.414	1	0.153
ENSMUSG00000062563	Cys1	0.0237939	0.284842	0.222	0.125	1	0.097
ENSMUSG00000019505	Ubb	0.00860625	0.284706	0.994	0.992	1	0.002
ENSMUSG00000041120	Nbl1	0.0262821	0.283569	0.491	0.336	1	0.155
ENSMUSG00000024070	Prkd3	0.00833332	0.28334	0.257	0.133	1	0.124
ENSMUSG00000025875	Tspan17	0.0133463	0.282684	0.269	0.156	1	0.113
ENSMUSG00000029096	Htra3	0.0309261	0.282571	0.713	0.617	1	0.096
ENSMUSG00000020889	Nr1d1	0.000311026	0.281309	0.404	0.203	1	0.201
ENSMUSG00000022982	Sod1	0.00800572	0.280753	0.556	0.398	1	0.158
ENSMUSG00000000628	Hk2	0.0691628	0.28048	0.246	0.156	1	0.09
ENSMUSG00000040957	Cables1	0.0421765	0.280251	0.111	0.047	1	0.064
ENSMUSG00000015790	Surf1	0.00694016	0.279866	0.257	0.133	1	0.124
ENSMUSG00000050708	Ftl1	0.0579547	0.279519	0.942	0.977	1	-0.035
ENSMUSG00000029713	Gnb2	0.0276644	0.279398	0.784	0.719	1	0.065
ENSMUSG00000032324	Tspan3	0.00642205	0.278866	0.579	0.414	1	0.165
ENSMUSG00000029310	Nudt9	0.00129203	0.278686	0.38	0.195	1	0.185
ENSMUSG00000028692	Akr1a1	0.0068002	0.277699	0.743	0.578	1	0.165
ENSMUSG00000029309	Sparcl1	0.0620503	0.277364	0.819	0.797	1	0.022
ENSMUSG00000063406	Tmed5	0.150833	0.276428	0.281	0.211	1	0.07
ENSMUSG00000029781	Fkbp9	0.0163063	0.276171	0.538	0.43	1	0.108
ENSMUSG00000009563	Tor2a	0.0053764	0.275991	0.269	0.133	1	0.136
ENSMUSG00000037072	Selenof	0.0161944	0.27575	0.836	0.812	1	0.024
ENSMUSG00000058690	Ccser2	0.0164212	0.27545	0.427	0.289	1	0.138
ENSMUSG00000032199	Polr2m	0.051842	0.27544	0.55	0.43	1	0.12
ENSMUSG00000025381	Cnpy2	0.010164	0.27542	0.602	0.461	1	0.141
ENSMUSG00000004105	Angptl2	0.108501	0.275204	0.398	0.305	1	0.093
ENSMUSG00000029722	Agfg2	0.0120229	0.273691	0.263	0.141	1	0.122
ENSMUSG00000063457	Rps15	0.000213853	0.273465	0.977	0.969	1	0.008
ENSMUSG00000062980	Cped1	0.0476411	0.273021	0.421	0.305	1	0.116
ENSMUSG00000037868	Egr2	0.0349209	0.271888	0.222	0.125	1	0.097
ENSMUSG00000032932	Hspa13	0.00890976	0.271792	0.316	0.18	1	0.136
ENSMUSG00000024395	Lims2	0.176786	0.271569	0.292	0.219	1	0.073
ENSMUSG00000052752	Traf7	0.00967553	0.27129	0.17	0.07	1	0.1
ENSMUSG00000029426	Scarb2	0.118056	0.271245	0.474	0.422	1	0.052
ENSMUSG00000003420	Fcgrt	0.0190775	0.271109	0.684	0.555	1	0.129
ENSMUSG00000019467	Arhgef25	0.0377242	0.270706	0.257	0.156	1	0.101
ENSMUSG00000031770	Herpud1	0.0285857	0.270588	0.62	0.5	1	0.12
ENSMUSG00000089762	Ier5l	0.0666146	0.269468	0.386	0.273	1	0.113
ENSMUSG00000033306	Lpp	0.011724	0.269404	0.462	0.312	1	0.15
ENSMUSG00000027166	Dnajc24	0.00281066	0.268991	0.222	0.094	1	0.128
ENSMUSG00000007097	Atp1a2	0.0929375	0.268865	0.485	0.391	1	0.094
ENSMUSG00000057982	Zfp809	0.00243299	0.268859	0.17	0.055	1	0.115
ENSMUSG00000025784	Clec3b	0.146436	0.268859	0.708	0.672	1	0.036
ENSMUSG00000015536	Mocs2	0.0113086	0.268704	0.392	0.25	1	0.142
ENSMUSG00000021186	Fbln5	0.143169	0.267677	0.456	0.391	1	0.065
ENSMUSG00000027999	Pla2g12a	0.00155934	0.267472	0.246	0.094	1	0.152
ENSMUSG00000029563	Foxp2	0.0137784	0.267022	0.304	0.18	1	0.124
ENSMUSG00000021390	Ogn	0.194959	0.266397	0.673	0.602	1	0.071
ENSMUSG00000055024	Ep300	0.129152	0.265547	0.222	0.164	1	0.058
ENSMUSG00000027406	Idh3b	0.217374	0.265471	0.643	0.555	1	0.088
ENSMUSG00000032014	Oaf	0.0278687	0.265372	0.509	0.375	1	0.134
ENSMUSG00000047963	Stbd1	0.0120406	0.265324	0.281	0.156	1	0.125
ENSMUSG00000032698	Lmo2	0.0625349	0.26495	0.287	0.188	1	0.099
ENSMUSG00000040043	Rbms2	0.0859809	0.264147	0.31	0.234	1	0.076
ENSMUSG00000026170	Cyp27a1	0.0521824	0.26407	0.316	0.211	1	0.105
ENSMUSG00000032563	Mrpl3	0.0353983	0.26344	0.269	0.164	1	0.105
ENSMUSG00000027808	Serp1	0.00776985	0.262884	0.474	0.32	1	0.154
ENSMUSG00000016559	H3f3b	0.00476913	0.262488	0.936	0.883	1	0.053
ENSMUSG00000022136	Dnajc3	0.0666568	0.261739	0.538	0.422	1	0.116
ENSMUSG00000009687	Fxyd5	0.109349	0.260317	0.526	0.453	1	0.073
ENSMUSG00000015176	Nolc1	0.00437547	0.259982	0.205	0.086	1	0.119
ENSMUSG00000066687	Zbtb16	0.0208298	0.259651	0.415	0.297	1	0.118
ENSMUSG00000031490	Eif4ebp1	0.117673	0.259463	0.485	0.414	1	0.071
ENSMUSG00000013663	Pten	0.0121018	0.259214	0.538	0.391	1	0.147
ENSMUSG00000000753	Serpinf1	0.108443	0.258387	0.673	0.578	1	0.095
ENSMUSG00000022010	Tsc22d1	0.26141	0.257945	0.55	0.5	1	0.05
ENSMUSG00000004460	Dnajb11	0.0639083	0.257158	0.526	0.406	1	0.12
ENSMUSG00000031353	Rbbp7	0.0176075	0.25655	0.427	0.281	1	0.146
ENSMUSG00000022018	Rgcc	0.501462	0.256255	0.228	0.188	1	0.04
ENSMUSG00000036241	Ube2r2	0.0150997	0.255953	0.538	0.398	1	0.14
ENSMUSG00000022425	Enpp2	0.0401166	0.255241	0.158	0.078	1	0.08
ENSMUSG00000070697	Utp3	0.013446	0.255192	0.263	0.148	1	0.115
ENSMUSG00000030659	Nucb2	0.015698	0.254976	0.31	0.188	1	0.122
ENSMUSG00000021963	Sap18	0.0201604	0.253712	0.585	0.445	1	0.14
ENSMUSG00000021114	Atp6v1d	0.0230104	0.25369	0.368	0.234	1	0.134
ENSMUSG00000046096	Mosmo	0.0503368	0.253032	0.398	0.273	1	0.125
ENSMUSG00000032518	Rpsa	0.00244968	0.252804	0.988	0.984	1	0.004
ENSMUSG00000017491	Rarb	0.000204411	0.252445	0.14	0.016	1	0.124
ENSMUSG00000035686	Thrsp	0.750783	0.251446	0.117	0.109	1	0.008
ENSMUSG00000033538	Casp4	0.00830762	0.251162	0.164	0.062	1	0.102
ENSMUSG00000074656	Eif2s2	0.25277	0.250911	0.784	0.758	1	0.026
ENSMUSG00000051671	Coa6	0.0466983	-0.250535	0.158	0.242	1	-0.084
ENSMUSG00000026999	Nup35	0.00401616	-0.251714	0.082	0.188	1	-0.106
ENSMUSG00000051319	1500011K16Rik	0.0221648	-0.253098	0.456	0.562	1	-0.106
ENSMUSG00000044562	Rasip1	0.071739	-0.253118	0.07	0.133	1	-0.063
ENSMUSG00000037852	Cpe	0.131934	-0.253593	0.152	0.227	1	-0.075
ENSMUSG00000022803	Popdc2	0.34481	-0.254928	0.187	0.227	1	-0.04
ENSMUSG00000071528	Usmg5	0.421144	-0.255044	0.825	0.828	1	-0.003
ENSMUSG00000029135	Fosl2	0.101742	-0.255142	0.164	0.234	1	-0.07
ENSMUSG00000020863	Luc7l3	0.011053	-0.255641	0.211	0.336	1	-0.125
ENSMUSG00000090222	Ifi203-ps	0.0474885	-0.255696	0.058	0.125	1	-0.067
ENSMUSG00000020163	Uqcr11	0.172679	-0.256355	0.936	0.906	1	0.03
ENSMUSG00000052331	Ankrd44	0.385896	-0.256583	0.129	0.156	1	-0.027
ENSMUSG00000042745	Id1	0.795557	-0.257268	0.439	0.43	1	0.009
ENSMUSG00000018845	Unc45b	0.213697	-0.257271	0.135	0.18	1	-0.045
ENSMUSG00000015023	Ddx19a	0.235089	-0.257563	0.082	0.117	1	-0.035
ENSMUSG00000035757	Selenoo	0.00188971	-0.257589	0.023	0.109	1	-0.086
ENSMUSG00000021365	Nedd9	0.336609	-0.257683	0.222	0.25	1	-0.028
ENSMUSG00000097715	Gpr137b-ps	0.00199723	-0.258136	0.023	0.109	1	-0.086
ENSMUSG00000068335	Dok1	0.0592316	-0.260329	0.158	0.234	1	-0.076
ENSMUSG00000021285	Ppp1r13b	0.00252603	-0.260697	0.041	0.141	1	-0.1
ENSMUSG00000030315	Vgll4	0.074478	-0.261304	0.199	0.297	1	-0.098
ENSMUSG00000036564	Ndrg4	0.0226524	-0.261365	0.047	0.117	1	-0.07
ENSMUSG00000054428	Atpif1	0.54826	-0.261925	0.772	0.742	1	0.03
ENSMUSG00000037266	Rsrp1	0.0926691	-0.262173	0.585	0.625	1	-0.04
ENSMUSG00000002100	Mybpc3	0.350002	-0.262739	0.211	0.25	1	-0.039
ENSMUSG00000022214	Dcaf11	0.225828	-0.263241	0.146	0.188	1	-0.042
ENSMUSG00000053617	Sh3pxd2a	0.00447807	-0.263454	0.105	0.227	1	-0.122
ENSMUSG00000041801	Phlda3	0.706399	-0.263566	0.579	0.562	1	0.017
ENSMUSG00000028649	Macf1	0.150133	-0.26419	0.415	0.469	1	-0.054
ENSMUSG00000021373	Cap2	0.00715976	-0.264596	0.047	0.133	1	-0.086
ENSMUSG00000038056	Kmt2c	0.060518	-0.265131	0.24	0.336	1	-0.096
ENSMUSG00000038248	Sobp	0.0107918	-0.265269	0.14	0.25	1	-0.11
ENSMUSG00000020133	2310011J03Rik	0.0594621	-0.265448	0.216	0.305	1	-0.089
ENSMUSG00000021622	Ckmt2	0.204111	-0.26624	0.216	0.273	1	-0.057
ENSMUSG00000055204	Ankrd17	0.141624	-0.266569	0.234	0.297	1	-0.063
ENSMUSG00000021866	Anxa11	0.303168	-0.267048	0.211	0.242	1	-0.031
ENSMUSG00000026872	Zeb2	0.248832	-0.26737	0.357	0.383	1	-0.026
ENSMUSG00000023249	Parp3	0.025512	-0.267503	0.222	0.336	1	-0.114
ENSMUSG00000029467	Atp2a2	0.44815	-0.267654	0.655	0.656	1	-0.001
ENSMUSG00000025034	Trim8	0.00822816	-0.267866	0.105	0.211	1	-0.106
ENSMUSG00000011960	Ccnt1	0.158053	-0.268611	0.193	0.25	1	-0.057
ENSMUSG00000021520	Uqcrb	0.258112	-0.269541	0.977	0.93	1	0.047
ENSMUSG00000036040	Adamtsl2	0.302579	-0.270432	0.363	0.422	1	-0.059
ENSMUSG00000005034	Prkacb	0.0264822	-0.270482	0.187	0.281	1	-0.094
ENSMUSG00000035674	Ndufa3	0.123379	-0.271271	0.602	0.672	1	-0.07
ENSMUSG00000027236	Eif3j1	0.0278545	-0.271495	0.211	0.312	1	-0.101
ENSMUSG00000078784	1810022K09Rik	0.00830767	-0.271664	0.14	0.266	1	-0.126
ENSMUSG00000025971	Maip1	0.00557005	-0.271946	0.111	0.227	1	-0.116
ENSMUSG00000004771	Rab11a	0.0181676	-0.272102	0.257	0.391	1	-0.134
ENSMUSG00000035954	Dock4	0.023357	-0.27243	0.047	0.117	1	-0.07
ENSMUSG00000037347	Chst7	0.0132085	-0.272778	0.058	0.141	1	-0.083
ENSMUSG00000027679	Dnajc19	0.114203	-0.273486	0.515	0.547	1	-0.032
ENSMUSG00000001555	Fkbp10	0.0239811	-0.273656	0.105	0.195	1	-0.09
ENSMUSG00000004562	Arhgef40	0.165408	-0.273988	0.374	0.414	1	-0.04
ENSMUSG00000038886	Man2a2	0.0615239	-0.274874	0.181	0.266	1	-0.085
ENSMUSG00000020108	Ddit4	0.733115	-0.274889	0.474	0.461	1	0.013
ENSMUSG00000025466	Fuom	0.0608897	-0.275287	0.181	0.258	1	-0.077
ENSMUSG00000027408	Cpxm1	0.264293	-0.275305	0.427	0.445	1	-0.018
ENSMUSG00000030417	Pdcd5	0.0782276	-0.276536	0.696	0.719	1	-0.023
ENSMUSG00000034354	Mtmr3	0.00147545	-0.276565	0.105	0.242	1	-0.137
ENSMUSG00000007850	Hnrnph1	0.145443	-0.278005	0.608	0.617	1	-0.009
ENSMUSG00000033400	Agl	0.00626877	-0.278218	0.07	0.172	1	-0.102
ENSMUSG00000036057	Ptpn23	0.0365103	-0.278771	0.07	0.141	1	-0.071
ENSMUSG00000034940	Synrg	0.030751	-0.27905	0.135	0.227	1	-0.092
ENSMUSG00000020857	Nme2	0.012119	-0.279823	0.064	0.148	1	-0.084
ENSMUSG00000059923	Grb2	0.0097606	-0.280209	0.24	0.367	1	-0.127
ENSMUSG00000053477	Tcf4	0.024599	-0.280487	0.725	0.789	1	-0.064
ENSMUSG00000023089	Ndufa5	0.261496	-0.280934	0.848	0.836	1	0.012
ENSMUSG00000021361	Tmem14c	0.0427339	-0.281598	0.52	0.625	1	-0.105
ENSMUSG00000011179	Odc1	0.14581	-0.28205	0.246	0.305	1	-0.059
ENSMUSG00000068921	Dap3	0.180291	-0.282085	0.205	0.25	1	-0.045
ENSMUSG00000055116	Arntl	2.59548e-05	-0.282435	0.006	0.117	0.692266	-0.111
ENSMUSG00000022742	Cpox	0.00123249	-0.282691	0.064	0.18	1	-0.116
ENSMUSG00000025860	Xiap	0.101189	-0.282704	0.234	0.305	1	-0.071
ENSMUSG00000000078	Klf6	0.710799	-0.283134	0.532	0.523	1	0.009
ENSMUSG00000031880	Rrad	0.973501	-0.284104	0.105	0.102	1	0.003
ENSMUSG00000021493	Pdlim7	0.0929991	-0.284244	0.474	0.531	1	-0.057
ENSMUSG00000078670	Fam174b	0.148958	-0.284267	0.064	0.109	1	-0.045
ENSMUSG00000032495	Lrrc2	0.127754	-0.284646	0.076	0.125	1	-0.049
ENSMUSG00000059534	Uqcr10	0.0763909	-0.285592	0.848	0.875	1	-0.027
ENSMUSG00000038803	Ost4	0.0167813	-0.285636	0.784	0.773	1	0.011
ENSMUSG00000116908	AC154232	0.0281771	-0.286163	0.17	0.266	1	-0.096
ENSMUSG00000030785	Cox6a2	0.181846	-0.286853	0.696	0.711	1	-0.015
ENSMUSG00000034412	Tbc1d10a	0.0330243	-0.287364	0.193	0.297	1	-0.104
ENSMUSG00000058600	Rpl30	0.00100032	-0.287594	0.959	0.984	1	-0.025
ENSMUSG00000033237	Arid2	0.0377481	-0.287869	0.164	0.258	1	-0.094
ENSMUSG00000040459	Arglu1	0.219574	-0.289122	0.573	0.586	1	-0.013
ENSMUSG00000033044	Dhrs7c	0.0167352	-0.289206	0.076	0.164	1	-0.088
ENSMUSG00000022122	Ednrb	0.0240806	-0.289587	0.047	0.117	1	-0.07
ENSMUSG00000039103	Nexn	0.0895266	-0.289697	0.31	0.391	1	-0.081
ENSMUSG00000037896	Rcor1	0.0145172	-0.290245	0.117	0.219	1	-0.102
ENSMUSG00000021458	2010111I01Rik	0.0696639	-0.291394	0.363	0.461	1	-0.098
ENSMUSG00000062960	Kdr	0.231758	-0.29159	0.105	0.148	1	-0.043
ENSMUSG00000042594	Sh2b3	0.0213487	-0.291724	0.123	0.219	1	-0.096
ENSMUSG00000004788	Eif2b2	0.0612486	-0.291932	0.14	0.219	1	-0.079
ENSMUSG00000022956	Atp5o	0.123761	-0.294115	0.842	0.852	1	-0.01
ENSMUSG00000037211	Spry1	0.112706	-0.295111	0.52	0.602	1	-0.082
ENSMUSG00000040843	Tiprl	0.0172495	-0.296047	0.327	0.43	1	-0.103
ENSMUSG00000056962	Jmjd6	0.0151011	-0.296331	0.135	0.234	1	-0.099
ENSMUSG00000057236	Rbbp4	0.082992	-0.296357	0.444	0.508	1	-0.064
ENSMUSG00000032024	Clmp	0.107535	-0.296388	0.205	0.273	1	-0.068
ENSMUSG00000038538	Ubn2	0.0202252	-0.298069	0.287	0.398	1	-0.111
ENSMUSG00000002944	Cd36	0.231617	-0.298282	0.193	0.25	1	-0.057
ENSMUSG00000090247	Bloc1s1	0.0815886	-0.298683	0.263	0.336	1	-0.073
ENSMUSG00000015468	Notch4	0.009356	-0.299078	0.029	0.102	1	-0.073
ENSMUSG00000020321	Mdh1	0.740253	-0.299579	0.743	0.688	1	0.055
ENSMUSG00000024007	Ppil1	0.157912	-0.299921	0.146	0.203	1	-0.057
ENSMUSG00000014504	Srp19	0.0928844	-0.300528	0.468	0.523	1	-0.055
ENSMUSG00000000489	Pdgfb	0.034442	-0.300715	0.041	0.102	1	-0.061
ENSMUSG00000001270	Ckb	0.73753	-0.302991	0.696	0.641	1	0.055
ENSMUSG00000069516	Lyz2	0.757117	-0.305283	0.234	0.211	1	0.023
ENSMUSG00000031239	Itm2a	0.342833	-0.30612	0.491	0.477	1	0.014
ENSMUSG00000028648	Ndufs5	0.0637875	-0.306209	0.76	0.766	1	-0.006
ENSMUSG00000027673	Ndufb5	0.0439263	-0.306529	0.784	0.852	1	-0.068
ENSMUSG00000036591	Arhgap21	0.0531313	-0.306683	0.234	0.32	1	-0.086
ENSMUSG00000020717	Pecam1	0.257327	-0.306728	0.14	0.188	1	-0.048
ENSMUSG00000010406	Mrpl52	0.00291992	-0.308499	0.649	0.734	1	-0.085
ENSMUSG00000020936	Nmt1	0.0253789	-0.308915	0.515	0.586	1	-0.071
ENSMUSG00000031502	Col4a1	0.128248	-0.309744	0.719	0.734	1	-0.015
ENSMUSG00000022378	Fam49b	0.0734606	-0.309833	0.082	0.141	1	-0.059
ENSMUSG00000021149	Gtpbp4	0.32592	-0.311139	0.24	0.258	1	-0.018
ENSMUSG00000021756	Il6st	0.197907	-0.312067	0.409	0.445	1	-0.036
ENSMUSG00000027309	4930402H24Rik	0.0511077	-0.316238	0.135	0.219	1	-0.084
ENSMUSG00000022195	6030458C11Rik	0.0194271	-0.316541	0.111	0.203	1	-0.092
ENSMUSG00000026260	Ndufa10	0.756101	-0.317226	0.596	0.555	1	0.041
ENSMUSG00000073702	Rpl31	0.00234357	-0.317857	0.883	0.906	1	-0.023
ENSMUSG00000056501	Cebpb	0.0772188	-0.320538	0.819	0.828	1	-0.009
ENSMUSG00000051495	Irf2bp2	0.141533	-0.321278	0.579	0.586	1	-0.007
ENSMUSG00000045664	Cdc42ep2	0.143677	-0.321743	0.193	0.25	1	-0.057
ENSMUSG00000040152	Thbs1	0.500373	-0.322172	0.24	0.266	1	-0.026
ENSMUSG00000021959	Lats2	0.0242348	-0.322698	0.14	0.234	1	-0.094
ENSMUSG00000028266	Lmo4	0.0850937	-0.322813	0.415	0.461	1	-0.046
ENSMUSG00000025608	Podxl	0.12194	-0.323471	0.076	0.133	1	-0.057
ENSMUSG00000019647	Sema6a	0.0441063	-0.324312	0.152	0.234	1	-0.082
ENSMUSG00000020817	Rabep1	0.120457	-0.324535	0.175	0.234	1	-0.059
ENSMUSG00000028790	Khdrbs1	0.00863578	-0.326365	0.31	0.445	1	-0.135
ENSMUSG00000098274	Rpl24	0.000148786	-0.327917	0.942	0.93	1	0.012
ENSMUSG00000046668	Cxxc5	0.00776503	-0.332085	0.105	0.211	1	-0.106
ENSMUSG00000019966	Kitl	0.413492	-0.332087	0.205	0.234	1	-0.029
ENSMUSG00000030016	Zfp638	0.0161149	-0.332893	0.228	0.328	1	-0.1
ENSMUSG00000034832	Tet3	0.00833418	-0.334015	0.064	0.156	1	-0.092
ENSMUSG00000000957	Mmp14	0.0161801	-0.334617	0.17	0.273	1	-0.103
ENSMUSG00000027533	Fabp5	0.105055	-0.334725	0.199	0.273	1	-0.074
ENSMUSG00000063229	Ldha	0.146	-0.335729	0.713	0.719	1	-0.006
ENSMUSG00000014226	Cacybp	0.00845724	-0.3384	0.462	0.57	1	-0.108
ENSMUSG00000035048	Anapc13	0.039848	-0.338426	0.591	0.648	1	-0.057
ENSMUSG00000048126	Col6a3	0.161658	-0.338615	0.509	0.539	1	-0.03
ENSMUSG00000029761	Cald1	0.111999	-0.342791	0.596	0.602	1	-0.006
ENSMUSG00000004951	Hspb1	0.149721	-0.343682	0.871	0.875	1	-0.004
ENSMUSG00000052748	Swt1	0.561905	-0.345696	0.327	0.328	1	-0.001
ENSMUSG00000034377	Tulp4	0.0371624	-0.346776	0.251	0.352	1	-0.101
ENSMUSG00000020721	Helz	0.0590503	-0.348389	0.117	0.188	1	-0.071
ENSMUSG00000104735	C130075A20Rik	0.0286853	-0.349877	0.099	0.18	1	-0.081
ENSMUSG00000028291	Akirin2	0.00250849	-0.350903	0.257	0.391	1	-0.134
ENSMUSG00000097554	Gm26825	0.450058	-0.35116	0.661	0.633	1	0.028
ENSMUSG00000044285	Gm1821	0.00356676	-0.351498	0.281	0.422	1	-0.141
ENSMUSG00000052957	Gas1	0.858692	-0.351813	0.655	0.57	1	0.085
ENSMUSG00000026074	Map4k4	0.0386886	-0.352882	0.38	0.461	1	-0.081
ENSMUSG00000029838	Ptn	0.558657	-0.353769	0.275	0.234	1	0.041
ENSMUSG00000036782	Klhl13	0.0143626	-0.354277	0.111	0.203	1	-0.092
ENSMUSG00000020577	Tspan13	0.141771	-0.354633	0.082	0.133	1	-0.051
ENSMUSG00000024610	Cd74	0.720653	-0.354822	0.129	0.141	1	-0.012
ENSMUSG00000027962	Vcam1	0.360193	-0.355508	0.404	0.438	1	-0.034
ENSMUSG00000036867	Smad6	0.00400032	-0.357067	0.047	0.141	1	-0.094
ENSMUSG00000020469	Myl7	0.483604	-0.35738	0.339	0.359	1	-0.02
ENSMUSG00000034101	Ctnnd1	0.00304002	-0.357861	0.199	0.328	1	-0.129
ENSMUSG00000021453	Gadd45g	0.517229	-0.358658	0.585	0.516	1	0.069
ENSMUSG00000021027	Ralgapa1	0.0165582	-0.358806	0.175	0.289	1	-0.114
ENSMUSG00000001774	Chordc1	0.00206843	-0.360313	0.181	0.328	1	-0.147
ENSMUSG00000017677	Wsb1	0.0749928	-0.360781	0.333	0.398	1	-0.065
ENSMUSG00000046916	Myct1	0.0074573	-0.361009	0.041	0.125	1	-0.084
ENSMUSG00000068745	Mybphl	0.0634366	-0.36454	0.105	0.18	1	-0.075
ENSMUSG00000074794	Arrdc3	0.731029	-0.36462	0.269	0.273	1	-0.004
ENSMUSG00000028834	Trim63	0.258688	-0.366277	0.111	0.148	1	-0.037
ENSMUSG00000037379	Spon2	0.023162	-0.366681	0.123	0.211	1	-0.088
ENSMUSG00000000359	Rem1	0.0255196	-0.367322	0.292	0.383	1	-0.091
ENSMUSG00000026814	Eng	0.178988	-0.37091	0.392	0.469	1	-0.077
ENSMUSG00000027219	Slc28a2	0.0647002	-0.371067	0.058	0.117	1	-0.059
ENSMUSG00000038717	Atp5l	0.00417743	-0.375385	0.55	0.656	1	-0.106
ENSMUSG00000091478	Gm10039	0.114711	-0.375387	0.573	0.625	1	-0.052
ENSMUSG00000014776	Nol3	0.0757973	-0.375837	0.158	0.219	1	-0.061
ENSMUSG00000050621	Rps27rt	0.0153257	-0.375972	0.468	0.539	1	-0.071
ENSMUSG00000029004	Kmt2e	0.0662767	-0.385525	0.52	0.555	1	-0.035
ENSMUSG00000029238	Clock	0.00342309	-0.38746	0.146	0.273	1	-0.127
ENSMUSG00000020612	Prkar1a	0.00628939	-0.38785	0.626	0.719	1	-0.093
ENSMUSG00000029647	Pan3	0.0929353	-0.388402	0.175	0.242	1	-0.067
ENSMUSG00000045954	Cavin2	0.779905	-0.390812	0.427	0.422	1	0.005
ENSMUSG00000035168	Tanc1	0.000467741	-0.39165	0.058	0.188	1	-0.13
ENSMUSG00000013936	Myl2	0.584627	-0.392653	0.626	0.609	1	0.017
ENSMUSG00000027204	Fbn1	0.0584688	-0.39344	0.439	0.5	1	-0.061
ENSMUSG00000037965	Zc3h7a	0.00837047	-0.396883	0.181	0.305	1	-0.124
ENSMUSG00000069662	Marcks	0.0417054	-0.397331	0.608	0.688	1	-0.08
ENSMUSG00000005054	Cstb	0.0706541	-0.399909	0.433	0.508	1	-0.075
ENSMUSG00000038086	Hspb2	0.0838585	-0.400534	0.17	0.242	1	-0.072
ENSMUSG00000026923	Notch1	0.0837727	-0.404205	0.135	0.203	1	-0.068
ENSMUSG00000022893	Adamts1	0.840386	-0.407157	0.345	0.328	1	0.017
ENSMUSG00000041488	Stx3	7.28963e-05	-0.408906	0.047	0.188	1	-0.141
ENSMUSG00000030317	Timp4	0.232461	-0.411528	0.082	0.125	1	-0.043
ENSMUSG00000019158	Tmem160	0.032458	-0.411745	0.45	0.547	1	-0.097
ENSMUSG00000019970	Sgk1	0.174966	-0.418068	0.415	0.453	1	-0.038
ENSMUSG00000057098	Ebf1	0.0447389	-0.423123	0.515	0.578	1	-0.063
ENSMUSG00000022894	Adamts5	0.218705	-0.434304	0.427	0.438	1	-0.011
ENSMUSG00000060187	Lrrc10	0.448841	-0.438269	0.175	0.211	1	-0.036
ENSMUSG00000029580	Actb	0.00679747	-0.439449	0.947	0.867	1	0.08
ENSMUSG00000028191	Bcl10	0.000456265	-0.440432	0.263	0.414	1	-0.151
ENSMUSG00000025764	Jade1	0.0049184	-0.444324	0.281	0.406	1	-0.125
ENSMUSG00000052146	Rps10	1.8754e-05	-0.444935	0.924	0.945	0.500208	-0.021
ENSMUSG00000031871	Cdh5	0.23845	-0.457963	0.135	0.18	1	-0.045
ENSMUSG00000041378	Cldn5	0.067568	-0.46396	0.047	0.102	1	-0.055
ENSMUSG00000037712	Fermt2	0.00193172	-0.46461	0.673	0.727	1	-0.054
ENSMUSG00000041548	Hspb8	0.00896736	-0.46569	0.152	0.273	1	-0.121
ENSMUSG00000095687	Rnaset2a	0.00577867	-0.469909	0.327	0.438	1	-0.111
ENSMUSG00000015305	Sash1	0.000863637	-0.474534	0.392	0.539	1	-0.147
ENSMUSG00000022037	Clu	0.0358189	-0.481947	0.07	0.141	1	-0.071
ENSMUSG00000056313	Tcim	0.363372	-0.501818	0.281	0.312	1	-0.031
ENSMUSG00000008348	Ubc	0.0267598	-0.506754	0.743	0.789	1	-0.046
ENSMUSG00000048758	Rpl29	0.000709414	-0.516238	0.205	0.352	1	-0.147
ENSMUSG00000062515	Fabp4	0.385308	-0.557329	0.234	0.266	1	-0.032
ENSMUSG00000009013	Dynll1	0.000289894	-0.56599	0.778	0.82	1	-0.042
ENSMUSG00000098178	Gm42418	0.163738	-0.577674	0.936	0.93	1	0.006
ENSMUSG00000029675	Eln	0.0743757	-0.585088	0.322	0.383	1	-0.061
ENSMUSG00000020644	Id2	0.126889	-0.590643	0.251	0.305	1	-0.054
ENSMUSG00000078572	Ndufaf8	3.66681e-05	-0.641525	0.363	0.57	0.978011	-0.207
ENSMUSG00000004098	Col5a3	0.00671856	-0.681553	0.363	0.461	1	-0.098
ENSMUSG00000064357	mt-Atp6	8.07996e-06	-0.696186	0.439	0.617	0.215509	-0.178
ENSMUSG00000023067	Cdkn1a	0.000104936	-0.724682	0.327	0.547	1	-0.22
ENSMUSG00000019997	Ctgf	0.018157	-0.797308	0.462	0.547	1	-0.085
ENSMUSG00000029019	Nppb	0.0398796	-0.801544	0.123	0.211	1	-0.088
ENSMUSG00000028967	Errfi1	0.000810562	-0.833746	0.515	0.617	1	-0.102
ENSMUSG00000044258	Ctla2a	0.0383644	-0.834828	0.094	0.172	1	-0.078
ENSMUSG00000015568	Lpl	0.000301897	-0.846125	0.772	0.805	1	-0.033
ENSMUSG00000106106	CT010467.1	0.000436043	-0.965087	0.579	0.727	1	-0.148
ENSMUSG00000041616	Nppa	0.179247	-1.37234	0.322	0.367	1	-0.045

## Sheet: fibroblasts
				CFZ+atRA	CFZ
geneID	Gene	p_val	avg_log2FC	pct.1	pct.2	p_val_adj	pct.diff
ENSMUSG00000059824	Dbp	0	1.3339	0.645	0.133	0	0.512
ENSMUSG00000024561	Mbd1	0	1.0757	0.592	0.317	0	0.275
ENSMUSG00000066026	Dhrs3	0	1.07562	0.721	0.337	0	0.384
ENSMUSG00000086320	Gm12840	0	0.917722	0.681	0.402	0	0.279
ENSMUSG00000003949	Hlf	0	0.802322	0.443	0.129	0	0.314
ENSMUSG00000003477	Inmt	2.9474e-78	0.795839	0.134	0.063	7.86132e-74	0.071
ENSMUSG00000048490	Nrip1	0	0.792117	0.86	0.654	0	0.206
ENSMUSG00000115338	Pnp	5.47754e-200	0.74746	0.551	0.401	1.46097e-195	0.15
ENSMUSG00000028957	Per3	0	0.635891	0.391	0.125	0	0.266
ENSMUSG00000060143	Gm10076	0	0.609977	0.732	0.505	0	0.227
ENSMUSG00000025511	Tspan4	0	0.604838	0.491	0.245	0	0.246
ENSMUSG00000024975	Pdcd4	9.23771e-175	0.604081	0.568	0.419	2.46388e-170	0.149
ENSMUSG00000024810	Il33	7.04381e-267	0.594354	0.407	0.206	1.87872e-262	0.201
ENSMUSG00000005514	Por	0	0.593339	0.539	0.285	0	0.254
ENSMUSG00000090958	Lrrc32	1.56524e-302	0.589541	0.481	0.258	4.17481e-298	0.223
ENSMUSG00000022389	Tef	0	0.584337	0.455	0.181	0	0.274
ENSMUSG00000044337	Ackr3	6.82673e-168	0.573141	0.557	0.403	1.82083e-163	0.154
ENSMUSG00000069117	Gm10260	0	0.573018	0.893	0.745	0	0.148
ENSMUSG00000040170	Fmo2	6.00335e-206	0.570727	0.508	0.326	1.60121e-201	0.182
ENSMUSG00000018339	Gpx3	2.34726e-197	0.564043	0.88	0.812	6.26062e-193	0.068
ENSMUSG00000021775	Nr1d2	0	0.562926	0.51	0.247	0	0.263
ENSMUSG00000043099	Hic1	0	0.552495	0.419	0.178	0	0.241
ENSMUSG00000019278	Dpep1	2.4175e-120	0.551852	0.688	0.569	6.44796e-116	0.119
ENSMUSG00000020044	Timp3	1.23897e-214	0.548653	0.922	0.85	3.30459e-210	0.072
ENSMUSG00000032712	Resf1	1.29529e-188	0.540725	0.495	0.322	3.4548e-184	0.173
ENSMUSG00000026473	Glul	1.18731e-257	0.527077	0.721	0.53	3.16679e-253	0.191
ENSMUSG00000020427	Igfbp3	4.0404e-65	0.511044	0.399	0.297	1.07765e-60	0.102
ENSMUSG00000027074	Slc43a3	2.30253e-224	0.475472	0.874	0.775	6.14131e-220	0.099
ENSMUSG00000075254	Heg1	1.46068e-216	0.467169	0.667	0.494	3.89592e-212	0.173
ENSMUSG00000001918	Slc1a5	6.3233e-190	0.447994	0.582	0.405	1.68655e-185	0.177
ENSMUSG00000026628	Atf3	1.29983e-37	0.447944	0.386	0.314	3.4669e-33	0.072
ENSMUSG00000028989	Angptl7	1.54417e-24	0.446861	0.257	0.207	4.11862e-20	0.05
ENSMUSG00000046402	Rbp1	1.75587e-236	0.440361	0.972	0.939	4.68327e-232	0.033
ENSMUSG00000034647	Ankrd12	1.96738e-201	0.43833	0.574	0.386	5.24739e-197	0.188
ENSMUSG00000047963	Stbd1	3.35949e-124	0.425618	0.32	0.191	8.96042e-120	0.129
ENSMUSG00000020889	Nr1d1	4.56558e-230	0.424158	0.508	0.3	1.21773e-225	0.208
ENSMUSG00000030256	Bhlhe41	5.52595e-167	0.421747	0.45	0.283	1.47388e-162	0.167
ENSMUSG00000025934	Gsta3	5.32698e-61	0.416479	0.549	0.47	1.42081e-56	0.079
ENSMUSG00000073557	Ppp1r12b	3.73489e-178	0.407005	0.39	0.222	9.9617e-174	0.168
ENSMUSG00000021474	Sfxn1	1.23425e-192	0.392203	0.478	0.294	3.29199e-188	0.184
ENSMUSG00000004791	Pgf	1.24746e-72	0.388835	0.459	0.352	3.32723e-68	0.107
ENSMUSG00000033882	Rbm46	6.08088e-188	0.380765	0.265	0.117	1.62189e-183	0.148
ENSMUSG00000000531	Grasp	3.55783e-138	0.379836	0.453	0.301	9.48946e-134	0.152
ENSMUSG00000046982	Tshz1	6.89293e-136	0.378473	0.442	0.295	1.83848e-131	0.147
ENSMUSG00000017969	Ptgis	7.5237e-162	0.375957	0.81	0.695	2.00672e-157	0.115
ENSMUSG00000046447	Camk2n1	6.20733e-148	0.363169	0.791	0.674	1.65562e-143	0.117
ENSMUSG00000029833	Trim24	2.40518e-116	0.353752	0.299	0.176	6.4151e-112	0.123
ENSMUSG00000021508	Cxcl14	0.000114777	0.353027	0.134	0.118	1	0.016
ENSMUSG00000073490	Ifi207	1.7538e-115	0.350005	0.688	0.561	4.67775e-111	0.127
ENSMUSG00000026701	Prdx6	7.34842e-128	0.347477	0.566	0.424	1.95997e-123	0.142
ENSMUSG00000032698	Lmo2	6.50474e-88	0.346701	0.301	0.194	1.73494e-83	0.107
ENSMUSG00000015243	Abca1	2.23342e-150	0.340541	0.352	0.201	5.95699e-146	0.151
ENSMUSG00000024085	Man2a1	4.48729e-97	0.334448	0.616	0.5	1.19685e-92	0.116
ENSMUSG00000038776	Ephx1	7.52357e-129	0.332609	0.504	0.357	2.00669e-124	0.147
ENSMUSG00000024899	Papss2	7.99711e-116	0.328668	0.299	0.178	2.13299e-111	0.121
ENSMUSG00000057982	Zfp809	4.39463e-184	0.32064	0.248	0.103	1.17214e-179	0.145
ENSMUSG00000018899	Irf1	1.71997e-104	0.320125	0.232	0.126	4.58751e-100	0.106
ENSMUSG00000038156	Spon1	1.77029e-84	0.312368	0.51	0.388	4.72171e-80	0.122
ENSMUSG00000057322	Rpl38	1.06488e-243	0.310932	0.986	0.964	2.84025e-239	0.022
ENSMUSG00000025981	Coq10b	1.03186e-96	0.307223	0.481	0.354	2.75218e-92	0.127
ENSMUSG00000037361	Sf3b6	1.16207e-86	0.304408	0.674	0.578	3.09948e-82	0.096
ENSMUSG00000006369	Fbln1	3.19777e-53	0.301448	0.947	0.913	8.52909e-49	0.034
ENSMUSG00000030096	Slc6a6	5.18322e-129	0.300471	0.247	0.126	1.38247e-124	0.121
ENSMUSG00000029380	Cxcl1	2.80097e-37	0.300209	0.551	0.47	7.47074e-33	0.081
ENSMUSG00000019775	Rgs17	1.4655e-43	0.299067	0.434	0.352	3.90879e-39	0.082
ENSMUSG00000020810	Cygb	1.27356e-160	0.298276	0.977	0.963	3.39684e-156	0.014
ENSMUSG00000030218	Mgp	2.38236e-73	0.296504	0.993	0.991	6.35423e-69	0.002
ENSMUSG00000066687	Zbtb16	2.56878e-100	0.294565	0.527	0.394	6.85145e-96	0.133
ENSMUSG00000050234	Gja4	2.53536e-56	0.29212	0.185	0.112	6.7623e-52	0.073
ENSMUSG00000021906	Oxnad1	2.89384e-86	0.290776	0.342	0.228	7.71846e-82	0.114
ENSMUSG00000029810	Tmem176b	3.17e-21	0.289521	0.367	0.319	8.45501e-17	0.048
ENSMUSG00000036427	Gpi1	3.43529e-106	0.288004	0.674	0.555	9.16262e-102	0.119
ENSMUSG00000020363	Gfpt2	9.42278e-76	0.287407	0.6	0.488	2.51324e-71	0.112
ENSMUSG00000024164	C3	1.46051e-39	0.284672	0.453	0.372	3.89546e-35	0.081
ENSMUSG00000028495	Rps6	3.76842e-131	0.283707	0.874	0.793	1.00511e-126	0.081
ENSMUSG00000004558	Ndrg2	1.16217e-90	0.28309	0.74	0.635	3.09974e-86	0.105
ENSMUSG00000031451	Gas6	1.14921e-25	0.282726	0.671	0.62	3.06518e-21	0.051
ENSMUSG00000027656	Wisp2	8.96329e-22	0.279981	0.135	0.096	2.39069e-17	0.039
ENSMUSG00000008384	Sertad1	1.66785e-67	0.276917	0.31	0.214	4.4485e-63	0.096
ENSMUSG00000004105	Angptl2	2.32231e-58	0.276843	0.626	0.537	6.19407e-54	0.089
ENSMUSG00000022018	Rgcc	1.23996e-71	0.276368	0.132	0.063	3.30723e-67	0.069
ENSMUSG00000101939	Gm28438	2.55273e-96	0.27508	0.459	0.329	6.80865e-92	0.13
ENSMUSG00000027996	Sfrp2	1.66642e-32	0.270109	0.178	0.123	4.44467e-28	0.055
ENSMUSG00000035828	Pim3	2.20276e-65	0.268844	0.438	0.332	5.8752e-61	0.106
ENSMUSG00000028603	Scp2	8.48874e-91	0.268647	0.617	0.498	2.26412e-86	0.119
ENSMUSG00000016559	H3f3b	8.89783e-199	0.267579	0.996	0.99	2.37323e-194	0.006
ENSMUSG00000084319	Tpt1-ps3	2.27084e-129	0.267474	0.295	0.161	6.0568e-125	0.134
ENSMUSG00000021390	Ogn	4.6544e-58	0.265603	0.915	0.886	1.24142e-53	0.029
ENSMUSG00000054717	Hmgb2	7.10838e-77	0.264493	0.45	0.335	1.89595e-72	0.115
ENSMUSG00000032336	Nptn	2.76714e-103	0.264252	0.756	0.648	7.38052e-99	0.108
ENSMUSG00000033307	Mif	1.65736e-78	0.261176	0.672	0.562	4.42052e-74	0.11
ENSMUSG00000062997	Rpl35	1.25309e-188	0.260597	0.983	0.966	3.34223e-184	0.017
ENSMUSG00000041757	Plekha6	8.30659e-70	0.259237	0.528	0.421	2.21553e-65	0.107
ENSMUSG00000049091	Sephs2	9.80096e-83	0.255347	0.253	0.153	2.61411e-78	0.1
ENSMUSG00000047867	Gimap6	8.1651e-69	0.252152	0.275	0.18	2.1778e-64	0.095
ENSMUSG00000025784	Clec3b	4.22517e-81	0.251398	0.967	0.959	1.12694e-76	0.008
ENSMUSG00000038400	Pmepa1	3.75322e-100	0.251076	0.954	0.91	1.00106e-95	0.044
ENSMUSG00000040711	Sh3pxd2b	2.62469e-94	-0.250383	0.11	0.207	7.00057e-90	-0.097
ENSMUSG00000045962	Wnk1	4.84457e-55	-0.251369	0.535	0.598	1.29214e-50	-0.063
ENSMUSG00000003847	Nfat5	4.72782e-51	-0.251647	0.35	0.43	1.261e-46	-0.08
ENSMUSG00000027533	Fabp5	1.18287e-31	-0.253599	0.208	0.266	3.15494e-27	-0.058
ENSMUSG00000025034	Trim8	3.45666e-88	-0.25789	0.136	0.234	9.21959e-84	-0.098
ENSMUSG00000044285	Gm1821	1.18492e-58	-0.259975	0.379	0.457	3.16041e-54	-0.078
ENSMUSG00000058756	Thra	8.3372e-68	-0.26179	0.53	0.605	2.2237e-63	-0.075
ENSMUSG00000098178	Gm42418	3.6938e-83	-0.262773	0.929	0.958	9.8521e-79	-0.029
ENSMUSG00000008348	Ubc	5.69501e-75	-0.263289	0.815	0.848	1.51897e-70	-0.033
ENSMUSG00000028266	Lmo4	2.03885e-42	-0.268486	0.553	0.607	5.43803e-38	-0.054
ENSMUSG00000015341	Golga7	4.84629e-67	-0.269233	0.387	0.475	1.2926e-62	-0.088
ENSMUSG00000078190	Dnm3os	4.75674e-67	-0.269425	0.133	0.215	1.26872e-62	-0.082
ENSMUSG00000041773	Enc1	6.21328e-76	-0.270025	0.125	0.212	1.65721e-71	-0.087
ENSMUSG00000026077	Npas2	2.29026e-221	-0.272583	0.011	0.112	6.10858e-217	-0.101
ENSMUSG00000038244	Mical2	5.53415e-54	-0.272946	0.223	0.303	1.47607e-49	-0.08
ENSMUSG00000043496	Tril	8.4289e-76	-0.273542	0.192	0.287	2.24816e-71	-0.095
ENSMUSG00000030189	Ybx3	6.28875e-83	-0.27385	0.73	0.775	1.67734e-78	-0.045
ENSMUSG00000052593	Adam17	9.26834e-69	-0.275888	0.28	0.372	2.47205e-64	-0.092
ENSMUSG00000046768	Rhoj	1.13794e-106	-0.277499	0.816	0.872	3.0351e-102	-0.056
ENSMUSG00000027712	Anxa5	1.43679e-171	-0.280846	0.944	0.96	3.83221e-167	-0.016
ENSMUSG00000040459	Arglu1	8.80903e-65	-0.281875	0.655	0.714	2.34955e-60	-0.059
ENSMUSG00000049751	Rpl36al	8.03137e-84	-0.285835	0.499	0.586	2.14213e-79	-0.087
ENSMUSG00000048126	Col6a3	1.56818e-74	-0.286335	0.719	0.787	4.18266e-70	-0.068
ENSMUSG00000031503	Col4a2	1.10907e-53	-0.287389	0.65	0.706	2.95811e-49	-0.056
ENSMUSG00000037712	Fermt2	1.10676e-91	-0.287468	0.714	0.765	2.95196e-87	-0.051
ENSMUSG00000039405	Prss23	8.15977e-62	-0.289	0.225	0.313	2.17638e-57	-0.088
ENSMUSG00000026385	Dbi	5.82254e-82	-0.28909	0.755	0.802	1.55299e-77	-0.047
ENSMUSG00000004562	Arhgef40	1.95371e-78	-0.291024	0.459	0.554	5.21092e-74	-0.095
ENSMUSG00000014226	Cacybp	1.63395e-79	-0.291068	0.39	0.484	4.35807e-75	-0.094
ENSMUSG00000026872	Zeb2	2.35062e-70	-0.291158	0.509	0.596	6.26957e-66	-0.087
ENSMUSG00000028339	Col15a1	5.95351e-109	-0.293217	0.878	0.921	1.58792e-104	-0.043
ENSMUSG00000067158	Col4a4	4.21401e-67	-0.296769	0.349	0.443	1.12396e-62	-0.094
ENSMUSG00000026043	Col3a1	3.3663e-168	-0.297333	0.977	0.993	8.97859e-164	-0.016
ENSMUSG00000001493	Meox1	1.09012e-41	-0.300821	0.261	0.334	2.90758e-37	-0.073
ENSMUSG00000052146	Rps10	9.52654e-178	-0.301858	0.932	0.941	2.54092e-173	-0.009
ENSMUSG00000103931	Gm36962	1.51179e-82	-0.302549	0.15	0.247	4.03226e-78	-0.097
ENSMUSG00000027955	Fam198b	2.13305e-67	-0.304305	0.502	0.588	5.68926e-63	-0.086
ENSMUSG00000030208	Emp1	2.39631e-90	-0.305614	0.706	0.773	6.39143e-86	-0.067
ENSMUSG00000036040	Adamtsl2	1.13772e-42	-0.309742	0.451	0.513	3.03453e-38	-0.062
ENSMUSG00000023830	Igf2r	3.50071e-77	-0.313128	0.398	0.496	9.33709e-73	-0.098
ENSMUSG00000027800	Tm4sf1	5.99902e-83	-0.31378	0.607	0.686	1.60006e-78	-0.079
ENSMUSG00000026074	Map4k4	5.48812e-81	-0.316564	0.461	0.559	1.46379e-76	-0.098
ENSMUSG00000092274	Neat1	7.58429e-72	-0.319398	0.702	0.761	2.02288e-67	-0.059
ENSMUSG00000042745	Id1	1.1067e-33	-0.319703	0.425	0.479	2.9518e-29	-0.054
ENSMUSG00000074676	Foxs1	2.51851e-139	-0.326498	0.058	0.16	6.71738e-135	-0.102
ENSMUSG00000029238	Clock	1.87164e-117	-0.330285	0.211	0.335	4.99205e-113	-0.124
ENSMUSG00000001506	Col1a1	1.79146e-212	-0.333056	0.972	0.985	4.77819e-208	-0.013
ENSMUSG00000095687	Rnaset2a	2.19407e-96	-0.333626	0.364	0.474	5.85201e-92	-0.11
ENSMUSG00000009013	Dynll1	5.06583e-208	-0.335051	0.931	0.951	1.35116e-203	-0.02
ENSMUSG00000025764	Jade1	1.60952e-86	-0.335594	0.463	0.551	4.29292e-82	-0.088
ENSMUSG00000104687	Gm42899	9.72828e-119	-0.338526	0.156	0.276	2.59473e-114	-0.12
ENSMUSG00000104735	C130075A20Rik	1.62144e-129	-0.339368	0.155	0.282	4.32469e-125	-0.127
ENSMUSG00000031965	Tbx20	7.40908e-89	-0.341502	0.676	0.738	1.97615e-84	-0.062
ENSMUSG00000052957	Gas1	1.33462e-80	-0.346052	0.892	0.904	3.55969e-76	-0.012
ENSMUSG00000051495	Irf2bp2	1.23686e-140	-0.346129	0.755	0.826	3.29895e-136	-0.071
ENSMUSG00000021458	2010111I01Rik	8.03694e-96	-0.350729	0.381	0.487	2.14361e-91	-0.106
ENSMUSG00000031538	Plat	2.24705e-102	-0.354276	0.296	0.415	5.99332e-98	-0.119
ENSMUSG00000028195	Cyr61	1.01051e-28	-0.360051	0.621	0.654	2.69524e-24	-0.033
ENSMUSG00000034751	Mast4	1.06533e-119	-0.369582	0.503	0.615	2.84145e-115	-0.112
ENSMUSG00000027832	Ptx3	0.00276051	-0.380373	0.114	0.125	1	-0.011
ENSMUSG00000055116	Arntl	0	-0.384168	0.016	0.165	0	-0.149
ENSMUSG00000054364	Rhob	2.42265e-203	-0.384751	0.948	0.968	6.46168e-199	-0.02
ENSMUSG00000032024	Clmp	3.55301e-139	-0.393698	0.283	0.423	9.47658e-135	-0.14
ENSMUSG00000067780	Pi15	5.34053e-107	-0.398397	0.258	0.375	1.42443e-102	-0.117
ENSMUSG00000017677	Wsb1	1.93262e-149	-0.398819	0.334	0.485	5.15468e-145	-0.151
ENSMUSG00000001270	Ckb	5.04739e-158	-0.406877	0.721	0.808	1.34624e-153	-0.087
ENSMUSG00000000567	Sox9	6.17754e-106	-0.407062	0.425	0.544	1.64767e-101	-0.119
ENSMUSG00000028214	Gem	1.06083e-61	-0.420622	0.504	0.585	2.82946e-57	-0.081
ENSMUSG00000029580	Actb	0	-0.428281	1	1	0	0
ENSMUSG00000031502	Col4a1	3.14068e-153	-0.436293	0.846	0.897	8.37683e-149	-0.051
ENSMUSG00000022894	Adamts5	5.88643e-80	-0.437578	0.615	0.678	1.57003e-75	-0.063
ENSMUSG00000000957	Mmp14	4.51406e-187	-0.452617	0.242	0.406	1.20399e-182	-0.164
ENSMUSG00000027204	Fbn1	2.17838e-210	-0.482974	0.62	0.751	5.81018e-206	-0.131
ENSMUSG00000069662	Marcks	3.4332e-202	-0.485391	0.756	0.84	9.15704e-198	-0.084
ENSMUSG00000065037	Rn7sk	4.22041e-189	-0.486088	0.181	0.337	1.12567e-184	-0.156
ENSMUSG00000064357	mt-Atp6	3.72834e-235	-0.499191	0.549	0.683	9.94424e-231	-0.134
ENSMUSG00000037379	Spon2	2.37449e-176	-0.501804	0.169	0.321	6.33324e-172	-0.152
ENSMUSG00000106106	CT010467.1	1.99597e-166	-0.521541	0.54	0.694	5.32365e-162	-0.154
ENSMUSG00000037211	Spry1	2.67946e-161	-0.526508	0.618	0.722	7.14665e-157	-0.104
ENSMUSG00000040152	Thbs1	1.2884e-97	-0.533886	0.252	0.371	3.43641e-93	-0.119
ENSMUSG00000015305	Sash1	0	-0.604558	0.431	0.638	0	-0.207
ENSMUSG00000028967	Errfi1	0	-0.779215	0.688	0.808	0	-0.12
ENSMUSG00000029675	Eln	4.04941e-259	-0.791407	0.331	0.519	1.08006e-254	-0.188
ENSMUSG00000015568	Lpl	5.181e-292	-0.80395	0.826	0.883	1.38188e-287	-0.057
ENSMUSG00000019997	Ctgf	4.33943e-176	-0.817521	0.561	0.688	1.15741e-171	-0.127
ENSMUSG00000023067	Cdkn1a	0	-0.828905	0.366	0.606	0	-0.24
ENSMUSG00000004098	Col5a3	0	-0.948587	0.45	0.7	0	-0.25

## Sheet: endothelial cells
				CFZ+atRA	CFZ
geneID	Gene	p_val	avg_log2FC	pct.1	pct.2	p_val_adj	pct.diff
ENSMUSG00000063415	Cyp26b1	0	3.74989	0.851	0.102	0	0.749
ENSMUSG00000068079	Tcf15	5.36197e-162	1.35776	0.889	0.618	1.43014e-157	0.271
ENSMUSG00000115338	Pnp	1.22757e-122	1.17696	0.829	0.549	3.27418e-118	0.28
ENSMUSG00000048490	Nrip1	1.87593e-67	1.06024	0.425	0.171	5.00349e-63	0.254
ENSMUSG00000066026	Dhrs3	2.92193e-74	0.937586	0.638	0.358	7.79337e-70	0.28
ENSMUSG00000003541	Ier3	1.32363e-33	0.909243	0.487	0.295	3.53039e-29	0.192
ENSMUSG00000028776	Tinagl1	2.92166e-41	0.680673	0.708	0.524	7.79264e-37	0.184
ENSMUSG00000020077	Srgn	4.13553e-48	0.628273	0.854	0.718	1.10303e-43	0.136
ENSMUSG00000041120	Nbl1	9.25135e-24	0.618302	0.247	0.117	2.46752e-19	0.13
ENSMUSG00000037820	Tgm2	5.21953e-29	0.609709	0.359	0.193	1.39215e-24	0.166
ENSMUSG00000001552	Jup	3.55385e-37	0.577295	0.745	0.564	9.47884e-33	0.181
ENSMUSG00000038007	Acer2	1.86286e-25	0.570746	0.415	0.251	4.96862e-21	0.164
ENSMUSG00000056820	Tsnax	3.87698e-22	0.566615	0.343	0.201	1.03407e-17	0.142
ENSMUSG00000059824	Dbp	6.37121e-33	0.55882	0.15	0.036	1.69933e-28	0.114
ENSMUSG00000060143	Gm10076	9.93688e-30	0.545295	0.518	0.335	2.65036e-25	0.183
ENSMUSG00000046447	Camk2n1	3.84105e-25	0.54172	0.195	0.077	1.02449e-20	0.118
ENSMUSG00000076431	Sox4	1.53636e-22	0.539266	0.342	0.193	4.09778e-18	0.149
ENSMUSG00000045377	Tmem88	4.5489e-27	0.538872	0.458	0.283	1.21328e-22	0.175
ENSMUSG00000050556	Kcnb1	1.63664e-21	0.531091	0.299	0.164	4.36525e-17	0.135
ENSMUSG00000040652	Oaz2	5.49672e-23	0.502812	0.376	0.221	1.46609e-18	0.155
ENSMUSG00000020044	Timp3	2.78683e-36	0.48873	0.952	0.894	7.43303e-32	0.058
ENSMUSG00000030103	Bhlhe40	1.38673e-19	0.47783	0.314	0.181	3.69868e-15	0.133
ENSMUSG00000024778	Fas	6.07835e-18	0.469306	0.486	0.347	1.62122e-13	0.139
ENSMUSG00000003039	Fam32a	1.15963e-21	0.466659	0.391	0.242	3.09298e-17	0.149
ENSMUSG00000024561	Mbd1	3.78218e-12	0.458477	0.22	0.131	1.00878e-07	0.089
ENSMUSG00000001288	Rarg	9.77511e-21	0.454326	0.203	0.092	2.60722e-16	0.111
ENSMUSG00000000531	Grasp	5.75172e-16	0.449311	0.396	0.272	1.5341e-11	0.124
ENSMUSG00000069117	Gm10260	3.41361e-23	0.437391	0.655	0.503	9.10478e-19	0.152
ENSMUSG00000030647	Ndufc2	1.91395e-20	0.434317	0.648	0.505	5.1049e-16	0.143
ENSMUSG00000022018	Rgcc	6.78735e-30	0.426368	0.967	0.944	1.81032e-25	0.023
ENSMUSG00000021596	Mctp1	1.97581e-19	0.418565	0.164	0.067	5.26988e-15	0.097
ENSMUSG00000026463	Atp2b4	2.14609e-11	0.415779	0.265	0.175	5.72406e-07	0.09
ENSMUSG00000016344	Ppdpf	8.44182e-16	0.40795	0.26	0.15	2.2516e-11	0.11
ENSMUSG00000056091	St3gal5	1.02358e-14	0.399781	0.174	0.086	2.73008e-10	0.088
ENSMUSG00000056492	Adgrf5	1.03557e-26	0.395459	0.904	0.813	2.76207e-22	0.091
ENSMUSG00000060591	Ifitm2	1.17604e-30	0.391771	0.962	0.923	3.13674e-26	0.039
ENSMUSG00000074272	Ceacam1	7.88019e-13	0.388847	0.37	0.259	2.1018e-08	0.111
ENSMUSG00000039004	Bmp6	5.88122e-14	0.375313	0.22	0.124	1.56864e-09	0.096
ENSMUSG00000020439	Smtn	8.90627e-15	0.374084	0.266	0.158	2.37548e-10	0.108
ENSMUSG00000035686	Thrsp	2.04798e-15	0.369217	0.586	0.446	5.46238e-11	0.14
ENSMUSG00000021701	Plk2	1.19107e-13	0.367944	0.457	0.328	3.17681e-09	0.129
ENSMUSG00000071379	Hpcal1	4.29188e-13	0.357986	0.402	0.285	1.14473e-08	0.117
ENSMUSG00000030218	Mgp	0.000113128	0.357301	0.208	0.154	1	0.054
ENSMUSG00000101939	Gm28438	3.14402e-15	0.357227	0.252	0.141	8.38574e-11	0.111
ENSMUSG00000034881	Tbxa2r	7.14897e-17	0.355725	0.132	0.051	1.90677e-12	0.081
ENSMUSG00000034936	Arl4d	2.72481e-10	0.354735	0.219	0.136	7.2676e-06	0.083
ENSMUSG00000025608	Podxl	1.2126e-16	0.354151	0.671	0.54	3.23425e-12	0.131
ENSMUSG00000091971	Hspa1a	9.61853e-05	0.352447	0.481	0.428	1	0.053
ENSMUSG00000004044	Cavin1	4.1365e-18	0.352282	0.787	0.699	1.10329e-13	0.088
ENSMUSG00000064363	mt-Nd4	1.13926e-23	0.351669	0.923	0.866	3.03862e-19	0.057
ENSMUSG00000037664	Cdkn1c	6.55147e-07	0.347134	0.572	0.497	0.0174741	0.075
ENSMUSG00000031442	Mcf2l	1.36993e-18	0.345067	0.81	0.684	3.65387e-14	0.126
ENSMUSG00000028996	Rbp7	2.37582e-10	0.343177	0.557	0.441	6.33679e-06	0.116
ENSMUSG00000031838	Ifi30	3.062e-10	0.343067	0.163	0.092	8.16697e-06	0.071
ENSMUSG00000030096	Slc6a6	8.73034e-10	0.342944	0.438	0.339	2.32856e-05	0.099
ENSMUSG00000056708	Ier5	1.26775e-07	0.342162	0.328	0.248	0.00338134	0.08
ENSMUSG00000064345	mt-Nd2	1.61557e-28	0.337725	0.953	0.895	4.30905e-24	0.058
ENSMUSG00000059895	Ptp4a3	2.26962e-12	0.337007	0.665	0.558	6.05353e-08	0.107
ENSMUSG00000020101	Vsir	9.32212e-13	0.333045	0.157	0.079	2.48639e-08	0.078
ENSMUSG00000038729	Akap2	1.96917e-11	0.330698	0.255	0.163	5.25217e-07	0.092
ENSMUSG00000018217	Pmp22	5.58693e-08	0.328475	0.219	0.147	0.00149015	0.072
ENSMUSG00000024222	Fkbp5	1.60744e-11	0.32526	0.3	0.198	4.28737e-07	0.102
ENSMUSG00000045193	Cirbp	2.4913e-11	0.320314	0.347	0.239	6.64478e-07	0.108
ENSMUSG00000026895	Ndufa8	8.58921e-13	0.3197	0.568	0.459	2.29092e-08	0.109
ENSMUSG00000075254	Heg1	3.5146e-09	0.314973	0.412	0.314	9.37414e-05	0.098
ENSMUSG00000061353	Cxcl12	2.66353e-11	0.313033	0.882	0.811	7.10415e-07	0.071
ENSMUSG00000040170	Fmo2	7.00955e-07	0.311832	0.163	0.106	0.0186959	0.057
ENSMUSG00000043505	Gimap5	5.58416e-11	0.311593	0.231	0.143	1.48941e-06	0.088
ENSMUSG00000003549	Ercc1	1.08429e-08	0.310845	0.224	0.149	0.000289203	0.075
ENSMUSG00000058173	Smco4	1.05926e-08	0.310791	0.634	0.547	0.000282525	0.087
ENSMUSG00000063060	Sox7	3.92973e-08	0.309493	0.242	0.167	0.00104814	0.075
ENSMUSG00000066687	Zbtb16	4.2412e-09	0.309053	0.193	0.121	0.000113121	0.072
ENSMUSG00000027500	Stmn2	1.51441e-07	0.303157	0.178	0.114	0.00403923	0.064
ENSMUSG00000026678	Rgs5	0.0954707	0.302686	0.112	0.096	1	0.016
ENSMUSG00000028957	Per3	1.25893e-11	0.301715	0.164	0.088	3.35781e-07	0.076
ENSMUSG00000064367	mt-Nd5	1.05879e-11	0.299669	0.654	0.535	2.82399e-07	0.119
ENSMUSG00000079018	Ly6c1	5.24803e-16	0.298577	0.954	0.945	1.39975e-11	0.009
ENSMUSG00000044337	Ackr3	5.10635e-08	0.297971	0.497	0.41	0.00136197	0.087
ENSMUSG00000085151	1110018N20Rik	1.55392e-09	0.295374	0.169	0.099	4.14463e-05	0.07
ENSMUSG00000053113	Socs3	0.000273517	0.295189	0.234	0.183	1	0.051
ENSMUSG00000032712	Resf1	7.73535e-06	0.29259	0.259	0.194	0.206317	0.065
ENSMUSG00000020427	Igfbp3	7.21537e-05	0.291038	0.346	0.283	1	0.063
ENSMUSG00000000088	Cox5a	4.0302e-09	0.288721	0.52	0.42	0.000107494	0.1
ENSMUSG00000029648	Flt1	3.31118e-10	0.28775	0.89	0.854	8.83158e-06	0.036
ENSMUSG00000041261	Car8	2.62618e-08	0.285851	0.324	0.236	0.000700455	0.088
ENSMUSG00000022941	Ripply3	4.61481e-09	0.284685	0.16	0.094	0.000123086	0.066
ENSMUSG00000022634	Yaf2	2.30032e-08	0.284609	0.211	0.139	0.000613541	0.072
ENSMUSG00000030522	Mtmr10	1.33711e-08	0.28144	0.156	0.093	0.000356634	0.063
ENSMUSG00000029455	Aldh2	4.71393e-06	0.279055	0.425	0.356	0.12573	0.069
ENSMUSG00000033307	Mif	3.0645e-07	0.278456	0.373	0.295	0.00817364	0.078
ENSMUSG00000043391	2510009E07Rik	1.22262e-11	0.27806	0.108	0.047	3.26098e-07	0.061
ENSMUSG00000043099	Hic1	3.27211e-11	0.275787	0.124	0.059	8.72737e-07	0.065
ENSMUSG00000027678	Ncoa3	9.81843e-11	0.274475	0.489	0.377	2.61877e-06	0.112
ENSMUSG00000031987	Egln1	3.87932e-09	0.272855	0.378	0.28	0.000103469	0.098
ENSMUSG00000021134	Srsf5	3.25016e-13	0.272293	0.82	0.716	8.66884e-09	0.104
ENSMUSG00000035953	Pip4p1	4.74581e-07	0.271535	0.226	0.159	0.012658	0.067
ENSMUSG00000027074	Slc43a3	3.25943e-08	0.271129	0.596	0.498	0.000869354	0.098
ENSMUSG00000037465	Klf10	1.34771e-07	0.270632	0.131	0.077	0.0035946	0.054
ENSMUSG00000022010	Tsc22d1	1.99277e-08	0.2697	0.647	0.562	0.000531512	0.085
ENSMUSG00000075706	Gpx4	1.65349e-09	0.26964	0.645	0.544	4.4102e-05	0.101
ENSMUSG00000017707	Serinc3	3.62396e-12	0.266802	0.795	0.701	9.66583e-08	0.094
ENSMUSG00000052837	Junb	0.00422345	0.264115	0.516	0.468	1	0.048
ENSMUSG00000031217	Efnb1	2.47589e-07	0.263828	0.376	0.288	0.0066037	0.088
ENSMUSG00000024772	Ehd1	3.48261e-08	0.263367	0.635	0.539	0.000928882	0.096
ENSMUSG00000007817	Zmiz1	1.51778e-08	0.263188	0.37	0.276	0.000404823	0.094
ENSMUSG00000026628	Atf3	0.910596	0.262943	0.14	0.142	1	-0.002
ENSMUSG00000064341	mt-Nd1	1.0358e-18	0.262227	0.944	0.899	2.76269e-14	0.045
ENSMUSG00000030980	Knop1	8.50542e-06	0.261266	0.274	0.21	0.226856	0.064
ENSMUSG00000029722	Agfg2	6.99532e-08	0.260159	0.143	0.084	0.00186579	0.059
ENSMUSG00000095098	Ccdc85b	2.07893e-10	0.260128	0.302	0.202	5.54493e-06	0.1
ENSMUSG00000020641	Rsad2	1.13203e-05	0.257385	0.298	0.228	0.301936	0.07
ENSMUSG00000066571	4931406P16Rik	2.92634e-10	0.256753	0.664	0.575	7.80513e-06	0.089
ENSMUSG00000028495	Rps6	4.7401e-08	0.25439	0.682	0.59	0.00126428	0.092
ENSMUSG00000028766	Alpl	3.09906e-06	0.253967	0.115	0.069	0.0826582	0.046
ENSMUSG00000018899	Irf1	7.12306e-07	0.253108	0.263	0.193	0.0189986	0.07
ENSMUSG00000032035	Ets1	5.84208e-05	-0.251693	0.504	0.539	1	-0.035
ENSMUSG00000026034	Clk1	1.01157e-05	-0.251841	0.492	0.542	0.269806	-0.05
ENSMUSG00000007476	Lrrc8a	3.23594e-07	-0.252393	0.629	0.691	0.00863089	-0.062
ENSMUSG00000115801	AC160336.1	0.00156623	-0.252723	0.725	0.734	1	-0.009
ENSMUSG00000042116	Vwa1	1.71797e-05	-0.257078	0.146	0.2	0.458218	-0.054
ENSMUSG00000054364	Rhob	5.931e-07	-0.257799	0.678	0.713	0.0158192	-0.035
ENSMUSG00000021823	Vcl	3.45797e-05	-0.259992	0.171	0.223	0.92231	-0.052
ENSMUSG00000020580	Rock2	8.92314e-05	-0.260964	0.357	0.408	1	-0.051
ENSMUSG00000068270	Shroom4	1.02673e-06	-0.261065	0.098	0.153	0.0273849	-0.055
ENSMUSG00000021903	Galnt15	1.09284e-05	-0.262843	0.12	0.174	0.291481	-0.054
ENSMUSG00000054404	Slfn5	3.57419e-07	-0.262988	0.688	0.727	0.00953309	-0.039
ENSMUSG00000020288	Ahsa2	1.89152e-06	-0.266054	0.086	0.138	0.0504506	-0.052
ENSMUSG00000027217	Tspan18	4.12132e-07	-0.271693	0.114	0.176	0.0109924	-0.062
ENSMUSG00000008348	Ubc	7.71792e-09	-0.272993	0.73	0.755	0.000205852	-0.025
ENSMUSG00000027219	Slc28a2	1.12203e-05	-0.273248	0.368	0.424	0.299267	-0.056
ENSMUSG00000033577	Myo6	1.32349e-06	-0.273325	0.275	0.348	0.0353	-0.073
ENSMUSG00000050919	Zfp366	6.39129e-05	-0.273873	0.135	0.182	1	-0.047
ENSMUSG00000108912	E230020D15Rik	9.64031e-06	-0.274692	0.067	0.11	0.257126	-0.043
ENSMUSG00000104388	Gm37033	8.91165e-06	-0.275602	0.284	0.347	0.237692	-0.063
ENSMUSG00000024427	Spry4	3.6559e-05	-0.276705	0.1	0.146	0.975101	-0.046
ENSMUSG00000010476	Ebf3	1.11868e-06	-0.277146	0.088	0.141	0.0298375	-0.053
ENSMUSG00000030123	Plxnd1	6.2955e-08	-0.278091	0.483	0.553	0.00167914	-0.07
ENSMUSG00000049751	Rpl36al	4.42532e-06	-0.28046	0.245	0.308	0.118032	-0.063
ENSMUSG00000103808	Gm37060	1.15357e-05	-0.283811	0.223	0.285	0.30768	-0.062
ENSMUSG00000067925	Rtl8a	7.58641e-05	-0.284334	0.261	0.313	1	-0.052
ENSMUSG00000058672	Tubb2a	6.61693e-05	-0.286735	0.278	0.332	1	-0.054
ENSMUSG00000029761	Cald1	1.41327e-05	-0.287069	0.395	0.446	0.376946	-0.051
ENSMUSG00000030157	Clec2d	2.54302e-08	-0.288275	0.435	0.513	0.000678274	-0.078
ENSMUSG00000053907	Mat2a	6.40216e-07	-0.288923	0.36	0.433	0.0170758	-0.073
ENSMUSG00000022462	Slc38a2	1.03489e-07	-0.290425	0.409	0.483	0.00276025	-0.074
ENSMUSG00000027533	Fabp5	2.05512e-11	-0.292623	0.787	0.822	5.48141e-07	-0.035
ENSMUSG00000062960	Kdr	2.16739e-13	-0.294212	0.709	0.777	5.78086e-09	-0.068
ENSMUSG00000090272	Mndal	1.22518e-07	-0.296629	0.656	0.694	0.00326781	-0.038
ENSMUSG00000038393	Txnip	3.79934e-14	-0.300127	0.902	0.925	1.01336e-09	-0.023
ENSMUSG00000029004	Kmt2e	4.27538e-08	-0.302101	0.355	0.437	0.00114033	-0.082
ENSMUSG00000022475	Hdac7	7.83507e-06	-0.303508	0.289	0.354	0.208977	-0.065
ENSMUSG00000090222	Ifi203-ps	9.12819e-12	-0.304651	0.614	0.697	2.43467e-07	-0.083
ENSMUSG00000000275	Trim25	3.70671e-06	-0.307571	0.245	0.308	0.0988655	-0.063
ENSMUSG00000022799	Arhgap31	7.72231e-13	-0.309517	0.721	0.776	2.05969e-08	-0.055
ENSMUSG00000025980	Hspd1	1.29003e-07	-0.31103	0.171	0.243	0.00344077	-0.072
ENSMUSG00000018604	Tbx3	3.01349e-07	-0.311309	0.185	0.256	0.00803757	-0.071
ENSMUSG00000041633	Kctd12b	9.86827e-05	-0.312095	0.216	0.269	1	-0.053
ENSMUSG00000024440	Pcdh12	5.96338e-08	-0.315215	0.075	0.132	0.00159055	-0.057
ENSMUSG00000034271	Jdp2	5.62814e-06	-0.315389	0.287	0.347	0.150114	-0.06
ENSMUSG00000024966	Stip1	1.95999e-08	-0.315595	0.112	0.181	0.000522769	-0.069
ENSMUSG00000052146	Rps10	1.44626e-14	-0.316237	0.731	0.776	3.85746e-10	-0.045
ENSMUSG00000020099	Unc5b	3.90818e-05	-0.319008	0.132	0.181	1	-0.049
ENSMUSG00000021270	Hsp90aa1	6.28425e-10	-0.32124	0.496	0.581	1.67614e-05	-0.085
ENSMUSG00000044285	Gm1821	2.23924e-08	-0.325402	0.204	0.284	0.00059725	-0.08
ENSMUSG00000037211	Spry1	3.88702e-07	-0.327286	0.334	0.403	0.0103675	-0.069
ENSMUSG00000037754	Ppp1r16b	2.34583e-07	-0.328411	0.186	0.255	0.00625679	-0.069
ENSMUSG00000028184	Adgrl2	4.83767e-07	-0.330642	0.336	0.409	0.012903	-0.073
ENSMUSG00000062098	Btbd3	2.49058e-07	-0.331271	0.173	0.244	0.00664286	-0.071
ENSMUSG00000020658	Efr3b	1.30036e-09	-0.331867	0.078	0.145	3.46832e-05	-0.067
ENSMUSG00000044338	Aplnr	4.08983e-09	-0.333559	0.175	0.257	0.000109084	-0.082
ENSMUSG00000026923	Notch1	5.0216e-10	-0.337099	0.323	0.418	1.33936e-05	-0.095
ENSMUSG00000106106	CT010467.1	9.4902e-07	-0.340419	0.669	0.723	0.0253122	-0.054
ENSMUSG00000027111	Itga6	1.9437e-09	-0.342262	0.517	0.584	5.18424e-05	-0.067
ENSMUSG00000031502	Col4a1	3.35389e-25	-0.344019	0.919	0.947	8.94549e-21	-0.028
ENSMUSG00000040710	St8sia4	1.27425e-07	-0.348569	0.138	0.205	0.00339868	-0.067
ENSMUSG00000039997	Ifi203	1.75656e-13	-0.360937	0.666	0.725	4.68509e-09	-0.059
ENSMUSG00000034911	Ushbp1	1.18947e-15	-0.361362	0.589	0.691	3.17256e-11	-0.102
ENSMUSG00000031796	Cfap20	4.68011e-10	-0.366053	0.16	0.244	1.24828e-05	-0.084
ENSMUSG00000011179	Odc1	0.000640962	-0.367461	0.162	0.204	1	-0.042
ENSMUSG00000031503	Col4a2	4.49379e-28	-0.375603	0.853	0.911	1.19858e-23	-0.058
ENSMUSG00000068036	Afdn	1.30047e-10	-0.378784	0.505	0.574	3.46862e-06	-0.069
ENSMUSG00000001774	Chordc1	4.47013e-10	-0.382905	0.132	0.212	1.19227e-05	-0.08
ENSMUSG00000045382	Cxcr4	1.5315e-08	-0.386599	0.064	0.122	0.00040848	-0.058
ENSMUSG00000103696	Gm37531	2.60354e-10	-0.388851	0.216	0.308	6.94415e-06	-0.092
ENSMUSG00000038855	Itpkb	3.25799e-16	-0.390355	0.573	0.661	8.68972e-12	-0.088
ENSMUSG00000045962	Wnk1	5.77164e-09	-0.390527	0.421	0.487	0.000153941	-0.066
ENSMUSG00000036461	Elf1	2.27698e-08	-0.390706	0.187	0.26	0.000607317	-0.073
ENSMUSG00000039831	Arhgap29	1.13776e-10	-0.401614	0.381	0.467	3.03463e-06	-0.086
ENSMUSG00000050953	Gja1	1.24996e-06	-0.40243	0.386	0.444	0.0333389	-0.058
ENSMUSG00000056313	Tcim	7.19334e-27	-0.402777	0.946	0.971	1.91861e-22	-0.025
ENSMUSG00000109429	Gm45223	2.22737e-11	-0.404655	0.127	0.212	5.94085e-07	-0.085
ENSMUSG00000003032	Klf4	2.22965e-15	-0.409983	0.524	0.636	5.94691e-11	-0.112
ENSMUSG00000064357	mt-Atp6	9.16343e-12	-0.415401	0.22	0.318	2.44407e-07	-0.098
ENSMUSG00000000489	Pdgfb	1.27912e-13	-0.420359	0.361	0.471	3.41168e-09	-0.11
ENSMUSG00000030317	Timp4	5.45419e-10	-0.42206	0.601	0.663	1.45474e-05	-0.062
ENSMUSG00000009013	Dynll1	3.84304e-23	-0.434195	0.698	0.773	1.02502e-18	-0.075
ENSMUSG00000014226	Cacybp	7.11645e-16	-0.451578	0.189	0.306	1.8981e-11	-0.117
ENSMUSG00000001300	Efnb2	2.87726e-09	-0.455071	0.289	0.371	7.67422e-05	-0.082
ENSMUSG00000031431	Tsc22d3	1.13067e-14	-0.463096	0.59	0.673	3.01573e-10	-0.083
ENSMUSG00000028410	Dnaja1	1.23994e-25	-0.476133	0.551	0.679	3.30716e-21	-0.128
ENSMUSG00000039361	Picalm	1.97228e-25	-0.479148	0.631	0.739	5.26046e-21	-0.108
ENSMUSG00000031790	Mmp15	2.04982e-19	-0.508591	0.147	0.274	5.46727e-15	-0.127
ENSMUSG00000024168	Tmem204	7.34563e-18	-0.509907	0.328	0.453	1.95923e-13	-0.125
ENSMUSG00000019947	Arid5b	1.29389e-16	-0.529362	0.402	0.511	3.45106e-12	-0.109
ENSMUSG00000036144	Meox2	1.32985e-19	-0.533904	0.148	0.273	3.54697e-15	-0.125
ENSMUSG00000055148	Klf2	1.10588e-45	-0.559504	0.705	0.844	2.94959e-41	-0.139
ENSMUSG00000037926	Ssh2	3.98856e-22	-0.567528	0.349	0.492	1.06383e-17	-0.143
ENSMUSG00000019970	Sgk1	5.40507e-32	-0.600284	0.654	0.777	1.44164e-27	-0.123
ENSMUSG00000023067	Cdkn1a	2.20514e-43	-0.63625	0.629	0.787	5.88155e-39	-0.158
ENSMUSG00000041378	Cldn5	7.20446e-20	-0.677022	0.33	0.463	1.92157e-15	-0.133
ENSMUSG00000000078	Klf6	2.03539e-51	-0.790813	0.474	0.676	5.42879e-47	-0.202

## Sheet: pericytes
				CFZ+atRA	CFZ
geneID	Gene	p_val	avg_log2FC	pct.1	pct.2	p_val_adj	pct.diff
ENSMUSG00000059824	Dbp	1.97936e-28	1.19466	0.621	0.218	5.27934e-24	0.403
ENSMUSG00000063415	Cyp26b1	2.72636e-07	0.763962	0.11	0.018	0.00727174	0.092
ENSMUSG00000024561	Mbd1	1.15176e-08	0.707556	0.405	0.207	0.000307197	0.198
ENSMUSG00000115338	Pnp	4.44675e-07	0.67456	0.528	0.368	0.0118604	0.16
ENSMUSG00000022389	Tef	2.09019e-13	0.628499	0.46	0.194	5.57496e-09	0.266
ENSMUSG00000025511	Tspan4	1.37153e-11	0.597721	0.456	0.212	3.65814e-07	0.244
ENSMUSG00000050234	Gja4	6.92223e-09	0.591497	0.812	0.72	0.00018463	0.092
ENSMUSG00000020044	Timp3	2.65294e-18	0.58332	0.99	0.839	7.07592e-14	0.151
ENSMUSG00000003949	Hlf	1.43974e-09	0.572165	0.411	0.199	3.84007e-05	0.212
ENSMUSG00000016194	Hsd11b1	0.000480553	0.538451	0.227	0.13	1	0.097
ENSMUSG00000026879	Gsn	0.0241921	0.520746	0.858	0.785	1	0.073
ENSMUSG00000086320	Gm12840	1.91074e-09	0.511683	0.696	0.456	5.09633e-05	0.24
ENSMUSG00000060143	Gm10076	7.23342e-10	0.507211	0.534	0.306	1.9293e-05	0.228
ENSMUSG00000020644	Id2	0.167142	0.501105	0.207	0.168	1	0.039
ENSMUSG00000066687	Zbtb16	4.96562e-07	0.486536	0.392	0.223	0.0132443	0.169
ENSMUSG00000019278	Dpep1	0.0401204	0.474149	0.152	0.104	1	0.048
ENSMUSG00000047963	Stbd1	1.7581e-05	0.46974	0.405	0.251	0.468921	0.154
ENSMUSG00000029096	Htra3	0.0108123	0.466771	0.191	0.124	1	0.067
ENSMUSG00000031825	Crispld2	0.00144866	0.46351	0.314	0.218	1	0.096
ENSMUSG00000059602	Syn3	1.66677e-07	0.442722	0.401	0.215	0.00444561	0.186
ENSMUSG00000001552	Jup	6.62922e-06	0.441766	0.35	0.205	0.176815	0.145
ENSMUSG00000024085	Man2a1	1.81755e-05	0.437435	0.599	0.456	0.484776	0.143
ENSMUSG00000034647	Ankrd12	1.7683e-06	0.432228	0.521	0.337	0.0471641	0.184
ENSMUSG00000004791	Pgf	0.000151778	0.43173	0.117	0.041	1	0.076
ENSMUSG00000028957	Per3	5.17184e-07	0.426391	0.278	0.127	0.0137943	0.151
ENSMUSG00000025981	Coq10b	8.92882e-06	0.42611	0.463	0.293	0.238149	0.17
ENSMUSG00000029838	Ptn	0.0385921	0.424281	0.123	0.075	1	0.048
ENSMUSG00000101939	Gm28438	7.04366e-07	0.423027	0.437	0.251	0.0187868	0.186
ENSMUSG00000027074	Slc43a3	0.000112963	0.417088	0.573	0.443	1	0.13
ENSMUSG00000021775	Nr1d2	2.73476e-06	0.403451	0.476	0.311	0.0729414	0.165
ENSMUSG00000069117	Gm10260	1.20637e-06	0.398567	0.638	0.49	0.0321762	0.148
ENSMUSG00000024011	Pi16	0.0776901	0.390727	0.139	0.096	1	0.043
ENSMUSG00000057982	Zfp809	3.5968e-06	0.389918	0.172	0.062	0.0959339	0.11
ENSMUSG00000070348	Ccnd1	0.000255403	0.388621	0.34	0.218	1	0.122
ENSMUSG00000025491	Ifitm1	2.41465e-05	0.385635	0.654	0.479	0.644036	0.175
ENSMUSG00000018830	Myh11	0.0386729	0.375258	0.278	0.205	1	0.073
ENSMUSG00000068079	Tcf15	0.00136392	0.375251	0.472	0.376	1	0.096
ENSMUSG00000008384	Sertad1	0.00208455	0.374304	0.262	0.166	1	0.096
ENSMUSG00000045193	Cirbp	4.92553e-06	0.374009	0.68	0.492	0.131374	0.188
ENSMUSG00000022377	Asap1	5.00606e-05	0.369843	0.44	0.293	1	0.147
ENSMUSG00000028393	Alad	0.000358518	0.369482	0.262	0.158	1	0.104
ENSMUSG00000095098	Ccdc85b	0.000296224	0.365031	0.311	0.192	1	0.119
ENSMUSG00000021943	Gdf10	1.40818e-06	0.364153	0.175	0.057	0.037559	0.118
ENSMUSG00000030218	Mgp	6.96865e-05	0.360477	0.971	0.964	1	0.007
ENSMUSG00000036880	Acaa2	0.000277952	0.358391	0.401	0.262	1	0.139
ENSMUSG00000116656	AC131339.2	0.000386629	0.354199	0.152	0.07	1	0.082
ENSMUSG00000023367	Tmem176a	0.00956977	0.351949	0.469	0.383	1	0.086
ENSMUSG00000039952	Dag1	0.000261346	0.351259	0.498	0.373	1	0.125
ENSMUSG00000038776	Ephx1	1.88274e-05	0.349794	0.34	0.189	0.502165	0.151
ENSMUSG00000063856	Gpx1	0.0295192	0.349767	0.531	0.453	1	0.078
ENSMUSG00000017493	Igfbp4	1.21223e-05	0.348466	0.482	0.313	0.323325	0.169
ENSMUSG00000031939	Taf1d	3.274e-05	0.343348	0.45	0.29	0.873241	0.16
ENSMUSG00000032336	Nptn	2.041e-06	0.340252	0.699	0.528	0.0544375	0.171
ENSMUSG00000024914	Drap1	0.000409148	0.339075	0.816	0.733	1	0.083
ENSMUSG00000031016	Wee1	1.56114e-05	0.33761	0.223	0.101	0.416387	0.122
ENSMUSG00000028906	Epb41	0.000325387	0.336815	0.398	0.262	1	0.136
ENSMUSG00000057604	Lmcd1	0.366952	0.335366	0.142	0.122	1	0.02
ENSMUSG00000017009	Sdc4	0.00015422	0.330971	0.469	0.308	1	0.161
ENSMUSG00000019966	Kitl	0.0103664	0.330076	0.511	0.412	1	0.099
ENSMUSG00000074622	Mafb	0.00501765	0.327897	0.223	0.142	1	0.081
ENSMUSG00000090946	Ccdc71l	0.0104248	0.327524	0.22	0.153	1	0.067
ENSMUSG00000066026	Dhrs3	5.86473e-05	0.327394	0.327	0.189	1	0.138
ENSMUSG00000005142	Man2b1	0.000288209	0.327137	0.269	0.158	1	0.111
ENSMUSG00000015243	Abca1	0.00010147	0.323653	0.149	0.06	1	0.089
ENSMUSG00000079017	Ifi27l2a	0.0923024	0.323451	0.227	0.187	1	0.04
ENSMUSG00000024063	Lbh	3.3035e-06	0.322957	0.463	0.28	0.0881109	0.183
ENSMUSG00000032712	Resf1	0.00141266	0.321929	0.405	0.288	1	0.117
ENSMUSG00000041992	Rapgef5	0.000477405	0.32154	0.589	0.448	1	0.141
ENSMUSG00000026628	Atf3	0.369898	0.32089	0.405	0.365	1	0.04
ENSMUSG00000112643	Gm19688	6.57494e-05	0.316225	0.149	0.057	1	0.092
ENSMUSG00000013663	Pten	2.37645e-06	0.315079	0.867	0.777	0.0633847	0.09
ENSMUSG00000025784	Clec3b	0.540367	0.314532	0.272	0.259	1	0.013
ENSMUSG00000056708	Ier5	0.141365	0.31426	0.375	0.321	1	0.054
ENSMUSG00000046593	Tmem215	0.000203175	0.313086	0.12	0.044	1	0.076
ENSMUSG00000038160	Atg5	0.000106921	0.307744	0.22	0.111	1	0.109
ENSMUSG00000024222	Fkbp5	0.000118659	0.306821	0.417	0.269	1	0.148
ENSMUSG00000041801	Phlda3	0.00097021	0.304905	0.469	0.345	1	0.124
ENSMUSG00000036309	Skp1a	0.00140145	0.303862	0.453	0.329	1	0.124
ENSMUSG00000029108	Pcdh7	0.113998	0.3036	0.123	0.088	1	0.035
ENSMUSG00000032788	Pdxk	1.49139e-05	0.303163	0.146	0.049	0.397783	0.097
ENSMUSG00000041120	Nbl1	0.00749439	0.302356	0.385	0.288	1	0.097
ENSMUSG00000042745	Id1	0.145882	0.301357	0.579	0.521	1	0.058
ENSMUSG00000034168	Irf2bpl	0.00178282	0.299202	0.333	0.231	1	0.102
ENSMUSG00000030711	Sult1a1	0.000501434	0.298296	0.265	0.153	1	0.112
ENSMUSG00000031221	Igbp1	7.06904e-06	0.297898	0.227	0.101	0.188545	0.126
ENSMUSG00000004105	Angptl2	0.0034102	0.297672	0.667	0.578	1	0.089
ENSMUSG00000026768	Itga8	0.0467869	0.297632	0.184	0.132	1	0.052
ENSMUSG00000028211	Trp53inp1	0.000129143	0.297291	0.291	0.166	1	0.125
ENSMUSG00000044155	Lsm8	0.00018317	0.296825	0.375	0.236	1	0.139
ENSMUSG00000055538	Zcchc24	0.000857257	0.294886	0.288	0.179	1	0.109
ENSMUSG00000032047	Acat1	0.000132786	0.294867	0.398	0.251	1	0.147
ENSMUSG00000032547	Ryk	0.0171516	0.292015	0.521	0.433	1	0.088
ENSMUSG00000029810	Tmem176b	0.0528538	0.289579	0.566	0.51	1	0.056
ENSMUSG00000060923	Acyp2	0.00241026	0.288549	0.372	0.262	1	0.11
ENSMUSG00000001918	Slc1a5	0.0024986	0.287292	0.227	0.14	1	0.087
ENSMUSG00000018076	Med13l	0.0200342	0.286136	0.301	0.225	1	0.076
ENSMUSG00000021645	Smn1	8.23995e-05	0.286008	0.246	0.13	1	0.116
ENSMUSG00000027834	Serpini1	0.00430848	0.283858	0.722	0.642	1	0.08
ENSMUSG00000021096	Ppm1a	0.000978344	0.281574	0.456	0.324	1	0.132
ENSMUSG00000057541	Pus7	6.14374e-06	0.280044	0.11	0.026	0.163866	0.084
ENSMUSG00000010830	Kdelr3	0.00477243	0.279954	0.298	0.199	1	0.099
ENSMUSG00000027014	Cwc22	4.33704e-05	0.27984	0.117	0.036	1	0.081
ENSMUSG00000031375	Bgn	0.000450685	0.278732	0.864	0.769	1	0.095
ENSMUSG00000023942	Slc29a1	0.00033134	0.278386	0.505	0.358	1	0.147
ENSMUSG00000026773	Pfkfb3	5.60738e-05	0.277899	0.123	0.041	1	0.082
ENSMUSG00000009633	G0s2	0.01194	0.277633	0.767	0.746	1	0.021
ENSMUSG00000043099	Hic1	0.000169151	0.277329	0.33	0.192	1	0.138
ENSMUSG00000004897	Hdgf	0.000720723	0.276205	0.392	0.262	1	0.13
ENSMUSG00000029287	Tgfbr3	0.00111603	0.275933	0.343	0.231	1	0.112
ENSMUSG00000030256	Bhlhe41	3.38648e-05	0.275912	0.123	0.039	0.903243	0.084
ENSMUSG00000038145	Snrk	0.00167181	0.275135	0.786	0.679	1	0.107
ENSMUSG00000045664	Cdc42ep2	0.00027333	0.274889	0.259	0.145	1	0.114
ENSMUSG00000048271	Rbm33	0.000476598	0.273811	0.239	0.135	1	0.104
ENSMUSG00000090958	Lrrc32	5.51523e-06	0.270846	0.366	0.197	0.147102	0.169
ENSMUSG00000039328	Rnf122	0.00341025	0.269688	0.168	0.093	1	0.075
ENSMUSG00000001056	Nhp2	0.000578403	0.269305	0.239	0.137	1	0.102
ENSMUSG00000045817	Zfp36l2	0.00338779	0.268236	0.421	0.303	1	0.118
ENSMUSG00000062997	Rpl35	0.000126881	0.266507	0.893	0.826	1	0.067
ENSMUSG00000048490	Nrip1	0.00812111	0.266495	0.424	0.329	1	0.095
ENSMUSG00000026421	Csrp1	0.150669	0.266116	0.327	0.275	1	0.052
ENSMUSG00000064341	mt-Nd1	1.83949e-07	0.265665	0.99	0.966	0.00490628	0.024
ENSMUSG00000075706	Gpx4	0.000538648	0.265333	0.832	0.749	1	0.083
ENSMUSG00000042485	Mustn1	0.718032	0.26518	0.282	0.269	1	0.013
ENSMUSG00000049086	Bmyc	0.0182431	0.26453	0.388	0.308	1	0.08
ENSMUSG00000059430	Actg2	0.318705	0.264385	0.104	0.083	1	0.021
ENSMUSG00000003541	Ier3	0.0598891	0.263044	0.476	0.399	1	0.077
ENSMUSG00000039956	Mrap	0.0254496	0.261555	0.385	0.306	1	0.079
ENSMUSG00000101609	Kcnq1ot1	0.00443912	0.261126	0.466	0.355	1	0.111
ENSMUSG00000033307	Mif	0.00176976	0.261001	0.731	0.637	1	0.094
ENSMUSG00000020048	Hsp90b1	0.00253693	0.260536	0.828	0.707	1	0.121
ENSMUSG00000030103	Bhlhe40	0.0292462	0.258786	0.21	0.15	1	0.06
ENSMUSG00000039646	Vasn	0.00261002	0.258556	0.249	0.155	1	0.094
ENSMUSG00000015501	Hivep2	0.021198	0.25832	0.35	0.272	1	0.078
ENSMUSG00000020929	Eftud2	0.00206399	0.258263	0.126	0.06	1	0.066
ENSMUSG00000026688	Mgst3	0.0404917	0.257848	0.615	0.547	1	0.068
ENSMUSG00000097815	Gm26809	0.0529465	0.257182	0.239	0.181	1	0.058
ENSMUSG00000058835	Abi1	0.0245698	0.256237	0.466	0.381	1	0.085
ENSMUSG00000042846	Lrrtm3	0.00169017	0.256023	0.162	0.083	1	0.079
ENSMUSG00000033379	Atp6v0b	0.000219617	0.25595	0.709	0.565	1	0.144
ENSMUSG00000053279	Aldh1a1	0.00143266	0.254861	0.262	0.161	1	0.101
ENSMUSG00000020572	Nampt	0.00171675	0.252824	0.443	0.308	1	0.135
ENSMUSG00000046402	Rbp1	0.0565478	0.252055	0.366	0.295	1	0.071
ENSMUSG00000044033	Ccdc141	0.000392832	0.251063	0.278	0.158	1	0.12
ENSMUSG00000059355	Wdr83os	0.00269615	0.25085	0.362	0.254	1	0.108
ENSMUSG00000044345	Marveld1	0.00306079	0.250196	0.35	0.244	1	0.106
ENSMUSG00000018476	Kdm6b	0.379446	-0.250148	0.359	0.373	1	-0.014
ENSMUSG00000040152	Thbs1	0.503727	-0.250677	0.194	0.207	1	-0.013
ENSMUSG00000010097	Nxf1	0.13243	-0.250906	0.34	0.365	1	-0.025
ENSMUSG00000004655	Aqp1	0.357256	-0.251179	0.094	0.114	1	-0.02
ENSMUSG00000053646	Plxnb1	0.00424884	-0.253917	0.058	0.122	1	-0.064
ENSMUSG00000017221	Psmd3	0.0328057	-0.254845	0.243	0.298	1	-0.055
ENSMUSG00000059552	Trp53	0.00912856	-0.255328	0.172	0.246	1	-0.074
ENSMUSG00000035890	Rnf126	0.0320645	-0.255469	0.129	0.181	1	-0.052
ENSMUSG00000031762	Mt2	0.0363789	-0.256012	0.343	0.256	1	0.087
ENSMUSG00000029657	Hsph1	0.00896876	-0.256512	0.165	0.244	1	-0.079
ENSMUSG00000002345	Borcs8	0.0607242	-0.256974	0.146	0.192	1	-0.046
ENSMUSG00000005103	Wdr1	0.225537	-0.257218	0.246	0.267	1	-0.021
ENSMUSG00000031965	Tbx20	0.0318759	-0.258392	0.33	0.391	1	-0.061
ENSMUSG00000019916	P4ha1	0.106184	-0.259281	0.43	0.438	1	-0.008
ENSMUSG00000028410	Dnaja1	0.0162109	-0.26118	0.796	0.834	1	-0.038
ENSMUSG00000035770	Dync1li2	0.0177672	-0.26202	0.133	0.197	1	-0.064
ENSMUSG00000045092	S1pr1	0.0778878	-0.262223	0.081	0.122	1	-0.041
ENSMUSG00000052632	Asap2	0.141604	-0.262558	0.346	0.365	1	-0.019
ENSMUSG00000031545	Gpat4	0.00618791	-0.262625	0.068	0.127	1	-0.059
ENSMUSG00000045636	Mtus1	0.0280729	-0.263558	0.518	0.549	1	-0.031
ENSMUSG00000028059	Arhgef2	0.111417	-0.265508	0.236	0.277	1	-0.041
ENSMUSG00000036822	Topors	0.739029	-0.266373	0.175	0.174	1	0.001
ENSMUSG00000043336	Filip1l	0.091579	-0.26654	0.46	0.495	1	-0.035
ENSMUSG00000010095	Slc3a2	0.0359044	-0.266756	0.476	0.51	1	-0.034
ENSMUSG00000019872	Smpdl3a	0.0177372	-0.266808	0.482	0.528	1	-0.046
ENSMUSG00000022122	Ednrb	0.260884	-0.269051	0.353	0.381	1	-0.028
ENSMUSG00000035168	Tanc1	0.00943336	-0.269248	0.172	0.249	1	-0.077
ENSMUSG00000026566	Mpzl1	0.00965452	-0.269678	0.091	0.15	1	-0.059
ENSMUSG00000020640	Itsn2	0.0127575	-0.269765	0.184	0.254	1	-0.07
ENSMUSG00000067722	BC003965	0.0135016	-0.270221	0.194	0.269	1	-0.075
ENSMUSG00000074676	Foxs1	0.140451	-0.270284	0.307	0.342	1	-0.035
ENSMUSG00000017615	Tnfaip1	0.0807776	-0.270958	0.324	0.36	1	-0.036
ENSMUSG00000031696	Vps35	0.0372766	-0.271301	0.239	0.29	1	-0.051
ENSMUSG00000097451	Rian	0.0468908	-0.27146	0.239	0.298	1	-0.059
ENSMUSG00000050621	Rps27rt	0.0171363	-0.273507	0.369	0.446	1	-0.077
ENSMUSG00000019846	Lama4	0.0563499	-0.274204	0.236	0.285	1	-0.049
ENSMUSG00000028609	Magoh	0.0648931	-0.275098	0.414	0.451	1	-0.037
ENSMUSG00000020198	Ap3d1	0.0373741	-0.275944	0.178	0.233	1	-0.055
ENSMUSG00000074794	Arrdc3	0.404183	-0.276169	0.22	0.231	1	-0.011
ENSMUSG00000090394	4930523C07Rik	0.0300805	-0.27713	0.537	0.57	1	-0.033
ENSMUSG00000021327	Zkscan3	0.0673114	-0.277689	0.204	0.246	1	-0.042
ENSMUSG00000027522	Stx16	0.0124334	-0.278573	0.252	0.324	1	-0.072
ENSMUSG00000001089	Luzp1	0.0152264	-0.27988	0.398	0.464	1	-0.066
ENSMUSG00000000078	Klf6	0.017646	-0.28129	0.463	0.521	1	-0.058
ENSMUSG00000025613	Cct8	0.0123417	-0.282031	0.385	0.466	1	-0.081
ENSMUSG00000062515	Fabp4	0.15754	-0.28267	0.722	0.627	1	0.095
ENSMUSG00000026072	Il1r1	0.266947	-0.283862	0.275	0.298	1	-0.023
ENSMUSG00000003955	Fam162a	0.0429389	-0.285213	0.767	0.744	1	0.023
ENSMUSG00000029175	Slc35f6	0.0799305	-0.286052	0.178	0.223	1	-0.045
ENSMUSG00000028517	Plpp3	0.866249	-0.286907	0.324	0.311	1	0.013
ENSMUSG00000104687	Gm42899	0.00981264	-0.287135	0.146	0.218	1	-0.072
ENSMUSG00000025959	Klf7	0.0100466	-0.287346	0.453	0.51	1	-0.057
ENSMUSG00000032060	Cryab	0.363504	-0.287558	0.269	0.218	1	0.051
ENSMUSG00000054204	Alkal2	0.0281724	-0.288005	0.188	0.251	1	-0.063
ENSMUSG00000027346	Gpcpd1	0.0612405	-0.289184	0.35	0.389	1	-0.039
ENSMUSG00000022185	Acin1	0.0118819	-0.290502	0.333	0.404	1	-0.071
ENSMUSG00000002028	Kmt2a	0.18734	-0.290934	0.437	0.438	1	-0.001
ENSMUSG00000023170	Gps2	0.0456784	-0.292334	0.269	0.311	1	-0.042
ENSMUSG00000017309	Cd300lg	0.31653	-0.296095	0.11	0.13	1	-0.02
ENSMUSG00000103808	Gm37060	0.0016506	-0.296376	0.155	0.246	1	-0.091
ENSMUSG00000039361	Picalm	0.017197	-0.298806	0.411	0.464	1	-0.053
ENSMUSG00000026502	Desi2	0.00777794	-0.301383	0.272	0.345	1	-0.073
ENSMUSG00000028525	Pde4b	0.00114038	-0.302145	0.104	0.194	1	-0.09
ENSMUSG00000032580	Rbm5	0.0282052	-0.303908	0.353	0.409	1	-0.056
ENSMUSG00000027533	Fabp5	0.0131062	-0.305316	0.657	0.694	1	-0.037
ENSMUSG00000077450	Rab11b	0.0240379	-0.307533	0.337	0.394	1	-0.057
ENSMUSG00000090137	Uba52	0.0353999	-0.309158	0.375	0.417	1	-0.042
ENSMUSG00000022371	Col14a1	0.643698	-0.30987	0.233	0.238	1	-0.005
ENSMUSG00000025283	Sat1	0.14671	-0.312329	0.502	0.505	1	-0.003
ENSMUSG00000002944	Cd36	0.767396	-0.317169	0.362	0.329	1	0.033
ENSMUSG00000041741	Pde3a	0.00435097	-0.32012	0.385	0.472	1	-0.087
ENSMUSG00000042284	Itga1	0.000311594	-0.323172	0.816	0.834	1	-0.018
ENSMUSG00000021270	Hsp90aa1	0.00765993	-0.324974	0.819	0.821	1	-0.002
ENSMUSG00000044285	Gm1821	0.019588	-0.32725	0.414	0.459	1	-0.045
ENSMUSG00000038508	Gdf15	0.0368019	-0.327722	0.087	0.135	1	-0.048
ENSMUSG00000098274	Rpl24	5.92546e-05	-0.333102	0.722	0.793	1	-0.071
ENSMUSG00000045962	Wnk1	0.0011766	-0.333113	0.401	0.503	1	-0.102
ENSMUSG00000027200	Sema6d	0.00982916	-0.333687	0.369	0.438	1	-0.069
ENSMUSG00000027204	Fbn1	0.0142475	-0.337935	0.466	0.528	1	-0.062
ENSMUSG00000031502	Col4a1	8.37833e-06	-0.341603	0.838	0.896	0.223467	-0.058
ENSMUSG00000037211	Spry1	0.00475986	-0.342156	0.618	0.663	1	-0.045
ENSMUSG00000032744	Heyl	0.00152299	-0.34653	0.492	0.578	1	-0.086
ENSMUSG00000020205	Phlda1	0.134268	-0.352427	0.392	0.438	1	-0.046
ENSMUSG00000062960	Kdr	0.033921	-0.353927	0.087	0.137	1	-0.05
ENSMUSG00000052957	Gas1	0.129094	-0.35746	0.576	0.585	1	-0.009
ENSMUSG00000022114	Spry2	0.133151	-0.364255	0.547	0.526	1	0.021
ENSMUSG00000029238	Clock	0.000755141	-0.364911	0.168	0.269	1	-0.101
ENSMUSG00000040843	Tiprl	0.000705842	-0.369046	0.22	0.324	1	-0.104
ENSMUSG00000035356	Nfkbiz	0.324121	-0.374432	0.259	0.28	1	-0.021
ENSMUSG00000023067	Cdkn1a	0.00329724	-0.374444	0.398	0.484	1	-0.086
ENSMUSG00000033752	Mnd1	2.75503e-05	-0.381322	0.071	0.181	0.734822	-0.11
ENSMUSG00000074698	Csnk2a1	0.000194807	-0.383173	0.23	0.345	1	-0.115
ENSMUSG00000087006	Gm13889	0.0106454	-0.390368	0.728	0.777	1	-0.049
ENSMUSG00000026923	Notch1	0.00203499	-0.391054	0.227	0.319	1	-0.092
ENSMUSG00000001419	Mef2d	0.00032118	-0.403573	0.149	0.251	1	-0.102
ENSMUSG00000090698	Apold1	0.0284808	-0.40491	0.333	0.391	1	-0.058
ENSMUSG00000051043	Gprc5c	0.000264314	-0.407931	0.139	0.244	1	-0.105
ENSMUSG00000037031	Tspan15	0.00323577	-0.414785	0.301	0.383	1	-0.082
ENSMUSG00000052146	Rps10	3.41367e-07	-0.415586	0.783	0.837	0.00910495	-0.054
ENSMUSG00000037712	Fermt2	1.78743e-08	-0.415834	0.851	0.907	0.000476743	-0.056
ENSMUSG00000022579	Gpihbp1	0.290769	-0.434133	0.12	0.142	1	-0.022
ENSMUSG00000015568	Lpl	0.513712	-0.43807	0.502	0.472	1	0.03
ENSMUSG00000026582	Sele	0.0888494	-0.446625	0.091	0.13	1	-0.039
ENSMUSG00000036533	Cdc42ep3	0.0332096	-0.449436	0.159	0.218	1	-0.059
ENSMUSG00000031871	Cdh5	0.0318488	-0.458977	0.091	0.14	1	-0.049
ENSMUSG00000030465	Psd3	4.33695e-05	-0.46801	0.181	0.303	1	-0.122
ENSMUSG00000025746	Il6	0.265361	-0.478655	0.078	0.101	1	-0.023
ENSMUSG00000026921	Egfl7	0.335226	-0.50193	0.142	0.161	1	-0.019
ENSMUSG00000026872	Zeb2	4.97888e-07	-0.519369	0.634	0.731	0.0132797	-0.097
ENSMUSG00000064357	mt-Atp6	1.11662e-06	-0.559163	0.505	0.606	0.0297825	-0.101
ENSMUSG00000028195	Cyr61	0.282934	-0.599718	0.401	0.407	1	-0.006
ENSMUSG00000106106	CT010467.1	9.29872e-06	-0.603566	0.683	0.772	0.248015	-0.089
ENSMUSG00000028967	Errfi1	1.9459e-12	-0.632414	0.854	0.948	5.19012e-08	-0.094
ENSMUSG00000029675	Eln	0.297446	-0.760556	0.197	0.22	1	-0.023
ENSMUSG00000020676	Ccl11	0.808248	-1.14409	0.146	0.15	1	-0.004

## Sheet: macrophages
				CFZ+atRA	CFZ
geneID	Gene	p_val	avg_log2FC	pct.1	pct.2	p_val_adj	pct.diff
ENSMUSG00000018927	Ccl6	9.08475e-35	0.890423	0.878	0.7	2.42309e-30	0.178
ENSMUSG00000059824	Dbp	1.65791e-47	0.672397	0.392	0.102	4.42198e-43	0.29
ENSMUSG00000048490	Nrip1	5.01633e-33	0.63747	0.735	0.525	1.33795e-28	0.21
ENSMUSG00000019122	Ccl9	6.70722e-22	0.586779	0.78	0.595	1.78895e-17	0.185
ENSMUSG00000060143	Gm10076	8.48124e-42	0.566602	0.844	0.666	2.26212e-37	0.178
ENSMUSG00000069117	Gm10260	2.67038e-49	0.558331	0.94	0.846	7.12243e-45	0.094
ENSMUSG00000059741	Myl3	2.91677e-05	0.534414	0.249	0.169	0.777961	0.08
ENSMUSG00000024561	Mbd1	2.28844e-12	0.529566	0.368	0.235	6.10372e-08	0.133
ENSMUSG00000020077	Srgn	1.72955e-19	0.50932	0.899	0.818	4.61307e-15	0.081
ENSMUSG00000030064	Frmd4b	2.09794e-27	0.484003	0.814	0.613	5.59562e-23	0.201
ENSMUSG00000003541	Ier3	3.22026e-13	0.466621	0.691	0.526	8.58907e-09	0.165
ENSMUSG00000024772	Ehd1	1.27311e-19	0.463707	0.78	0.629	3.39563e-15	0.151
ENSMUSG00000030787	Lyve1	3.33615e-06	0.459798	0.637	0.557	0.0889819	0.08
ENSMUSG00000021775	Nr1d2	9.23323e-31	0.452747	0.404	0.163	2.46269e-26	0.241
ENSMUSG00000015501	Hivep2	6.5515e-23	0.452131	0.643	0.43	1.74742e-18	0.213
ENSMUSG00000048534	Jaml	4.6854e-16	0.445621	0.626	0.438	1.24969e-11	0.188
ENSMUSG00000037966	Ninj1	4.80549e-13	0.440374	0.837	0.726	1.28172e-08	0.111
ENSMUSG00000009185	Ccl8	0.565782	0.42899	0.119	0.111	1	0.008
ENSMUSG00000074743	Thbd	7.11686e-13	0.417419	0.319	0.175	1.89821e-08	0.144
ENSMUSG00000003949	Hlf	4.48134e-27	0.412781	0.237	0.056	1.19526e-22	0.181
ENSMUSG00000063856	Gpx1	4.00968e-17	0.411745	0.972	0.935	1.06946e-12	0.037
ENSMUSG00000018339	Gpx3	0.000924034	0.395333	0.467	0.419	1	0.048
ENSMUSG00000020044	Timp3	0.00193307	0.386163	0.475	0.417	1	0.058
ENSMUSG00000044337	Ackr3	1.49369e-06	0.385492	0.283	0.196	0.0398397	0.087
ENSMUSG00000073490	Ifi207	2.86952e-16	0.378717	0.85	0.715	7.65357e-12	0.135
ENSMUSG00000066026	Dhrs3	1.59513e-18	0.370947	0.824	0.694	4.25454e-14	0.13
ENSMUSG00000022389	Tef	4.59341e-24	0.370478	0.333	0.131	1.22515e-19	0.202
ENSMUSG00000115338	Pnp	1.3992e-09	0.368395	0.555	0.439	3.73195e-05	0.116
ENSMUSG00000007891	Ctsd	1.25474e-07	0.368055	0.808	0.712	0.00334663	0.096
ENSMUSG00000013936	Myl2	0.0503073	0.366027	0.323	0.28	1	0.043
ENSMUSG00000101939	Gm28438	1.57331e-16	0.344918	0.567	0.382	4.19633e-12	0.185
ENSMUSG00000031609	Sap30	3.34721e-15	0.338017	0.365	0.195	8.92768e-11	0.17
ENSMUSG00000017009	Sdc4	0.000207401	0.331437	0.66	0.592	1	0.068
ENSMUSG00000052681	Rap1b	2.5003e-16	0.330015	0.943	0.878	6.66879e-12	0.065
ENSMUSG00000017697	Ada	9.71847e-16	0.328049	0.281	0.129	2.59211e-11	0.152
ENSMUSG00000025511	Tspan4	3.03342e-15	0.325573	0.468	0.301	8.09074e-11	0.167
ENSMUSG00000047180	Neurl3	1.87619e-12	0.323795	0.336	0.186	5.00416e-08	0.15
ENSMUSG00000028957	Per3	4.07967e-20	0.321939	0.281	0.109	1.08813e-15	0.172
ENSMUSG00000029084	Cd38	3.43342e-13	0.320906	0.255	0.12	9.15761e-09	0.135
ENSMUSG00000002233	Rhoc	1.66484e-11	0.318696	0.74	0.612	4.44047e-07	0.128
ENSMUSG00000025492	Ifitm3	2.77724e-14	0.318696	0.986	0.957	7.40746e-10	0.029
ENSMUSG00000025784	Clec3b	0.0297026	0.316956	0.47	0.449	1	0.021
ENSMUSG00000027074	Slc43a3	0.00306749	0.309858	0.44	0.401	1	0.039
ENSMUSG00000023046	Igfbp6	0.0661649	0.308075	0.324	0.286	1	0.038
ENSMUSG00000032565	Nudt16	1.71737e-16	0.304265	0.345	0.174	4.58056e-12	0.171
ENSMUSG00000018893	Mb	0.708071	0.303748	0.202	0.195	1	0.007
ENSMUSG00000025934	Gsta3	0.000132428	0.302668	0.294	0.229	1	0.065
ENSMUSG00000056529	Ptafr	1.2137e-13	0.301862	0.425	0.257	3.23717e-09	0.168
ENSMUSG00000035458	Tnni3	0.224108	0.291818	0.238	0.213	1	0.025
ENSMUSG00000028773	Fabp3	0.00565716	0.285417	0.2	0.151	1	0.049
ENSMUSG00000019278	Dpep1	0.0145585	0.282971	0.319	0.277	1	0.042
ENSMUSG00000040170	Fmo2	3.71182e-07	0.276702	0.249	0.157	0.00990016	0.092
ENSMUSG00000026414	Tnnt2	0.021955	0.276106	0.253	0.208	1	0.045
ENSMUSG00000050708	Ftl1	2.76757e-17	0.276024	1	1	7.38166e-13	0
ENSMUSG00000075706	Gpx4	2.18031e-11	0.273819	0.832	0.729	5.81533e-07	0.103
ENSMUSG00000026628	Atf3	0.292541	0.273542	0.427	0.415	1	0.012
ENSMUSG00000043099	Hic1	1.62791e-14	0.271935	0.225	0.097	4.34197e-10	0.128
ENSMUSG00000033863	Klf9	5.09258e-09	0.271891	0.808	0.696	0.000135829	0.112
ENSMUSG00000023913	Pla2g7	1.22657e-09	0.271281	0.885	0.772	3.2715e-05	0.113
ENSMUSG00000027678	Ncoa3	5.27617e-10	0.268107	0.618	0.47	1.40726e-05	0.148
ENSMUSG00000032366	Tpm1	0.976291	0.267957	0.553	0.543	1	0.01
ENSMUSG00000058624	Gda	4.91513e-07	0.267887	0.338	0.236	0.0131096	0.102
ENSMUSG00000029470	P2rx4	2.6343e-08	0.263833	0.677	0.543	0.000702621	0.134
ENSMUSG00000032388	Spg21	1.77385e-11	0.260947	0.515	0.364	4.73122e-07	0.151
ENSMUSG00000091649	Phf11b	7.75707e-12	0.260505	0.344	0.195	2.06896e-07	0.149
ENSMUSG00000045193	Cirbp	1.35523e-10	0.260075	0.603	0.46	3.61467e-06	0.143
ENSMUSG00000024810	Il33	9.73009e-10	0.259672	0.199	0.098	2.59521e-05	0.101
ENSMUSG00000042228	Lyn	3.14487e-09	0.257778	0.782	0.67	8.38799e-05	0.112
ENSMUSG00000047250	Ptgs1	2.04324e-10	0.257549	0.453	0.301	5.44973e-06	0.152
ENSMUSG00000031765	Mt1	9.19129e-20	0.255538	0.975	0.934	2.4515e-15	0.041
ENSMUSG00000020190	Mknk2	1.72513e-09	0.255	0.438	0.306	4.60127e-05	0.132
ENSMUSG00000026939	Tmem141	2.98275e-08	0.254889	0.43	0.297	0.00079556	0.133
ENSMUSG00000024975	Pdcd4	1.67623e-06	0.254073	0.392	0.293	0.0447085	0.099
ENSMUSG00000084319	Tpt1-ps3	1.64929e-15	0.252952	0.309	0.151	4.399e-11	0.158
ENSMUSG00000024085	Man2a1	8.13557e-07	0.252898	0.755	0.666	0.0216992	0.089
ENSMUSG00000035828	Pim3	1.31189e-07	0.252103	0.389	0.275	0.00349906	0.114
ENSMUSG00000020377	Ltc4s	0.00028905	0.251888	0.599	0.514	1	0.085
ENSMUSG00000086320	Gm12840	3.42688e-06	0.250788	0.302	0.212	0.0914018	0.09
ENSMUSG00000000957	Mmp14	5.1349e-09	-0.253026	0.145	0.242	0.000136958	-0.097
ENSMUSG00000030126	Tmcc1	2.82757e-05	-0.253215	0.562	0.614	0.754171	-0.052
ENSMUSG00000011256	Adam19	1.20635e-05	-0.25426	0.334	0.415	0.321758	-0.081
ENSMUSG00000007613	Tgfbr1	0.0684806	-0.254563	0.453	0.466	1	-0.013
ENSMUSG00000029217	Tec	3.32081e-11	-0.256786	0.11	0.222	8.85727e-07	-0.112
ENSMUSG00000041836	Ptpre	9.17095e-09	-0.257638	0.185	0.294	0.000244608	-0.109
ENSMUSG00000018920	Cxcl16	5.90395e-05	-0.257947	0.703	0.739	1	-0.036
ENSMUSG00000022894	Adamts5	0.0686068	-0.258549	0.31	0.334	1	-0.024
ENSMUSG00000043336	Filip1l	3.39692e-06	-0.26046	0.338	0.419	0.0906027	-0.081
ENSMUSG00000052957	Gas1	0.267175	-0.261842	0.409	0.412	1	-0.003
ENSMUSG00000049751	Rpl36al	5.08246e-08	-0.263739	0.662	0.707	0.00135559	-0.045
ENSMUSG00000098178	Gm42418	2.53185e-06	-0.264423	0.979	0.985	0.0675295	-0.006
ENSMUSG00000026358	Rgs1	0.328659	-0.270353	0.223	0.2	1	0.023
ENSMUSG00000021270	Hsp90aa1	1.49676e-08	-0.270445	0.851	0.863	0.000399216	-0.012
ENSMUSG00000024663	Rab3il1	6.7042e-06	-0.271872	0.293	0.37	0.178814	-0.077
ENSMUSG00000028266	Lmo4	1.01282e-05	-0.27355	0.329	0.403	0.27014	-0.074
ENSMUSG00000052593	Adam17	8.83665e-07	-0.275186	0.515	0.6	0.0235691	-0.085
ENSMUSG00000098274	Rpl24	3.50807e-14	-0.276788	0.915	0.934	9.35672e-10	-0.019
ENSMUSG00000065037	Rn7sk	4.3018e-10	-0.277169	0.183	0.296	1.14738e-05	-0.113
ENSMUSG00000054364	Rhob	9.60069e-08	-0.278083	0.899	0.908	0.0025607	-0.009
ENSMUSG00000031613	Hpgd	1.72267e-06	-0.27867	0.51	0.61	0.045947	-0.1
ENSMUSG00000028459	Cd72	0.00175766	-0.279036	0.524	0.561	1	-0.037
ENSMUSG00000004951	Hspb1	0.716749	-0.281676	0.477	0.477	1	0
ENSMUSG00000022952	Runx1	3.55251e-07	-0.282896	0.536	0.622	0.00947526	-0.086
ENSMUSG00000045658	Pid1	1.0006e-07	-0.285279	0.907	0.931	0.00266879	-0.024
ENSMUSG00000046768	Rhoj	0.00155865	-0.288264	0.42	0.459	1	-0.039
ENSMUSG00000044285	Gm1821	7.19163e-08	-0.294207	0.438	0.514	0.00191815	-0.076
ENSMUSG00000025993	Slc40a1	0.407766	-0.294872	0.236	0.244	1	-0.008
ENSMUSG00000079547	H2-DMb1	0.00694341	-0.296226	0.537	0.575	1	-0.038
ENSMUSG00000095687	Rnaset2a	3.36827e-07	-0.296297	0.729	0.758	0.00898386	-0.029
ENSMUSG00000071637	Cebpd	0.0123017	-0.296978	0.641	0.645	1	-0.004
ENSMUSG00000001774	Chordc1	1.97561e-11	-0.298168	0.253	0.383	5.26934e-07	-0.13
ENSMUSG00000040152	Thbs1	2.74888e-06	-0.299561	0.136	0.214	0.0733182	-0.078
ENSMUSG00000027204	Fbn1	1.1603e-05	-0.302445	0.291	0.362	0.309476	-0.071
ENSMUSG00000058600	Rpl30	6.57031e-25	-0.310485	0.977	0.98	1.75243e-20	-0.003
ENSMUSG00000031965	Tbx20	0.000275188	-0.31463	0.326	0.381	1	-0.055
ENSMUSG00000022150	Dab2	2.80146e-09	-0.322264	0.862	0.906	7.47206e-05	-0.044
ENSMUSG00000028063	Lmna	1.23763e-05	-0.32596	0.686	0.718	0.330101	-0.032
ENSMUSG00000018965	Ywhah	7.56881e-10	-0.32778	0.653	0.731	2.01875e-05	-0.078
ENSMUSG00000031502	Col4a1	0.00780878	-0.340218	0.439	0.465	1	-0.026
ENSMUSG00000001506	Col1a1	0.00867385	-0.346666	0.434	0.453	1	-0.019
ENSMUSG00000037211	Spry1	0.000144674	-0.349486	0.314	0.375	1	-0.061
ENSMUSG00000026043	Col3a1	0.00556218	-0.353221	0.455	0.483	1	-0.028
ENSMUSG00000056069	Otulinl	1.23516e-11	-0.35673	0.304	0.437	3.29443e-07	-0.133
ENSMUSG00000029657	Hsph1	7.38303e-14	-0.35963	0.251	0.401	1.9692e-09	-0.15
ENSMUSG00000039910	Cited2	0.00051055	-0.362312	0.427	0.487	1	-0.06
ENSMUSG00000029675	Eln	9.5845e-15	-0.378672	0.13	0.263	2.55638e-10	-0.133
ENSMUSG00000009013	Dynll1	8.37417e-16	-0.388459	0.8	0.84	2.23356e-11	-0.04
ENSMUSG00000028214	Gem	0.000581399	-0.391623	0.231	0.293	1	-0.062
ENSMUSG00000052146	Rps10	6.17021e-33	-0.438358	0.968	0.966	1.64572e-28	0.002
ENSMUSG00000106106	CT010467.1	1.18383e-10	-0.448058	0.649	0.747	3.1575e-06	-0.098
ENSMUSG00000014226	Cacybp	4.5431e-17	-0.460911	0.511	0.616	1.21174e-12	-0.105
ENSMUSG00000028410	Dnaja1	1.09136e-21	-0.468584	0.759	0.83	2.91089e-17	-0.071
ENSMUSG00000035352	Ccl12	0.696676	-0.470135	0.252	0.25	1	0.002
ENSMUSG00000028195	Cyr61	0.0110655	-0.50632	0.371	0.4	1	-0.029
ENSMUSG00000028967	Errfi1	7.20849e-08	-0.521833	0.456	0.521	0.00192265	-0.065
ENSMUSG00000004098	Col5a3	9.95219e-13	-0.522542	0.218	0.339	2.65445e-08	-0.121
ENSMUSG00000052336	Cx3cr1	3.38972e-17	-0.584788	0.542	0.704	9.04106e-13	-0.162
ENSMUSG00000015568	Lpl	0.00145213	-0.600065	0.534	0.54	1	-0.006
ENSMUSG00000064357	mt-Atp6	1.88475e-31	-0.600909	0.557	0.707	5.02701e-27	-0.15
ENSMUSG00000019997	Ctgf	3.21798e-05	-0.75206	0.278	0.345	0.858301	-0.067
