# Supplementary material for: Carfilzomib-specific proteasome β5/β2 inhibition drives cardiotoxicity via remodeling of protein homeostasis and the renin-angiotensin-system
Source: iScience. 2025 Jul 29;28(9):113228. doi: 10.1016/j.isci.2025.113228 (PMC12392329; doi:10.1016/j.isci.2025.113228)
Supplement: Table S10. Identified metabolites from murine hearts after BTZ, CFZ, or vehicle treatments and comparisons, related to Figure 6 [file mmc9.xlsx]

## Sheet: negative_all
Compound.ID	ratio	Log2FC	changed in treatment	t.test_p.value	wilcox.test_p.value	t.test_p.value_BHcorrect	wilcox.test_p.value_BHcorrect	VIP	sample	ID	KEGG.ID	Formula	Adducts	Score	Fragmentation.Score	Mass.Error..ppm.	Isotope.Similarity	Description	Super.class	Class	Sub.class	m.z	Neutral.mass..Da.	Retention.time..min.	Charge	Pathway
12.02_1099.5309m/z	0.116332	-3.10368	3.10368	0.0142431	0.0151515	0.26887	0.148122	1.76028	control:CFZ	HMDB0040505	null	C53H82O21	M+FA-H	31.5	0	-2.03445	59.7711	Soyasaponin aa	Lipids and lipid-like molecules	Prenol lipids	Terpene glycosides	1099.53	NA	12.0225	1	NA
0.03_236.9269m/z	0.387111	-1.36918	1.36918	0.525303	1	0.764353	1	0.990206	control:CFZ+atRA	C19114	C19114	C8H5Cl3O2	M-H	26.2	0	-5.63659	37.4424	Chlorfenac;	null	null	null	236.927	NA	0.0268667	1	NULL
0.03_236.9269m/z	0.666856	-0.584552	0.584552	0.575396	0.699134	0.803607	0.976243	0.875014	control:BTZ	C19114	C19114	C8H5Cl3O2	M-H	26.2	0	-5.63659	37.4424	Chlorfenac;	null	null	null	236.927	NA	0.0268667	1	NULL
0.03_236.9269m/z	0.611458	-0.709676	0.709676	0.946817	0.484848	0.993892	0.710769	0.757801	CFZ:CFZ+atRA	C19114	C19114	C8H5Cl3O2	M-H	26.2	0	-5.63659	37.4424	Chlorfenac;	null	null	null	236.927	NA	0.0268667	1	NULL
0.03_236.9269m/z	1.05333	0.0749536	-0.0749536	0.65411	0.393939	0.941966	0.71213	0.708168	CFZ:BTZ	C19114	C19114	C8H5Cl3O2	M-H	26.2	0	-5.63659	37.4424	Chlorfenac;	null	null	null	236.927	NA	0.0268667	1	NULL
11.60_1030.5191m/z	0.141921	-2.81684	2.81684	0.0258765	0.0151515	0.26887	0.148122	1.52742	control:CFZ	HMDB0032002	null	C50H81NO21	M-H	35.6	0	-3.65818	82.2927	Dehydrotomatine	Lipids and lipid-like molecules	Steroids and steroid derivatives	Steroidal glycosides	1030.52	NA	11.6018	1	NA
0.08_324.8458m/z	0.359053	-1.47773	1.47773	0.398094	0.937229	0.756596	1	0.73658	control:CFZ+atRA	HMDB0035290	null	C2H6Fe2N4O4S2	M-H	19.9	0	0.497966	0.14643	Bis(m-methanethiolato)tetranitrosyldiiron	Organoheterocyclic compounds	Metalloheterocyclic compounds	null	324.846	NA	0.084	1	NA
0.08_324.8458m/z	0.642998	-0.637114	0.637114	0.466625	0.818182	0.784214	0.976243	0.771835	control:BTZ	HMDB0035290	null	C2H6Fe2N4O4S2	M-H	19.9	0	0.497966	0.14643	Bis(m-methanethiolato)tetranitrosyldiiron	Organoheterocyclic compounds	Metalloheterocyclic compounds	null	324.846	NA	0.084	1	NA
0.08_324.8458m/z	0.668529	-0.580937	0.580937	0.831943	0.179654	0.993892	0.506239	0.692339	CFZ:CFZ+atRA	HMDB0035290	null	C2H6Fe2N4O4S2	M-H	19.9	0	0.497966	0.14643	Bis(m-methanethiolato)tetranitrosyldiiron	Organoheterocyclic compounds	Metalloheterocyclic compounds	null	324.846	NA	0.084	1	NA
0.08_324.8458m/z	1.19721	0.259679	-0.259679	0.43397	0.0930736	0.909066	0.608084	0.710423	CFZ:BTZ	HMDB0035290	null	C2H6Fe2N4O4S2	M-H	19.9	0	0.497966	0.14643	Bis(m-methanethiolato)tetranitrosyldiiron	Organoheterocyclic compounds	Metalloheterocyclic compounds	null	324.846	NA	0.084	1	NA
11.41_1102.4389m/z	0.146249	-2.7735	2.7735	0.0127375	0.0151515	0.26887	0.148122	1.55774	control:CFZ	HMDB0062537	null	C44H80N7O17P3S	M-H	33.6	0.0057	-7.48018	76.328	Tricosanoyl-CoA	Lipids and lipid-like molecules	Fatty Acyls	Fatty acyl thioesters	1102.44	NA	11.413	1	NA
0.10_256.9537m/z	0.374233	-1.41799	1.41799	0.415148	0.937229	0.756596	1	0.760032	control:CFZ+atRA	C06675	C06675	C6H6O7S	M+Cl	35.8	0	4.11881	83.6475	3-Sulfomuconate;	null	null	null	256.954	NA	0.0983	1	map00627 Aminobenzoate degradation; map01120 Microbial metabolism in diverse environments
0.10_256.9537m/z	0.628222	-0.670653	0.670653	0.421777	0.699134	0.784214	0.976243	0.73678	control:BTZ	C06675	C06675	C6H6O7S	M+Cl	35.8	0	4.11881	83.6475	3-Sulfomuconate;	null	null	null	256.954	NA	0.0983	1	map00627 Aminobenzoate degradation; map01120 Microbial metabolism in diverse environments
0.10_256.9537m/z	0.67101	-0.575593	0.575593	0.869492	0.484848	0.993892	0.710769	0.70674	CFZ:CFZ+atRA	C06675	C06675	C6H6O7S	M+Cl	35.8	0	4.11881	83.6475	3-Sulfomuconate;	null	null	null	256.954	NA	0.0983	1	map00627 Aminobenzoate degradation; map01120 Microbial metabolism in diverse environments
0.10_256.9537m/z	1.12642	0.171746	-0.171746	0.55479	0.484848	0.909066	0.753762	0.711629	CFZ:BTZ	C06675	C06675	C6H6O7S	M+Cl	35.8	0	4.11881	83.6475	3-Sulfomuconate;	null	null	null	256.954	NA	0.0983	1	map00627 Aminobenzoate degradation; map01120 Microbial metabolism in diverse environments
11.54_1003.5131m/z	0.158744	-2.65523	2.65523	0.0532985	0.0151515	0.26887	0.148122	1.29017	control:CFZ	HMDB0009989	null	C47H86O16P2	M+Cl	33.3	14.6	4.78378	57.4471	PIP(18:2(9Z,12Z)/20:1(11Z))	Lipids and lipid-like molecules	Glycerophospholipids	Glycerophosphoinositol phosphates	1003.51	NA	11.5446	1	NA
0.24_286.8957m/z	0.361548	-1.46774	1.46774	0.57353	1	0.779462	1	1.15094	control:CFZ+atRA	C16182	C16182	C6H8Cl4O2	M+Cl	24.5	0	-6.22822	29.5161	beta-2,3,5,6-Tetrachloro-1,4-cyclohexanediol;	null	null	null	286.896	NA	0.241167	1	map00361 Chlorocyclohexane and chlorobenzene degradation; map01120 Microbial metabolism in diverse environments
0.24_286.8957m/z	0.612829	-0.706444	0.706444	0.287996	0.24026	0.784214	0.96901	0.582059	control:BTZ	C16182	C16182	C6H8Cl4O2	M+Cl	24.5	0	-6.22822	29.5161	beta-2,3,5,6-Tetrachloro-1,4-cyclohexanediol;	null	null	null	286.896	NA	0.241167	1	map00361 Chlorocyclohexane and chlorobenzene degradation; map01120 Microbial metabolism in diverse environments
0.24_286.8957m/z	0.563493	-0.82753	0.82753	0.884594	0.393939	0.993892	0.647157	0.656933	CFZ:CFZ+atRA	C16182	C16182	C6H8Cl4O2	M+Cl	24.5	0	-6.22822	29.5161	beta-2,3,5,6-Tetrachloro-1,4-cyclohexanediol;	null	null	null	286.896	NA	0.241167	1	map00361 Chlorocyclohexane and chlorobenzene degradation; map01120 Microbial metabolism in diverse environments
0.24_286.8957m/z	0.955128	-0.0662341	0.0662341	0.860759	0.818182	0.979265	0.931932	0.68778	CFZ:BTZ	C16182	C16182	C6H8Cl4O2	M+Cl	24.5	0	-6.22822	29.5161	beta-2,3,5,6-Tetrachloro-1,4-cyclohexanediol;	null	null	null	286.896	NA	0.241167	1	map00361 Chlorocyclohexane and chlorobenzene degradation; map01120 Microbial metabolism in diverse environments
11.54_1003.5131m/z	0.158744	-2.65523	2.65523	0.0532985	0.0151515	0.26887	0.148122	1.29017	control:CFZ	HMDB0010001	null	C47H86O16P2	M+Cl	33.3	14.6	4.78378	57.4471	PIP(20:1(11Z)/18:2(9Z,12Z))	Lipids and lipid-like molecules	Glycerophospholipids	Glycerophosphoinositol phosphates	1003.51	NA	11.5446	1	NA
12.39_637.5283m/z	0.180524	-2.46974	2.46974	0.952538	0.588745	0.960981	0.689573	1.35683	control:CFZ	HMDB0034872	null	C40H68N2O	M+FA-H	36	0	-5.22523	86.0503	Cheritamine	Organoheterocyclic compounds	Indoles and derivatives	Indoles	637.528	NA	12.3886	1	NA
0.38_352.8523m/z	0.342607	-1.54537	1.54537	0.511881	0.818182	0.762003	1	1.03205	control:CFZ+atRA	C15244	C15244	C12H3Cl5O2	M-H	22.8	0	5.61971	20.4319	7-Hydroxy-1,2,3,6,8-pentachlorodibenzofuran; 2,4,7,8,9-Pentachloro-3-dibenzofuranol;	null	null	null	352.852	NA	0.376183	1	NULL
0.38_352.8523m/z	0.342607	-1.54537	1.54537	0.511881	0.818182	0.762003	1	1.03205	control:CFZ+atRA	C18099	C18099	C12H3Cl5O2	M-H	22.8	0	5.61971	20.4319	1,2,3,7,8-Pentachlorodibenzodioxin; 1,2,3,7,8-Pentachlorodibenzo-p-dioxin; 1,2,3,7,8-PeCDD; PCDD 54;	null	null	null	352.852	NA	0.376183	1	map00621 Dioxin degradation
0.38_352.8523m/z	0.666455	-0.585421	0.585421	0.502569	0.699134	0.785159	0.976243	0.753911	control:BTZ	C15244	C15244	C12H3Cl5O2	M-H	22.8	0	5.61971	20.4319	7-Hydroxy-1,2,3,6,8-pentachlorodibenzofuran; 2,4,7,8,9-Pentachloro-3-dibenzofuranol;	null	null	null	352.852	NA	0.376183	1	NULL
0.38_352.8523m/z	0.666455	-0.585421	0.585421	0.502569	0.699134	0.785159	0.976243	0.753911	control:BTZ	C18099	C18099	C12H3Cl5O2	M-H	22.8	0	5.61971	20.4319	1,2,3,7,8-Pentachlorodibenzodioxin; 1,2,3,7,8-Pentachlorodibenzo-p-dioxin; 1,2,3,7,8-PeCDD; PCDD 54;	null	null	null	352.852	NA	0.376183	1	map00621 Dioxin degradation
0.38_352.8523m/z	0.590224	-0.760665	0.760665	0.807151	0.24026	0.993892	0.543055	0.675661	CFZ:CFZ+atRA	C15244	C15244	C12H3Cl5O2	M-H	22.8	0	5.61971	20.4319	7-Hydroxy-1,2,3,6,8-pentachlorodibenzofuran; 2,4,7,8,9-Pentachloro-3-dibenzofuranol;	null	null	null	352.852	NA	0.376183	1	NULL
0.38_352.8523m/z	0.590224	-0.760665	0.760665	0.807151	0.24026	0.993892	0.543055	0.675661	CFZ:CFZ+atRA	C18099	C18099	C12H3Cl5O2	M-H	22.8	0	5.61971	20.4319	1,2,3,7,8-Pentachlorodibenzodioxin; 1,2,3,7,8-Pentachlorodibenzo-p-dioxin; 1,2,3,7,8-PeCDD; PCDD 54;	null	null	null	352.852	NA	0.376183	1	map00621 Dioxin degradation
0.38_352.8523m/z	1.14813	0.199287	-0.199287	0.444264	0.179654	0.909066	0.620321	0.643229	CFZ:BTZ	C15244	C15244	C12H3Cl5O2	M-H	22.8	0	5.61971	20.4319	7-Hydroxy-1,2,3,6,8-pentachlorodibenzofuran; 2,4,7,8,9-Pentachloro-3-dibenzofuranol;	null	null	null	352.852	NA	0.376183	1	NULL
0.38_352.8523m/z	1.14813	0.199287	-0.199287	0.444264	0.179654	0.909066	0.620321	0.643229	CFZ:BTZ	C18099	C18099	C12H3Cl5O2	M-H	22.8	0	5.61971	20.4319	1,2,3,7,8-Pentachlorodibenzodioxin; 1,2,3,7,8-Pentachlorodibenzo-p-dioxin; 1,2,3,7,8-PeCDD; PCDD 54;	null	null	null	352.852	NA	0.376183	1	map00621 Dioxin degradation
9.53_616.2807m/z	0.183222	-2.44834	2.44834	0.911631	0.24026	0.93091	0.391066	1.73487	control:CFZ	HMDB0012986	null	C26H37N9O6	M+FA-H	38.6	8.24	-7.28296	93.1743	Kinetensin 4-7	Organic acids and derivatives	Carboxylic acids and derivatives	Amino acids, peptides, and analogues	616.281	NA	9.53065	1	NA
0.49_292.8936m/z	0.499508	-1.00142	1.00142	0.361211	0.484848	0.756596	1	0.588343	control:CFZ+atRA	C18238	C18238	C6H4Cl4O2	M+FA-H	25.9	0.122	-4.51765	34.5513	cis-Chlorobenzene dihydrodiol;	null	null	null	292.894	NA	0.490467	1	map00361 Chlorocyclohexane and chlorobenzene degradation; map01120 Microbial metabolism in diverse environments; map01220 Degradation of aromatic compounds
0.49_292.8936m/z	0.712526	-0.488985	0.488985	0.453043	0.699134	0.784214	0.976243	0.730018	control:BTZ	C18238	C18238	C6H4Cl4O2	M+FA-H	25.9	0.122	-4.51765	34.5513	cis-Chlorobenzene dihydrodiol;	null	null	null	292.894	NA	0.490467	1	map00361 Chlorocyclohexane and chlorobenzene degradation; map01120 Microbial metabolism in diverse environments; map01220 Degradation of aromatic compounds
0.49_292.8936m/z	0.749224	-0.416531	0.416531	0.972481	0.937229	0.994805	0.964154	0.768324	CFZ:CFZ+atRA	C18238	C18238	C6H4Cl4O2	M+FA-H	25.9	0.122	-4.51765	34.5513	cis-Chlorobenzene dihydrodiol;	null	null	null	292.894	NA	0.490467	1	map00361 Chlorocyclohexane and chlorobenzene degradation; map01120 Microbial metabolism in diverse environments; map01220 Degradation of aromatic compounds
0.49_292.8936m/z	1.06874	0.0959043	-0.0959043	0.66981	0.699134	0.941966	0.873096	0.703369	CFZ:BTZ	C18238	C18238	C6H4Cl4O2	M+FA-H	25.9	0.122	-4.51765	34.5513	cis-Chlorobenzene dihydrodiol;	null	null	null	292.894	NA	0.490467	1	map00361 Chlorocyclohexane and chlorobenzene degradation; map01120 Microbial metabolism in diverse environments; map01220 Degradation of aromatic compounds
11.94_1076.5237m/z	0.197861	-2.33744	2.33744	0.00903427	0.00865801	0.26887	0.148122	1.62684	control:CFZ	HMDB0032002	null	C50H81NO21	M+FA-H	34.6	0	-4.42695	78.0093	Dehydrotomatine	Lipids and lipid-like molecules	Steroids and steroid derivatives	Steroidal glycosides	1076.52	NA	11.9368	1	NA
0.87_249.9281m/z	0.200967	-2.31497	2.31497	0.0773548	0.132035	0.26887	0.283937	1.29961	control:CFZ	C20317	C20317	C5H7Cl2NO2S	M+Cl	29.1	0	5.7338	52.1727	S-(1,2-Dichlorovinyl)-L-cysteine; DCVC;	null	null	null	249.928	NA	0.869033	1	map05204 Chemical carcinogenesis
0.50_158.9781m/z	1.07137	0.099455	-0.099455	0.540971	0.699134	0.76748	1	0.464098	control:CFZ+atRA	C18300	C18300	C7H6Cl2	M-H	31.6	0	4.53637	63.1873	2,4-Dichlorotoluene;	null	null	null	158.978	NA	0.504767	1	map00623 Toluene degradation; map01120 Microbial metabolism in diverse environments; map01220 Degradation of aromatic compounds
0.50_158.9781m/z	1.07137	0.099455	-0.099455	0.540971	0.699134	0.76748	1	0.464098	control:CFZ+atRA	C19165	C19165	C7H6Cl2	M-H	31.6	0	4.53637	63.1873	Benzal chloride;	null	null	null	158.978	NA	0.504767	1	NULL
0.50_158.9781m/z	0.924356	-0.113479	0.113479	0.445876	0.484848	0.784214	0.976243	0.751725	control:BTZ	C18300	C18300	C7H6Cl2	M-H	31.6	0	4.53637	63.1873	2,4-Dichlorotoluene;	null	null	null	158.978	NA	0.504767	1	map00623 Toluene degradation; map01120 Microbial metabolism in diverse environments; map01220 Degradation of aromatic compounds
0.50_158.9781m/z	0.924356	-0.113479	0.113479	0.445876	0.484848	0.784214	0.976243	0.751725	control:BTZ	C19165	C19165	C7H6Cl2	M-H	31.6	0	4.53637	63.1873	Benzal chloride;	null	null	null	158.978	NA	0.504767	1	NULL
0.50_158.9781m/z	0.913245	-0.130926	0.130926	0.5905	0.588745	0.95434	0.764289	0.372067	CFZ:CFZ+atRA	C18300	C18300	C7H6Cl2	M-H	31.6	0	4.53637	63.1873	2,4-Dichlorotoluene;	null	null	null	158.978	NA	0.504767	1	map00623 Toluene degradation; map01120 Microbial metabolism in diverse environments; map01220 Degradation of aromatic compounds
0.50_158.9781m/z	0.913245	-0.130926	0.130926	0.5905	0.588745	0.95434	0.764289	0.372067	CFZ:CFZ+atRA	C19165	C19165	C7H6Cl2	M-H	31.6	0	4.53637	63.1873	Benzal chloride;	null	null	null	158.978	NA	0.504767	1	NULL
0.50_158.9781m/z	0.78793	-0.34386	0.34386	0.0696628	0.132035	0.909066	0.608084	0.662733	CFZ:BTZ	C18300	C18300	C7H6Cl2	M-H	31.6	0	4.53637	63.1873	2,4-Dichlorotoluene;	null	null	null	158.978	NA	0.504767	1	map00623 Toluene degradation; map01120 Microbial metabolism in diverse environments; map01220 Degradation of aromatic compounds
0.50_158.9781m/z	0.78793	-0.34386	0.34386	0.0696628	0.132035	0.909066	0.608084	0.662733	CFZ:BTZ	C19165	C19165	C7H6Cl2	M-H	31.6	0	4.53637	63.1873	Benzal chloride;	null	null	null	158.978	NA	0.504767	1	NULL
11.81_1065.5232m/z	0.2121	-2.23718	2.23718	0.0125889	0.0151515	0.26887	0.148122	1.52167	control:CFZ	HMDB0035343	null	C54H82O21	M-H	33.8	21.2	-4.10383	52.6676	TR-Saponin C	Lipids and lipid-like molecules	Prenol lipids	Terpene glycosides	1065.52	NA	11.8082	1	NA
0.50_227.9586n	1.11502	0.15707	-0.15707	0.428171	0.937229	0.756596	1	0.927495	control:CFZ+atRA	C18244	C18244	C6H6Cl2O5	M+Cl, M+FA-H	33.1	0	-2.88724	68.784	2,4-Dichloro-3-oxoadipate;	null	null	null	272.958	227.959	0.504767	1	map00361 Chlorocyclohexane and chlorobenzene degradation; map01120 Microbial metabolism in diverse environments
0.50_227.9586n	0.875985	-0.191022	0.191022	0.921934	0.393939	0.963978	0.976243	1.11802	control:BTZ	C18244	C18244	C6H6Cl2O5	M+Cl, M+FA-H	33.1	0	-2.88724	68.784	2,4-Dichloro-3-oxoadipate;	null	null	null	272.958	227.959	0.504767	1	map00361 Chlorocyclohexane and chlorobenzene degradation; map01120 Microbial metabolism in diverse environments
0.50_227.9586n	0.768161	-0.380519	0.380519	0.887879	0.484848	0.993892	0.710769	0.861489	CFZ:CFZ+atRA	C18244	C18244	C6H6Cl2O5	M+Cl, M+FA-H	33.1	0	-2.88724	68.784	2,4-Dichloro-3-oxoadipate;	null	null	null	272.958	227.959	0.504767	1	map00361 Chlorocyclohexane and chlorobenzene degradation; map01120 Microbial metabolism in diverse environments
0.50_227.9586n	0.603485	-0.728611	0.728611	0.256143	0.179654	0.909066	0.620321	0.866848	CFZ:BTZ	C18244	C18244	C6H6Cl2O5	M+Cl, M+FA-H	33.1	0	-2.88724	68.784	2,4-Dichloro-3-oxoadipate;	null	null	null	272.958	227.959	0.504767	1	map00361 Chlorocyclohexane and chlorobenzene degradation; map01120 Microbial metabolism in diverse environments
11.64_1024.4990m/z	0.212409	-2.23508	2.23508	0.00879204	0.0151515	0.26887	0.148122	1.68473	control:CFZ	HMDB0127693	null	C50H77NO16S	M+FA-H	37.5	12.4	4.57942	80.6129	[(1R,16Z,24E,26E,28Z)-12-[1-(3,4-dihydroxycyclohexyl)propan-2-yl]-1-hydroxy-19,30-dimethoxy-15,17,21,23,29,35-hexamethyl-2,3,10,14,20-pentaoxo-11,36-dioxa-4-azatricyclo[30.3.1.0⁴,⁹]hexatriaconta-16,24,26,28-tetraen-18-yl]oxidanesulfonic acid	Phenylpropanoids and polyketides	Macrolide lactams	null	1024.5	NA	11.6446	1	NA
0.50_244.9479n	1.09456	0.130357	-0.130357	0.484758	0.937229	0.756596	1	0.869723	control:CFZ+atRA	C10917	C10917	C5H11NS5	M+Cl, M+FA-H	32.8	0	-6.41737	71.1712	7-N,N-Dimethylamino-1,2,3,4,5-pentathiocyclooctane; PTCA;	null	null	null	289.947	244.948	0.504767	1	NULL
0.50_244.9479n	0.964949	-0.0514749	0.0514749	0.875168	0.588745	0.941965	0.976243	0.87496	control:BTZ	C10917	C10917	C5H11NS5	M+Cl, M+FA-H	32.8	0	-6.41737	71.1712	7-N,N-Dimethylamino-1,2,3,4,5-pentathiocyclooctane; PTCA;	null	null	null	289.947	244.948	0.504767	1	NULL
0.50_244.9479n	0.836564	-0.257452	0.257452	0.892193	0.588745	0.993892	0.764289	0.625561	CFZ:CFZ+atRA	C10917	C10917	C5H11NS5	M+Cl, M+FA-H	32.8	0	-6.41737	71.1712	7-N,N-Dimethylamino-1,2,3,4,5-pentathiocyclooctane; PTCA;	null	null	null	289.947	244.948	0.504767	1	NULL
0.50_244.9479n	0.737501	-0.439284	0.439284	0.319175	0.309524	0.909066	0.667876	0.646608	CFZ:BTZ	C10917	C10917	C5H11NS5	M+Cl, M+FA-H	32.8	0	-6.41737	71.1712	7-N,N-Dimethylamino-1,2,3,4,5-pentathiocyclooctane; PTCA;	null	null	null	289.947	244.948	0.504767	1	NULL
11.64_1024.4990m/z	0.212409	-2.23508	2.23508	0.00879204	0.0151515	0.26887	0.148122	1.68473	control:CFZ	HMDB0127695	null	C50H77NO16S	M+FA-H	37.5	12.4	4.57942	80.6129	[(1R,16Z,24E,26E,28Z)-1,18-dihydroxy-12-[1-(4-hydroxy-3-methoxycyclohexyl)propan-2-yl]-19-methoxy-15,17,21,23,29,35-hexamethyl-2,3,10,14,20-pentaoxo-11,36-dioxa-4-azatricyclo[30.3.1.0⁴,⁹]hexatriaconta-16,24,26,28-tetraen-30-yl]oxidanesulfonic acid	Phenylpropanoids and polyketides	Macrolide lactams	null	1024.5	NA	11.6446	1	NA
0.50_360.9327m/z	1.46713	0.552993	-0.552993	0.103284	0.132035	0.756596	1	1.29103	control:CFZ+atRA	C18967	C18967	C8H14Cl3O5P	M+Cl	26.6	0	-3.52185	37.1563	Butonate;	null	null	null	360.933	NA	0.504767	1	NULL
0.50_360.9327m/z	0.932807	-0.100349	0.100349	0.615745	0.484848	0.814011	0.976243	0.322694	control:BTZ	C18967	C18967	C8H14Cl3O5P	M+Cl	26.6	0	-3.52185	37.1563	Butonate;	null	null	null	360.933	NA	0.504767	1	NULL
0.50_360.9327m/z	1.42183	0.507748	-0.507748	0.367935	0.309524	0.856008	0.593533	0.829345	CFZ:CFZ+atRA	C18967	C18967	C8H14Cl3O5P	M+Cl	26.6	0	-3.52185	37.1563	Butonate;	null	null	null	360.933	NA	0.504767	1	NULL
0.50_360.9327m/z	0.904007	-0.145594	0.145594	0.480427	0.588745	0.909066	0.80981	0.861151	CFZ:BTZ	C18967	C18967	C8H14Cl3O5P	M+Cl	26.6	0	-3.52185	37.1563	Butonate;	null	null	null	360.933	NA	0.504767	1	NULL
11.64_1024.4990m/z	0.212409	-2.23508	2.23508	0.00879204	0.0151515	0.26887	0.148122	1.68473	control:CFZ	HMDB0127696	null	C50H77NO16S	M+FA-H	37.5	12.4	4.57942	80.6129	[(1R,16Z,24E,26E,28Z)-1,30-dihydroxy-12-[1-(4-hydroxy-3-methoxycyclohexyl)propan-2-yl]-19-methoxy-15,17,21,23,29,35-hexamethyl-2,3,10,14,20-pentaoxo-11,36-dioxa-4-azatricyclo[30.3.1.0⁴,⁹]hexatriaconta-16,24,26,28-tetraen-18-yl]oxidanesulfonic acid	Phenylpropanoids and polyketides	Macrolide lactams	null	1024.5	NA	11.6446	1	NA
0.50_420.9054m/z	1.03991	0.0564612	-0.0564612	0.594246	0.309524	0.785835	1	1.01026	control:CFZ+atRA	HMDB0041834	null	C17H12Br2O3	M-H	24.8	0	-6.26064	31.3091	Benzbromarone	Organic oxygen compounds	Organooxygen compounds	Carbonyl compounds	420.905	NA	0.504767	1	NA
0.50_420.9054m/z	1.07123	0.0992745	-0.0992745	0.599063	0.699134	0.810336	0.976243	0.593703	control:BTZ	HMDB0041834	null	C17H12Br2O3	M-H	24.8	0	-6.26064	31.3091	Benzbromarone	Organic oxygen compounds	Organooxygen compounds	Carbonyl compounds	420.905	NA	0.504767	1	NA
0.50_420.9054m/z	0.863943	-0.210991	0.210991	0.866504	0.309524	0.993892	0.593533	0.523006	CFZ:CFZ+atRA	HMDB0041834	null	C17H12Br2O3	M-H	24.8	0	-6.26064	31.3091	Benzbromarone	Organic oxygen compounds	Organooxygen compounds	Carbonyl compounds	420.905	NA	0.504767	1	NA
0.50_420.9054m/z	0.889966	-0.168178	0.168178	0.521139	0.309524	0.909066	0.667876	0.518266	CFZ:BTZ	HMDB0041834	null	C17H12Br2O3	M-H	24.8	0	-6.26064	31.3091	Benzbromarone	Organic oxygen compounds	Organooxygen compounds	Carbonyl compounds	420.905	NA	0.504767	1	NA
11.64_1024.4990m/z	0.212409	-2.23508	2.23508	0.00879204	0.0151515	0.26887	0.148122	1.68473	control:CFZ	HMDB0127699	null	C50H77NO16S	M+FA-H	37.5	12.4	4.57942	80.6129	[(1R,16Z,24E,26E,28Z)-1,19-dihydroxy-12-[1-(4-hydroxy-3-methoxycyclohexyl)propan-2-yl]-30-methoxy-15,17,21,23,29,35-hexamethyl-2,3,10,14,20-pentaoxo-11,36-dioxa-4-azatricyclo[30.3.1.0⁴,⁹]hexatriaconta-16,24,26,28-tetraen-18-yl]oxidanesulfonic acid	Phenylpropanoids and polyketides	Macrolide lactams	null	1024.5	NA	11.6446	1	NA
0.52_308.8782m/z	0.427231	-1.22691	1.22691	0.514569	1	0.762003	1	0.845479	control:CFZ+atRA	HMDB0039460	null	C6H10S6	M+Cl	28.9	0	-6.87508	52.2065	Di-2-propenyl hexasulfide	Organosulfur compounds	Allyl sulfur compounds	null	308.878	NA	0.51905	1	NA
0.52_308.8782m/z	0.672574	-0.572234	0.572234	0.821859	0.484848	0.911537	0.976243	1.15398	control:BTZ	HMDB0039460	null	C6H10S6	M+Cl	28.9	0	-6.87508	52.2065	Di-2-propenyl hexasulfide	Organosulfur compounds	Allyl sulfur compounds	null	308.878	NA	0.51905	1	NA
0.52_308.8782m/z	0.848823	-0.236464	0.236464	0.721696	0.484848	0.992402	0.710769	0.90666	CFZ:CFZ+atRA	HMDB0039460	null	C6H10S6	M+Cl	28.9	0	-6.87508	52.2065	Di-2-propenyl hexasulfide	Organosulfur compounds	Allyl sulfur compounds	null	308.878	NA	0.51905	1	NA
0.52_308.8782m/z	1.33627	0.418212	-0.418212	0.385414	0.393939	0.909066	0.71213	0.842479	CFZ:BTZ	HMDB0039460	null	C6H10S6	M+Cl	28.9	0	-6.87508	52.2065	Di-2-propenyl hexasulfide	Organosulfur compounds	Allyl sulfur compounds	null	308.878	NA	0.51905	1	NA
0.53_197.9624m/z	0.231102	-2.1134	2.1134	0.0570189	0.0930736	0.26887	0.244337	1.14674	control:CFZ	HMDB0033585	null	C4H5NO4S	M+Cl	37.4	0	-5.77482	93.3772	Acesulfame	Organic acids and derivatives	Organic sulfuric acids and derivatives	null	197.962	NA	0.533333	1	NA
0.53_197.9624m/z	0.27558	-1.85945	1.85945	0.323849	0.484848	0.756596	1	0.534377	control:CFZ+atRA	HMDB0033585	null	C4H5NO4S	M+Cl	37.4	0	-5.77482	93.3772	Acesulfame	Organic acids and derivatives	Organic sulfuric acids and derivatives	null	197.962	NA	0.533333	1	NA
0.53_197.9624m/z	0.275778	-1.85842	1.85842	0.495844	0.937229	0.784214	0.992672	1.17251	control:BTZ	HMDB0033585	null	C4H5NO4S	M+Cl	37.4	0	-5.77482	93.3772	Acesulfame	Organic acids and derivatives	Organic sulfuric acids and derivatives	null	197.962	NA	0.533333	1	NA
0.53_197.9624m/z	1.19246	0.253945	-0.253945	0.430952	0.393939	0.893916	0.647157	1.0822	CFZ:CFZ+atRA	HMDB0033585	null	C4H5NO4S	M+Cl	37.4	0	-5.77482	93.3772	Acesulfame	Organic acids and derivatives	Organic sulfuric acids and derivatives	null	197.962	NA	0.533333	1	NA
0.53_197.9624m/z	1.19332	0.254981	-0.254981	0.343116	0.309524	0.909066	0.667876	1.09659	CFZ:BTZ	HMDB0033585	null	C4H5NO4S	M+Cl	37.4	0	-5.77482	93.3772	Acesulfame	Organic acids and derivatives	Organic sulfuric acids and derivatives	null	197.962	NA	0.533333	1	NA
11.77_1050.5116m/z	0.233003	-2.10158	2.10158	0.0232175	0.0151515	0.26887	0.148122	1.3792	control:CFZ	HMDB0033029	null	C50H81NO20	M+Cl	37	0	6.90657	92.8786	delta5-Demissine	Lipids and lipid-like molecules	Steroids and steroid derivatives	Steroidal glycosides	1050.51	NA	11.7654	1	NA
0.53_259.0774m/z	0.543521	-0.879592	0.879592	0.562394	1	0.774234	1	0.839671	control:CFZ+atRA	HMDB0060917	null	C15H13FO3	M-H	38.3	0	-0.699859	92.235	4'-Hydroxyflurbiprofen	Benzenoids	Benzene and substituted derivatives	Biphenyls and derivatives	259.077	NA	0.533333	1	NA
0.53_259.0774m/z	0.811914	-0.300601	0.300601	0.478458	0.937229	0.784214	0.992672	0.408099	control:BTZ	HMDB0060917	null	C15H13FO3	M-H	38.3	0	-0.699859	92.235	4'-Hydroxyflurbiprofen	Benzenoids	Benzene and substituted derivatives	Biphenyls and derivatives	259.077	NA	0.533333	1	NA
0.53_259.0774m/z	0.432144	-1.21042	1.21042	0.274518	0.393939	0.80459	0.647157	0.878555	CFZ:CFZ+atRA	HMDB0060917	null	C15H13FO3	M-H	38.3	0	-0.699859	92.235	4'-Hydroxyflurbiprofen	Benzenoids	Benzene and substituted derivatives	Biphenyls and derivatives	259.077	NA	0.533333	1	NA
0.53_259.0774m/z	0.645538	-0.631427	0.631427	0.101636	0.132035	0.909066	0.608084	1.00967	CFZ:BTZ	HMDB0060917	null	C15H13FO3	M-H	38.3	0	-0.699859	92.235	4'-Hydroxyflurbiprofen	Benzenoids	Benzene and substituted derivatives	Biphenyls and derivatives	259.077	NA	0.533333	1	NA
2.15_286.8955m/z	0.237434	-2.0744	2.0744	0.0370514	0.0151515	0.26887	0.148122	1.12588	control:CFZ	C16182	C16182	C6H8Cl4O2	M+Cl	24.2	0	-6.87477	28.9741	beta-2,3,5,6-Tetrachloro-1,4-cyclohexanediol;	null	null	null	286.896	NA	2.15203	1	map00361 Chlorocyclohexane and chlorobenzene degradation; map01120 Microbial metabolism in diverse environments
0.53_363.9473n	0.95573	-0.0653247	0.0653247	0.935857	0.393939	0.973482	1	1.28381	control:CFZ+atRA	C05707	C05707	C8H16N2O4Se2	M-H, M+FA-H	18.9	4.11	8.86493	0.208005	Selenohomocystine;	null	null	null	362.94	363.947	0.533333	1	NULL
0.53_363.9473n	0.847917	-0.238004	0.238004	0.833695	0.588745	0.918578	0.976243	1.33727	control:BTZ	C05707	C05707	C8H16N2O4Se2	M-H, M+FA-H	18.9	4.11	8.86493	0.208005	Selenohomocystine;	null	null	null	362.94	363.947	0.533333	1	NULL
0.53_363.9473n	0.676695	-0.563422	0.563422	0.266223	0.309524	0.797935	0.593533	1.27002	CFZ:CFZ+atRA	C05707	C05707	C8H16N2O4Se2	M-H, M+FA-H	18.9	4.11	8.86493	0.208005	Selenohomocystine;	null	null	null	362.94	363.947	0.533333	1	NULL
0.53_363.9473n	0.60036	-0.736101	0.736101	0.196275	0.309524	0.909066	0.667876	1.20649	CFZ:BTZ	C05707	C05707	C8H16N2O4Se2	M-H, M+FA-H	18.9	4.11	8.86493	0.208005	Selenohomocystine;	null	null	null	362.94	363.947	0.533333	1	NULL
11.62_473.3975m/z	0.245399	-2.0268	2.0268	0.0484128	0.00865801	0.26887	0.148122	1.102	control:CFZ	HMDB0033829	null	C30H52O	M+FA-H	37.1	3.53	-5.90527	88.8242	24-Ethyllophenol	Lipids and lipid-like molecules	Steroids and steroid derivatives	Stigmastanes and derivatives	473.397	NA	11.6161	1	NA
11.62_473.3975m/z	0.245399	-2.0268	2.0268	0.0484128	0.00865801	0.26887	0.148122	1.102	control:CFZ	HMDB0036429	null	C30H52O	M+FA-H	37.1	3.53	-5.90527	88.8242	(3beta,4alpha,5alpha,14alpha,24xi)-4,14,24-Trimethylcholest-9(11)-en-3-ol	Lipids and lipid-like molecules	Steroids and steroid derivatives	Ergostane steroids	473.397	NA	11.6161	1	NA
11.62_473.3975m/z	0.245399	-2.0268	2.0268	0.0484128	0.00865801	0.26887	0.148122	1.102	control:CFZ	HMDB0040710	null	C30H52O	M+FA-H	37.1	3.53	-5.90527	88.8242	Cycloartan-29-ol	Lipids and lipid-like molecules	Prenol lipids	Triterpenoids	473.397	NA	11.6161	1	NA
0.53_411.0264m/z	0.00387457	-8.01175	8.01175	0.32447	0.588745	0.756596	1	1.18651	control:CFZ+atRA	HMDB0133147	null	C13H16O13S	M-H	33	0	6.06676	71.7196	[2,6-dihydroxy-4-({[3,4,5-trihydroxy-6-(hydroxymethyl)oxan-2-yl]oxy}carbonyl)phenyl]oxidanesulfonic acid	Phenylpropanoids and polyketides	Tannins	null	411.026	NA	0.533333	1	NA
0.53_411.0264m/z	0.00387457	-8.01175	8.01175	0.32447	0.588745	0.756596	1	1.18651	control:CFZ+atRA	HMDB0133150	null	C13H16O13S	M-H	33	0	6.06676	71.7196	[2,6-dihydroxy-4-({[2,3,5-trihydroxy-6-(hydroxymethyl)oxan-4-yl]oxy}carbonyl)phenyl]oxidanesulfonic acid	Benzenoids	Benzene and substituted derivatives	Benzoic acids and derivatives	411.026	NA	0.533333	1	NA
0.53_411.0264m/z	0.00387457	-8.01175	8.01175	0.32447	0.588745	0.756596	1	1.18651	control:CFZ+atRA	HMDB0133153	null	C13H16O13S	M-H	33	0	6.06676	71.7196	[2,6-dihydroxy-4-({[4,5,6-trihydroxy-2-(hydroxymethyl)oxan-3-yl]oxy}carbonyl)phenyl]oxidanesulfonic acid	Phenylpropanoids and polyketides	Tannins	null	411.026	NA	0.533333	1	NA
0.53_411.0264m/z	0.787526	-0.344601	0.344601	0.497216	0.393939	0.784214	0.976243	1.25277	control:BTZ	HMDB0133147	null	C13H16O13S	M-H	33	0	6.06676	71.7196	[2,6-dihydroxy-4-({[3,4,5-trihydroxy-6-(hydroxymethyl)oxan-2-yl]oxy}carbonyl)phenyl]oxidanesulfonic acid	Phenylpropanoids and polyketides	Tannins	null	411.026	NA	0.533333	1	NA
0.53_411.0264m/z	0.787526	-0.344601	0.344601	0.497216	0.393939	0.784214	0.976243	1.25277	control:BTZ	HMDB0133150	null	C13H16O13S	M-H	33	0	6.06676	71.7196	[2,6-dihydroxy-4-({[2,3,5-trihydroxy-6-(hydroxymethyl)oxan-4-yl]oxy}carbonyl)phenyl]oxidanesulfonic acid	Benzenoids	Benzene and substituted derivatives	Benzoic acids and derivatives	411.026	NA	0.533333	1	NA
0.53_411.0264m/z	0.787526	-0.344601	0.344601	0.497216	0.393939	0.784214	0.976243	1.25277	control:BTZ	HMDB0133153	null	C13H16O13S	M-H	33	0	6.06676	71.7196	[2,6-dihydroxy-4-({[4,5,6-trihydroxy-2-(hydroxymethyl)oxan-3-yl]oxy}carbonyl)phenyl]oxidanesulfonic acid	Phenylpropanoids and polyketides	Tannins	null	411.026	NA	0.533333	1	NA
0.53_411.0264m/z	0.00292837	-8.41569	8.41569	0.259931	0.0649351	0.795957	0.378333	1.90838	CFZ:CFZ+atRA	HMDB0133147	null	C13H16O13S	M-H	33	0	6.06676	71.7196	[2,6-dihydroxy-4-({[3,4,5-trihydroxy-6-(hydroxymethyl)oxan-2-yl]oxy}carbonyl)phenyl]oxidanesulfonic acid	Phenylpropanoids and polyketides	Tannins	null	411.026	NA	0.533333	1	NA
0.53_411.0264m/z	0.00292837	-8.41569	8.41569	0.259931	0.0649351	0.795957	0.378333	1.90838	CFZ:CFZ+atRA	HMDB0133150	null	C13H16O13S	M-H	33	0	6.06676	71.7196	[2,6-dihydroxy-4-({[2,3,5-trihydroxy-6-(hydroxymethyl)oxan-4-yl]oxy}carbonyl)phenyl]oxidanesulfonic acid	Benzenoids	Benzene and substituted derivatives	Benzoic acids and derivatives	411.026	NA	0.533333	1	NA
0.53_411.0264m/z	0.00292837	-8.41569	8.41569	0.259931	0.0649351	0.795957	0.378333	1.90838	CFZ:CFZ+atRA	HMDB0133153	null	C13H16O13S	M-H	33	0	6.06676	71.7196	[2,6-dihydroxy-4-({[4,5,6-trihydroxy-2-(hydroxymethyl)oxan-3-yl]oxy}carbonyl)phenyl]oxidanesulfonic acid	Phenylpropanoids and polyketides	Tannins	null	411.026	NA	0.533333	1	NA
0.53_411.0264m/z	0.595205	-0.748541	0.748541	0.142219	0.0930736	0.909066	0.608084	0.809041	CFZ:BTZ	HMDB0133147	null	C13H16O13S	M-H	33	0	6.06676	71.7196	[2,6-dihydroxy-4-({[3,4,5-trihydroxy-6-(hydroxymethyl)oxan-2-yl]oxy}carbonyl)phenyl]oxidanesulfonic acid	Phenylpropanoids and polyketides	Tannins	null	411.026	NA	0.533333	1	NA
0.53_411.0264m/z	0.595205	-0.748541	0.748541	0.142219	0.0930736	0.909066	0.608084	0.809041	CFZ:BTZ	HMDB0133150	null	C13H16O13S	M-H	33	0	6.06676	71.7196	[2,6-dihydroxy-4-({[2,3,5-trihydroxy-6-(hydroxymethyl)oxan-4-yl]oxy}carbonyl)phenyl]oxidanesulfonic acid	Benzenoids	Benzene and substituted derivatives	Benzoic acids and derivatives	411.026	NA	0.533333	1	NA
0.53_411.0264m/z	0.595205	-0.748541	0.748541	0.142219	0.0930736	0.909066	0.608084	0.809041	CFZ:BTZ	HMDB0133153	null	C13H16O13S	M-H	33	0	6.06676	71.7196	[2,6-dihydroxy-4-({[4,5,6-trihydroxy-2-(hydroxymethyl)oxan-3-yl]oxy}carbonyl)phenyl]oxidanesulfonic acid	Phenylpropanoids and polyketides	Tannins	null	411.026	NA	0.533333	1	NA
11.44_1116.4833m/z	0.257054	-1.95986	1.95986	0.0272905	0.0411255	0.26887	0.187239	1.36726	control:CFZ	HMDB0036553	null	C56H75N9O9S2	M+Cl	32.2	0	0.919168	62.0366	Cyclolinopeptide H	Organic acids and derivatives	Carboxylic acids and derivatives	Amino acids, peptides, and analogues	1116.48	NA	11.4444	1	NA
11.85_1062.4832m/z	0.25791	-1.95506	1.95506	0.013991	0.0151515	0.26887	0.148122	1.40617	control:CFZ	C20013	C20013	C52H75NO17S	M+FA-H	33.2	0	9.27052	76.4137	Brevetoxin B1;	null	null	null	1062.48	NA	11.8511	1	NULL
11.88_408.1890m/z	0.260429	-1.94104	1.94104	0.0214009	0.0649351	0.26887	0.217382	1.28155	control:CFZ	HMDB0012240	null	C17H25N5O4	M+FA-H	32.9	0	0.462487	64.9112	Isopentenyladenine-9-N-glucoside	Organic oxygen compounds	Organooxygen compounds	Carbohydrates and carbohydrate conjugates	408.189	NA	11.8796	1	NA
0.53_547.0018m/z	1.07389	0.102851	-0.102851	0.459268	0.818182	0.756596	1	1.04447	control:CFZ+atRA	HMDB0133722	null	C19H16O17S	M-H	33.6	0	-3.10267	71.4239	6-{[1-carboxy-8-hydroxy-3,5-dioxo-9-(sulfooxy)-1H,2H,3H,5H-cyclopenta[c]isochromen-7-yl]oxy}-3,4,5-trihydroxyoxane-2-carboxylic acid	Organic oxygen compounds	Organooxygen compounds	Carbohydrates and carbohydrate conjugates	547.002	NA	0.533333	1	NA
0.53_547.0018m/z	1.07389	0.102851	-0.102851	0.459268	0.818182	0.756596	1	1.04447	control:CFZ+atRA	HMDB0133723	null	C19H16O17S	M-H	33.6	0	-3.10267	71.4239	6-{[1-carboxy-7-hydroxy-3,5-dioxo-9-(sulfooxy)-1H,2H,3H,5H-cyclopenta[c]isochromen-8-yl]oxy}-3,4,5-trihydroxyoxane-2-carboxylic acid	Organic oxygen compounds	Organooxygen compounds	Carbohydrates and carbohydrate conjugates	547.002	NA	0.533333	1	NA
0.53_547.0018m/z	1.07389	0.102851	-0.102851	0.459268	0.818182	0.756596	1	1.04447	control:CFZ+atRA	HMDB0133724	null	C19H16O17S	M-H	33.6	0	-3.10267	71.4239	6-[7,8-dihydroxy-3,5-dioxo-9-(sulfooxy)-1H,2H,3H,5H-cyclopenta[c]isochromene-1-carbonyloxy]-3,4,5-trihydroxyoxane-2-carboxylic acid	Organic oxygen compounds	Organooxygen compounds	Carbohydrates and carbohydrate conjugates	547.002	NA	0.533333	1	NA
0.53_547.0018m/z	1.00759	0.0109034	-0.0109034	0.766333	0.937229	0.88682	0.992672	0.78532	control:BTZ	HMDB0133722	null	C19H16O17S	M-H	33.6	0	-3.10267	71.4239	6-{[1-carboxy-8-hydroxy-3,5-dioxo-9-(sulfooxy)-1H,2H,3H,5H-cyclopenta[c]isochromen-7-yl]oxy}-3,4,5-trihydroxyoxane-2-carboxylic acid	Organic oxygen compounds	Organooxygen compounds	Carbohydrates and carbohydrate conjugates	547.002	NA	0.533333	1	NA
0.53_547.0018m/z	1.00759	0.0109034	-0.0109034	0.766333	0.937229	0.88682	0.992672	0.78532	control:BTZ	HMDB0133723	null	C19H16O17S	M-H	33.6	0	-3.10267	71.4239	6-{[1-carboxy-7-hydroxy-3,5-dioxo-9-(sulfooxy)-1H,2H,3H,5H-cyclopenta[c]isochromen-8-yl]oxy}-3,4,5-trihydroxyoxane-2-carboxylic acid	Organic oxygen compounds	Organooxygen compounds	Carbohydrates and carbohydrate conjugates	547.002	NA	0.533333	1	NA
0.53_547.0018m/z	1.00759	0.0109034	-0.0109034	0.766333	0.937229	0.88682	0.992672	0.78532	control:BTZ	HMDB0133724	null	C19H16O17S	M-H	33.6	0	-3.10267	71.4239	6-[7,8-dihydroxy-3,5-dioxo-9-(sulfooxy)-1H,2H,3H,5H-cyclopenta[c]isochromene-1-carbonyloxy]-3,4,5-trihydroxyoxane-2-carboxylic acid	Organic oxygen compounds	Organooxygen compounds	Carbohydrates and carbohydrate conjugates	547.002	NA	0.533333	1	NA
0.53_547.0018m/z	0.792383	-0.335731	0.335731	0.798207	0.393939	0.993892	0.647157	0.699779	CFZ:CFZ+atRA	HMDB0133722	null	C19H16O17S	M-H	33.6	0	-3.10267	71.4239	6-{[1-carboxy-8-hydroxy-3,5-dioxo-9-(sulfooxy)-1H,2H,3H,5H-cyclopenta[c]isochromen-7-yl]oxy}-3,4,5-trihydroxyoxane-2-carboxylic acid	Organic oxygen compounds	Organooxygen compounds	Carbohydrates and carbohydrate conjugates	547.002	NA	0.533333	1	NA
0.53_547.0018m/z	0.792383	-0.335731	0.335731	0.798207	0.393939	0.993892	0.647157	0.699779	CFZ:CFZ+atRA	HMDB0133723	null	C19H16O17S	M-H	33.6	0	-3.10267	71.4239	6-{[1-carboxy-7-hydroxy-3,5-dioxo-9-(sulfooxy)-1H,2H,3H,5H-cyclopenta[c]isochromen-8-yl]oxy}-3,4,5-trihydroxyoxane-2-carboxylic acid	Organic oxygen compounds	Organooxygen compounds	Carbohydrates and carbohydrate conjugates	547.002	NA	0.533333	1	NA
0.53_547.0018m/z	0.792383	-0.335731	0.335731	0.798207	0.393939	0.993892	0.647157	0.699779	CFZ:CFZ+atRA	HMDB0133724	null	C19H16O17S	M-H	33.6	0	-3.10267	71.4239	6-[7,8-dihydroxy-3,5-dioxo-9-(sulfooxy)-1H,2H,3H,5H-cyclopenta[c]isochromene-1-carbonyloxy]-3,4,5-trihydroxyoxane-2-carboxylic acid	Organic oxygen compounds	Organooxygen compounds	Carbohydrates and carbohydrate conjugates	547.002	NA	0.533333	1	NA
0.53_547.0018m/z	0.743457	-0.427679	0.427679	0.466512	0.309524	0.909066	0.667876	0.450427	CFZ:BTZ	HMDB0133722	null	C19H16O17S	M-H	33.6	0	-3.10267	71.4239	6-{[1-carboxy-8-hydroxy-3,5-dioxo-9-(sulfooxy)-1H,2H,3H,5H-cyclopenta[c]isochromen-7-yl]oxy}-3,4,5-trihydroxyoxane-2-carboxylic acid	Organic oxygen compounds	Organooxygen compounds	Carbohydrates and carbohydrate conjugates	547.002	NA	0.533333	1	NA
0.53_547.0018m/z	0.743457	-0.427679	0.427679	0.466512	0.309524	0.909066	0.667876	0.450427	CFZ:BTZ	HMDB0133723	null	C19H16O17S	M-H	33.6	0	-3.10267	71.4239	6-{[1-carboxy-7-hydroxy-3,5-dioxo-9-(sulfooxy)-1H,2H,3H,5H-cyclopenta[c]isochromen-8-yl]oxy}-3,4,5-trihydroxyoxane-2-carboxylic acid	Organic oxygen compounds	Organooxygen compounds	Carbohydrates and carbohydrate conjugates	547.002	NA	0.533333	1	NA
0.53_547.0018m/z	0.743457	-0.427679	0.427679	0.466512	0.309524	0.909066	0.667876	0.450427	CFZ:BTZ	HMDB0133724	null	C19H16O17S	M-H	33.6	0	-3.10267	71.4239	6-[7,8-dihydroxy-3,5-dioxo-9-(sulfooxy)-1H,2H,3H,5H-cyclopenta[c]isochromene-1-carbonyloxy]-3,4,5-trihydroxyoxane-2-carboxylic acid	Organic oxygen compounds	Organooxygen compounds	Carbohydrates and carbohydrate conjugates	547.002	NA	0.533333	1	NA
11.92_442.1644m/z	0.271238	-1.88237	1.88237	0.0300423	0.00865801	0.26887	0.148122	1.18897	control:CFZ	HMDB0015560	null	C23H29N3O2S2	M-H	36.5	0	3.54841	86.9038	Thiothixene	Organoheterocyclic compounds	Benzothiopyrans	1-benzothiopyrans	442.164	NA	11.9225	1	NA
11.43_408.1890m/z	0.288789	-1.79191	1.79191	0.0213551	0.0151515	0.26887	0.148122	1.20918	control:CFZ	HMDB0012240	null	C17H25N5O4	M+FA-H	33	0	0.345039	65.592	Isopentenyladenine-9-N-glucoside	Organic oxygen compounds	Organooxygen compounds	Carbohydrates and carbohydrate conjugates	408.189	NA	11.4301	1	NA
11.92_470.1952m/z	0.290107	-1.78534	1.78534	0.0327377	0.025974	0.26887	0.165228	1.22081	control:CFZ	C21556	C21556	C25H25N7O3	M-H	36.3	0	1.32698	83.2613	Dabigatran;	null	null	null	470.195	NA	11.9225	1	NULL
0.70_300.1007n	0.29302	-1.77093	1.77093	0.104961	0.179654	0.270202	0.335024	1.25865	control:CFZ	C09734	C09734	C17H16O5	M-H, M+FA-H	36.4	0	3.24104	85.5879	Farrerol;	null	null	null	299.093	300.101	0.700533	1	NULL
0.70_300.1007n	0.29302	-1.77093	1.77093	0.104961	0.179654	0.270202	0.335024	1.25865	control:CFZ	C10251	C10251	C17H16O5	M-H, M+FA-H	36.4	0	3.24104	85.5879	Coelogin;	null	null	null	299.093	300.101	0.700533	1	NULL
0.70_300.1007n	0.29302	-1.77093	1.77093	0.104961	0.179654	0.270202	0.335024	1.25865	control:CFZ	C17047	C17047	C17H16O5	M-H, M+FA-H	36.4	0	3.24104	85.5879	Phellopterin;	null	null	null	299.093	300.101	0.700533	1	NULL
0.53_614.9879m/z	0.767788	-0.38122	0.38122	0.201802	0.24026	0.756596	1	1.46012	control:CFZ+atRA	HMDB0128343	null	C21H14O17S	M+FA-H	31.8	0	-9.59971	69.2758	3-{3-[3,5-dihydroxy-4-(sulfooxy)benzoyloxy]-4,5-dihydroxybenzoyloxy}-2,4,5-trihydroxybenzoic acid	Phenylpropanoids and polyketides	Depsides and depsidones	null	614.988	NA	0.533333	1	NA
0.53_614.9879m/z	0.767788	-0.38122	0.38122	0.201802	0.24026	0.756596	1	1.46012	control:CFZ+atRA	HMDB0128344	null	C21H14O17S	M+FA-H	31.8	0	-9.59971	69.2758	2,4,5-trihydroxy-3-[3-hydroxy-4-(sulfooxy)-5-(3,4,5-trihydroxybenzoyloxy)benzoyloxy]benzoic acid	Phenylpropanoids and polyketides	Depsides and depsidones	null	614.988	NA	0.533333	1	NA
0.53_614.9879m/z	0.767788	-0.38122	0.38122	0.201802	0.24026	0.756596	1	1.46012	control:CFZ+atRA	HMDB0128356	null	C21H14O17S	M+FA-H	31.8	0	-9.59971	69.2758	3-{3-[3,5-dihydroxy-4-(sulfooxy)benzoyloxy]-2,4,5-trihydroxybenzoyloxy}-4,5-dihydroxybenzoic acid	Phenylpropanoids and polyketides	Depsides and depsidones	null	614.988	NA	0.533333	1	NA
0.53_614.9879m/z	0.767788	-0.38122	0.38122	0.201802	0.24026	0.756596	1	1.46012	control:CFZ+atRA	HMDB0128357	null	C21H14O17S	M+FA-H	31.8	0	-9.59971	69.2758	3-hydroxy-4-(sulfooxy)-5-[2,4,5-trihydroxy-3-(3,4,5-trihydroxybenzoyloxy)benzoyloxy]benzoic acid	Phenylpropanoids and polyketides	Depsides and depsidones	null	614.988	NA	0.533333	1	NA
0.53_614.9879m/z	0.767788	-0.38122	0.38122	0.201802	0.24026	0.756596	1	1.46012	control:CFZ+atRA	HMDB0128370	null	C21H14O17S	M+FA-H	31.8	0	-9.59971	69.2758	3,4-dihydroxy-5-[3-hydroxy-4-(sulfooxy)-5-(2,3,4,5-tetrahydroxybenzoyloxy)benzoyloxy]benzoic acid	Phenylpropanoids and polyketides	Depsides and depsidones	null	614.988	NA	0.533333	1	NA
0.53_614.9879m/z	0.767788	-0.38122	0.38122	0.201802	0.24026	0.756596	1	1.46012	control:CFZ+atRA	HMDB0128371	null	C21H14O17S	M+FA-H	31.8	0	-9.59971	69.2758	3-[3,4-dihydroxy-5-(2,3,4,5-tetrahydroxybenzoyloxy)benzoyloxy]-5-hydroxy-4-(sulfooxy)benzoic acid	Phenylpropanoids and polyketides	Depsides and depsidones	null	614.988	NA	0.533333	1	NA
0.53_614.9879m/z	0.895041	-0.159974	0.159974	0.381508	0.818182	0.784214	0.976243	0.988035	control:BTZ	HMDB0128343	null	C21H14O17S	M+FA-H	31.8	0	-9.59971	69.2758	3-{3-[3,5-dihydroxy-4-(sulfooxy)benzoyloxy]-4,5-dihydroxybenzoyloxy}-2,4,5-trihydroxybenzoic acid	Phenylpropanoids and polyketides	Depsides and depsidones	null	614.988	NA	0.533333	1	NA
0.53_614.9879m/z	0.895041	-0.159974	0.159974	0.381508	0.818182	0.784214	0.976243	0.988035	control:BTZ	HMDB0128344	null	C21H14O17S	M+FA-H	31.8	0	-9.59971	69.2758	2,4,5-trihydroxy-3-[3-hydroxy-4-(sulfooxy)-5-(3,4,5-trihydroxybenzoyloxy)benzoyloxy]benzoic acid	Phenylpropanoids and polyketides	Depsides and depsidones	null	614.988	NA	0.533333	1	NA
0.53_614.9879m/z	0.895041	-0.159974	0.159974	0.381508	0.818182	0.784214	0.976243	0.988035	control:BTZ	HMDB0128356	null	C21H14O17S	M+FA-H	31.8	0	-9.59971	69.2758	3-{3-[3,5-dihydroxy-4-(sulfooxy)benzoyloxy]-2,4,5-trihydroxybenzoyloxy}-4,5-dihydroxybenzoic acid	Phenylpropanoids and polyketides	Depsides and depsidones	null	614.988	NA	0.533333	1	NA
0.53_614.9879m/z	0.895041	-0.159974	0.159974	0.381508	0.818182	0.784214	0.976243	0.988035	control:BTZ	HMDB0128357	null	C21H14O17S	M+FA-H	31.8	0	-9.59971	69.2758	3-hydroxy-4-(sulfooxy)-5-[2,4,5-trihydroxy-3-(3,4,5-trihydroxybenzoyloxy)benzoyloxy]benzoic acid	Phenylpropanoids and polyketides	Depsides and depsidones	null	614.988	NA	0.533333	1	NA
0.53_614.9879m/z	0.895041	-0.159974	0.159974	0.381508	0.818182	0.784214	0.976243	0.988035	control:BTZ	HMDB0128370	null	C21H14O17S	M+FA-H	31.8	0	-9.59971	69.2758	3,4-dihydroxy-5-[3-hydroxy-4-(sulfooxy)-5-(2,3,4,5-tetrahydroxybenzoyloxy)benzoyloxy]benzoic acid	Phenylpropanoids and polyketides	Depsides and depsidones	null	614.988	NA	0.533333	1	NA
0.53_614.9879m/z	0.895041	-0.159974	0.159974	0.381508	0.818182	0.784214	0.976243	0.988035	control:BTZ	HMDB0128371	null	C21H14O17S	M+FA-H	31.8	0	-9.59971	69.2758	3-[3,4-dihydroxy-5-(2,3,4,5-tetrahydroxybenzoyloxy)benzoyloxy]-5-hydroxy-4-(sulfooxy)benzoic acid	Phenylpropanoids and polyketides	Depsides and depsidones	null	614.988	NA	0.533333	1	NA
0.53_614.9879m/z	0.615097	-0.701114	0.701114	0.0180534	0.025974	0.662415	0.2967	1.19282	CFZ:CFZ+atRA	HMDB0128343	null	C21H14O17S	M+FA-H	31.8	0	-9.59971	69.2758	3-{3-[3,5-dihydroxy-4-(sulfooxy)benzoyloxy]-4,5-dihydroxybenzoyloxy}-2,4,5-trihydroxybenzoic acid	Phenylpropanoids and polyketides	Depsides and depsidones	null	614.988	NA	0.533333	1	NA
0.53_614.9879m/z	0.615097	-0.701114	0.701114	0.0180534	0.025974	0.662415	0.2967	1.19282	CFZ:CFZ+atRA	HMDB0128344	null	C21H14O17S	M+FA-H	31.8	0	-9.59971	69.2758	2,4,5-trihydroxy-3-[3-hydroxy-4-(sulfooxy)-5-(3,4,5-trihydroxybenzoyloxy)benzoyloxy]benzoic acid	Phenylpropanoids and polyketides	Depsides and depsidones	null	614.988	NA	0.533333	1	NA
0.53_614.9879m/z	0.615097	-0.701114	0.701114	0.0180534	0.025974	0.662415	0.2967	1.19282	CFZ:CFZ+atRA	HMDB0128356	null	C21H14O17S	M+FA-H	31.8	0	-9.59971	69.2758	3-{3-[3,5-dihydroxy-4-(sulfooxy)benzoyloxy]-2,4,5-trihydroxybenzoyloxy}-4,5-dihydroxybenzoic acid	Phenylpropanoids and polyketides	Depsides and depsidones	null	614.988	NA	0.533333	1	NA
0.53_614.9879m/z	0.615097	-0.701114	0.701114	0.0180534	0.025974	0.662415	0.2967	1.19282	CFZ:CFZ+atRA	HMDB0128357	null	C21H14O17S	M+FA-H	31.8	0	-9.59971	69.2758	3-hydroxy-4-(sulfooxy)-5-[2,4,5-trihydroxy-3-(3,4,5-trihydroxybenzoyloxy)benzoyloxy]benzoic acid	Phenylpropanoids and polyketides	Depsides and depsidones	null	614.988	NA	0.533333	1	NA
0.53_614.9879m/z	0.615097	-0.701114	0.701114	0.0180534	0.025974	0.662415	0.2967	1.19282	CFZ:CFZ+atRA	HMDB0128370	null	C21H14O17S	M+FA-H	31.8	0	-9.59971	69.2758	3,4-dihydroxy-5-[3-hydroxy-4-(sulfooxy)-5-(2,3,4,5-tetrahydroxybenzoyloxy)benzoyloxy]benzoic acid	Phenylpropanoids and polyketides	Depsides and depsidones	null	614.988	NA	0.533333	1	NA
0.53_614.9879m/z	0.615097	-0.701114	0.701114	0.0180534	0.025974	0.662415	0.2967	1.19282	CFZ:CFZ+atRA	HMDB0128371	null	C21H14O17S	M+FA-H	31.8	0	-9.59971	69.2758	3-[3,4-dihydroxy-5-(2,3,4,5-tetrahydroxybenzoyloxy)benzoyloxy]-5-hydroxy-4-(sulfooxy)benzoic acid	Phenylpropanoids and polyketides	Depsides and depsidones	null	614.988	NA	0.533333	1	NA
0.53_614.9879m/z	0.717043	-0.479868	0.479868	0.0464551	0.0411255	0.909066	0.587921	0.831516	CFZ:BTZ	HMDB0128343	null	C21H14O17S	M+FA-H	31.8	0	-9.59971	69.2758	3-{3-[3,5-dihydroxy-4-(sulfooxy)benzoyloxy]-4,5-dihydroxybenzoyloxy}-2,4,5-trihydroxybenzoic acid	Phenylpropanoids and polyketides	Depsides and depsidones	null	614.988	NA	0.533333	1	NA
0.53_614.9879m/z	0.717043	-0.479868	0.479868	0.0464551	0.0411255	0.909066	0.587921	0.831516	CFZ:BTZ	HMDB0128344	null	C21H14O17S	M+FA-H	31.8	0	-9.59971	69.2758	2,4,5-trihydroxy-3-[3-hydroxy-4-(sulfooxy)-5-(3,4,5-trihydroxybenzoyloxy)benzoyloxy]benzoic acid	Phenylpropanoids and polyketides	Depsides and depsidones	null	614.988	NA	0.533333	1	NA
0.53_614.9879m/z	0.717043	-0.479868	0.479868	0.0464551	0.0411255	0.909066	0.587921	0.831516	CFZ:BTZ	HMDB0128356	null	C21H14O17S	M+FA-H	31.8	0	-9.59971	69.2758	3-{3-[3,5-dihydroxy-4-(sulfooxy)benzoyloxy]-2,4,5-trihydroxybenzoyloxy}-4,5-dihydroxybenzoic acid	Phenylpropanoids and polyketides	Depsides and depsidones	null	614.988	NA	0.533333	1	NA
0.53_614.9879m/z	0.717043	-0.479868	0.479868	0.0464551	0.0411255	0.909066	0.587921	0.831516	CFZ:BTZ	HMDB0128357	null	C21H14O17S	M+FA-H	31.8	0	-9.59971	69.2758	3-hydroxy-4-(sulfooxy)-5-[2,4,5-trihydroxy-3-(3,4,5-trihydroxybenzoyloxy)benzoyloxy]benzoic acid	Phenylpropanoids and polyketides	Depsides and depsidones	null	614.988	NA	0.533333	1	NA
0.53_614.9879m/z	0.717043	-0.479868	0.479868	0.0464551	0.0411255	0.909066	0.587921	0.831516	CFZ:BTZ	HMDB0128370	null	C21H14O17S	M+FA-H	31.8	0	-9.59971	69.2758	3,4-dihydroxy-5-[3-hydroxy-4-(sulfooxy)-5-(2,3,4,5-tetrahydroxybenzoyloxy)benzoyloxy]benzoic acid	Phenylpropanoids and polyketides	Depsides and depsidones	null	614.988	NA	0.533333	1	NA
0.53_614.9879m/z	0.717043	-0.479868	0.479868	0.0464551	0.0411255	0.909066	0.587921	0.831516	CFZ:BTZ	HMDB0128371	null	C21H14O17S	M+FA-H	31.8	0	-9.59971	69.2758	3-[3,4-dihydroxy-5-(2,3,4,5-tetrahydroxybenzoyloxy)benzoyloxy]-5-hydroxy-4-(sulfooxy)benzoic acid	Phenylpropanoids and polyketides	Depsides and depsidones	null	614.988	NA	0.533333	1	NA
0.70_300.1007n	0.29302	-1.77093	1.77093	0.104961	0.179654	0.270202	0.335024	1.25865	control:CFZ	C17503	C17503	C17H16O5	M-H, M+FA-H	36.4	0	3.24104	85.5879	Cnidilin; Isophellopterin;	null	null	null	299.093	300.101	0.700533	1	NULL
0.55_568.9942m/z	0.603785	-0.727893	0.727893	0.390242	0.393939	0.756596	1	0.673313	control:CFZ+atRA	C16155	C16155	C14H20N2O16P2	M+Cl	37	3.4	-7.55242	89.8597	UDP-L-Ara4O; UDP-4''-ketopentose; Uridine 5'-diphospho-beta-(L-threo-pentapyranosyl-4''-ulose); UDP-beta-L-threo-pentapyranos-4-ulose; UDP-4-keto-D-xylose;	null	null	null	568.994	NA	0.547617	1	map00520 Amino sugar and nucleotide sugar metabolism; map01100 Metabolic pathways
0.55_568.9942m/z	0.849806	-0.234794	0.234794	0.395261	0.818182	0.784214	0.976243	0.594747	control:BTZ	C16155	C16155	C14H20N2O16P2	M+Cl	37	3.4	-7.55242	89.8597	UDP-L-Ara4O; UDP-4''-ketopentose; Uridine 5'-diphospho-beta-(L-threo-pentapyranosyl-4''-ulose); UDP-beta-L-threo-pentapyranos-4-ulose; UDP-4-keto-D-xylose;	null	null	null	568.994	NA	0.547617	1	map00520 Amino sugar and nucleotide sugar metabolism; map01100 Metabolic pathways
0.55_568.9942m/z	0.802952	-0.316614	0.316614	0.746808	0.937229	0.993892	0.964154	1.31151	CFZ:CFZ+atRA	C16155	C16155	C14H20N2O16P2	M+Cl	37	3.4	-7.55242	89.8597	UDP-L-Ara4O; UDP-4''-ketopentose; Uridine 5'-diphospho-beta-(L-threo-pentapyranosyl-4''-ulose); UDP-beta-L-threo-pentapyranos-4-ulose; UDP-4-keto-D-xylose;	null	null	null	568.994	NA	0.547617	1	map00520 Amino sugar and nucleotide sugar metabolism; map01100 Metabolic pathways
0.55_568.9942m/z	1.13013	0.176484	-0.176484	0.968073	0.699134	0.990951	0.873096	1.44037	CFZ:BTZ	C16155	C16155	C14H20N2O16P2	M+Cl	37	3.4	-7.55242	89.8597	UDP-L-Ara4O; UDP-4''-ketopentose; Uridine 5'-diphospho-beta-(L-threo-pentapyranosyl-4''-ulose); UDP-beta-L-threo-pentapyranos-4-ulose; UDP-4-keto-D-xylose;	null	null	null	568.994	NA	0.547617	1	map00520 Amino sugar and nucleotide sugar metabolism; map01100 Metabolic pathways
0.70_300.1007n	0.29302	-1.77093	1.77093	0.104961	0.179654	0.270202	0.335024	1.25865	control:CFZ	HMDB0031421	null	C17H16O5	M-H, M+FA-H	36.4	0	3.24104	85.5879	Heliannone B	Phenylpropanoids and polyketides	Flavonoids	O-methylated flavonoids	299.093	300.101	0.700533	1	NA
0.55_976.7513m/z	1.10783	0.147732	-0.147732	0.465848	0.484848	0.756596	1	1.54697	control:CFZ+atRA	HMDB0114658	null	C55H108NO8P	M+Cl	32.3	0	0.70217	62.3773	PE-NMe2(24:1(15Z)/24:0)	Lipids and lipid-like molecules	Glycerophospholipids	Glycerophosphoethanolamines	976.751	NA	0.547617	1	NA
0.55_976.7513m/z	0.585752	-0.771638	0.771638	0.237839	0.24026	0.784214	0.96901	1.79279	control:BTZ	HMDB0114658	null	C55H108NO8P	M+Cl	32.3	0	0.70217	62.3773	PE-NMe2(24:1(15Z)/24:0)	Lipids and lipid-like molecules	Glycerophospholipids	Glycerophosphoethanolamines	976.751	NA	0.547617	1	NA
0.55_976.7513m/z	2.26486	1.17942	-1.17942	0.0576095	0.0930736	0.662415	0.427414	0.979581	CFZ:CFZ+atRA	HMDB0114658	null	C55H108NO8P	M+Cl	32.3	0	0.70217	62.3773	PE-NMe2(24:1(15Z)/24:0)	Lipids and lipid-like molecules	Glycerophospholipids	Glycerophosphoethanolamines	976.751	NA	0.547617	1	NA
0.55_976.7513m/z	1.19752	0.260054	-0.260054	0.608311	1	0.92233	1	0.354039	CFZ:BTZ	HMDB0114658	null	C55H108NO8P	M+Cl	32.3	0	0.70217	62.3773	PE-NMe2(24:1(15Z)/24:0)	Lipids and lipid-like molecules	Glycerophospholipids	Glycerophosphoethanolamines	976.751	NA	0.547617	1	NA
0.70_300.1007n	0.29302	-1.77093	1.77093	0.104961	0.179654	0.270202	0.335024	1.25865	control:CFZ	HMDB0033142	null	C17H16O5	M-H, M+FA-H	36.4	0	3.24104	85.5879	Melilotocarpan A	Phenylpropanoids and polyketides	Isoflavonoids	Furanoisoflavonoids	299.093	300.101	0.700533	1	NA
0.56_112.9848m/z	1.06457	0.0902688	-0.0902688	0.738285	0.937229	0.867894	1	0.277862	control:CFZ+atRA	HMDB0014118	null	C2HF3O2	M-H	38	0	-6.74785	97.3943	Trifluoroacetic acid	Organic acids and derivatives	Carboxylic acids and derivatives	Alpha-halocarboxylic acids and derivatives	112.985	NA	0.56405	1	NA
0.56_112.9848m/z	0.948845	-0.0757556	0.0757556	0.622728	0.393939	0.817394	0.976243	0.450292	control:BTZ	HMDB0014118	null	C2HF3O2	M-H	38	0	-6.74785	97.3943	Trifluoroacetic acid	Organic acids and derivatives	Carboxylic acids and derivatives	Alpha-halocarboxylic acids and derivatives	112.985	NA	0.56405	1	NA
0.56_112.9848m/z	1.18637	0.246553	-0.246553	0.172143	0.179654	0.707185	0.506239	0.526728	CFZ:CFZ+atRA	HMDB0014118	null	C2HF3O2	M-H	38	0	-6.74785	97.3943	Trifluoroacetic acid	Organic acids and derivatives	Carboxylic acids and derivatives	Alpha-halocarboxylic acids and derivatives	112.985	NA	0.56405	1	NA
0.56_112.9848m/z	1.05741	0.0805282	-0.0805282	0.675195	0.484848	0.943378	0.753762	0.385433	CFZ:BTZ	HMDB0014118	null	C2HF3O2	M-H	38	0	-6.74785	97.3943	Trifluoroacetic acid	Organic acids and derivatives	Carboxylic acids and derivatives	Alpha-halocarboxylic acids and derivatives	112.985	NA	0.56405	1	NA
0.70_300.1007n	0.29302	-1.77093	1.77093	0.104961	0.179654	0.270202	0.335024	1.25865	control:CFZ	HMDB0033292	null	C17H16O5	M-H, M+FA-H	36.4	0	3.24104	85.5879	8-Hydroxy-3,9-dimethoxypterocarpan	Phenylpropanoids and polyketides	Isoflavonoids	Furanoisoflavonoids	299.093	300.101	0.700533	1	NA
0.56_316.9474m/z	0.97764	-0.0326253	0.0326253	0.580297	0.588745	0.781	1	1.60635	control:CFZ+atRA	C06637	C06637	C14H9Cl3	M+Cl	26.7	0	3.7289	37.8877	1-Chloro-2,2-bis(4'-chlorophenyl)ethylene; DDMU;	null	null	null	316.947	NA	0.56405	1	NULL
0.56_316.9474m/z	0.811963	-0.300514	0.300514	0.288549	0.309524	0.784214	0.96901	1.33226	control:BTZ	C06637	C06637	C14H9Cl3	M+Cl	26.7	0	3.7289	37.8877	1-Chloro-2,2-bis(4'-chlorophenyl)ethylene; DDMU;	null	null	null	316.947	NA	0.56405	1	NULL
0.56_316.9474m/z	1.21419	0.279995	-0.279995	0.331885	0.588745	0.83614	0.764289	0.3991	CFZ:CFZ+atRA	C06637	C06637	C14H9Cl3	M+Cl	26.7	0	3.7289	37.8877	1-Chloro-2,2-bis(4'-chlorophenyl)ethylene; DDMU;	null	null	null	316.947	NA	0.56405	1	NULL
0.56_316.9474m/z	1.00843	0.0121068	-0.0121068	0.950766	0.699134	0.986986	0.873096	0.137797	CFZ:BTZ	C06637	C06637	C14H9Cl3	M+Cl	26.7	0	3.7289	37.8877	1-Chloro-2,2-bis(4'-chlorophenyl)ethylene; DDMU;	null	null	null	316.947	NA	0.56405	1	NULL
0.70_300.1007n	0.29302	-1.77093	1.77093	0.104961	0.179654	0.270202	0.335024	1.25865	control:CFZ	HMDB0033861	null	C17H16O5	M-H, M+FA-H	36.4	0	3.24104	85.5879	3-Hydroxy-2,9-dimethoxypterocarpan	Phenylpropanoids and polyketides	Isoflavonoids	Furanoisoflavonoids	299.093	300.101	0.700533	1	NA
0.56_332.9214m/z	0.977459	-0.0328923	0.0328923	0.870157	0.818182	0.941002	1	0.82372	control:CFZ+atRA	C17103	C17103	C10H14BrCl3O	M-H	22.9	0	-1.99113	16.6459	Costatol;	null	null	null	332.921	NA	0.56405	1	NULL
0.56_332.9214m/z	0.898278	-0.154766	0.154766	0.238741	0.179654	0.784214	0.96901	0.372183	control:BTZ	C17103	C17103	C10H14BrCl3O	M-H	22.9	0	-1.99113	16.6459	Costatol;	null	null	null	332.921	NA	0.56405	1	NULL
0.56_332.9214m/z	1.16494	0.220259	-0.220259	0.183437	0.309524	0.72317	0.593533	0.560503	CFZ:CFZ+atRA	C17103	C17103	C10H14BrCl3O	M-H	22.9	0	-1.99113	16.6459	Costatol;	null	null	null	332.921	NA	0.56405	1	NULL
0.56_332.9214m/z	1.07057	0.098385	-0.098385	0.469728	0.484848	0.909066	0.753762	0.289392	CFZ:BTZ	C17103	C17103	C10H14BrCl3O	M-H	22.9	0	-1.99113	16.6459	Costatol;	null	null	null	332.921	NA	0.56405	1	NULL
0.70_300.1007n	0.29302	-1.77093	1.77093	0.104961	0.179654	0.270202	0.335024	1.25865	control:CFZ	HMDB0034001	null	C17H16O5	M-H, M+FA-H	36.4	0	3.24104	85.5879	3-Hydroxy-4,9-dimethoxypterocarpan	Phenylpropanoids and polyketides	Isoflavonoids	Furanoisoflavonoids	299.093	300.101	0.700533	1	NA
0.56_924.7407m/z	0.7929	-0.334789	0.334789	0.38569	0.484848	0.756596	1	2.14822	control:CFZ+atRA	HMDB0008777	null	C54H104NO8P	M-H	30.7	0	-2.08924	56.2127	PC(24:0/22:2(13Z,16Z))	Lipids and lipid-like molecules	Glycerophospholipids	Glycerophosphocholines	924.741	NA	0.56405	1	NA
0.56_924.7407m/z	0.718827	-0.476283	0.476283	0.221314	0.0930736	0.784214	0.96901	1.2392	control:BTZ	HMDB0008777	null	C54H104NO8P	M-H	30.7	0	-2.08924	56.2127	PC(24:0/22:2(13Z,16Z))	Lipids and lipid-like molecules	Glycerophospholipids	Glycerophosphocholines	924.741	NA	0.56405	1	NA
0.56_924.7407m/z	1.21143	0.276707	-0.276707	0.273304	0.309524	0.80459	0.593533	0.556997	CFZ:CFZ+atRA	HMDB0008777	null	C54H104NO8P	M-H	30.7	0	-2.08924	56.2127	PC(24:0/22:2(13Z,16Z))	Lipids and lipid-like molecules	Glycerophospholipids	Glycerophosphocholines	924.741	NA	0.56405	1	NA
0.56_924.7407m/z	1.09825	0.135213	-0.135213	0.506376	0.699134	0.909066	0.873096	0.271914	CFZ:BTZ	HMDB0008777	null	C54H104NO8P	M-H	30.7	0	-2.08924	56.2127	PC(24:0/22:2(13Z,16Z))	Lipids and lipid-like molecules	Glycerophospholipids	Glycerophosphocholines	924.741	NA	0.56405	1	NA
0.70_300.1007n	0.29302	-1.77093	1.77093	0.104961	0.179654	0.270202	0.335024	1.25865	control:CFZ	HMDB0034008	null	C17H16O5	M-H, M+FA-H	36.4	0	3.24104	85.5879	Methylnissolin	Phenylpropanoids and polyketides	Isoflavonoids	Furanoisoflavonoids	299.093	300.101	0.700533	1	NA
0.70_300.1007n	0.29302	-1.77093	1.77093	0.104961	0.179654	0.270202	0.335024	1.25865	control:CFZ	HMDB0034116	null	C17H16O5	M-H, M+FA-H	36.4	0	3.24104	85.5879	Homopisatin	Phenylpropanoids and polyketides	Isoflavonoids	Furanoisoflavonoids	299.093	300.101	0.700533	1	NA
0.70_300.1007n	0.29302	-1.77093	1.77093	0.104961	0.179654	0.270202	0.335024	1.25865	control:CFZ	HMDB0038110	null	C17H16O5	M-H, M+FA-H	36.4	0	3.24104	85.5879	Sativanone	Phenylpropanoids and polyketides	Isoflavonoids	O-methylated isoflavonoids	299.093	300.101	0.700533	1	NA
0.70_300.1007n	0.29302	-1.77093	1.77093	0.104961	0.179654	0.270202	0.335024	1.25865	control:CFZ	HMDB0041321	null	C17H16O5	M-H, M+FA-H	36.4	0	3.24104	85.5879	5,7-Dihydroxy-4'-methoxy-8-methylflavanone	Phenylpropanoids and polyketides	Flavonoids	O-methylated flavonoids	299.093	300.101	0.700533	1	NA
0.70_300.1007n	0.29302	-1.77093	1.77093	0.104961	0.179654	0.270202	0.335024	1.25865	control:CFZ	HMDB0041322	null	C17H16O5	M-H, M+FA-H	36.4	0	3.24104	85.5879	5,7-Dihydroxy-4'-methoxy-8-methylisoflavanone	Phenylpropanoids and polyketides	Isoflavonoids	O-methylated isoflavonoids	299.093	300.101	0.700533	1	NA
0.70_300.1007n	0.29302	-1.77093	1.77093	0.104961	0.179654	0.270202	0.335024	1.25865	control:CFZ	HMDB0128539	null	C17H16O5	M-H, M+FA-H	36.4	0	3.24104	85.5879	5,6-dimethoxy-8,17-dioxatetracyclo[8.7.0.0²,⁷.0¹¹,¹⁶]heptadeca-2(7),3,5,11(16),12,14-hexaen-14-ol	Phenylpropanoids and polyketides	Isoflavonoids	Furanoisoflavonoids	299.093	300.101	0.700533	1	NA
0.70_300.1007n	0.29302	-1.77093	1.77093	0.104961	0.179654	0.270202	0.335024	1.25865	control:CFZ	HMDB0130369	null	C17H16O5	M-H, M+FA-H	36.4	0	3.24104	85.5879	6-hydroxy-7-methoxy-3-(3-methoxyphenyl)-3,4-dihydro-2H-1-benzopyran-4-one	null	null	null	299.093	300.101	0.700533	1	NA
0.70_300.1007n	0.29302	-1.77093	1.77093	0.104961	0.179654	0.270202	0.335024	1.25865	control:CFZ	HMDB0130370	null	C17H16O5	M-H, M+FA-H	36.4	0	3.24104	85.5879	3-(4-hydroxy-3-methoxyphenyl)-7-methoxy-3,4-dihydro-2H-1-benzopyran-4-one	Phenylpropanoids and polyketides	Isoflavonoids	O-methylated isoflavonoids	299.093	300.101	0.700533	1	NA
0.70_300.1007n	0.29302	-1.77093	1.77093	0.104961	0.179654	0.270202	0.335024	1.25865	control:CFZ	HMDB0130373	null	C17H16O5	M-H, M+FA-H	36.4	0	3.24104	85.5879	3-(3-hydroxy-4-methoxyphenyl)-7-methoxy-3,4-dihydro-2H-1-benzopyran-4-one	null	null	null	299.093	300.101	0.700533	1	NA
0.70_300.1007n	0.29302	-1.77093	1.77093	0.104961	0.179654	0.270202	0.335024	1.25865	control:CFZ	HMDB0130378	null	C17H16O5	M-H, M+FA-H	36.4	0	3.24104	85.5879	3-(3,4-dimethoxyphenyl)-7-hydroxy-3,4-dihydro-2H-1-benzopyran-4-one	Phenylpropanoids and polyketides	Isoflavonoids	O-methylated isoflavonoids	299.093	300.101	0.700533	1	NA
0.70_300.1007n	0.29302	-1.77093	1.77093	0.104961	0.179654	0.270202	0.335024	1.25865	control:CFZ	HMDB0130393	null	C17H16O5	M-H, M+FA-H	36.4	0	3.24104	85.5879	8-hydroxy-7-methoxy-3-(3-methoxyphenyl)-3,4-dihydro-2H-1-benzopyran-4-one	null	null	null	299.093	300.101	0.700533	1	NA
0.70_300.1007n	0.29302	-1.77093	1.77093	0.104961	0.179654	0.270202	0.335024	1.25865	control:CFZ	HMDB0130397	null	C17H16O5	M-H, M+FA-H	36.4	0	3.24104	85.5879	5-hydroxy-7-methoxy-3-(3-methoxyphenyl)-3,4-dihydro-2H-1-benzopyran-4-one	null	null	null	299.093	300.101	0.700533	1	NA
0.70_300.1007n	0.29302	-1.77093	1.77093	0.104961	0.179654	0.270202	0.335024	1.25865	control:CFZ	HMDB0130568	null	C17H16O5	M-H, M+FA-H	36.4	0	3.24104	85.5879	5,7-dihydroxy-2-(2-hydroxyphenyl)-6,8-dimethyl-3,4-dihydro-2H-1-benzopyran-4-one	Phenylpropanoids and polyketides	Flavonoids	Flavans	299.093	300.101	0.700533	1	NA
0.70_300.1007n	0.29302	-1.77093	1.77093	0.104961	0.179654	0.270202	0.335024	1.25865	control:CFZ	HMDB0130569	null	C17H16O5	M-H, M+FA-H	36.4	0	3.24104	85.5879	5,7-dihydroxy-8-(hydroxymethyl)-6-methyl-2-phenyl-3,4-dihydro-2H-1-benzopyran-4-one	Phenylpropanoids and polyketides	Flavonoids	Flavans	299.093	300.101	0.700533	1	NA
0.70_300.1007n	0.29302	-1.77093	1.77093	0.104961	0.179654	0.270202	0.335024	1.25865	control:CFZ	HMDB0130570	null	C17H16O5	M-H, M+FA-H	36.4	0	3.24104	85.5879	5,7-dihydroxy-6-(hydroxymethyl)-8-methyl-2-phenyl-3,4-dihydro-2H-1-benzopyran-4-one	Phenylpropanoids and polyketides	Flavonoids	Flavans	299.093	300.101	0.700533	1	NA
0.70_300.1007n	0.29302	-1.77093	1.77093	0.104961	0.179654	0.270202	0.335024	1.25865	control:CFZ	HMDB0130571	null	C17H16O5	M-H, M+FA-H	36.4	0	3.24104	85.5879	5,7-dihydroxy-2-(4-hydroxyphenyl)-6,8-dimethyl-3,4-dihydro-2H-1-benzopyran-4-one	Phenylpropanoids and polyketides	Flavonoids	Flavans	299.093	300.101	0.700533	1	NA
0.70_300.1007n	0.29302	-1.77093	1.77093	0.104961	0.179654	0.270202	0.335024	1.25865	control:CFZ	HMDB0130573	null	C17H16O5	M-H, M+FA-H	36.4	0	3.24104	85.5879	5,7-dihydroxy-2-(3-hydroxyphenyl)-6,8-dimethyl-3,4-dihydro-2H-1-benzopyran-4-one	Phenylpropanoids and polyketides	Flavonoids	Flavans	299.093	300.101	0.700533	1	NA
0.70_300.1007n	0.29302	-1.77093	1.77093	0.104961	0.179654	0.270202	0.335024	1.25865	control:CFZ	HMDB0130574	null	C17H16O5	M-H, M+FA-H	36.4	0	3.24104	85.5879	3-(2-hydroxyphenyl)-1-(2,4,6-trihydroxy-3,5-dimethylphenyl)prop-2-en-1-one	Phenylpropanoids and polyketides	Linear 1,3-diarylpropanoids	Chalcones and dihydrochalcones	299.093	300.101	0.700533	1	NA
0.70_300.1007n	0.29302	-1.77093	1.77093	0.104961	0.179654	0.270202	0.335024	1.25865	control:CFZ	HMDB0130578	null	C17H16O5	M-H, M+FA-H	36.4	0	3.24104	85.5879	3-(4-hydroxyphenyl)-1-(2,4,6-trihydroxy-3,5-dimethylphenyl)prop-2-en-1-one	Phenylpropanoids and polyketides	Linear 1,3-diarylpropanoids	Chalcones and dihydrochalcones	299.093	300.101	0.700533	1	NA
0.70_300.1007n	0.29302	-1.77093	1.77093	0.104961	0.179654	0.270202	0.335024	1.25865	control:CFZ	HMDB0132853	null	C17H16O5	M-H, M+FA-H	36.4	0	3.24104	85.5879	7-hydroxy-6-methoxy-3-(4-methoxyphenyl)-3,4-dihydro-2H-1-benzopyran-4-one	Phenylpropanoids and polyketides	Isoflavonoids	O-methylated isoflavonoids	299.093	300.101	0.700533	1	NA
0.70_300.1007n	0.29302	-1.77093	1.77093	0.104961	0.179654	0.270202	0.335024	1.25865	control:CFZ	HMDB0133299	null	C17H16O5	M-H, M+FA-H	36.4	0	3.24104	85.5879	6-hydroxy-7,8-dimethoxy-2-phenyl-3,4-dihydro-2H-1-benzopyran-4-one	Phenylpropanoids and polyketides	Flavonoids	O-methylated flavonoids	299.093	300.101	0.700533	1	NA
0.70_300.1007n	0.29302	-1.77093	1.77093	0.104961	0.179654	0.270202	0.335024	1.25865	control:CFZ	HMDB0133300	null	C17H16O5	M-H, M+FA-H	36.4	0	3.24104	85.5879	2-(3-hydroxyphenyl)-7,8-dimethoxy-3,4-dihydro-2H-1-benzopyran-4-one	Phenylpropanoids and polyketides	Flavonoids	O-methylated flavonoids	299.093	300.101	0.700533	1	NA
11.79_1056.5289m/z	0.296714	-1.75286	1.75286	0.0169703	0.0151515	0.26887	0.148122	1.38501	control:CFZ	C18059	C18059	C52H85N3O13P2	M+Cl	40.9	25.8	3.68139	83.2294	CDP-2,3-bis-O-(geranylgeranyl)-sn-glycerol;	null	null	null	1056.53	NA	11.7939	1	map00564 Glycerophospholipid metabolism
11.92_1066.5387m/z	0.311424	-1.68305	1.68305	0.015302	0.025974	0.26887	0.165228	1.40825	control:CFZ	HMDB0006975	null	C50H87N3O15P2	M+Cl	33.9	0	7.84742	78.0792	CDP-DG(16:0/22:3(10Z,13Z,16Z))	Lipids and lipid-like molecules	Glycerophospholipids	CDP-glycerols	1066.54	NA	11.9225	1	NA
11.92_1066.5387m/z	0.311424	-1.68305	1.68305	0.015302	0.025974	0.26887	0.165228	1.40825	control:CFZ	HMDB0115979	null	C50H87N3O15P2	M+Cl	33.9	0	7.84742	78.0792	CDP-DG(20:1(11Z)/18:2(9Z,12Z))	Lipids and lipid-like molecules	Glycerophospholipids	CDP-glycerols	1066.54	NA	11.9225	1	NA
11.47_1060.4694m/z	0.312161	-1.67964	1.67964	0.0253619	0.025974	0.26887	0.165228	1.20557	control:CFZ	C20347	C20347	C20H2Cl4I4Na2O5	M+FA-H	25.3	0	8.03065	35.4092	Rose bengal; Tetrachlorotetraiodofluorescein disodium salt;	null	null	null	1060.47	NA	11.4732	1	NULL
0.68_208.9837m/z	0.31335	-1.67415	1.67415	0.0290517	0.0411255	0.26887	0.187239	1.1887	control:CFZ	C06747	C06747	C7H7FO2S	M+Cl	36.8	0	-4.6202	89.4943	Phenylmethanesulfonyl fluoride; Benzenemethanesulfonyl fluoride; PMSF;	null	null	null	208.984	NA	0.684717	1	NULL
11.63_1012.5346m/z	0.328514	-1.60598	1.60598	0.0263164	0.0411255	0.26887	0.187239	1.19869	control:CFZ	HMDB0116076	null	C45H83N3O15P2	M+FA-H	36.1	0	6.62867	88.0694	CDP-DG(a-13:0/i-20:0)	Lipids and lipid-like molecules	Glycerophospholipids	CDP-glycerols	1012.53	NA	11.6303	1	NA
11.63_1012.5346m/z	0.328514	-1.60598	1.60598	0.0263164	0.0411255	0.26887	0.187239	1.19869	control:CFZ	HMDB0116092	null	C45H83N3O15P2	M+FA-H	36.1	0	6.62867	88.0694	CDP-DG(a-15:0/i-18:0)	Lipids and lipid-like molecules	Glycerophospholipids	CDP-glycerols	1012.53	NA	11.6303	1	NA
11.63_1012.5346m/z	0.328514	-1.60598	1.60598	0.0263164	0.0411255	0.26887	0.187239	1.19869	control:CFZ	HMDB0116121	null	C45H83N3O15P2	M+FA-H	36.1	0	6.62867	88.0694	CDP-DG(a-21:0/i-12:0)	Lipids and lipid-like molecules	Glycerophospholipids	CDP-glycerols	1012.53	NA	11.6303	1	NA
11.63_1012.5346m/z	0.328514	-1.60598	1.60598	0.0263164	0.0411255	0.26887	0.187239	1.19869	control:CFZ	HMDB0116155	null	C45H83N3O15P2	M+FA-H	36.1	0	6.62867	88.0694	CDP-DG(i-12:0/a-21:0)	Lipids and lipid-like molecules	Glycerophospholipids	CDP-glycerols	1012.53	NA	11.6303	1	NA
11.63_1012.5346m/z	0.328514	-1.60598	1.60598	0.0263164	0.0411255	0.26887	0.187239	1.19869	control:CFZ	HMDB0116166	null	C45H83N3O15P2	M+FA-H	36.1	0	6.62867	88.0694	CDP-DG(i-12:0/i-21:0)	Lipids and lipid-like molecules	Glycerophospholipids	CDP-glycerols	1012.53	NA	11.6303	1	NA
11.63_1012.5346m/z	0.328514	-1.60598	1.60598	0.0263164	0.0411255	0.26887	0.187239	1.19869	control:CFZ	HMDB0116183	null	C45H83N3O15P2	M+FA-H	36.1	0	6.62867	88.0694	CDP-DG(i-13:0/i-20:0)	Lipids and lipid-like molecules	Glycerophospholipids	CDP-glycerols	1012.53	NA	11.6303	1	NA
11.63_1012.5346m/z	0.328514	-1.60598	1.60598	0.0263164	0.0411255	0.26887	0.187239	1.19869	control:CFZ	HMDB0116200	null	C45H83N3O15P2	M+FA-H	36.1	0	6.62867	88.0694	CDP-DG(i-14:0/i-19:0)	Lipids and lipid-like molecules	Glycerophospholipids	CDP-glycerols	1012.53	NA	11.6303	1	NA
11.63_1012.5346m/z	0.328514	-1.60598	1.60598	0.0263164	0.0411255	0.26887	0.187239	1.19869	control:CFZ	HMDB0116217	null	C45H83N3O15P2	M+FA-H	36.1	0	6.62867	88.0694	CDP-DG(i-15:0/i-18:0)	Lipids and lipid-like molecules	Glycerophospholipids	CDP-glycerols	1012.53	NA	11.6303	1	NA
11.63_1012.5346m/z	0.328514	-1.60598	1.60598	0.0263164	0.0411255	0.26887	0.187239	1.19869	control:CFZ	HMDB0116226	null	C45H83N3O15P2	M+FA-H	36.1	0	6.62867	88.0694	CDP-DG(i-16:0/a-17:0)	Lipids and lipid-like molecules	Glycerophospholipids	CDP-glycerols	1012.53	NA	11.6303	1	NA
11.63_1012.5346m/z	0.328514	-1.60598	1.60598	0.0263164	0.0411255	0.26887	0.187239	1.19869	control:CFZ	HMDB0116234	null	C45H83N3O15P2	M+FA-H	36.1	0	6.62867	88.0694	CDP-DG(i-16:0/i-17:0)	Lipids and lipid-like molecules	Glycerophospholipids	CDP-glycerols	1012.53	NA	11.6303	1	NA
11.63_1012.5346m/z	0.328514	-1.60598	1.60598	0.0263164	0.0411255	0.26887	0.187239	1.19869	control:CFZ	HMDB0116251	null	C45H83N3O15P2	M+FA-H	36.1	0	6.62867	88.0694	CDP-DG(i-17:0/i-16:0)	Lipids and lipid-like molecules	Glycerophospholipids	CDP-glycerols	1012.53	NA	11.6303	1	NA
11.63_1012.5346m/z	0.328514	-1.60598	1.60598	0.0263164	0.0411255	0.26887	0.187239	1.19869	control:CFZ	HMDB0116261	null	C45H83N3O15P2	M+FA-H	36.1	0	6.62867	88.0694	CDP-DG(i-18:0/a-15:0)	Lipids and lipid-like molecules	Glycerophospholipids	CDP-glycerols	1012.53	NA	11.6303	1	NA
11.63_1012.5346m/z	0.328514	-1.60598	1.60598	0.0263164	0.0411255	0.26887	0.187239	1.19869	control:CFZ	HMDB0116268	null	C45H83N3O15P2	M+FA-H	36.1	0	6.62867	88.0694	CDP-DG(i-18:0/i-15:0)	Lipids and lipid-like molecules	Glycerophospholipids	CDP-glycerols	1012.53	NA	11.6303	1	NA
11.63_1012.5346m/z	0.328514	-1.60598	1.60598	0.0263164	0.0411255	0.26887	0.187239	1.19869	control:CFZ	HMDB0116285	null	C45H83N3O15P2	M+FA-H	36.1	0	6.62867	88.0694	CDP-DG(i-19:0/i-14:0)	Lipids and lipid-like molecules	Glycerophospholipids	CDP-glycerols	1012.53	NA	11.6303	1	NA
11.63_1012.5346m/z	0.328514	-1.60598	1.60598	0.0263164	0.0411255	0.26887	0.187239	1.19869	control:CFZ	HMDB0116296	null	C45H83N3O15P2	M+FA-H	36.1	0	6.62867	88.0694	CDP-DG(i-20:0/a-13:0)	Lipids and lipid-like molecules	Glycerophospholipids	CDP-glycerols	1012.53	NA	11.6303	1	NA
11.63_1012.5346m/z	0.328514	-1.60598	1.60598	0.0263164	0.0411255	0.26887	0.187239	1.19869	control:CFZ	HMDB0116302	null	C45H83N3O15P2	M+FA-H	36.1	0	6.62867	88.0694	CDP-DG(i-20:0/i-13:0)	Lipids and lipid-like molecules	Glycerophospholipids	CDP-glycerols	1012.53	NA	11.6303	1	NA
11.63_1012.5346m/z	0.328514	-1.60598	1.60598	0.0263164	0.0411255	0.26887	0.187239	1.19869	control:CFZ	HMDB0116318	null	C45H83N3O15P2	M+FA-H	36.1	0	6.62867	88.0694	CDP-DG(i-21:0/i-12:0)	Lipids and lipid-like molecules	Glycerophospholipids	CDP-glycerols	1012.53	NA	11.6303	1	NA
11.63_1012.5346m/z	0.328514	-1.60598	1.60598	0.0263164	0.0411255	0.26887	0.187239	1.19869	control:CFZ	HMDB0116366	null	C45H83N3O15P2	M+FA-H	36.1	0	6.62867	88.0694	CDP-DG(a-17:0/i-16:0)	Lipids and lipid-like molecules	Glycerophospholipids	CDP-glycerols	1012.53	NA	11.6303	1	NA
12.02_946.4765m/z	0.333131	-1.58584	1.58584	0.0188555	0.0411255	0.26887	0.187239	1.47273	control:CFZ	HMDB0012984	null	C41H65N15O9	M+Cl	37.3	1.94	-2.0354	87.1351	Kinetensin 1-7	null	null	null	946.477	NA	12.0225	1	NA
11.44_1048.4971m/z	0.334772	-1.57875	1.57875	0.0191234	0.0021645	0.26887	0.148122	1.22562	control:CFZ	HMDB0115976	null	C52H81N3O15P2	M-H	39	29.7	-9.45581	75.5698	CDP-DG(18:2(9Z,12Z)/22:6(4Z,7Z,10Z,13Z,16Z,19Z))	Lipids and lipid-like molecules	Glycerophospholipids	CDP-glycerols	1048.5	NA	11.4444	1	NA
11.44_1048.4971m/z	0.334772	-1.57875	1.57875	0.0191234	0.0021645	0.26887	0.148122	1.22562	control:CFZ	HMDB0116035	null	C52H81N3O15P2	M-H	39	29.7	-9.45581	75.5698	CDP-DG(22:6(4Z,7Z,10Z,13Z,16Z,19Z)/18:2(9Z,12Z))	Lipids and lipid-like molecules	Glycerophospholipids	CDP-glycerols	1048.5	NA	11.4444	1	NA
12.04_381.3720m/z	0.337461	-1.56721	1.56721	0.0741582	0.0649351	0.26887	0.217382	0.993896	control:CFZ	HMDB0035629	null	C25H50O2	M-H	38.6	11.8	-4.83411	86.6201	6-Hydroxy-8-pentacosanone	Lipids and lipid-like molecules	Fatty Acyls	Fatty alcohols	381.372	NA	12.0368	1	NA
0.61_1086.0480m/z	0.929532	-0.105423	0.105423	0.846271	0.588745	0.929224	1	1.43192	control:CFZ+atRA	HMDB0063758	null	C71H138O6	M-H	30.3	0	5.46106	57.5818	TG(i-19:0/a-25:0/i-24:0)	Lipids and lipid-like molecules	Glycerolipids	Triradylcglycerols	1086.05	NA	0.6128	1	NA
0.61_1086.0480m/z	0.929532	-0.105423	0.105423	0.846271	0.588745	0.929224	1	1.43192	control:CFZ+atRA	HMDB0064098	null	C71H138O6	M-H	30.3	0	5.46106	57.5818	TG(19:0/a-25:0/i-24:0)	Lipids and lipid-like molecules	Glycerolipids	Triradylcglycerols	1086.05	NA	0.6128	1	NA
0.61_1086.0480m/z	0.929532	-0.105423	0.105423	0.846271	0.588745	0.929224	1	1.43192	control:CFZ+atRA	HMDB0064346	null	C71H138O6	M-H	30.3	0	5.46106	57.5818	TG(19:0/i-24:0/a-25:0)	Lipids and lipid-like molecules	Glycerolipids	Triradylcglycerols	1086.05	NA	0.6128	1	NA
0.61_1086.0480m/z	0.929532	-0.105423	0.105423	0.846271	0.588745	0.929224	1	1.43192	control:CFZ+atRA	HMDB0064475	null	C71H138O6	M-H	30.3	0	5.46106	57.5818	TG(i-19:0/i-24:0/a-25:0)	Lipids and lipid-like molecules	Glycerolipids	Triradylcglycerols	1086.05	NA	0.6128	1	NA
0.61_1086.0480m/z	0.929532	-0.105423	0.105423	0.846271	0.588745	0.929224	1	1.43192	control:CFZ+atRA	HMDB0064786	null	C71H138O6	M-H	30.3	0	5.46106	57.5818	TG(i-20:0/i-24:0/i-24:0)	Lipids and lipid-like molecules	Glycerolipids	Triradylcglycerols	1086.05	NA	0.6128	1	NA
0.61_1086.0480m/z	0.929532	-0.105423	0.105423	0.846271	0.588745	0.929224	1	1.43192	control:CFZ+atRA	HMDB0066249	null	C71H138O6	M-H	30.3	0	5.46106	57.5818	TG(20:0/i-24:0/i-24:0)	Lipids and lipid-like molecules	Glycerolipids	Triradylcglycerols	1086.05	NA	0.6128	1	NA
0.61_1086.0480m/z	0.929532	-0.105423	0.105423	0.846271	0.588745	0.929224	1	1.43192	control:CFZ+atRA	HMDB0066389	null	C71H138O6	M-H	30.3	0	5.46106	57.5818	TG(i-21:0/22:0/a-25:0)[rac]	Lipids and lipid-like molecules	Glycerolipids	Triradylcglycerols	1086.05	NA	0.6128	1	NA
0.61_1086.0480m/z	0.929532	-0.105423	0.105423	0.846271	0.588745	0.929224	1	1.43192	control:CFZ+atRA	HMDB0066805	null	C71H138O6	M-H	30.3	0	5.46106	57.5818	TG(i-21:0/i-22:0/a-25:0)[rac]	Lipids and lipid-like molecules	Glycerolipids	Triradylcglycerols	1086.05	NA	0.6128	1	NA
0.61_1086.0480m/z	0.929532	-0.105423	0.105423	0.846271	0.588745	0.929224	1	1.43192	control:CFZ+atRA	HMDB0067014	null	C71H138O6	M-H	30.3	0	5.46106	57.5818	TG(21:0/22:0/a-25:0)[rac]	Lipids and lipid-like molecules	Glycerolipids	Triradylcglycerols	1086.05	NA	0.6128	1	NA
0.61_1086.0480m/z	0.929532	-0.105423	0.105423	0.846271	0.588745	0.929224	1	1.43192	control:CFZ+atRA	HMDB0067060	null	C71H138O6	M-H	30.3	0	5.46106	57.5818	TG(21:0/i-22:0/a-25:0)[rac]	Lipids and lipid-like molecules	Glycerolipids	Triradylcglycerols	1086.05	NA	0.6128	1	NA
0.61_1086.0480m/z	0.929532	-0.105423	0.105423	0.846271	0.588745	0.929224	1	1.43192	control:CFZ+atRA	HMDB0067427	null	C71H138O6	M-H	30.3	0	5.46106	57.5818	TG(a-21:0/22:0/a-25:0)[rac]	Lipids and lipid-like molecules	Glycerolipids	Triradylcglycerols	1086.05	NA	0.6128	1	NA
0.61_1086.0480m/z	0.929532	-0.105423	0.105423	0.846271	0.588745	0.929224	1	1.43192	control:CFZ+atRA	HMDB0067583	null	C71H138O6	M-H	30.3	0	5.46106	57.5818	TG(a-21:0/i-22:0/a-25:0)[rac]	Lipids and lipid-like molecules	Glycerolipids	Triradylcglycerols	1086.05	NA	0.6128	1	NA
0.61_1086.0480m/z	0.929532	-0.105423	0.105423	0.846271	0.588745	0.929224	1	1.43192	control:CFZ+atRA	HMDB0068009	null	C71H138O6	M-H	30.3	0	5.46106	57.5818	TG(a-21:0/a-25:0/i-22:0)[rac]	Lipids and lipid-like molecules	Glycerolipids	Triradylcglycerols	1086.05	NA	0.6128	1	NA
0.61_1086.0480m/z	0.929532	-0.105423	0.105423	0.846271	0.588745	0.929224	1	1.43192	control:CFZ+atRA	HMDB0068287	null	C71H138O6	M-H	30.3	0	5.46106	57.5818	TG(i-21:0/a-25:0/i-22:0)[rac]	Lipids and lipid-like molecules	Glycerolipids	Triradylcglycerols	1086.05	NA	0.6128	1	NA
0.61_1086.0480m/z	0.929532	-0.105423	0.105423	0.846271	0.588745	0.929224	1	1.43192	control:CFZ+atRA	HMDB0068915	null	C71H138O6	M-H	30.3	0	5.46106	57.5818	TG(21:0/a-25:0/i-22:0)[rac]	Lipids and lipid-like molecules	Glycerolipids	Triradylcglycerols	1086.05	NA	0.6128	1	NA
0.61_1086.0480m/z	0.929532	-0.105423	0.105423	0.846271	0.588745	0.929224	1	1.43192	control:CFZ+atRA	HMDB0069111	null	C71H138O6	M-H	30.3	0	5.46106	57.5818	TG(22:0/a-21:0/a-25:0)	Lipids and lipid-like molecules	Glycerolipids	Triradylcglycerols	1086.05	NA	0.6128	1	NA
0.61_1086.0480m/z	0.929532	-0.105423	0.105423	0.846271	0.588745	0.929224	1	1.43192	control:CFZ+atRA	HMDB0069172	null	C71H138O6	M-H	30.3	0	5.46106	57.5818	TG(22:0/i-21:0/a-25:0)[rac]	Lipids and lipid-like molecules	Glycerolipids	Triradylcglycerols	1086.05	NA	0.6128	1	NA
0.61_1086.0480m/z	0.929532	-0.105423	0.105423	0.846271	0.588745	0.929224	1	1.43192	control:CFZ+atRA	HMDB0069180	null	C71H138O6	M-H	30.3	0	5.46106	57.5818	TG(i-22:0/22:0/i-24:0)	Lipids and lipid-like molecules	Glycerolipids	Triradylcglycerols	1086.05	NA	0.6128	1	NA
0.61_1086.0480m/z	0.929532	-0.105423	0.105423	0.846271	0.588745	0.929224	1	1.43192	control:CFZ+atRA	HMDB0069190	null	C71H138O6	M-H	30.3	0	5.46106	57.5818	TG(i-22:0/i-21:0/a-25:0)[rac]	Lipids and lipid-like molecules	Glycerolipids	Triradylcglycerols	1086.05	NA	0.6128	1	NA
0.61_1086.0480m/z	0.929532	-0.105423	0.105423	0.846271	0.588745	0.929224	1	1.43192	control:CFZ+atRA	HMDB0069201	null	C71H138O6	M-H	30.3	0	5.46106	57.5818	TG(i-22:0/21:0/a-25:0)[rac]	Lipids and lipid-like molecules	Glycerolipids	Triradylcglycerols	1086.05	NA	0.6128	1	NA
0.61_1086.0480m/z	0.929532	-0.105423	0.105423	0.846271	0.588745	0.929224	1	1.43192	control:CFZ+atRA	HMDB0069203	null	C71H138O6	M-H	30.3	0	5.46106	57.5818	TG(22:0/22:0/i-24:0)	Lipids and lipid-like molecules	Glycerolipids	Triradylcglycerols	1086.05	NA	0.6128	1	NA
0.61_1086.0480m/z	0.929532	-0.105423	0.105423	0.846271	0.588745	0.929224	1	1.43192	control:CFZ+atRA	HMDB0069204	null	C71H138O6	M-H	30.3	0	5.46106	57.5818	TG(22:0/i-22:0/i-24:0)	Lipids and lipid-like molecules	Glycerolipids	Triradylcglycerols	1086.05	NA	0.6128	1	NA
0.61_1086.0480m/z	0.929532	-0.105423	0.105423	0.846271	0.588745	0.929224	1	1.43192	control:CFZ+atRA	HMDB0069231	null	C71H138O6	M-H	30.3	0	5.46106	57.5818	TG(22:0/21:0/a-25:0)[rac]	Lipids and lipid-like molecules	Glycerolipids	Triradylcglycerols	1086.05	NA	0.6128	1	NA
0.61_1086.0480m/z	0.929532	-0.105423	0.105423	0.846271	0.588745	0.929224	1	1.43192	control:CFZ+atRA	HMDB0069235	null	C71H138O6	M-H	30.3	0	5.46106	57.5818	TG(i-22:0/a-21:0/a-25:0)[rac]	Lipids and lipid-like molecules	Glycerolipids	Triradylcglycerols	1086.05	NA	0.6128	1	NA
0.61_1086.0480m/z	0.929532	-0.105423	0.105423	0.846271	0.588745	0.929224	1	1.43192	control:CFZ+atRA	HMDB0069253	null	C71H138O6	M-H	30.3	0	5.46106	57.5818	TG(i-22:0/i-22:0/i-24:0)	Lipids and lipid-like molecules	Glycerolipids	Triradylcglycerols	1086.05	NA	0.6128	1	NA
0.61_1086.0480m/z	0.929532	-0.105423	0.105423	0.846271	0.588745	0.929224	1	1.43192	control:CFZ+atRA	HMDB0069380	null	C71H138O6	M-H	30.3	0	5.46106	57.5818	TG(i-24:0/a-25:0/i-19:0)[rac]	Lipids and lipid-like molecules	Glycerolipids	Triradylcglycerols	1086.05	NA	0.6128	1	NA
0.61_1086.0480m/z	0.929532	-0.105423	0.105423	0.846271	0.588745	0.929224	1	1.43192	control:CFZ+atRA	HMDB0069423	null	C71H138O6	M-H	30.3	0	5.46106	57.5818	TG(a-25:0/i-21:0/i-22:0)[rac]	Lipids and lipid-like molecules	Glycerolipids	Triradylcglycerols	1086.05	NA	0.6128	1	NA
0.61_1086.0480m/z	0.929532	-0.105423	0.105423	0.846271	0.588745	0.929224	1	1.43192	control:CFZ+atRA	HMDB0069442	null	C71H138O6	M-H	30.3	0	5.46106	57.5818	TG(i-24:0/22:0/i-22:0)	Lipids and lipid-like molecules	Glycerolipids	Triradylcglycerols	1086.05	NA	0.6128	1	NA
0.61_1086.0480m/z	0.929532	-0.105423	0.105423	0.846271	0.588745	0.929224	1	1.43192	control:CFZ+atRA	HMDB0069483	null	C71H138O6	M-H	30.3	0	5.46106	57.5818	TG(i-22:0/a-25:0/a-21:0)[rac]	Lipids and lipid-like molecules	Glycerolipids	Triradylcglycerols	1086.05	NA	0.6128	1	NA
0.61_1086.0480m/z	0.929532	-0.105423	0.105423	0.846271	0.588745	0.929224	1	1.43192	control:CFZ+atRA	HMDB0069537	null	C71H138O6	M-H	30.3	0	5.46106	57.5818	TG(a-25:0/19:0/i-24:0)[rac]	Lipids and lipid-like molecules	Glycerolipids	Triradylcglycerols	1086.05	NA	0.6128	1	NA
0.61_1086.0480m/z	0.929532	-0.105423	0.105423	0.846271	0.588745	0.929224	1	1.43192	control:CFZ+atRA	HMDB0069641	null	C71H138O6	M-H	30.3	0	5.46106	57.5818	TG(i-24:0/i-24:0/i-20:0)	Lipids and lipid-like molecules	Glycerolipids	Triradylcglycerols	1086.05	NA	0.6128	1	NA
0.61_1086.0480m/z	0.929532	-0.105423	0.105423	0.846271	0.588745	0.929224	1	1.43192	control:CFZ+atRA	HMDB0069676	null	C71H138O6	M-H	30.3	0	5.46106	57.5818	TG(i-24:0/i-19:0/a-25:0)[rac]	Lipids and lipid-like molecules	Glycerolipids	Triradylcglycerols	1086.05	NA	0.6128	1	NA
0.61_1086.0480m/z	0.929532	-0.105423	0.105423	0.846271	0.588745	0.929224	1	1.43192	control:CFZ+atRA	HMDB0069848	null	C71H138O6	M-H	30.3	0	5.46106	57.5818	TG(a-25:0/22:0/a-21:0)[rac]	Lipids and lipid-like molecules	Glycerolipids	Triradylcglycerols	1086.05	NA	0.6128	1	NA
0.61_1086.0480m/z	0.929532	-0.105423	0.105423	0.846271	0.588745	0.929224	1	1.43192	control:CFZ+atRA	HMDB0070046	null	C71H138O6	M-H	30.3	0	5.46106	57.5818	TG(a-25:0/a-25:0/i-18:0)[rac]	Lipids and lipid-like molecules	Glycerolipids	Triradylcglycerols	1086.05	NA	0.6128	1	NA
0.61_1086.0480m/z	0.929532	-0.105423	0.105423	0.846271	0.588745	0.929224	1	1.43192	control:CFZ+atRA	HMDB0070066	null	C71H138O6	M-H	30.3	0	5.46106	57.5818	TG(22:0/a-25:0/a-21:0)[rac]	Lipids and lipid-like molecules	Glycerolipids	Triradylcglycerols	1086.05	NA	0.6128	1	NA
0.61_1086.0480m/z	0.929532	-0.105423	0.105423	0.846271	0.588745	0.929224	1	1.43192	control:CFZ+atRA	HMDB0070245	null	C71H138O6	M-H	30.3	0	5.46106	57.5818	TG(a-25:0/i-22:0/i-21:0)[rac]	Lipids and lipid-like molecules	Glycerolipids	Triradylcglycerols	1086.05	NA	0.6128	1	NA
0.61_1086.0480m/z	0.929532	-0.105423	0.105423	0.846271	0.588745	0.929224	1	1.43192	control:CFZ+atRA	HMDB0070314	null	C71H138O6	M-H	30.3	0	5.46106	57.5818	TG(22:0/a-25:0/i-21:0)[rac]	Lipids and lipid-like molecules	Glycerolipids	Triradylcglycerols	1086.05	NA	0.6128	1	NA
0.61_1086.0480m/z	0.929532	-0.105423	0.105423	0.846271	0.588745	0.929224	1	1.43192	control:CFZ+atRA	HMDB0070328	null	C71H138O6	M-H	30.3	0	5.46106	57.5818	TG(i-24:0/i-22:0/i-22:0)	Lipids and lipid-like molecules	Glycerolipids	Triradylcglycerols	1086.05	NA	0.6128	1	NA
0.61_1086.0480m/z	0.929532	-0.105423	0.105423	0.846271	0.588745	0.929224	1	1.43192	control:CFZ+atRA	HMDB0070361	null	C71H138O6	M-H	30.3	0	5.46106	57.5818	TG(22:0/i-24:0/i-22:0)	Lipids and lipid-like molecules	Glycerolipids	Triradylcglycerols	1086.05	NA	0.6128	1	NA
0.61_1086.0480m/z	0.929532	-0.105423	0.105423	0.846271	0.588745	0.929224	1	1.43192	control:CFZ+atRA	HMDB0070453	null	C71H138O6	M-H	30.3	0	5.46106	57.5818	TG(a-25:0/21:0/i-22:0)[rac]	Lipids and lipid-like molecules	Glycerolipids	Triradylcglycerols	1086.05	NA	0.6128	1	NA
0.61_1086.0480m/z	0.929532	-0.105423	0.105423	0.846271	0.588745	0.929224	1	1.43192	control:CFZ+atRA	HMDB0070635	null	C71H138O6	M-H	30.3	0	5.46106	57.5818	TG(a-25:0/22:0/i-21:0)[rac]	Lipids and lipid-like molecules	Glycerolipids	Triradylcglycerols	1086.05	NA	0.6128	1	NA
0.61_1086.0480m/z	0.929532	-0.105423	0.105423	0.846271	0.588745	0.929224	1	1.43192	control:CFZ+atRA	HMDB0070687	null	C71H138O6	M-H	30.3	0	5.46106	57.5818	TG(i-22:0/a-25:0/i-21:0)[rac]	Lipids and lipid-like molecules	Glycerolipids	Triradylcglycerols	1086.05	NA	0.6128	1	NA
0.61_1086.0480m/z	0.929532	-0.105423	0.105423	0.846271	0.588745	0.929224	1	1.43192	control:CFZ+atRA	HMDB0070708	null	C71H138O6	M-H	30.3	0	5.46106	57.5818	TG(a-25:0/i-24:0/i-19:0)[rac]	Lipids and lipid-like molecules	Glycerolipids	Triradylcglycerols	1086.05	NA	0.6128	1	NA
0.61_1086.0480m/z	0.929532	-0.105423	0.105423	0.846271	0.588745	0.929224	1	1.43192	control:CFZ+atRA	HMDB0070850	null	C71H138O6	M-H	30.3	0	5.46106	57.5818	TG(i-24:0/19:0/a-25:0)[rac]	Lipids and lipid-like molecules	Glycerolipids	Triradylcglycerols	1086.05	NA	0.6128	1	NA
0.61_1086.0480m/z	0.929532	-0.105423	0.105423	0.846271	0.588745	0.929224	1	1.43192	control:CFZ+atRA	HMDB0070859	null	C71H138O6	M-H	30.3	0	5.46106	57.5818	TG(a-25:0/i-19:0/i-24:0)[rac]	Lipids and lipid-like molecules	Glycerolipids	Triradylcglycerols	1086.05	NA	0.6128	1	NA
0.61_1086.0480m/z	0.929532	-0.105423	0.105423	0.846271	0.588745	0.929224	1	1.43192	control:CFZ+atRA	HMDB0071069	null	C71H138O6	M-H	30.3	0	5.46106	57.5818	TG(a-25:0/a-21:0/i-22:0)[rac]	Lipids and lipid-like molecules	Glycerolipids	Triradylcglycerols	1086.05	NA	0.6128	1	NA
0.61_1086.0480m/z	0.929532	-0.105423	0.105423	0.846271	0.588745	0.929224	1	1.43192	control:CFZ+atRA	HMDB0071099	null	C71H138O6	M-H	30.3	0	5.46106	57.5818	TG(a-25:0/i-22:0/a-21:0)[rac]	Lipids and lipid-like molecules	Glycerolipids	Triradylcglycerols	1086.05	NA	0.6128	1	NA
0.61_1086.0480m/z	0.929532	-0.105423	0.105423	0.846271	0.588745	0.929224	1	1.43192	control:CFZ+atRA	HMDB0109533	null	C71H138O6	M-H	30.3	0	5.46106	57.5818	TG(18:0/a-25:0/a-25:0)[rac]	Lipids and lipid-like molecules	Glycerolipids	Triradylcglycerols	1086.05	NA	0.6128	1	NA
0.61_1086.0480m/z	0.929532	-0.105423	0.105423	0.846271	0.588745	0.929224	1	1.43192	control:CFZ+atRA	HMDB0109534	null	C71H138O6	M-H	30.3	0	5.46106	57.5818	TG(i-18:0/a-25:0/a-25:0)[rac]	Lipids and lipid-like molecules	Glycerolipids	Triradylcglycerols	1086.05	NA	0.6128	1	NA
0.61_1086.0480m/z	0.834925	-0.260281	0.260281	0.728244	0.818182	0.870453	0.976243	1.30234	control:BTZ	HMDB0063758	null	C71H138O6	M-H	30.3	0	5.46106	57.5818	TG(i-19:0/a-25:0/i-24:0)	Lipids and lipid-like molecules	Glycerolipids	Triradylcglycerols	1086.05	NA	0.6128	1	NA
0.61_1086.0480m/z	0.834925	-0.260281	0.260281	0.728244	0.818182	0.870453	0.976243	1.30234	control:BTZ	HMDB0064098	null	C71H138O6	M-H	30.3	0	5.46106	57.5818	TG(19:0/a-25:0/i-24:0)	Lipids and lipid-like molecules	Glycerolipids	Triradylcglycerols	1086.05	NA	0.6128	1	NA
0.61_1086.0480m/z	0.834925	-0.260281	0.260281	0.728244	0.818182	0.870453	0.976243	1.30234	control:BTZ	HMDB0064346	null	C71H138O6	M-H	30.3	0	5.46106	57.5818	TG(19:0/i-24:0/a-25:0)	Lipids and lipid-like molecules	Glycerolipids	Triradylcglycerols	1086.05	NA	0.6128	1	NA
0.61_1086.0480m/z	0.834925	-0.260281	0.260281	0.728244	0.818182	0.870453	0.976243	1.30234	control:BTZ	HMDB0064475	null	C71H138O6	M-H	30.3	0	5.46106	57.5818	TG(i-19:0/i-24:0/a-25:0)	Lipids and lipid-like molecules	Glycerolipids	Triradylcglycerols	1086.05	NA	0.6128	1	NA
0.61_1086.0480m/z	0.834925	-0.260281	0.260281	0.728244	0.818182	0.870453	0.976243	1.30234	control:BTZ	HMDB0064786	null	C71H138O6	M-H	30.3	0	5.46106	57.5818	TG(i-20:0/i-24:0/i-24:0)	Lipids and lipid-like molecules	Glycerolipids	Triradylcglycerols	1086.05	NA	0.6128	1	NA
0.61_1086.0480m/z	0.834925	-0.260281	0.260281	0.728244	0.818182	0.870453	0.976243	1.30234	control:BTZ	HMDB0066249	null	C71H138O6	M-H	30.3	0	5.46106	57.5818	TG(20:0/i-24:0/i-24:0)	Lipids and lipid-like molecules	Glycerolipids	Triradylcglycerols	1086.05	NA	0.6128	1	NA
0.61_1086.0480m/z	0.834925	-0.260281	0.260281	0.728244	0.818182	0.870453	0.976243	1.30234	control:BTZ	HMDB0066389	null	C71H138O6	M-H	30.3	0	5.46106	57.5818	TG(i-21:0/22:0/a-25:0)[rac]	Lipids and lipid-like molecules	Glycerolipids	Triradylcglycerols	1086.05	NA	0.6128	1	NA
0.61_1086.0480m/z	0.834925	-0.260281	0.260281	0.728244	0.818182	0.870453	0.976243	1.30234	control:BTZ	HMDB0066805	null	C71H138O6	M-H	30.3	0	5.46106	57.5818	TG(i-21:0/i-22:0/a-25:0)[rac]	Lipids and lipid-like molecules	Glycerolipids	Triradylcglycerols	1086.05	NA	0.6128	1	NA
0.61_1086.0480m/z	0.834925	-0.260281	0.260281	0.728244	0.818182	0.870453	0.976243	1.30234	control:BTZ	HMDB0067014	null	C71H138O6	M-H	30.3	0	5.46106	57.5818	TG(21:0/22:0/a-25:0)[rac]	Lipids and lipid-like molecules	Glycerolipids	Triradylcglycerols	1086.05	NA	0.6128	1	NA
0.61_1086.0480m/z	0.834925	-0.260281	0.260281	0.728244	0.818182	0.870453	0.976243	1.30234	control:BTZ	HMDB0067060	null	C71H138O6	M-H	30.3	0	5.46106	57.5818	TG(21:0/i-22:0/a-25:0)[rac]	Lipids and lipid-like molecules	Glycerolipids	Triradylcglycerols	1086.05	NA	0.6128	1	NA
0.61_1086.0480m/z	0.834925	-0.260281	0.260281	0.728244	0.818182	0.870453	0.976243	1.30234	control:BTZ	HMDB0067427	null	C71H138O6	M-H	30.3	0	5.46106	57.5818	TG(a-21:0/22:0/a-25:0)[rac]	Lipids and lipid-like molecules	Glycerolipids	Triradylcglycerols	1086.05	NA	0.6128	1	NA
0.61_1086.0480m/z	0.834925	-0.260281	0.260281	0.728244	0.818182	0.870453	0.976243	1.30234	control:BTZ	HMDB0067583	null	C71H138O6	M-H	30.3	0	5.46106	57.5818	TG(a-21:0/i-22:0/a-25:0)[rac]	Lipids and lipid-like molecules	Glycerolipids	Triradylcglycerols	1086.05	NA	0.6128	1	NA
0.61_1086.0480m/z	0.834925	-0.260281	0.260281	0.728244	0.818182	0.870453	0.976243	1.30234	control:BTZ	HMDB0068009	null	C71H138O6	M-H	30.3	0	5.46106	57.5818	TG(a-21:0/a-25:0/i-22:0)[rac]	Lipids and lipid-like molecules	Glycerolipids	Triradylcglycerols	1086.05	NA	0.6128	1	NA
0.61_1086.0480m/z	0.834925	-0.260281	0.260281	0.728244	0.818182	0.870453	0.976243	1.30234	control:BTZ	HMDB0068287	null	C71H138O6	M-H	30.3	0	5.46106	57.5818	TG(i-21:0/a-25:0/i-22:0)[rac]	Lipids and lipid-like molecules	Glycerolipids	Triradylcglycerols	1086.05	NA	0.6128	1	NA
0.61_1086.0480m/z	0.834925	-0.260281	0.260281	0.728244	0.818182	0.870453	0.976243	1.30234	control:BTZ	HMDB0068915	null	C71H138O6	M-H	30.3	0	5.46106	57.5818	TG(21:0/a-25:0/i-22:0)[rac]	Lipids and lipid-like molecules	Glycerolipids	Triradylcglycerols	1086.05	NA	0.6128	1	NA
0.61_1086.0480m/z	0.834925	-0.260281	0.260281	0.728244	0.818182	0.870453	0.976243	1.30234	control:BTZ	HMDB0069111	null	C71H138O6	M-H	30.3	0	5.46106	57.5818	TG(22:0/a-21:0/a-25:0)	Lipids and lipid-like molecules	Glycerolipids	Triradylcglycerols	1086.05	NA	0.6128	1	NA
0.61_1086.0480m/z	0.834925	-0.260281	0.260281	0.728244	0.818182	0.870453	0.976243	1.30234	control:BTZ	HMDB0069172	null	C71H138O6	M-H	30.3	0	5.46106	57.5818	TG(22:0/i-21:0/a-25:0)[rac]	Lipids and lipid-like molecules	Glycerolipids	Triradylcglycerols	1086.05	NA	0.6128	1	NA
0.61_1086.0480m/z	0.834925	-0.260281	0.260281	0.728244	0.818182	0.870453	0.976243	1.30234	control:BTZ	HMDB0069180	null	C71H138O6	M-H	30.3	0	5.46106	57.5818	TG(i-22:0/22:0/i-24:0)	Lipids and lipid-like molecules	Glycerolipids	Triradylcglycerols	1086.05	NA	0.6128	1	NA
0.61_1086.0480m/z	0.834925	-0.260281	0.260281	0.728244	0.818182	0.870453	0.976243	1.30234	control:BTZ	HMDB0069190	null	C71H138O6	M-H	30.3	0	5.46106	57.5818	TG(i-22:0/i-21:0/a-25:0)[rac]	Lipids and lipid-like molecules	Glycerolipids	Triradylcglycerols	1086.05	NA	0.6128	1	NA
0.61_1086.0480m/z	0.834925	-0.260281	0.260281	0.728244	0.818182	0.870453	0.976243	1.30234	control:BTZ	HMDB0069201	null	C71H138O6	M-H	30.3	0	5.46106	57.5818	TG(i-22:0/21:0/a-25:0)[rac]	Lipids and lipid-like molecules	Glycerolipids	Triradylcglycerols	1086.05	NA	0.6128	1	NA
0.61_1086.0480m/z	0.834925	-0.260281	0.260281	0.728244	0.818182	0.870453	0.976243	1.30234	control:BTZ	HMDB0069203	null	C71H138O6	M-H	30.3	0	5.46106	57.5818	TG(22:0/22:0/i-24:0)	Lipids and lipid-like molecules	Glycerolipids	Triradylcglycerols	1086.05	NA	0.6128	1	NA
0.61_1086.0480m/z	0.834925	-0.260281	0.260281	0.728244	0.818182	0.870453	0.976243	1.30234	control:BTZ	HMDB0069204	null	C71H138O6	M-H	30.3	0	5.46106	57.5818	TG(22:0/i-22:0/i-24:0)	Lipids and lipid-like molecules	Glycerolipids	Triradylcglycerols	1086.05	NA	0.6128	1	NA
0.61_1086.0480m/z	0.834925	-0.260281	0.260281	0.728244	0.818182	0.870453	0.976243	1.30234	control:BTZ	HMDB0069231	null	C71H138O6	M-H	30.3	0	5.46106	57.5818	TG(22:0/21:0/a-25:0)[rac]	Lipids and lipid-like molecules	Glycerolipids	Triradylcglycerols	1086.05	NA	0.6128	1	NA
0.61_1086.0480m/z	0.834925	-0.260281	0.260281	0.728244	0.818182	0.870453	0.976243	1.30234	control:BTZ	HMDB0069235	null	C71H138O6	M-H	30.3	0	5.46106	57.5818	TG(i-22:0/a-21:0/a-25:0)[rac]	Lipids and lipid-like molecules	Glycerolipids	Triradylcglycerols	1086.05	NA	0.6128	1	NA
0.61_1086.0480m/z	0.834925	-0.260281	0.260281	0.728244	0.818182	0.870453	0.976243	1.30234	control:BTZ	HMDB0069253	null	C71H138O6	M-H	30.3	0	5.46106	57.5818	TG(i-22:0/i-22:0/i-24:0)	Lipids and lipid-like molecules	Glycerolipids	Triradylcglycerols	1086.05	NA	0.6128	1	NA
0.61_1086.0480m/z	0.834925	-0.260281	0.260281	0.728244	0.818182	0.870453	0.976243	1.30234	control:BTZ	HMDB0069380	null	C71H138O6	M-H	30.3	0	5.46106	57.5818	TG(i-24:0/a-25:0/i-19:0)[rac]	Lipids and lipid-like molecules	Glycerolipids	Triradylcglycerols	1086.05	NA	0.6128	1	NA
0.61_1086.0480m/z	0.834925	-0.260281	0.260281	0.728244	0.818182	0.870453	0.976243	1.30234	control:BTZ	HMDB0069423	null	C71H138O6	M-H	30.3	0	5.46106	57.5818	TG(a-25:0/i-21:0/i-22:0)[rac]	Lipids and lipid-like molecules	Glycerolipids	Triradylcglycerols	1086.05	NA	0.6128	1	NA
0.61_1086.0480m/z	0.834925	-0.260281	0.260281	0.728244	0.818182	0.870453	0.976243	1.30234	control:BTZ	HMDB0069442	null	C71H138O6	M-H	30.3	0	5.46106	57.5818	TG(i-24:0/22:0/i-22:0)	Lipids and lipid-like molecules	Glycerolipids	Triradylcglycerols	1086.05	NA	0.6128	1	NA
0.61_1086.0480m/z	0.834925	-0.260281	0.260281	0.728244	0.818182	0.870453	0.976243	1.30234	control:BTZ	HMDB0069483	null	C71H138O6	M-H	30.3	0	5.46106	57.5818	TG(i-22:0/a-25:0/a-21:0)[rac]	Lipids and lipid-like molecules	Glycerolipids	Triradylcglycerols	1086.05	NA	0.6128	1	NA
0.61_1086.0480m/z	0.834925	-0.260281	0.260281	0.728244	0.818182	0.870453	0.976243	1.30234	control:BTZ	HMDB0069537	null	C71H138O6	M-H	30.3	0	5.46106	57.5818	TG(a-25:0/19:0/i-24:0)[rac]	Lipids and lipid-like molecules	Glycerolipids	Triradylcglycerols	1086.05	NA	0.6128	1	NA
0.61_1086.0480m/z	0.834925	-0.260281	0.260281	0.728244	0.818182	0.870453	0.976243	1.30234	control:BTZ	HMDB0069641	null	C71H138O6	M-H	30.3	0	5.46106	57.5818	TG(i-24:0/i-24:0/i-20:0)	Lipids and lipid-like molecules	Glycerolipids	Triradylcglycerols	1086.05	NA	0.6128	1	NA
0.61_1086.0480m/z	0.834925	-0.260281	0.260281	0.728244	0.818182	0.870453	0.976243	1.30234	control:BTZ	HMDB0069676	null	C71H138O6	M-H	30.3	0	5.46106	57.5818	TG(i-24:0/i-19:0/a-25:0)[rac]	Lipids and lipid-like molecules	Glycerolipids	Triradylcglycerols	1086.05	NA	0.6128	1	NA
0.61_1086.0480m/z	0.834925	-0.260281	0.260281	0.728244	0.818182	0.870453	0.976243	1.30234	control:BTZ	HMDB0069848	null	C71H138O6	M-H	30.3	0	5.46106	57.5818	TG(a-25:0/22:0/a-21:0)[rac]	Lipids and lipid-like molecules	Glycerolipids	Triradylcglycerols	1086.05	NA	0.6128	1	NA
0.61_1086.0480m/z	0.834925	-0.260281	0.260281	0.728244	0.818182	0.870453	0.976243	1.30234	control:BTZ	HMDB0070046	null	C71H138O6	M-H	30.3	0	5.46106	57.5818	TG(a-25:0/a-25:0/i-18:0)[rac]	Lipids and lipid-like molecules	Glycerolipids	Triradylcglycerols	1086.05	NA	0.6128	1	NA
0.61_1086.0480m/z	0.834925	-0.260281	0.260281	0.728244	0.818182	0.870453	0.976243	1.30234	control:BTZ	HMDB0070066	null	C71H138O6	M-H	30.3	0	5.46106	57.5818	TG(22:0/a-25:0/a-21:0)[rac]	Lipids and lipid-like molecules	Glycerolipids	Triradylcglycerols	1086.05	NA	0.6128	1	NA
0.61_1086.0480m/z	0.834925	-0.260281	0.260281	0.728244	0.818182	0.870453	0.976243	1.30234	control:BTZ	HMDB0070245	null	C71H138O6	M-H	30.3	0	5.46106	57.5818	TG(a-25:0/i-22:0/i-21:0)[rac]	Lipids and lipid-like molecules	Glycerolipids	Triradylcglycerols	1086.05	NA	0.6128	1	NA
0.61_1086.0480m/z	0.834925	-0.260281	0.260281	0.728244	0.818182	0.870453	0.976243	1.30234	control:BTZ	HMDB0070314	null	C71H138O6	M-H	30.3	0	5.46106	57.5818	TG(22:0/a-25:0/i-21:0)[rac]	Lipids and lipid-like molecules	Glycerolipids	Triradylcglycerols	1086.05	NA	0.6128	1	NA
0.61_1086.0480m/z	0.834925	-0.260281	0.260281	0.728244	0.818182	0.870453	0.976243	1.30234	control:BTZ	HMDB0070328	null	C71H138O6	M-H	30.3	0	5.46106	57.5818	TG(i-24:0/i-22:0/i-22:0)	Lipids and lipid-like molecules	Glycerolipids	Triradylcglycerols	1086.05	NA	0.6128	1	NA
0.61_1086.0480m/z	0.834925	-0.260281	0.260281	0.728244	0.818182	0.870453	0.976243	1.30234	control:BTZ	HMDB0070361	null	C71H138O6	M-H	30.3	0	5.46106	57.5818	TG(22:0/i-24:0/i-22:0)	Lipids and lipid-like molecules	Glycerolipids	Triradylcglycerols	1086.05	NA	0.6128	1	NA
0.61_1086.0480m/z	0.834925	-0.260281	0.260281	0.728244	0.818182	0.870453	0.976243	1.30234	control:BTZ	HMDB0070453	null	C71H138O6	M-H	30.3	0	5.46106	57.5818	TG(a-25:0/21:0/i-22:0)[rac]	Lipids and lipid-like molecules	Glycerolipids	Triradylcglycerols	1086.05	NA	0.6128	1	NA
0.61_1086.0480m/z	0.834925	-0.260281	0.260281	0.728244	0.818182	0.870453	0.976243	1.30234	control:BTZ	HMDB0070635	null	C71H138O6	M-H	30.3	0	5.46106	57.5818	TG(a-25:0/22:0/i-21:0)[rac]	Lipids and lipid-like molecules	Glycerolipids	Triradylcglycerols	1086.05	NA	0.6128	1	NA
0.61_1086.0480m/z	0.834925	-0.260281	0.260281	0.728244	0.818182	0.870453	0.976243	1.30234	control:BTZ	HMDB0070687	null	C71H138O6	M-H	30.3	0	5.46106	57.5818	TG(i-22:0/a-25:0/i-21:0)[rac]	Lipids and lipid-like molecules	Glycerolipids	Triradylcglycerols	1086.05	NA	0.6128	1	NA
0.61_1086.0480m/z	0.834925	-0.260281	0.260281	0.728244	0.818182	0.870453	0.976243	1.30234	control:BTZ	HMDB0070708	null	C71H138O6	M-H	30.3	0	5.46106	57.5818	TG(a-25:0/i-24:0/i-19:0)[rac]	Lipids and lipid-like molecules	Glycerolipids	Triradylcglycerols	1086.05	NA	0.6128	1	NA
0.61_1086.0480m/z	0.834925	-0.260281	0.260281	0.728244	0.818182	0.870453	0.976243	1.30234	control:BTZ	HMDB0070850	null	C71H138O6	M-H	30.3	0	5.46106	57.5818	TG(i-24:0/19:0/a-25:0)[rac]	Lipids and lipid-like molecules	Glycerolipids	Triradylcglycerols	1086.05	NA	0.6128	1	NA
0.61_1086.0480m/z	0.834925	-0.260281	0.260281	0.728244	0.818182	0.870453	0.976243	1.30234	control:BTZ	HMDB0070859	null	C71H138O6	M-H	30.3	0	5.46106	57.5818	TG(a-25:0/i-19:0/i-24:0)[rac]	Lipids and lipid-like molecules	Glycerolipids	Triradylcglycerols	1086.05	NA	0.6128	1	NA
0.61_1086.0480m/z	0.834925	-0.260281	0.260281	0.728244	0.818182	0.870453	0.976243	1.30234	control:BTZ	HMDB0071069	null	C71H138O6	M-H	30.3	0	5.46106	57.5818	TG(a-25:0/a-21:0/i-22:0)[rac]	Lipids and lipid-like molecules	Glycerolipids	Triradylcglycerols	1086.05	NA	0.6128	1	NA
0.61_1086.0480m/z	0.834925	-0.260281	0.260281	0.728244	0.818182	0.870453	0.976243	1.30234	control:BTZ	HMDB0071099	null	C71H138O6	M-H	30.3	0	5.46106	57.5818	TG(a-25:0/i-22:0/a-21:0)[rac]	Lipids and lipid-like molecules	Glycerolipids	Triradylcglycerols	1086.05	NA	0.6128	1	NA
0.61_1086.0480m/z	0.834925	-0.260281	0.260281	0.728244	0.818182	0.870453	0.976243	1.30234	control:BTZ	HMDB0109533	null	C71H138O6	M-H	30.3	0	5.46106	57.5818	TG(18:0/a-25:0/a-25:0)[rac]	Lipids and lipid-like molecules	Glycerolipids	Triradylcglycerols	1086.05	NA	0.6128	1	NA
0.61_1086.0480m/z	0.834925	-0.260281	0.260281	0.728244	0.818182	0.870453	0.976243	1.30234	control:BTZ	HMDB0109534	null	C71H138O6	M-H	30.3	0	5.46106	57.5818	TG(i-18:0/a-25:0/a-25:0)[rac]	Lipids and lipid-like molecules	Glycerolipids	Triradylcglycerols	1086.05	NA	0.6128	1	NA
0.61_1086.0480m/z	1.03521	0.0499271	-0.0499271	0.826879	0.699134	0.993892	0.829848	0.752611	CFZ:CFZ+atRA	HMDB0063758	null	C71H138O6	M-H	30.3	0	5.46106	57.5818	TG(i-19:0/a-25:0/i-24:0)	Lipids and lipid-like molecules	Glycerolipids	Triradylcglycerols	1086.05	NA	0.6128	1	NA
0.61_1086.0480m/z	1.03521	0.0499271	-0.0499271	0.826879	0.699134	0.993892	0.829848	0.752611	CFZ:CFZ+atRA	HMDB0064098	null	C71H138O6	M-H	30.3	0	5.46106	57.5818	TG(19:0/a-25:0/i-24:0)	Lipids and lipid-like molecules	Glycerolipids	Triradylcglycerols	1086.05	NA	0.6128	1	NA
0.61_1086.0480m/z	1.03521	0.0499271	-0.0499271	0.826879	0.699134	0.993892	0.829848	0.752611	CFZ:CFZ+atRA	HMDB0064346	null	C71H138O6	M-H	30.3	0	5.46106	57.5818	TG(19:0/i-24:0/a-25:0)	Lipids and lipid-like molecules	Glycerolipids	Triradylcglycerols	1086.05	NA	0.6128	1	NA
0.61_1086.0480m/z	1.03521	0.0499271	-0.0499271	0.826879	0.699134	0.993892	0.829848	0.752611	CFZ:CFZ+atRA	HMDB0064475	null	C71H138O6	M-H	30.3	0	5.46106	57.5818	TG(i-19:0/i-24:0/a-25:0)	Lipids and lipid-like molecules	Glycerolipids	Triradylcglycerols	1086.05	NA	0.6128	1	NA
0.61_1086.0480m/z	1.03521	0.0499271	-0.0499271	0.826879	0.699134	0.993892	0.829848	0.752611	CFZ:CFZ+atRA	HMDB0064786	null	C71H138O6	M-H	30.3	0	5.46106	57.5818	TG(i-20:0/i-24:0/i-24:0)	Lipids and lipid-like molecules	Glycerolipids	Triradylcglycerols	1086.05	NA	0.6128	1	NA
0.61_1086.0480m/z	1.03521	0.0499271	-0.0499271	0.826879	0.699134	0.993892	0.829848	0.752611	CFZ:CFZ+atRA	HMDB0066249	null	C71H138O6	M-H	30.3	0	5.46106	57.5818	TG(20:0/i-24:0/i-24:0)	Lipids and lipid-like molecules	Glycerolipids	Triradylcglycerols	1086.05	NA	0.6128	1	NA
0.61_1086.0480m/z	1.03521	0.0499271	-0.0499271	0.826879	0.699134	0.993892	0.829848	0.752611	CFZ:CFZ+atRA	HMDB0066389	null	C71H138O6	M-H	30.3	0	5.46106	57.5818	TG(i-21:0/22:0/a-25:0)[rac]	Lipids and lipid-like molecules	Glycerolipids	Triradylcglycerols	1086.05	NA	0.6128	1	NA
0.61_1086.0480m/z	1.03521	0.0499271	-0.0499271	0.826879	0.699134	0.993892	0.829848	0.752611	CFZ:CFZ+atRA	HMDB0066805	null	C71H138O6	M-H	30.3	0	5.46106	57.5818	TG(i-21:0/i-22:0/a-25:0)[rac]	Lipids and lipid-like molecules	Glycerolipids	Triradylcglycerols	1086.05	NA	0.6128	1	NA
0.61_1086.0480m/z	1.03521	0.0499271	-0.0499271	0.826879	0.699134	0.993892	0.829848	0.752611	CFZ:CFZ+atRA	HMDB0067014	null	C71H138O6	M-H	30.3	0	5.46106	57.5818	TG(21:0/22:0/a-25:0)[rac]	Lipids and lipid-like molecules	Glycerolipids	Triradylcglycerols	1086.05	NA	0.6128	1	NA
0.61_1086.0480m/z	1.03521	0.0499271	-0.0499271	0.826879	0.699134	0.993892	0.829848	0.752611	CFZ:CFZ+atRA	HMDB0067060	null	C71H138O6	M-H	30.3	0	5.46106	57.5818	TG(21:0/i-22:0/a-25:0)[rac]	Lipids and lipid-like molecules	Glycerolipids	Triradylcglycerols	1086.05	NA	0.6128	1	NA
0.61_1086.0480m/z	1.03521	0.0499271	-0.0499271	0.826879	0.699134	0.993892	0.829848	0.752611	CFZ:CFZ+atRA	HMDB0067427	null	C71H138O6	M-H	30.3	0	5.46106	57.5818	TG(a-21:0/22:0/a-25:0)[rac]	Lipids and lipid-like molecules	Glycerolipids	Triradylcglycerols	1086.05	NA	0.6128	1	NA
0.61_1086.0480m/z	1.03521	0.0499271	-0.0499271	0.826879	0.699134	0.993892	0.829848	0.752611	CFZ:CFZ+atRA	HMDB0067583	null	C71H138O6	M-H	30.3	0	5.46106	57.5818	TG(a-21:0/i-22:0/a-25:0)[rac]	Lipids and lipid-like molecules	Glycerolipids	Triradylcglycerols	1086.05	NA	0.6128	1	NA
0.61_1086.0480m/z	1.03521	0.0499271	-0.0499271	0.826879	0.699134	0.993892	0.829848	0.752611	CFZ:CFZ+atRA	HMDB0068009	null	C71H138O6	M-H	30.3	0	5.46106	57.5818	TG(a-21:0/a-25:0/i-22:0)[rac]	Lipids and lipid-like molecules	Glycerolipids	Triradylcglycerols	1086.05	NA	0.6128	1	NA
0.61_1086.0480m/z	1.03521	0.0499271	-0.0499271	0.826879	0.699134	0.993892	0.829848	0.752611	CFZ:CFZ+atRA	HMDB0068287	null	C71H138O6	M-H	30.3	0	5.46106	57.5818	TG(i-21:0/a-25:0/i-22:0)[rac]	Lipids and lipid-like molecules	Glycerolipids	Triradylcglycerols	1086.05	NA	0.6128	1	NA
0.61_1086.0480m/z	1.03521	0.0499271	-0.0499271	0.826879	0.699134	0.993892	0.829848	0.752611	CFZ:CFZ+atRA	HMDB0068915	null	C71H138O6	M-H	30.3	0	5.46106	57.5818	TG(21:0/a-25:0/i-22:0)[rac]	Lipids and lipid-like molecules	Glycerolipids	Triradylcglycerols	1086.05	NA	0.6128	1	NA
0.61_1086.0480m/z	1.03521	0.0499271	-0.0499271	0.826879	0.699134	0.993892	0.829848	0.752611	CFZ:CFZ+atRA	HMDB0069111	null	C71H138O6	M-H	30.3	0	5.46106	57.5818	TG(22:0/a-21:0/a-25:0)	Lipids and lipid-like molecules	Glycerolipids	Triradylcglycerols	1086.05	NA	0.6128	1	NA
0.61_1086.0480m/z	1.03521	0.0499271	-0.0499271	0.826879	0.699134	0.993892	0.829848	0.752611	CFZ:CFZ+atRA	HMDB0069172	null	C71H138O6	M-H	30.3	0	5.46106	57.5818	TG(22:0/i-21:0/a-25:0)[rac]	Lipids and lipid-like molecules	Glycerolipids	Triradylcglycerols	1086.05	NA	0.6128	1	NA
0.61_1086.0480m/z	1.03521	0.0499271	-0.0499271	0.826879	0.699134	0.993892	0.829848	0.752611	CFZ:CFZ+atRA	HMDB0069180	null	C71H138O6	M-H	30.3	0	5.46106	57.5818	TG(i-22:0/22:0/i-24:0)	Lipids and lipid-like molecules	Glycerolipids	Triradylcglycerols	1086.05	NA	0.6128	1	NA
0.61_1086.0480m/z	1.03521	0.0499271	-0.0499271	0.826879	0.699134	0.993892	0.829848	0.752611	CFZ:CFZ+atRA	HMDB0069190	null	C71H138O6	M-H	30.3	0	5.46106	57.5818	TG(i-22:0/i-21:0/a-25:0)[rac]	Lipids and lipid-like molecules	Glycerolipids	Triradylcglycerols	1086.05	NA	0.6128	1	NA
0.61_1086.0480m/z	1.03521	0.0499271	-0.0499271	0.826879	0.699134	0.993892	0.829848	0.752611	CFZ:CFZ+atRA	HMDB0069201	null	C71H138O6	M-H	30.3	0	5.46106	57.5818	TG(i-22:0/21:0/a-25:0)[rac]	Lipids and lipid-like molecules	Glycerolipids	Triradylcglycerols	1086.05	NA	0.6128	1	NA
0.61_1086.0480m/z	1.03521	0.0499271	-0.0499271	0.826879	0.699134	0.993892	0.829848	0.752611	CFZ:CFZ+atRA	HMDB0069203	null	C71H138O6	M-H	30.3	0	5.46106	57.5818	TG(22:0/22:0/i-24:0)	Lipids and lipid-like molecules	Glycerolipids	Triradylcglycerols	1086.05	NA	0.6128	1	NA
0.61_1086.0480m/z	1.03521	0.0499271	-0.0499271	0.826879	0.699134	0.993892	0.829848	0.752611	CFZ:CFZ+atRA	HMDB0069204	null	C71H138O6	M-H	30.3	0	5.46106	57.5818	TG(22:0/i-22:0/i-24:0)	Lipids and lipid-like molecules	Glycerolipids	Triradylcglycerols	1086.05	NA	0.6128	1	NA
0.61_1086.0480m/z	1.03521	0.0499271	-0.0499271	0.826879	0.699134	0.993892	0.829848	0.752611	CFZ:CFZ+atRA	HMDB0069231	null	C71H138O6	M-H	30.3	0	5.46106	57.5818	TG(22:0/21:0/a-25:0)[rac]	Lipids and lipid-like molecules	Glycerolipids	Triradylcglycerols	1086.05	NA	0.6128	1	NA
0.61_1086.0480m/z	1.03521	0.0499271	-0.0499271	0.826879	0.699134	0.993892	0.829848	0.752611	CFZ:CFZ+atRA	HMDB0069235	null	C71H138O6	M-H	30.3	0	5.46106	57.5818	TG(i-22:0/a-21:0/a-25:0)[rac]	Lipids and lipid-like molecules	Glycerolipids	Triradylcglycerols	1086.05	NA	0.6128	1	NA
0.61_1086.0480m/z	1.03521	0.0499271	-0.0499271	0.826879	0.699134	0.993892	0.829848	0.752611	CFZ:CFZ+atRA	HMDB0069253	null	C71H138O6	M-H	30.3	0	5.46106	57.5818	TG(i-22:0/i-22:0/i-24:0)	Lipids and lipid-like molecules	Glycerolipids	Triradylcglycerols	1086.05	NA	0.6128	1	NA
0.61_1086.0480m/z	1.03521	0.0499271	-0.0499271	0.826879	0.699134	0.993892	0.829848	0.752611	CFZ:CFZ+atRA	HMDB0069380	null	C71H138O6	M-H	30.3	0	5.46106	57.5818	TG(i-24:0/a-25:0/i-19:0)[rac]	Lipids and lipid-like molecules	Glycerolipids	Triradylcglycerols	1086.05	NA	0.6128	1	NA
0.61_1086.0480m/z	1.03521	0.0499271	-0.0499271	0.826879	0.699134	0.993892	0.829848	0.752611	CFZ:CFZ+atRA	HMDB0069423	null	C71H138O6	M-H	30.3	0	5.46106	57.5818	TG(a-25:0/i-21:0/i-22:0)[rac]	Lipids and lipid-like molecules	Glycerolipids	Triradylcglycerols	1086.05	NA	0.6128	1	NA
0.61_1086.0480m/z	1.03521	0.0499271	-0.0499271	0.826879	0.699134	0.993892	0.829848	0.752611	CFZ:CFZ+atRA	HMDB0069442	null	C71H138O6	M-H	30.3	0	5.46106	57.5818	TG(i-24:0/22:0/i-22:0)	Lipids and lipid-like molecules	Glycerolipids	Triradylcglycerols	1086.05	NA	0.6128	1	NA
0.61_1086.0480m/z	1.03521	0.0499271	-0.0499271	0.826879	0.699134	0.993892	0.829848	0.752611	CFZ:CFZ+atRA	HMDB0069483	null	C71H138O6	M-H	30.3	0	5.46106	57.5818	TG(i-22:0/a-25:0/a-21:0)[rac]	Lipids and lipid-like molecules	Glycerolipids	Triradylcglycerols	1086.05	NA	0.6128	1	NA
0.61_1086.0480m/z	1.03521	0.0499271	-0.0499271	0.826879	0.699134	0.993892	0.829848	0.752611	CFZ:CFZ+atRA	HMDB0069537	null	C71H138O6	M-H	30.3	0	5.46106	57.5818	TG(a-25:0/19:0/i-24:0)[rac]	Lipids and lipid-like molecules	Glycerolipids	Triradylcglycerols	1086.05	NA	0.6128	1	NA
0.61_1086.0480m/z	1.03521	0.0499271	-0.0499271	0.826879	0.699134	0.993892	0.829848	0.752611	CFZ:CFZ+atRA	HMDB0069641	null	C71H138O6	M-H	30.3	0	5.46106	57.5818	TG(i-24:0/i-24:0/i-20:0)	Lipids and lipid-like molecules	Glycerolipids	Triradylcglycerols	1086.05	NA	0.6128	1	NA
0.61_1086.0480m/z	1.03521	0.0499271	-0.0499271	0.826879	0.699134	0.993892	0.829848	0.752611	CFZ:CFZ+atRA	HMDB0069676	null	C71H138O6	M-H	30.3	0	5.46106	57.5818	TG(i-24:0/i-19:0/a-25:0)[rac]	Lipids and lipid-like molecules	Glycerolipids	Triradylcglycerols	1086.05	NA	0.6128	1	NA
0.61_1086.0480m/z	1.03521	0.0499271	-0.0499271	0.826879	0.699134	0.993892	0.829848	0.752611	CFZ:CFZ+atRA	HMDB0069848	null	C71H138O6	M-H	30.3	0	5.46106	57.5818	TG(a-25:0/22:0/a-21:0)[rac]	Lipids and lipid-like molecules	Glycerolipids	Triradylcglycerols	1086.05	NA	0.6128	1	NA
0.61_1086.0480m/z	1.03521	0.0499271	-0.0499271	0.826879	0.699134	0.993892	0.829848	0.752611	CFZ:CFZ+atRA	HMDB0070046	null	C71H138O6	M-H	30.3	0	5.46106	57.5818	TG(a-25:0/a-25:0/i-18:0)[rac]	Lipids and lipid-like molecules	Glycerolipids	Triradylcglycerols	1086.05	NA	0.6128	1	NA
0.61_1086.0480m/z	1.03521	0.0499271	-0.0499271	0.826879	0.699134	0.993892	0.829848	0.752611	CFZ:CFZ+atRA	HMDB0070066	null	C71H138O6	M-H	30.3	0	5.46106	57.5818	TG(22:0/a-25:0/a-21:0)[rac]	Lipids and lipid-like molecules	Glycerolipids	Triradylcglycerols	1086.05	NA	0.6128	1	NA
0.61_1086.0480m/z	1.03521	0.0499271	-0.0499271	0.826879	0.699134	0.993892	0.829848	0.752611	CFZ:CFZ+atRA	HMDB0070245	null	C71H138O6	M-H	30.3	0	5.46106	57.5818	TG(a-25:0/i-22:0/i-21:0)[rac]	Lipids and lipid-like molecules	Glycerolipids	Triradylcglycerols	1086.05	NA	0.6128	1	NA
0.61_1086.0480m/z	1.03521	0.0499271	-0.0499271	0.826879	0.699134	0.993892	0.829848	0.752611	CFZ:CFZ+atRA	HMDB0070314	null	C71H138O6	M-H	30.3	0	5.46106	57.5818	TG(22:0/a-25:0/i-21:0)[rac]	Lipids and lipid-like molecules	Glycerolipids	Triradylcglycerols	1086.05	NA	0.6128	1	NA
0.61_1086.0480m/z	1.03521	0.0499271	-0.0499271	0.826879	0.699134	0.993892	0.829848	0.752611	CFZ:CFZ+atRA	HMDB0070328	null	C71H138O6	M-H	30.3	0	5.46106	57.5818	TG(i-24:0/i-22:0/i-22:0)	Lipids and lipid-like molecules	Glycerolipids	Triradylcglycerols	1086.05	NA	0.6128	1	NA
0.61_1086.0480m/z	1.03521	0.0499271	-0.0499271	0.826879	0.699134	0.993892	0.829848	0.752611	CFZ:CFZ+atRA	HMDB0070361	null	C71H138O6	M-H	30.3	0	5.46106	57.5818	TG(22:0/i-24:0/i-22:0)	Lipids and lipid-like molecules	Glycerolipids	Triradylcglycerols	1086.05	NA	0.6128	1	NA
0.61_1086.0480m/z	1.03521	0.0499271	-0.0499271	0.826879	0.699134	0.993892	0.829848	0.752611	CFZ:CFZ+atRA	HMDB0070453	null	C71H138O6	M-H	30.3	0	5.46106	57.5818	TG(a-25:0/21:0/i-22:0)[rac]	Lipids and lipid-like molecules	Glycerolipids	Triradylcglycerols	1086.05	NA	0.6128	1	NA
0.61_1086.0480m/z	1.03521	0.0499271	-0.0499271	0.826879	0.699134	0.993892	0.829848	0.752611	CFZ:CFZ+atRA	HMDB0070635	null	C71H138O6	M-H	30.3	0	5.46106	57.5818	TG(a-25:0/22:0/i-21:0)[rac]	Lipids and lipid-like molecules	Glycerolipids	Triradylcglycerols	1086.05	NA	0.6128	1	NA
0.61_1086.0480m/z	1.03521	0.0499271	-0.0499271	0.826879	0.699134	0.993892	0.829848	0.752611	CFZ:CFZ+atRA	HMDB0070687	null	C71H138O6	M-H	30.3	0	5.46106	57.5818	TG(i-22:0/a-25:0/i-21:0)[rac]	Lipids and lipid-like molecules	Glycerolipids	Triradylcglycerols	1086.05	NA	0.6128	1	NA
0.61_1086.0480m/z	1.03521	0.0499271	-0.0499271	0.826879	0.699134	0.993892	0.829848	0.752611	CFZ:CFZ+atRA	HMDB0070708	null	C71H138O6	M-H	30.3	0	5.46106	57.5818	TG(a-25:0/i-24:0/i-19:0)[rac]	Lipids and lipid-like molecules	Glycerolipids	Triradylcglycerols	1086.05	NA	0.6128	1	NA
0.61_1086.0480m/z	1.03521	0.0499271	-0.0499271	0.826879	0.699134	0.993892	0.829848	0.752611	CFZ:CFZ+atRA	HMDB0070850	null	C71H138O6	M-H	30.3	0	5.46106	57.5818	TG(i-24:0/19:0/a-25:0)[rac]	Lipids and lipid-like molecules	Glycerolipids	Triradylcglycerols	1086.05	NA	0.6128	1	NA
0.61_1086.0480m/z	1.03521	0.0499271	-0.0499271	0.826879	0.699134	0.993892	0.829848	0.752611	CFZ:CFZ+atRA	HMDB0070859	null	C71H138O6	M-H	30.3	0	5.46106	57.5818	TG(a-25:0/i-19:0/i-24:0)[rac]	Lipids and lipid-like molecules	Glycerolipids	Triradylcglycerols	1086.05	NA	0.6128	1	NA
0.61_1086.0480m/z	1.03521	0.0499271	-0.0499271	0.826879	0.699134	0.993892	0.829848	0.752611	CFZ:CFZ+atRA	HMDB0071069	null	C71H138O6	M-H	30.3	0	5.46106	57.5818	TG(a-25:0/a-21:0/i-22:0)[rac]	Lipids and lipid-like molecules	Glycerolipids	Triradylcglycerols	1086.05	NA	0.6128	1	NA
0.61_1086.0480m/z	1.03521	0.0499271	-0.0499271	0.826879	0.699134	0.993892	0.829848	0.752611	CFZ:CFZ+atRA	HMDB0071099	null	C71H138O6	M-H	30.3	0	5.46106	57.5818	TG(a-25:0/i-22:0/a-21:0)[rac]	Lipids and lipid-like molecules	Glycerolipids	Triradylcglycerols	1086.05	NA	0.6128	1	NA
0.61_1086.0480m/z	1.03521	0.0499271	-0.0499271	0.826879	0.699134	0.993892	0.829848	0.752611	CFZ:CFZ+atRA	HMDB0109533	null	C71H138O6	M-H	30.3	0	5.46106	57.5818	TG(18:0/a-25:0/a-25:0)[rac]	Lipids and lipid-like molecules	Glycerolipids	Triradylcglycerols	1086.05	NA	0.6128	1	NA
0.61_1086.0480m/z	1.03521	0.0499271	-0.0499271	0.826879	0.699134	0.993892	0.829848	0.752611	CFZ:CFZ+atRA	HMDB0109534	null	C71H138O6	M-H	30.3	0	5.46106	57.5818	TG(i-18:0/a-25:0/a-25:0)[rac]	Lipids and lipid-like molecules	Glycerolipids	Triradylcglycerols	1086.05	NA	0.6128	1	NA
0.61_1086.0480m/z	0.92985	-0.104931	0.104931	0.743072	0.588745	0.955464	0.80981	1.26768	CFZ:BTZ	HMDB0063758	null	C71H138O6	M-H	30.3	0	5.46106	57.5818	TG(i-19:0/a-25:0/i-24:0)	Lipids and lipid-like molecules	Glycerolipids	Triradylcglycerols	1086.05	NA	0.6128	1	NA
0.61_1086.0480m/z	0.92985	-0.104931	0.104931	0.743072	0.588745	0.955464	0.80981	1.26768	CFZ:BTZ	HMDB0064098	null	C71H138O6	M-H	30.3	0	5.46106	57.5818	TG(19:0/a-25:0/i-24:0)	Lipids and lipid-like molecules	Glycerolipids	Triradylcglycerols	1086.05	NA	0.6128	1	NA
0.61_1086.0480m/z	0.92985	-0.104931	0.104931	0.743072	0.588745	0.955464	0.80981	1.26768	CFZ:BTZ	HMDB0064346	null	C71H138O6	M-H	30.3	0	5.46106	57.5818	TG(19:0/i-24:0/a-25:0)	Lipids and lipid-like molecules	Glycerolipids	Triradylcglycerols	1086.05	NA	0.6128	1	NA
0.61_1086.0480m/z	0.92985	-0.104931	0.104931	0.743072	0.588745	0.955464	0.80981	1.26768	CFZ:BTZ	HMDB0064475	null	C71H138O6	M-H	30.3	0	5.46106	57.5818	TG(i-19:0/i-24:0/a-25:0)	Lipids and lipid-like molecules	Glycerolipids	Triradylcglycerols	1086.05	NA	0.6128	1	NA
0.61_1086.0480m/z	0.92985	-0.104931	0.104931	0.743072	0.588745	0.955464	0.80981	1.26768	CFZ:BTZ	HMDB0064786	null	C71H138O6	M-H	30.3	0	5.46106	57.5818	TG(i-20:0/i-24:0/i-24:0)	Lipids and lipid-like molecules	Glycerolipids	Triradylcglycerols	1086.05	NA	0.6128	1	NA
0.61_1086.0480m/z	0.92985	-0.104931	0.104931	0.743072	0.588745	0.955464	0.80981	1.26768	CFZ:BTZ	HMDB0066249	null	C71H138O6	M-H	30.3	0	5.46106	57.5818	TG(20:0/i-24:0/i-24:0)	Lipids and lipid-like molecules	Glycerolipids	Triradylcglycerols	1086.05	NA	0.6128	1	NA
0.61_1086.0480m/z	0.92985	-0.104931	0.104931	0.743072	0.588745	0.955464	0.80981	1.26768	CFZ:BTZ	HMDB0066389	null	C71H138O6	M-H	30.3	0	5.46106	57.5818	TG(i-21:0/22:0/a-25:0)[rac]	Lipids and lipid-like molecules	Glycerolipids	Triradylcglycerols	1086.05	NA	0.6128	1	NA
0.61_1086.0480m/z	0.92985	-0.104931	0.104931	0.743072	0.588745	0.955464	0.80981	1.26768	CFZ:BTZ	HMDB0066805	null	C71H138O6	M-H	30.3	0	5.46106	57.5818	TG(i-21:0/i-22:0/a-25:0)[rac]	Lipids and lipid-like molecules	Glycerolipids	Triradylcglycerols	1086.05	NA	0.6128	1	NA
0.61_1086.0480m/z	0.92985	-0.104931	0.104931	0.743072	0.588745	0.955464	0.80981	1.26768	CFZ:BTZ	HMDB0067014	null	C71H138O6	M-H	30.3	0	5.46106	57.5818	TG(21:0/22:0/a-25:0)[rac]	Lipids and lipid-like molecules	Glycerolipids	Triradylcglycerols	1086.05	NA	0.6128	1	NA
0.61_1086.0480m/z	0.92985	-0.104931	0.104931	0.743072	0.588745	0.955464	0.80981	1.26768	CFZ:BTZ	HMDB0067060	null	C71H138O6	M-H	30.3	0	5.46106	57.5818	TG(21:0/i-22:0/a-25:0)[rac]	Lipids and lipid-like molecules	Glycerolipids	Triradylcglycerols	1086.05	NA	0.6128	1	NA
0.61_1086.0480m/z	0.92985	-0.104931	0.104931	0.743072	0.588745	0.955464	0.80981	1.26768	CFZ:BTZ	HMDB0067427	null	C71H138O6	M-H	30.3	0	5.46106	57.5818	TG(a-21:0/22:0/a-25:0)[rac]	Lipids and lipid-like molecules	Glycerolipids	Triradylcglycerols	1086.05	NA	0.6128	1	NA
0.61_1086.0480m/z	0.92985	-0.104931	0.104931	0.743072	0.588745	0.955464	0.80981	1.26768	CFZ:BTZ	HMDB0067583	null	C71H138O6	M-H	30.3	0	5.46106	57.5818	TG(a-21:0/i-22:0/a-25:0)[rac]	Lipids and lipid-like molecules	Glycerolipids	Triradylcglycerols	1086.05	NA	0.6128	1	NA
0.61_1086.0480m/z	0.92985	-0.104931	0.104931	0.743072	0.588745	0.955464	0.80981	1.26768	CFZ:BTZ	HMDB0068009	null	C71H138O6	M-H	30.3	0	5.46106	57.5818	TG(a-21:0/a-25:0/i-22:0)[rac]	Lipids and lipid-like molecules	Glycerolipids	Triradylcglycerols	1086.05	NA	0.6128	1	NA
0.61_1086.0480m/z	0.92985	-0.104931	0.104931	0.743072	0.588745	0.955464	0.80981	1.26768	CFZ:BTZ	HMDB0068287	null	C71H138O6	M-H	30.3	0	5.46106	57.5818	TG(i-21:0/a-25:0/i-22:0)[rac]	Lipids and lipid-like molecules	Glycerolipids	Triradylcglycerols	1086.05	NA	0.6128	1	NA
0.61_1086.0480m/z	0.92985	-0.104931	0.104931	0.743072	0.588745	0.955464	0.80981	1.26768	CFZ:BTZ	HMDB0068915	null	C71H138O6	M-H	30.3	0	5.46106	57.5818	TG(21:0/a-25:0/i-22:0)[rac]	Lipids and lipid-like molecules	Glycerolipids	Triradylcglycerols	1086.05	NA	0.6128	1	NA
0.61_1086.0480m/z	0.92985	-0.104931	0.104931	0.743072	0.588745	0.955464	0.80981	1.26768	CFZ:BTZ	HMDB0069111	null	C71H138O6	M-H	30.3	0	5.46106	57.5818	TG(22:0/a-21:0/a-25:0)	Lipids and lipid-like molecules	Glycerolipids	Triradylcglycerols	1086.05	NA	0.6128	1	NA
0.61_1086.0480m/z	0.92985	-0.104931	0.104931	0.743072	0.588745	0.955464	0.80981	1.26768	CFZ:BTZ	HMDB0069172	null	C71H138O6	M-H	30.3	0	5.46106	57.5818	TG(22:0/i-21:0/a-25:0)[rac]	Lipids and lipid-like molecules	Glycerolipids	Triradylcglycerols	1086.05	NA	0.6128	1	NA
0.61_1086.0480m/z	0.92985	-0.104931	0.104931	0.743072	0.588745	0.955464	0.80981	1.26768	CFZ:BTZ	HMDB0069180	null	C71H138O6	M-H	30.3	0	5.46106	57.5818	TG(i-22:0/22:0/i-24:0)	Lipids and lipid-like molecules	Glycerolipids	Triradylcglycerols	1086.05	NA	0.6128	1	NA
0.61_1086.0480m/z	0.92985	-0.104931	0.104931	0.743072	0.588745	0.955464	0.80981	1.26768	CFZ:BTZ	HMDB0069190	null	C71H138O6	M-H	30.3	0	5.46106	57.5818	TG(i-22:0/i-21:0/a-25:0)[rac]	Lipids and lipid-like molecules	Glycerolipids	Triradylcglycerols	1086.05	NA	0.6128	1	NA
0.61_1086.0480m/z	0.92985	-0.104931	0.104931	0.743072	0.588745	0.955464	0.80981	1.26768	CFZ:BTZ	HMDB0069201	null	C71H138O6	M-H	30.3	0	5.46106	57.5818	TG(i-22:0/21:0/a-25:0)[rac]	Lipids and lipid-like molecules	Glycerolipids	Triradylcglycerols	1086.05	NA	0.6128	1	NA
0.61_1086.0480m/z	0.92985	-0.104931	0.104931	0.743072	0.588745	0.955464	0.80981	1.26768	CFZ:BTZ	HMDB0069203	null	C71H138O6	M-H	30.3	0	5.46106	57.5818	TG(22:0/22:0/i-24:0)	Lipids and lipid-like molecules	Glycerolipids	Triradylcglycerols	1086.05	NA	0.6128	1	NA
0.61_1086.0480m/z	0.92985	-0.104931	0.104931	0.743072	0.588745	0.955464	0.80981	1.26768	CFZ:BTZ	HMDB0069204	null	C71H138O6	M-H	30.3	0	5.46106	57.5818	TG(22:0/i-22:0/i-24:0)	Lipids and lipid-like molecules	Glycerolipids	Triradylcglycerols	1086.05	NA	0.6128	1	NA
0.61_1086.0480m/z	0.92985	-0.104931	0.104931	0.743072	0.588745	0.955464	0.80981	1.26768	CFZ:BTZ	HMDB0069231	null	C71H138O6	M-H	30.3	0	5.46106	57.5818	TG(22:0/21:0/a-25:0)[rac]	Lipids and lipid-like molecules	Glycerolipids	Triradylcglycerols	1086.05	NA	0.6128	1	NA
0.61_1086.0480m/z	0.92985	-0.104931	0.104931	0.743072	0.588745	0.955464	0.80981	1.26768	CFZ:BTZ	HMDB0069235	null	C71H138O6	M-H	30.3	0	5.46106	57.5818	TG(i-22:0/a-21:0/a-25:0)[rac]	Lipids and lipid-like molecules	Glycerolipids	Triradylcglycerols	1086.05	NA	0.6128	1	NA
0.61_1086.0480m/z	0.92985	-0.104931	0.104931	0.743072	0.588745	0.955464	0.80981	1.26768	CFZ:BTZ	HMDB0069253	null	C71H138O6	M-H	30.3	0	5.46106	57.5818	TG(i-22:0/i-22:0/i-24:0)	Lipids and lipid-like molecules	Glycerolipids	Triradylcglycerols	1086.05	NA	0.6128	1	NA
0.61_1086.0480m/z	0.92985	-0.104931	0.104931	0.743072	0.588745	0.955464	0.80981	1.26768	CFZ:BTZ	HMDB0069380	null	C71H138O6	M-H	30.3	0	5.46106	57.5818	TG(i-24:0/a-25:0/i-19:0)[rac]	Lipids and lipid-like molecules	Glycerolipids	Triradylcglycerols	1086.05	NA	0.6128	1	NA
0.61_1086.0480m/z	0.92985	-0.104931	0.104931	0.743072	0.588745	0.955464	0.80981	1.26768	CFZ:BTZ	HMDB0069423	null	C71H138O6	M-H	30.3	0	5.46106	57.5818	TG(a-25:0/i-21:0/i-22:0)[rac]	Lipids and lipid-like molecules	Glycerolipids	Triradylcglycerols	1086.05	NA	0.6128	1	NA
0.61_1086.0480m/z	0.92985	-0.104931	0.104931	0.743072	0.588745	0.955464	0.80981	1.26768	CFZ:BTZ	HMDB0069442	null	C71H138O6	M-H	30.3	0	5.46106	57.5818	TG(i-24:0/22:0/i-22:0)	Lipids and lipid-like molecules	Glycerolipids	Triradylcglycerols	1086.05	NA	0.6128	1	NA
0.61_1086.0480m/z	0.92985	-0.104931	0.104931	0.743072	0.588745	0.955464	0.80981	1.26768	CFZ:BTZ	HMDB0069483	null	C71H138O6	M-H	30.3	0	5.46106	57.5818	TG(i-22:0/a-25:0/a-21:0)[rac]	Lipids and lipid-like molecules	Glycerolipids	Triradylcglycerols	1086.05	NA	0.6128	1	NA
0.61_1086.0480m/z	0.92985	-0.104931	0.104931	0.743072	0.588745	0.955464	0.80981	1.26768	CFZ:BTZ	HMDB0069537	null	C71H138O6	M-H	30.3	0	5.46106	57.5818	TG(a-25:0/19:0/i-24:0)[rac]	Lipids and lipid-like molecules	Glycerolipids	Triradylcglycerols	1086.05	NA	0.6128	1	NA
0.61_1086.0480m/z	0.92985	-0.104931	0.104931	0.743072	0.588745	0.955464	0.80981	1.26768	CFZ:BTZ	HMDB0069641	null	C71H138O6	M-H	30.3	0	5.46106	57.5818	TG(i-24:0/i-24:0/i-20:0)	Lipids and lipid-like molecules	Glycerolipids	Triradylcglycerols	1086.05	NA	0.6128	1	NA
0.61_1086.0480m/z	0.92985	-0.104931	0.104931	0.743072	0.588745	0.955464	0.80981	1.26768	CFZ:BTZ	HMDB0069676	null	C71H138O6	M-H	30.3	0	5.46106	57.5818	TG(i-24:0/i-19:0/a-25:0)[rac]	Lipids and lipid-like molecules	Glycerolipids	Triradylcglycerols	1086.05	NA	0.6128	1	NA
0.61_1086.0480m/z	0.92985	-0.104931	0.104931	0.743072	0.588745	0.955464	0.80981	1.26768	CFZ:BTZ	HMDB0069848	null	C71H138O6	M-H	30.3	0	5.46106	57.5818	TG(a-25:0/22:0/a-21:0)[rac]	Lipids and lipid-like molecules	Glycerolipids	Triradylcglycerols	1086.05	NA	0.6128	1	NA
0.61_1086.0480m/z	0.92985	-0.104931	0.104931	0.743072	0.588745	0.955464	0.80981	1.26768	CFZ:BTZ	HMDB0070046	null	C71H138O6	M-H	30.3	0	5.46106	57.5818	TG(a-25:0/a-25:0/i-18:0)[rac]	Lipids and lipid-like molecules	Glycerolipids	Triradylcglycerols	1086.05	NA	0.6128	1	NA
0.61_1086.0480m/z	0.92985	-0.104931	0.104931	0.743072	0.588745	0.955464	0.80981	1.26768	CFZ:BTZ	HMDB0070066	null	C71H138O6	M-H	30.3	0	5.46106	57.5818	TG(22:0/a-25:0/a-21:0)[rac]	Lipids and lipid-like molecules	Glycerolipids	Triradylcglycerols	1086.05	NA	0.6128	1	NA
0.61_1086.0480m/z	0.92985	-0.104931	0.104931	0.743072	0.588745	0.955464	0.80981	1.26768	CFZ:BTZ	HMDB0070245	null	C71H138O6	M-H	30.3	0	5.46106	57.5818	TG(a-25:0/i-22:0/i-21:0)[rac]	Lipids and lipid-like molecules	Glycerolipids	Triradylcglycerols	1086.05	NA	0.6128	1	NA
0.61_1086.0480m/z	0.92985	-0.104931	0.104931	0.743072	0.588745	0.955464	0.80981	1.26768	CFZ:BTZ	HMDB0070314	null	C71H138O6	M-H	30.3	0	5.46106	57.5818	TG(22:0/a-25:0/i-21:0)[rac]	Lipids and lipid-like molecules	Glycerolipids	Triradylcglycerols	1086.05	NA	0.6128	1	NA
0.61_1086.0480m/z	0.92985	-0.104931	0.104931	0.743072	0.588745	0.955464	0.80981	1.26768	CFZ:BTZ	HMDB0070328	null	C71H138O6	M-H	30.3	0	5.46106	57.5818	TG(i-24:0/i-22:0/i-22:0)	Lipids and lipid-like molecules	Glycerolipids	Triradylcglycerols	1086.05	NA	0.6128	1	NA
0.61_1086.0480m/z	0.92985	-0.104931	0.104931	0.743072	0.588745	0.955464	0.80981	1.26768	CFZ:BTZ	HMDB0070361	null	C71H138O6	M-H	30.3	0	5.46106	57.5818	TG(22:0/i-24:0/i-22:0)	Lipids and lipid-like molecules	Glycerolipids	Triradylcglycerols	1086.05	NA	0.6128	1	NA
0.61_1086.0480m/z	0.92985	-0.104931	0.104931	0.743072	0.588745	0.955464	0.80981	1.26768	CFZ:BTZ	HMDB0070453	null	C71H138O6	M-H	30.3	0	5.46106	57.5818	TG(a-25:0/21:0/i-22:0)[rac]	Lipids and lipid-like molecules	Glycerolipids	Triradylcglycerols	1086.05	NA	0.6128	1	NA
0.61_1086.0480m/z	0.92985	-0.104931	0.104931	0.743072	0.588745	0.955464	0.80981	1.26768	CFZ:BTZ	HMDB0070635	null	C71H138O6	M-H	30.3	0	5.46106	57.5818	TG(a-25:0/22:0/i-21:0)[rac]	Lipids and lipid-like molecules	Glycerolipids	Triradylcglycerols	1086.05	NA	0.6128	1	NA
0.61_1086.0480m/z	0.92985	-0.104931	0.104931	0.743072	0.588745	0.955464	0.80981	1.26768	CFZ:BTZ	HMDB0070687	null	C71H138O6	M-H	30.3	0	5.46106	57.5818	TG(i-22:0/a-25:0/i-21:0)[rac]	Lipids and lipid-like molecules	Glycerolipids	Triradylcglycerols	1086.05	NA	0.6128	1	NA
0.61_1086.0480m/z	0.92985	-0.104931	0.104931	0.743072	0.588745	0.955464	0.80981	1.26768	CFZ:BTZ	HMDB0070708	null	C71H138O6	M-H	30.3	0	5.46106	57.5818	TG(a-25:0/i-24:0/i-19:0)[rac]	Lipids and lipid-like molecules	Glycerolipids	Triradylcglycerols	1086.05	NA	0.6128	1	NA
0.61_1086.0480m/z	0.92985	-0.104931	0.104931	0.743072	0.588745	0.955464	0.80981	1.26768	CFZ:BTZ	HMDB0070850	null	C71H138O6	M-H	30.3	0	5.46106	57.5818	TG(i-24:0/19:0/a-25:0)[rac]	Lipids and lipid-like molecules	Glycerolipids	Triradylcglycerols	1086.05	NA	0.6128	1	NA
0.61_1086.0480m/z	0.92985	-0.104931	0.104931	0.743072	0.588745	0.955464	0.80981	1.26768	CFZ:BTZ	HMDB0070859	null	C71H138O6	M-H	30.3	0	5.46106	57.5818	TG(a-25:0/i-19:0/i-24:0)[rac]	Lipids and lipid-like molecules	Glycerolipids	Triradylcglycerols	1086.05	NA	0.6128	1	NA
0.61_1086.0480m/z	0.92985	-0.104931	0.104931	0.743072	0.588745	0.955464	0.80981	1.26768	CFZ:BTZ	HMDB0071069	null	C71H138O6	M-H	30.3	0	5.46106	57.5818	TG(a-25:0/a-21:0/i-22:0)[rac]	Lipids and lipid-like molecules	Glycerolipids	Triradylcglycerols	1086.05	NA	0.6128	1	NA
0.61_1086.0480m/z	0.92985	-0.104931	0.104931	0.743072	0.588745	0.955464	0.80981	1.26768	CFZ:BTZ	HMDB0071099	null	C71H138O6	M-H	30.3	0	5.46106	57.5818	TG(a-25:0/i-22:0/a-21:0)[rac]	Lipids and lipid-like molecules	Glycerolipids	Triradylcglycerols	1086.05	NA	0.6128	1	NA
0.61_1086.0480m/z	0.92985	-0.104931	0.104931	0.743072	0.588745	0.955464	0.80981	1.26768	CFZ:BTZ	HMDB0109533	null	C71H138O6	M-H	30.3	0	5.46106	57.5818	TG(18:0/a-25:0/a-25:0)[rac]	Lipids and lipid-like molecules	Glycerolipids	Triradylcglycerols	1086.05	NA	0.6128	1	NA
0.61_1086.0480m/z	0.92985	-0.104931	0.104931	0.743072	0.588745	0.955464	0.80981	1.26768	CFZ:BTZ	HMDB0109534	null	C71H138O6	M-H	30.3	0	5.46106	57.5818	TG(i-18:0/a-25:0/a-25:0)[rac]	Lipids and lipid-like molecules	Glycerolipids	Triradylcglycerols	1086.05	NA	0.6128	1	NA
10.31_426.1779m/z	0.34225	-1.54688	1.54688	0.00747964	0.0021645	0.26887	0.148122	1.90862	control:CFZ	C10359	C10359	C19H27NO7	M+FA-H	38.7	11.5	2.55169	85.1538	Petasitenine;	Organoheterocyclic compounds	Azaspirodecane derivatives	null	426.178	NA	10.3135	1	NULL
10.31_426.1779m/z	0.34225	-1.54688	1.54688	0.00747964	0.0021645	0.26887	0.148122	1.90862	control:CFZ	HMDB0030328	C10359	C19H27NO7	M+FA-H	38.7	11.5	2.55169	85.1538	Petasitenine	Organoheterocyclic compounds	Azaspirodecane derivatives	null	426.178	NA	10.3135	1	NULL
0.61_124.0069m/z	0.96653	-0.0491142	0.0491142	0.670839	0.484848	0.824903	1	0.107202	control:CFZ+atRA	C00245	C00245	C2H7NO3S	M-H	39.6	7.28	-3.59647	94.8062	Taurine; 2-Aminoethanesulfonic acid; Aminoethylsulfonic acid;	Organic acids and derivatives	Organic sulfonic acids and derivatives	Organosulfonic acids and derivatives	124.007	NA	0.6128	1	map00120 Primary bile acid biosynthesis; map00430 Taurine and hypotaurine metabolism; map00920 Sulfur metabolism; map01100 Metabolic pathways; map02010 ABC transporters; map04080 Neuroactive ligand-receptor interaction
0.61_124.0069m/z	0.96653	-0.0491142	0.0491142	0.670839	0.484848	0.824903	1	0.107202	control:CFZ+atRA	HMDB0000251	C00245	C2H7NO3S	M-H	39.6	7.28	-3.59647	94.8062	Taurine	Organic acids and derivatives	Organic sulfonic acids and derivatives	Organosulfonic acids and derivatives	124.007	NA	0.6128	1	map00120 Primary bile acid biosynthesis; map00430 Taurine and hypotaurine metabolism; map00920 Sulfur metabolism; map01100 Metabolic pathways; map02010 ABC transporters; map04080 Neuroactive ligand-receptor interaction
0.61_124.0069m/z	0.905353	-0.143447	0.143447	0.473197	0.24026	0.784214	0.96901	0.389273	control:BTZ	C00245	C00245	C2H7NO3S	M-H	39.6	7.28	-3.59647	94.8062	Taurine; 2-Aminoethanesulfonic acid; Aminoethylsulfonic acid;	Organic acids and derivatives	Organic sulfonic acids and derivatives	Organosulfonic acids and derivatives	124.007	NA	0.6128	1	map00120 Primary bile acid biosynthesis; map00430 Taurine and hypotaurine metabolism; map00920 Sulfur metabolism; map01100 Metabolic pathways; map02010 ABC transporters; map04080 Neuroactive ligand-receptor interaction
0.61_124.0069m/z	0.905353	-0.143447	0.143447	0.473197	0.24026	0.784214	0.96901	0.389273	control:BTZ	HMDB0000251	C00245	C2H7NO3S	M-H	39.6	7.28	-3.59647	94.8062	Taurine	Organic acids and derivatives	Organic sulfonic acids and derivatives	Organosulfonic acids and derivatives	124.007	NA	0.6128	1	map00120 Primary bile acid biosynthesis; map00430 Taurine and hypotaurine metabolism; map00920 Sulfur metabolism; map01100 Metabolic pathways; map02010 ABC transporters; map04080 Neuroactive ligand-receptor interaction
0.61_124.0069m/z	1.08406	0.116449	-0.116449	0.570477	0.818182	0.944701	0.907604	0.461516	CFZ:CFZ+atRA	C00245	C00245	C2H7NO3S	M-H	39.6	7.28	-3.59647	94.8062	Taurine; 2-Aminoethanesulfonic acid; Aminoethylsulfonic acid;	Organic acids and derivatives	Organic sulfonic acids and derivatives	Organosulfonic acids and derivatives	124.007	NA	0.6128	1	map00120 Primary bile acid biosynthesis; map00430 Taurine and hypotaurine metabolism; map00920 Sulfur metabolism; map01100 Metabolic pathways; map02010 ABC transporters; map04080 Neuroactive ligand-receptor interaction
0.61_124.0069m/z	1.08406	0.116449	-0.116449	0.570477	0.818182	0.944701	0.907604	0.461516	CFZ:CFZ+atRA	HMDB0000251	C00245	C2H7NO3S	M-H	39.6	7.28	-3.59647	94.8062	Taurine	Organic acids and derivatives	Organic sulfonic acids and derivatives	Organosulfonic acids and derivatives	124.007	NA	0.6128	1	map00120 Primary bile acid biosynthesis; map00430 Taurine and hypotaurine metabolism; map00920 Sulfur metabolism; map01100 Metabolic pathways; map02010 ABC transporters; map04080 Neuroactive ligand-receptor interaction
0.61_124.0069m/z	1.01545	0.0221161	-0.0221161	0.911969	0.699134	0.986837	0.873096	0.473602	CFZ:BTZ	C00245	C00245	C2H7NO3S	M-H	39.6	7.28	-3.59647	94.8062	Taurine; 2-Aminoethanesulfonic acid; Aminoethylsulfonic acid;	Organic acids and derivatives	Organic sulfonic acids and derivatives	Organosulfonic acids and derivatives	124.007	NA	0.6128	1	map00120 Primary bile acid biosynthesis; map00430 Taurine and hypotaurine metabolism; map00920 Sulfur metabolism; map01100 Metabolic pathways; map02010 ABC transporters; map04080 Neuroactive ligand-receptor interaction
0.61_124.0069m/z	1.01545	0.0221161	-0.0221161	0.911969	0.699134	0.986837	0.873096	0.473602	CFZ:BTZ	HMDB0000251	C00245	C2H7NO3S	M-H	39.6	7.28	-3.59647	94.8062	Taurine	Organic acids and derivatives	Organic sulfonic acids and derivatives	Organosulfonic acids and derivatives	124.007	NA	0.6128	1	map00120 Primary bile acid biosynthesis; map00430 Taurine and hypotaurine metabolism; map00920 Sulfur metabolism; map01100 Metabolic pathways; map02010 ABC transporters; map04080 Neuroactive ligand-receptor interaction
11.77_1032.5323m/z	0.350169	-1.51388	1.51388	0.0258655	0.025974	0.26887	0.165228	1.19039	control:CFZ	C10827	C10827	C50H83NO21	M-H	38.1	12.3	-5.94839	84.8697	Tomatine;	null	null	null	1032.53	NA	11.7654	1	map01066 Biosynthesis of alkaloids derived from terpenoid and polyketide
0.61_249.0212m/z	1.0486	0.0684664	-0.0684664	0.938926	0.588745	0.973758	1	0.212495	control:CFZ+atRA	C14216	C14216	C12H10O4S	M-H	36	0	-5.84793	86.8511	4,4'-Sulfonyldiphenol; Bisphenol S; 1,1'-Sulfonylbis(4-hydroxybenzene);	null	null	null	249.021	NA	0.6128	1	NULL
0.61_249.0212m/z	0.851845	-0.231338	0.231338	0.417218	0.24026	0.784214	0.96901	0.581944	control:BTZ	C14216	C14216	C12H10O4S	M-H	36	0	-5.84793	86.8511	4,4'-Sulfonyldiphenol; Bisphenol S; 1,1'-Sulfonylbis(4-hydroxybenzene);	null	null	null	249.021	NA	0.6128	1	NULL
0.61_249.0212m/z	1.29685	0.375017	-0.375017	0.229306	0.393939	0.779778	0.647157	0.736897	CFZ:CFZ+atRA	C14216	C14216	C12H10O4S	M-H	36	0	-5.84793	86.8511	4,4'-Sulfonyldiphenol; Bisphenol S; 1,1'-Sulfonylbis(4-hydroxybenzene);	null	null	null	249.021	NA	0.6128	1	NULL
0.61_249.0212m/z	1.05352	0.0752123	-0.0752123	0.826684	0.937229	0.972215	0.974535	0.722781	CFZ:BTZ	C14216	C14216	C12H10O4S	M-H	36	0	-5.84793	86.8511	4,4'-Sulfonyldiphenol; Bisphenol S; 1,1'-Sulfonylbis(4-hydroxybenzene);	null	null	null	249.021	NA	0.6128	1	NULL
11.77_1032.5323m/z	0.350169	-1.51388	1.51388	0.0258655	0.025974	0.26887	0.165228	1.19039	control:CFZ	HMDB0034103	null	C50H83NO21	M-H	38.1	12.3	-5.94839	84.8697	Tomatine	Lipids and lipid-like molecules	Steroids and steroid derivatives	Steroidal glycosides	1032.53	NA	11.7654	1	NA
0.61_271.0034m/z	0.856589	-0.223326	0.223326	0.297241	0.393939	0.756596	1	1.81281	control:CFZ+atRA	C14094	C14094	C11H8O6	M+Cl	36.5	1.56	7.95291	89.6292	2-Carboxy-2-hydroxy-8-carboxychromene;	null	null	null	271.003	NA	0.6128	1	map00626 Naphthalene degradation; map01120 Microbial metabolism in diverse environments
0.61_271.0034m/z	0.765741	-0.385072	0.385072	0.17592	0.179654	0.784214	0.96901	1.55866	control:BTZ	C14094	C14094	C11H8O6	M+Cl	36.5	1.56	7.95291	89.6292	2-Carboxy-2-hydroxy-8-carboxychromene;	null	null	null	271.003	NA	0.6128	1	map00626 Naphthalene degradation; map01120 Microbial metabolism in diverse environments
0.61_271.0034m/z	0.977547	-0.0327614	0.0327614	0.807235	0.699134	0.993892	0.829848	0.19989	CFZ:CFZ+atRA	C14094	C14094	C11H8O6	M+Cl	36.5	1.56	7.95291	89.6292	2-Carboxy-2-hydroxy-8-carboxychromene;	null	null	null	271.003	NA	0.6128	1	map00626 Naphthalene degradation; map01120 Microbial metabolism in diverse environments
0.61_271.0034m/z	0.873871	-0.194508	0.194508	0.286675	0.309524	0.909066	0.667876	0.382853	CFZ:BTZ	C14094	C14094	C11H8O6	M+Cl	36.5	1.56	7.95291	89.6292	2-Carboxy-2-hydroxy-8-carboxychromene;	null	null	null	271.003	NA	0.6128	1	map00626 Naphthalene degradation; map01120 Microbial metabolism in diverse environments
11.73_429.1884m/z	0.353446	-1.50044	1.50044	0.0207738	0.0151515	0.26887	0.148122	1.13348	control:CFZ	HMDB0038917	null	C23H28O5	M+FA-H	35.7	0	-9.11383	88.6915	Armillarivin	null	null	null	429.188	NA	11.7303	1	NA
0.61_346.9981m/z	1.06441	0.0900564	-0.0900564	0.704253	0.588745	0.842822	1	0.625696	control:CFZ+atRA	HMDB0015551	null	C4H6N4O12	M+FA-H	38	0	5.53179	96.1251	Erythrityl Tetranitrate	Organic oxygen compounds	Organic oxoanionic compounds	Organic nitrates	346.998	NA	0.6128	1	NA
0.61_346.9981m/z	0.889518	-0.168905	0.168905	0.395266	0.179654	0.784214	0.96901	0.577224	control:BTZ	HMDB0015551	null	C4H6N4O12	M+FA-H	38	0	5.53179	96.1251	Erythrityl Tetranitrate	Organic oxygen compounds	Organic oxoanionic compounds	Organic nitrates	346.998	NA	0.6128	1	NA
0.61_346.9981m/z	1.1699	0.226384	-0.226384	0.253517	0.588745	0.792118	0.764289	0.516806	CFZ:CFZ+atRA	HMDB0015551	null	C4H6N4O12	M+FA-H	38	0	5.53179	96.1251	Erythrityl Tetranitrate	Organic oxygen compounds	Organic oxoanionic compounds	Organic nitrates	346.998	NA	0.6128	1	NA
0.61_346.9981m/z	0.977672	-0.0325772	0.0325772	0.910404	0.937229	0.986744	0.974535	0.483319	CFZ:BTZ	HMDB0015551	null	C4H6N4O12	M+FA-H	38	0	5.53179	96.1251	Erythrityl Tetranitrate	Organic oxygen compounds	Organic oxoanionic compounds	Organic nitrates	346.998	NA	0.6128	1	NA
12.50_410.1601m/z	0.362742	-1.46298	1.46298	0.0629141	0.0930736	0.26887	0.244337	0.941501	control:CFZ	HMDB0031754	null	C22H23NO4	M+FA-H	37.6	0.0279	-2.35361	90.5954	Nequinate	Organoheterocyclic compounds	Quinolines and derivatives	Quinolones and derivatives	410.16	NA	12.5018	1	NA
0.61_464.0807n	1.02769	0.0394098	-0.0394098	0.985943	0.937229	0.99311	1	0.260539	control:CFZ+atRA	HMDB0126002	null	C21H20O10S	M+Cl, M+FA-H	39.6	17.6	6.46503	87.8258	[7-hydroxy-6-(7-hydroxy-4-oxo-4H-chromen-3-yl)-5-methoxy-2,2-dimethyl-3,4-dihydro-2H-1-benzopyran-3-yl]oxidanesulfonic acid	Phenylpropanoids and polyketides	Isoflavonoids	Pyranoisoflavonoids	499.05	464.081	0.6128	1	NA
0.61_464.0807n	0.797977	-0.325581	0.325581	0.502088	0.699134	0.785159	0.976243	0.784997	control:BTZ	HMDB0126002	null	C21H20O10S	M+Cl, M+FA-H	39.6	17.6	6.46503	87.8258	[7-hydroxy-6-(7-hydroxy-4-oxo-4H-chromen-3-yl)-5-methoxy-2,2-dimethyl-3,4-dihydro-2H-1-benzopyran-3-yl]oxidanesulfonic acid	Phenylpropanoids and polyketides	Isoflavonoids	Pyranoisoflavonoids	499.05	464.081	0.6128	1	NA
0.61_464.0807n	1.52055	0.604597	-0.604597	0.181068	0.309524	0.719777	0.593533	0.83306	CFZ:CFZ+atRA	HMDB0126002	null	C21H20O10S	M+Cl, M+FA-H	39.6	17.6	6.46503	87.8258	[7-hydroxy-6-(7-hydroxy-4-oxo-4H-chromen-3-yl)-5-methoxy-2,2-dimethyl-3,4-dihydro-2H-1-benzopyran-3-yl]oxidanesulfonic acid	Phenylpropanoids and polyketides	Isoflavonoids	Pyranoisoflavonoids	499.05	464.081	0.6128	1	NA
0.61_464.0807n	1.18067	0.239606	-0.239606	0.564195	0.588745	0.909987	0.80981	0.75926	CFZ:BTZ	HMDB0126002	null	C21H20O10S	M+Cl, M+FA-H	39.6	17.6	6.46503	87.8258	[7-hydroxy-6-(7-hydroxy-4-oxo-4H-chromen-3-yl)-5-methoxy-2,2-dimethyl-3,4-dihydro-2H-1-benzopyran-3-yl]oxidanesulfonic acid	Phenylpropanoids and polyketides	Isoflavonoids	Pyranoisoflavonoids	499.05	464.081	0.6128	1	NA
11.63_453.3928m/z	0.365761	-1.45103	1.45103	0.0450599	0.0151515	0.26887	0.148122	0.964121	control:CFZ	HMDB0035546	null	C27H52O2	M+FA-H	39.3	13.1	-5.19362	89.2335	8,10-Heptacosanedione	Organic oxygen compounds	Organooxygen compounds	Carbonyl compounds	453.393	NA	11.6303	1	NA
0.61_646.0406m/z	0.808349	-0.306949	0.306949	0.202432	0.24026	0.756596	1	1.55428	control:CFZ+atRA	C11436	C11436	C14H26N3O17P3	M+FA-H	35.3	17.4	-8.49545	68.5256	2-Phospho-4-(cytidine 5'-diphospho)-2-C-methyl-D-erythritol;	null	null	null	646.041	NA	0.6128	1	map00900 Terpenoid backbone biosynthesis; map01100 Metabolic pathways; map01110 Biosynthesis of secondary metabolites; map01130 Biosynthesis of antibiotics
0.61_646.0406m/z	0.627791	-0.671643	0.671643	0.0804663	0.132035	0.784214	0.96901	1.19163	control:BTZ	C11436	C11436	C14H26N3O17P3	M+FA-H	35.3	17.4	-8.49545	68.5256	2-Phospho-4-(cytidine 5'-diphospho)-2-C-methyl-D-erythritol;	null	null	null	646.041	NA	0.6128	1	map00900 Terpenoid backbone biosynthesis; map01100 Metabolic pathways; map01110 Biosynthesis of secondary metabolites; map01130 Biosynthesis of antibiotics
0.61_646.0406m/z	1.25947	0.332817	-0.332817	0.120523	0.132035	0.667908	0.46343	0.507419	CFZ:CFZ+atRA	C11436	C11436	C14H26N3O17P3	M+FA-H	35.3	17.4	-8.49545	68.5256	2-Phospho-4-(cytidine 5'-diphospho)-2-C-methyl-D-erythritol;	null	null	null	646.041	NA	0.6128	1	map00900 Terpenoid backbone biosynthesis; map01100 Metabolic pathways; map01110 Biosynthesis of secondary metabolites; map01130 Biosynthesis of antibiotics
0.61_646.0406m/z	0.978148	-0.0318758	0.0318758	0.929011	1	0.986986	1	0.526991	CFZ:BTZ	C11436	C11436	C14H26N3O17P3	M+FA-H	35.3	17.4	-8.49545	68.5256	2-Phospho-4-(cytidine 5'-diphospho)-2-C-methyl-D-erythritol;	null	null	null	646.041	NA	0.6128	1	map00900 Terpenoid backbone biosynthesis; map01100 Metabolic pathways; map01110 Biosynthesis of secondary metabolites; map01130 Biosynthesis of antibiotics
11.63_453.3928m/z	0.365761	-1.45103	1.45103	0.0450599	0.0151515	0.26887	0.148122	0.964121	control:CFZ	HMDB0035547	null	C27H52O2	M+FA-H	39.3	13.1	-5.19362	89.2335	6,8-Heptacosanedione	Organic oxygen compounds	Organooxygen compounds	Carbonyl compounds	453.393	NA	11.6303	1	NA
0.61_876.0846m/z	1.01125	0.01614	-0.01614	0.924539	1	0.967097	1	0.357627	control:CFZ+atRA	C07347	C07347	C26H38N7O17P3S2	M-H	31.8	3.12	-6.84928	63.4691	Thiophene-2-carbonyl-CoA;	null	null	null	876.085	NA	0.6128	1	NULL
0.61_876.0846m/z	0.579206	-0.787851	0.787851	0.192893	0.309524	0.784214	0.96901	0.789643	control:BTZ	C07347	C07347	C26H38N7O17P3S2	M-H	31.8	3.12	-6.84928	63.4691	Thiophene-2-carbonyl-CoA;	null	null	null	876.085	NA	0.6128	1	NULL
0.61_876.0846m/z	2.20616	1.14153	-1.14153	0.0762923	0.132035	0.662415	0.46343	1.10957	CFZ:CFZ+atRA	C07347	C07347	C26H38N7O17P3S2	M-H	31.8	3.12	-6.84928	63.4691	Thiophene-2-carbonyl-CoA;	null	null	null	876.085	NA	0.6128	1	NULL
0.61_876.0846m/z	1.2636	0.337544	-0.337544	0.583713	0.699134	0.916759	0.873096	0.810473	CFZ:BTZ	C07347	C07347	C26H38N7O17P3S2	M-H	31.8	3.12	-6.84928	63.4691	Thiophene-2-carbonyl-CoA;	null	null	null	876.085	NA	0.6128	1	NULL
11.63_453.3928m/z	0.365761	-1.45103	1.45103	0.0450599	0.0151515	0.26887	0.148122	0.964121	control:CFZ	HMDB0035548	null	C27H52O2	M+FA-H	39.3	13.1	-5.19362	89.2335	4,6-Heptacosanedione	Organic oxygen compounds	Organooxygen compounds	Carbonyl compounds	453.393	NA	11.6303	1	NA
11.94_1026.5218m/z	0.366992	-1.44618	1.44618	0.00635528	0.004329	0.26887	0.148122	1.5128	control:CFZ	HMDB0006991	null	C50H83N3O15P2	M-H	37	1.57	-0.884602	84.4057	CDP-DG(18:1(11Z)/20:4(5Z,8Z,11Z,14Z))	Lipids and lipid-like molecules	Glycerophospholipids	CDP-glycerols	1026.52	NA	11.9368	1	NA
11.94_1026.5218m/z	0.366992	-1.44618	1.44618	0.00635528	0.004329	0.26887	0.148122	1.5128	control:CFZ	HMDB0006992	null	C50H83N3O15P2	M-H	37	1.57	-0.884602	84.4057	CDP-DG(18:1(11Z)/20:4(8Z,11Z,14Z,17Z))	Lipids and lipid-like molecules	Glycerophospholipids	CDP-glycerols	1026.52	NA	11.9368	1	NA
11.94_1026.5218m/z	0.366992	-1.44618	1.44618	0.00635528	0.004329	0.26887	0.148122	1.5128	control:CFZ	HMDB0006999	null	C50H83N3O15P2	M-H	37	1.57	-0.884602	84.4057	CDP-DG(18:1(9Z)/20:4(5Z,8Z,11Z,14Z))	Lipids and lipid-like molecules	Glycerophospholipids	CDP-glycerols	1026.52	NA	11.9368	1	NA
11.94_1026.5218m/z	0.366992	-1.44618	1.44618	0.00635528	0.004329	0.26887	0.148122	1.5128	control:CFZ	HMDB0007000	null	C50H83N3O15P2	M-H	37	1.57	-0.884602	84.4057	CDP-DG(18:1(9Z)/20:4(8Z,11Z,14Z,17Z))	Lipids and lipid-like molecules	Glycerophospholipids	CDP-glycerols	1026.52	NA	11.9368	1	NA
0.63_132.0295m/z	0.65603	-0.608166	0.608166	0.0860906	0.24026	0.756596	1	2.58978	control:CFZ+atRA	C00402	C00402	C4H7NO4	M-H	37.8	0	-5.17746	94.8561	D-Aspartate; D-Aspartic acid;	Organic acids and derivatives	Carboxylic acids and derivatives	Amino acids, peptides, and analogues	132.03	NA	0.627133	1	map00250 Alanine, aspartate and glutamate metabolism
0.63_132.0295m/z	0.65603	-0.608166	0.608166	0.0860906	0.24026	0.756596	1	2.58978	control:CFZ+atRA	HMDB0006483	C00402	C4H7NO4	M-H	37.8	0	-5.17746	94.8561	D-Aspartic acid	Organic acids and derivatives	Carboxylic acids and derivatives	Amino acids, peptides, and analogues	132.03	NA	0.627133	1	map00250 Alanine, aspartate and glutamate metabolism
0.63_132.0295m/z	0.65603	-0.608166	0.608166	0.0860906	0.24026	0.756596	1	2.58978	control:CFZ+atRA	HMDB0011753	C19911	C4H7NO4	M-H	37.8	0	-5.17746	94.8561	Iminodiacetic acid	Organic acids and derivatives	Carboxylic acids and derivatives	Amino acids, peptides, and analogues	132.03	NA	0.627133	1	NULL
0.63_132.0295m/z	0.65603	-0.608166	0.608166	0.0860906	0.24026	0.756596	1	2.58978	control:CFZ+atRA	HMDB0062186	C16433	C4H7NO4	M-H	37.8	0	-5.17746	94.8561	1-deoxy-1-(N6-lysino)-D-fructose	Organic acids and derivatives	Carboxylic acids and derivatives	Amino acids, peptides, and analogues	132.03	NA	0.627133	1	NULL
0.63_132.0295m/z	0.65603	-0.608166	0.608166	0.0860906	0.24026	0.756596	1	2.58978	control:CFZ+atRA	HMDB0062501	C16433	C4H7NO4	M-H	37.8	0	-5.17746	94.8561	N-acetyl-seryl-aspartate	Organic acids and derivatives	Carboxylic acids and derivatives	Amino acids, peptides, and analogues	132.03	NA	0.627133	1	NULL
0.63_132.0295m/z	0.600536	-0.735677	0.735677	0.0694285	0.132035	0.784214	0.96901	1.91986	control:BTZ	C00402	C00402	C4H7NO4	M-H	37.8	0	-5.17746	94.8561	D-Aspartate; D-Aspartic acid;	Organic acids and derivatives	Carboxylic acids and derivatives	Amino acids, peptides, and analogues	132.03	NA	0.627133	1	map00250 Alanine, aspartate and glutamate metabolism
0.63_132.0295m/z	0.600536	-0.735677	0.735677	0.0694285	0.132035	0.784214	0.96901	1.91986	control:BTZ	HMDB0006483	C00402	C4H7NO4	M-H	37.8	0	-5.17746	94.8561	D-Aspartic acid	Organic acids and derivatives	Carboxylic acids and derivatives	Amino acids, peptides, and analogues	132.03	NA	0.627133	1	map00250 Alanine, aspartate and glutamate metabolism
0.63_132.0295m/z	0.600536	-0.735677	0.735677	0.0694285	0.132035	0.784214	0.96901	1.91986	control:BTZ	HMDB0011753	C19911	C4H7NO4	M-H	37.8	0	-5.17746	94.8561	Iminodiacetic acid	Organic acids and derivatives	Carboxylic acids and derivatives	Amino acids, peptides, and analogues	132.03	NA	0.627133	1	NULL
0.63_132.0295m/z	0.600536	-0.735677	0.735677	0.0694285	0.132035	0.784214	0.96901	1.91986	control:BTZ	HMDB0062186	C16433	C4H7NO4	M-H	37.8	0	-5.17746	94.8561	1-deoxy-1-(N6-lysino)-D-fructose	Organic acids and derivatives	Carboxylic acids and derivatives	Amino acids, peptides, and analogues	132.03	NA	0.627133	1	NULL
0.63_132.0295m/z	0.600536	-0.735677	0.735677	0.0694285	0.132035	0.784214	0.96901	1.91986	control:BTZ	HMDB0062501	C16433	C4H7NO4	M-H	37.8	0	-5.17746	94.8561	N-acetyl-seryl-aspartate	Organic acids and derivatives	Carboxylic acids and derivatives	Amino acids, peptides, and analogues	132.03	NA	0.627133	1	NULL
0.63_132.0295m/z	1.07062	0.0984494	-0.0984494	0.823315	0.818182	0.993892	0.907604	0.469635	CFZ:CFZ+atRA	C00402	C00402	C4H7NO4	M-H	37.8	0	-5.17746	94.8561	D-Aspartate; D-Aspartic acid;	Organic acids and derivatives	Carboxylic acids and derivatives	Amino acids, peptides, and analogues	132.03	NA	0.627133	1	map00250 Alanine, aspartate and glutamate metabolism
0.63_132.0295m/z	1.07062	0.0984494	-0.0984494	0.823315	0.818182	0.993892	0.907604	0.469635	CFZ:CFZ+atRA	HMDB0006483	C00402	C4H7NO4	M-H	37.8	0	-5.17746	94.8561	D-Aspartic acid	Organic acids and derivatives	Carboxylic acids and derivatives	Amino acids, peptides, and analogues	132.03	NA	0.627133	1	map00250 Alanine, aspartate and glutamate metabolism
0.63_132.0295m/z	1.07062	0.0984494	-0.0984494	0.823315	0.818182	0.993892	0.907604	0.469635	CFZ:CFZ+atRA	HMDB0011753	C19911	C4H7NO4	M-H	37.8	0	-5.17746	94.8561	Iminodiacetic acid	Organic acids and derivatives	Carboxylic acids and derivatives	Amino acids, peptides, and analogues	132.03	NA	0.627133	1	NULL
0.63_132.0295m/z	1.07062	0.0984494	-0.0984494	0.823315	0.818182	0.993892	0.907604	0.469635	CFZ:CFZ+atRA	HMDB0062186	C16433	C4H7NO4	M-H	37.8	0	-5.17746	94.8561	1-deoxy-1-(N6-lysino)-D-fructose	Organic acids and derivatives	Carboxylic acids and derivatives	Amino acids, peptides, and analogues	132.03	NA	0.627133	1	NULL
0.63_132.0295m/z	1.07062	0.0984494	-0.0984494	0.823315	0.818182	0.993892	0.907604	0.469635	CFZ:CFZ+atRA	HMDB0062501	C16433	C4H7NO4	M-H	37.8	0	-5.17746	94.8561	N-acetyl-seryl-aspartate	Organic acids and derivatives	Carboxylic acids and derivatives	Amino acids, peptides, and analogues	132.03	NA	0.627133	1	NULL
0.63_132.0295m/z	0.980057	-0.0290623	0.0290623	0.92266	0.937229	0.986986	0.974535	0.322224	CFZ:BTZ	C00402	C00402	C4H7NO4	M-H	37.8	0	-5.17746	94.8561	D-Aspartate; D-Aspartic acid;	Organic acids and derivatives	Carboxylic acids and derivatives	Amino acids, peptides, and analogues	132.03	NA	0.627133	1	map00250 Alanine, aspartate and glutamate metabolism
0.63_132.0295m/z	0.980057	-0.0290623	0.0290623	0.92266	0.937229	0.986986	0.974535	0.322224	CFZ:BTZ	HMDB0006483	C00402	C4H7NO4	M-H	37.8	0	-5.17746	94.8561	D-Aspartic acid	Organic acids and derivatives	Carboxylic acids and derivatives	Amino acids, peptides, and analogues	132.03	NA	0.627133	1	map00250 Alanine, aspartate and glutamate metabolism
0.63_132.0295m/z	0.980057	-0.0290623	0.0290623	0.92266	0.937229	0.986986	0.974535	0.322224	CFZ:BTZ	HMDB0011753	C19911	C4H7NO4	M-H	37.8	0	-5.17746	94.8561	Iminodiacetic acid	Organic acids and derivatives	Carboxylic acids and derivatives	Amino acids, peptides, and analogues	132.03	NA	0.627133	1	NULL
0.63_132.0295m/z	0.980057	-0.0290623	0.0290623	0.92266	0.937229	0.986986	0.974535	0.322224	CFZ:BTZ	HMDB0062186	C16433	C4H7NO4	M-H	37.8	0	-5.17746	94.8561	1-deoxy-1-(N6-lysino)-D-fructose	Organic acids and derivatives	Carboxylic acids and derivatives	Amino acids, peptides, and analogues	132.03	NA	0.627133	1	NULL
0.63_132.0295m/z	0.980057	-0.0290623	0.0290623	0.92266	0.937229	0.986986	0.974535	0.322224	CFZ:BTZ	HMDB0062501	C16433	C4H7NO4	M-H	37.8	0	-5.17746	94.8561	N-acetyl-seryl-aspartate	Organic acids and derivatives	Carboxylic acids and derivatives	Amino acids, peptides, and analogues	132.03	NA	0.627133	1	NULL
11.94_1026.5218m/z	0.366992	-1.44618	1.44618	0.00635528	0.004329	0.26887	0.148122	1.5128	control:CFZ	HMDB0115990	null	C50H83N3O15P2	M-H	37	1.57	-0.884602	84.4057	CDP-DG(20:4(5Z,8Z,11Z,14Z)/18:1(11Z))	Lipids and lipid-like molecules	Glycerophospholipids	CDP-glycerols	1026.52	NA	11.9368	1	NA
0.63_145.0613m/z	0.916889	-0.125181	0.125181	0.511815	0.393939	0.762003	1	0.402319	control:CFZ+atRA	C00303	C00303	C5H10N2O3	M-H	41.4	18.4	-3.88497	93.3215	Glutamine; 2-Aminoglutaramic acid;	null	null	null	145.061	NA	0.627133	1	NULL
0.63_145.0613m/z	0.860717	-0.216389	0.216389	0.335831	0.393939	0.784214	0.976243	0.471631	control:BTZ	C00303	C00303	C5H10N2O3	M-H	41.4	18.4	-3.88497	93.3215	Glutamine; 2-Aminoglutaramic acid;	null	null	null	145.061	NA	0.627133	1	NULL
0.63_145.0613m/z	0.942055	-0.0861163	0.0861163	0.66473	0.699134	0.970006	0.829848	0.57675	CFZ:CFZ+atRA	C00303	C00303	C5H10N2O3	M-H	41.4	18.4	-3.88497	93.3215	Glutamine; 2-Aminoglutaramic acid;	null	null	null	145.061	NA	0.627133	1	NULL
0.63_145.0613m/z	0.884342	-0.177324	0.177324	0.399302	0.309524	0.909066	0.667876	0.751068	CFZ:BTZ	C00303	C00303	C5H10N2O3	M-H	41.4	18.4	-3.88497	93.3215	Glutamine; 2-Aminoglutaramic acid;	null	null	null	145.061	NA	0.627133	1	NULL
11.94_1026.5218m/z	0.366992	-1.44618	1.44618	0.00635528	0.004329	0.26887	0.148122	1.5128	control:CFZ	HMDB0115991	null	C50H83N3O15P2	M-H	37	1.57	-0.884602	84.4057	CDP-DG(20:4(5Z,8Z,11Z,14Z)/18:1(9Z))	Lipids and lipid-like molecules	Glycerophospholipids	CDP-glycerols	1026.52	NA	11.9368	1	NA
0.63_171.0060m/z	1.06948	0.0969133	-0.0969133	0.625834	1	0.797429	1	0.242408	control:CFZ+atRA	C06451	C06451	C2H7O4P	M+FA-H	39	0	-3.51842	99.2405	2-Hydroxyethylphosphonate; (2-Hydroxyethyl)-phosphonic acid;	null	null	null	171.006	NA	0.627133	1	map00440 Phosphonate and phosphinate metabolism; map01130 Biosynthesis of antibiotics
0.63_171.0060m/z	1.03241	0.0460161	-0.0460161	0.7975	1	0.898421	1	0.667566	control:BTZ	C06451	C06451	C2H7O4P	M+FA-H	39	0	-3.51842	99.2405	2-Hydroxyethylphosphonate; (2-Hydroxyethyl)-phosphonic acid;	null	null	null	171.006	NA	0.627133	1	map00440 Phosphonate and phosphinate metabolism; map01130 Biosynthesis of antibiotics
0.63_171.0060m/z	1.17352	0.230841	-0.230841	0.624069	0.818182	0.962868	0.907604	0.859457	CFZ:CFZ+atRA	C06451	C06451	C2H7O4P	M+FA-H	39	0	-3.51842	99.2405	2-Hydroxyethylphosphonate; (2-Hydroxyethyl)-phosphonic acid;	null	null	null	171.006	NA	0.627133	1	map00440 Phosphonate and phosphinate metabolism; map01130 Biosynthesis of antibiotics
0.63_171.0060m/z	1.13284	0.179944	-0.179944	0.722707	0.937229	0.94941	0.974535	0.645004	CFZ:BTZ	C06451	C06451	C2H7O4P	M+FA-H	39	0	-3.51842	99.2405	2-Hydroxyethylphosphonate; (2-Hydroxyethyl)-phosphonic acid;	null	null	null	171.006	NA	0.627133	1	map00440 Phosphonate and phosphinate metabolism; map01130 Biosynthesis of antibiotics
12.52_505.1823m/z	0.370486	-1.43251	1.43251	0.0463023	0.0649351	0.26887	0.217382	0.945544	control:CFZ	HMDB0030556	null	C28H28O6	M+FA-H	33.1	0	-9.6881	76.1399	Tovophyllin B	Organoheterocyclic compounds	Benzopyrans	1-benzopyrans	505.182	NA	12.5176	1	NA
12.52_505.1823m/z	0.370486	-1.43251	1.43251	0.0463023	0.0649351	0.26887	0.217382	0.945544	control:CFZ	HMDB0036983	null	C28H28O6	M+FA-H	33.1	0	-9.6881	76.1399	Garcimangosone A	Organoheterocyclic compounds	Benzopyrans	1-benzopyrans	505.182	NA	12.5176	1	NA
0.72_229.9879m/z	0.371579	-1.42826	1.42826	0.182114	0.24026	0.320484	0.391066	1.09534	control:CFZ	HMDB0060998	null	C7H4ClNO3	M+FA-H	31.4	0	9.53691	67.6703	6-hydroxychlorzoxazone	Organoheterocyclic compounds	Benzoxazoles	Benzoxazolones	229.988	NA	0.723267	1	NA
1.08_204.9926m/z	0.372409	-1.42504	1.42504	0.0460618	0.132035	0.26887	0.283937	1.01094	control:CFZ	C01424	C01424	C7H6O5	M+Cl	40	16	9.56426	94.4327	Gallate; Gallic acid; 3,4,5-Trihydroxybenzoic acid; 3,4,5-Trihydroxybenzoate; Pyrogallol-5-carboxylic acid;	Benzenoids	Benzene and substituted derivatives	Benzoic acids and derivatives	204.993	NA	1.07548	1	map00627 Aminobenzoate degradation; map01061 Biosynthesis of phenylpropanoids; map01120 Microbial metabolism in diverse environments
0.63_259.0220m/z	1.24658	0.317978	-0.317978	0.264057	0.393939	0.756596	1	0.669293	control:CFZ+atRA	C01094	C01094	C6H13O9P	M-H	48.4	44.3	-1.52618	99.5828	D-Fructose 1-phosphate;	null	null	null	259.022	NA	0.627133	1	map00051 Fructose and mannose metabolism; map00400 Phenylalanine, tyrosine and tryptophan biosynthesis; map01100 Metabolic pathways; map01120 Microbial metabolism in diverse environments; map02060 Phosphotransferase system (PTS)
0.63_259.0220m/z	1.24658	0.317978	-0.317978	0.264057	0.393939	0.756596	1	0.669293	control:CFZ+atRA	C15924	C15924	C6H13O9P	M-H	48.4	44.3	-1.52618	99.5828	L-Gulose 1-phosphate;	null	null	null	259.022	NA	0.627133	1	map00053 Ascorbate and aldarate metabolism
0.63_259.0220m/z	1.24658	0.317978	-0.317978	0.264057	0.393939	0.756596	1	0.669293	control:CFZ+atRA	C15926	C15926	C6H13O9P	M-H	48.4	44.3	-1.52618	99.5828	beta-L-Galactose 1-phosphate; L-Galactose 1-phosphate;	null	null	null	259.022	NA	0.627133	1	map00053 Ascorbate and aldarate metabolism; map01100 Metabolic pathways; map01110 Biosynthesis of secondary metabolites
0.63_259.0220m/z	1.24658	0.317978	-0.317978	0.264057	0.393939	0.756596	1	0.669293	control:CFZ+atRA	HMDB0001076	null	C6H13O9P	M-H	48.4	44.3	-1.52618	99.5828	Fructose 1-phosphate	Organic oxygen compounds	Organooxygen compounds	Carbohydrates and carbohydrate conjugates	259.022	NA	0.627133	1	NA
0.63_259.0220m/z	1.0851	0.117822	-0.117822	0.551013	0.393939	0.793521	0.976243	1.31576	control:BTZ	C01094	C01094	C6H13O9P	M-H	48.4	44.3	-1.52618	99.5828	D-Fructose 1-phosphate;	null	null	null	259.022	NA	0.627133	1	map00051 Fructose and mannose metabolism; map00400 Phenylalanine, tyrosine and tryptophan biosynthesis; map01100 Metabolic pathways; map01120 Microbial metabolism in diverse environments; map02060 Phosphotransferase system (PTS)
0.63_259.0220m/z	1.0851	0.117822	-0.117822	0.551013	0.393939	0.793521	0.976243	1.31576	control:BTZ	C15924	C15924	C6H13O9P	M-H	48.4	44.3	-1.52618	99.5828	L-Gulose 1-phosphate;	null	null	null	259.022	NA	0.627133	1	map00053 Ascorbate and aldarate metabolism
0.63_259.0220m/z	1.0851	0.117822	-0.117822	0.551013	0.393939	0.793521	0.976243	1.31576	control:BTZ	C15926	C15926	C6H13O9P	M-H	48.4	44.3	-1.52618	99.5828	beta-L-Galactose 1-phosphate; L-Galactose 1-phosphate;	null	null	null	259.022	NA	0.627133	1	map00053 Ascorbate and aldarate metabolism; map01100 Metabolic pathways; map01110 Biosynthesis of secondary metabolites
0.63_259.0220m/z	1.0851	0.117822	-0.117822	0.551013	0.393939	0.793521	0.976243	1.31576	control:BTZ	HMDB0001076	null	C6H13O9P	M-H	48.4	44.3	-1.52618	99.5828	Fructose 1-phosphate	Organic oxygen compounds	Organooxygen compounds	Carbohydrates and carbohydrate conjugates	259.022	NA	0.627133	1	NA
0.63_259.0220m/z	1.54179	0.624606	-0.624606	0.13383	0.132035	0.667908	0.46343	0.866973	CFZ:CFZ+atRA	C01094	C01094	C6H13O9P	M-H	48.4	44.3	-1.52618	99.5828	D-Fructose 1-phosphate;	null	null	null	259.022	NA	0.627133	1	map00051 Fructose and mannose metabolism; map00400 Phenylalanine, tyrosine and tryptophan biosynthesis; map01100 Metabolic pathways; map01120 Microbial metabolism in diverse environments; map02060 Phosphotransferase system (PTS)
0.63_259.0220m/z	1.54179	0.624606	-0.624606	0.13383	0.132035	0.667908	0.46343	0.866973	CFZ:CFZ+atRA	C15924	C15924	C6H13O9P	M-H	48.4	44.3	-1.52618	99.5828	L-Gulose 1-phosphate;	null	null	null	259.022	NA	0.627133	1	map00053 Ascorbate and aldarate metabolism
0.63_259.0220m/z	1.54179	0.624606	-0.624606	0.13383	0.132035	0.667908	0.46343	0.866973	CFZ:CFZ+atRA	C15926	C15926	C6H13O9P	M-H	48.4	44.3	-1.52618	99.5828	beta-L-Galactose 1-phosphate; L-Galactose 1-phosphate;	null	null	null	259.022	NA	0.627133	1	map00053 Ascorbate and aldarate metabolism; map01100 Metabolic pathways; map01110 Biosynthesis of secondary metabolites
0.63_259.0220m/z	1.54179	0.624606	-0.624606	0.13383	0.132035	0.667908	0.46343	0.866973	CFZ:CFZ+atRA	HMDB0001076	null	C6H13O9P	M-H	48.4	44.3	-1.52618	99.5828	Fructose 1-phosphate	Organic oxygen compounds	Organooxygen compounds	Carbohydrates and carbohydrate conjugates	259.022	NA	0.627133	1	NA
0.63_259.0220m/z	1.34206	0.42445	-0.42445	0.279863	0.309524	0.909066	0.667876	0.672009	CFZ:BTZ	C01094	C01094	C6H13O9P	M-H	48.4	44.3	-1.52618	99.5828	D-Fructose 1-phosphate;	null	null	null	259.022	NA	0.627133	1	map00051 Fructose and mannose metabolism; map00400 Phenylalanine, tyrosine and tryptophan biosynthesis; map01100 Metabolic pathways; map01120 Microbial metabolism in diverse environments; map02060 Phosphotransferase system (PTS)
0.63_259.0220m/z	1.34206	0.42445	-0.42445	0.279863	0.309524	0.909066	0.667876	0.672009	CFZ:BTZ	C15924	C15924	C6H13O9P	M-H	48.4	44.3	-1.52618	99.5828	L-Gulose 1-phosphate;	null	null	null	259.022	NA	0.627133	1	map00053 Ascorbate and aldarate metabolism
0.63_259.0220m/z	1.34206	0.42445	-0.42445	0.279863	0.309524	0.909066	0.667876	0.672009	CFZ:BTZ	C15926	C15926	C6H13O9P	M-H	48.4	44.3	-1.52618	99.5828	beta-L-Galactose 1-phosphate; L-Galactose 1-phosphate;	null	null	null	259.022	NA	0.627133	1	map00053 Ascorbate and aldarate metabolism; map01100 Metabolic pathways; map01110 Biosynthesis of secondary metabolites
0.63_259.0220m/z	1.34206	0.42445	-0.42445	0.279863	0.309524	0.909066	0.667876	0.672009	CFZ:BTZ	HMDB0001076	null	C6H13O9P	M-H	48.4	44.3	-1.52618	99.5828	Fructose 1-phosphate	Organic oxygen compounds	Organooxygen compounds	Carbohydrates and carbohydrate conjugates	259.022	NA	0.627133	1	NA
1.08_204.9926m/z	0.372409	-1.42504	1.42504	0.0460618	0.132035	0.26887	0.283937	1.01094	control:CFZ	HMDB0005807	C01424	C7H6O5	M+Cl	40	16	9.56426	94.4327	Gallic acid	Benzenoids	Benzene and substituted derivatives	Benzoic acids and derivatives	204.993	NA	1.07548	1	map00627 Aminobenzoate degradation; map01061 Biosynthesis of phenylpropanoids; map01120 Microbial metabolism in diverse environments
0.63_286.9768m/z	0.995078	-0.00711918	0.00711918	0.970868	0.818182	0.987705	1	0.889041	control:CFZ+atRA	C17389	C17389	C6H10O6Zn	M+FA-H	27.9	0.304	7.23536	47.2061	Zinc lactate;	null	null	null	286.977	NA	0.627133	1	NULL
0.63_286.9768m/z	0.907481	-0.140061	0.140061	0.334507	0.393939	0.784214	0.976243	0.356634	control:BTZ	C17389	C17389	C6H10O6Zn	M+FA-H	27.9	0.304	7.23536	47.2061	Zinc lactate;	null	null	null	286.977	NA	0.627133	1	NULL
0.63_286.9768m/z	1.06809	0.0950365	-0.0950365	0.554705	0.937229	0.943104	0.964154	0.428526	CFZ:CFZ+atRA	C17389	C17389	C6H10O6Zn	M+FA-H	27.9	0.304	7.23536	47.2061	Zinc lactate;	null	null	null	286.977	NA	0.627133	1	NULL
0.63_286.9768m/z	0.974068	-0.0379055	0.0379055	0.725575	0.699134	0.94945	0.873096	0.303121	CFZ:BTZ	C17389	C17389	C6H10O6Zn	M+FA-H	27.9	0.304	7.23536	47.2061	Zinc lactate;	null	null	null	286.977	NA	0.627133	1	NULL
1.08_204.9926m/z	0.372409	-1.42504	1.42504	0.0460618	0.132035	0.26887	0.283937	1.01094	control:CFZ	HMDB0029649	null	C7H6O5	M+Cl	40	16	9.56426	94.4327	2,4,6-Trihydroxybenzoic acid	Benzenoids	Benzene and substituted derivatives	Benzoic acids and derivatives	204.993	NA	1.07548	1	NA
0.63_288.9732m/z	0.763291	-0.389696	0.389696	0.0531904	0.0649351	0.756596	1	1.8755	control:CFZ+atRA	C18458	C18458	C11H8Cl2N2O	M+Cl	29.4	5.19	9.43422	51.9638	Diclomezine;	null	null	null	288.973	NA	0.627133	1	NULL
0.63_288.9732m/z	0.736422	-0.441396	0.441396	0.0415979	0.0930736	0.784214	0.96901	1.15339	control:BTZ	C18458	C18458	C11H8Cl2N2O	M+Cl	29.4	5.19	9.43422	51.9638	Diclomezine;	null	null	null	288.973	NA	0.627133	1	NULL
0.63_288.9732m/z	0.963077	-0.0542769	0.0542769	0.646147	0.588745	0.969093	0.764289	0.272646	CFZ:CFZ+atRA	C18458	C18458	C11H8Cl2N2O	M+Cl	29.4	5.19	9.43422	51.9638	Diclomezine;	null	null	null	288.973	NA	0.627133	1	NULL
0.63_288.9732m/z	0.929175	-0.105977	0.105977	0.512873	0.309524	0.909066	0.667876	0.603944	CFZ:BTZ	C18458	C18458	C11H8Cl2N2O	M+Cl	29.4	5.19	9.43422	51.9638	Diclomezine;	null	null	null	288.973	NA	0.627133	1	NULL
1.08_204.9926m/z	0.372409	-1.42504	1.42504	0.0460618	0.132035	0.26887	0.283937	1.01094	control:CFZ	HMDB0059964	null	C7H6O5	M+Cl	40	16	9.56426	94.4327	2,3,4-Trihydroxybenzoic acid	Benzenoids	Benzene and substituted derivatives	Benzoic acids and derivatives	204.993	NA	1.07548	1	NA
0.63_296.0201m/z	1.13684	0.185026	-0.185026	0.507797	0.818182	0.760452	1	0.659671	control:CFZ+atRA	HMDB0014929	C11686	C8H11Cl2N3O2	M+FA-H	30.4	0	-3.72631	56.5067	Uracil mustard	Organic nitrogen compounds	Organonitrogen compounds	Nitrogen mustard compounds	296.02	NA	0.627133	1	NULL
0.63_296.0201m/z	1.07778	0.108058	-0.108058	0.739349	0.937229	0.874379	0.992672	0.485008	control:BTZ	HMDB0014929	C11686	C8H11Cl2N3O2	M+FA-H	30.4	0	-3.72631	56.5067	Uracil mustard	Organic nitrogen compounds	Organonitrogen compounds	Nitrogen mustard compounds	296.02	NA	0.627133	1	NULL
0.63_296.0201m/z	1.00319	0.00458833	-0.00458833	0.807021	0.699134	0.993892	0.829848	0.490589	CFZ:CFZ+atRA	HMDB0014929	C11686	C8H11Cl2N3O2	M+FA-H	30.4	0	-3.72631	56.5067	Uracil mustard	Organic nitrogen compounds	Organonitrogen compounds	Nitrogen mustard compounds	296.02	NA	0.627133	1	NULL
0.63_296.0201m/z	0.951068	-0.0723791	0.0723791	0.69483	0.818182	0.946747	0.931932	0.187401	CFZ:BTZ	HMDB0014929	C11686	C8H11Cl2N3O2	M+FA-H	30.4	0	-3.72631	56.5067	Uracil mustard	Organic nitrogen compounds	Organonitrogen compounds	Nitrogen mustard compounds	296.02	NA	0.627133	1	NULL
1.08_204.9926m/z	0.372409	-1.42504	1.42504	0.0460618	0.132035	0.26887	0.283937	1.01094	control:CFZ	HMDB0126491	null	C7H6O5	M+Cl	40	16	9.56426	94.4327	2,4,5-trihydroxybenzoic acid	Benzenoids	Benzene and substituted derivatives	Benzoic acids and derivatives	204.993	NA	1.07548	1	NA
0.63_307.0701m/z	0.696193	-0.522442	0.522442	0.158385	0.132035	0.756596	1	2.38272	control:CFZ+atRA	HMDB0031762	null	C11H10N4O4	M+FA-H	36.3	0	6.52245	88.8363	Carbadox	Organoheterocyclic compounds	Naphthyridines	Quinoxalines	307.07	NA	0.627133	1	NA
0.63_307.0701m/z	0.825596	-0.276492	0.276492	0.305209	0.699134	0.784214	0.976243	1.39796	control:BTZ	HMDB0031762	null	C11H10N4O4	M+FA-H	36.3	0	6.52245	88.8363	Carbadox	Organoheterocyclic compounds	Naphthyridines	Quinoxalines	307.07	NA	0.627133	1	NA
0.63_307.0701m/z	0.924472	-0.113298	0.113298	0.773294	1	0.993892	1	0.565675	CFZ:CFZ+atRA	HMDB0031762	null	C11H10N4O4	M+FA-H	36.3	0	6.52245	88.8363	Carbadox	Organoheterocyclic compounds	Naphthyridines	Quinoxalines	307.07	NA	0.627133	1	NA
0.63_307.0701m/z	1.09631	0.132651	-0.132651	0.548961	0.818182	0.909066	0.931932	0.282921	CFZ:BTZ	HMDB0031762	null	C11H10N4O4	M+FA-H	36.3	0	6.52245	88.8363	Carbadox	Organoheterocyclic compounds	Naphthyridines	Quinoxalines	307.07	NA	0.627133	1	NA
12.99_381.2301m/z	0.384805	-1.3778	1.3778	0.0079415	0.0021645	0.26887	0.148122	1.55882	control:CFZ	C00959	C00959	C20H32O4	M+FA-H	34.9	0	5.51461	80.7009	Prostaglandin B1; PGB1;	Lipids and lipid-like molecules	Fatty Acyls	Eicosanoids	381.23	NA	12.9911	1	NULL
0.63_319.9598m/z	0.815132	-0.294895	0.294895	0.331846	0.393939	0.756596	1	1.28508	control:CFZ+atRA	C03900	C03900	C9H10BrNO2S	M+FA-H	29.6	0.479	0.0861839	47.4485	S-(4-Bromophenyl)-L-cysteine;	null	null	null	319.96	NA	0.627133	1	NULL
0.63_319.9598m/z	0.592349	-0.75548	0.75548	0.19438	0.309524	0.784214	0.96901	1.07049	control:BTZ	C03900	C03900	C9H10BrNO2S	M+FA-H	29.6	0.479	0.0861839	47.4485	S-(4-Bromophenyl)-L-cysteine;	null	null	null	319.96	NA	0.627133	1	NULL
0.63_319.9598m/z	1.67319	0.742601	-0.742601	0.301423	0.179654	0.8184	0.506239	0.676158	CFZ:CFZ+atRA	C03900	C03900	C9H10BrNO2S	M+FA-H	29.6	0.479	0.0861839	47.4485	S-(4-Bromophenyl)-L-cysteine;	null	null	null	319.96	NA	0.627133	1	NULL
0.63_319.9598m/z	1.21589	0.282015	-0.282015	0.691333	0.393939	0.945612	0.71213	0.564154	CFZ:BTZ	C03900	C03900	C9H10BrNO2S	M+FA-H	29.6	0.479	0.0861839	47.4485	S-(4-Bromophenyl)-L-cysteine;	null	null	null	319.96	NA	0.627133	1	NULL
12.99_381.2301m/z	0.384805	-1.3778	1.3778	0.0079415	0.0021645	0.26887	0.148122	1.55882	control:CFZ	C04685	C04685	C20H32O4	M+FA-H	34.9	0	5.51461	80.7009	(13E)-(15S)-15-Hydroxy-9-oxoprosta-10,13-dienoate; Prostaglandin A1; PGA1;	null	null	null	381.23	NA	12.9911	1	NULL
12.99_381.2301m/z	0.384805	-1.3778	1.3778	0.0079415	0.0021645	0.26887	0.148122	1.55882	control:CFZ	C04686	C04686	C20H32O4	M+FA-H	34.9	0	5.51461	80.7009	(13E)-(15S)-15-Hydroxy-9-oxoprosta-11,13-dienoate; Prostaglandin C1;	Lipids and lipid-like molecules	Fatty Acyls	Eicosanoids	381.23	NA	12.9911	1	NULL
12.99_381.2301m/z	0.384805	-1.3778	1.3778	0.0079415	0.0021645	0.26887	0.148122	1.55882	control:CFZ	C05965	C05965	C20H32O4	M+FA-H	34.9	0	5.51461	80.7009	12(S)-HPETE; (5Z,8Z,10E,14Z)-(12S)-12-Hydroperoxyicosa-5,8,10,14-tetraenoic acid; (5Z,8Z,10E,14Z)-(12S)-12-Hydroperoxyicosa-5,8,10,14-tetraenoate; 12-Hydroperoxyeicosatetraenoate; 12-Hydroperoxyicosatetraenoate; 12-Hydroperoxyeicosatetraenoic acid; 12-Hydroperoxyicosatetraenoic acid;	Lipids and lipid-like molecules	Fatty Acyls	Eicosanoids	381.23	NA	12.9911	1	map00590 Arachidonic acid metabolism; map01100 Metabolic pathways; map04726 Serotonergic synapse; map04750 Inflammatory mediator regulation of TRP channels
12.99_381.2301m/z	0.384805	-1.3778	1.3778	0.0079415	0.0021645	0.26887	0.148122	1.55882	control:CFZ	C09087	C09087	C20H32O4	M+FA-H	34.9	0	5.51461	80.7009	Diterpenoid SP-II;	null	null	null	381.23	NA	12.9911	1	NULL
0.63_336.0148m/z	0.853669	-0.228252	0.228252	0.633878	0.699134	0.801161	1	0.462168	control:CFZ+atRA	C04132	C04132	C8H15NO9S	M+Cl	39.1	4.65	-4.62133	96.1834	N-Acetyl-D-glucosamine 6-sulfate;	Organic oxygen compounds	Organooxygen compounds	Carbohydrates and carbohydrate conjugates	336.015	NA	0.627133	1	NULL
0.63_336.0148m/z	0.853669	-0.228252	0.228252	0.633878	0.699134	0.801161	1	0.462168	control:CFZ+atRA	C04255	C04255	C8H15NO9S	M+Cl	39.1	4.65	-4.62133	96.1834	N-Acetyl-D-galactosamine 6-sulfate;	null	null	null	336.015	NA	0.627133	1	NULL
0.63_336.0148m/z	0.853669	-0.228252	0.228252	0.633878	0.699134	0.801161	1	0.462168	control:CFZ+atRA	C16265	C16265	C8H15NO9S	M+Cl	39.1	4.65	-4.62133	96.1834	N-Acetylgalactosamine 4-sulfate;	null	null	null	336.015	NA	0.627133	1	NULL
0.63_336.0148m/z	0.853669	-0.228252	0.228252	0.633878	0.699134	0.801161	1	0.462168	control:CFZ+atRA	HMDB0000814	C04132	C8H15NO9S	M+Cl	39.1	4.65	-4.62133	96.1834	N-Acetylglucosamine 6-sulfate	Organic oxygen compounds	Organooxygen compounds	Carbohydrates and carbohydrate conjugates	336.015	NA	0.627133	1	NULL
0.63_336.0148m/z	0.849853	-0.234715	0.234715	0.790307	1	0.896057	1	0.846646	control:BTZ	C04132	C04132	C8H15NO9S	M+Cl	39.1	4.65	-4.62133	96.1834	N-Acetyl-D-glucosamine 6-sulfate;	Organic oxygen compounds	Organooxygen compounds	Carbohydrates and carbohydrate conjugates	336.015	NA	0.627133	1	NULL
0.63_336.0148m/z	0.849853	-0.234715	0.234715	0.790307	1	0.896057	1	0.846646	control:BTZ	C04255	C04255	C8H15NO9S	M+Cl	39.1	4.65	-4.62133	96.1834	N-Acetyl-D-galactosamine 6-sulfate;	null	null	null	336.015	NA	0.627133	1	NULL
0.63_336.0148m/z	0.849853	-0.234715	0.234715	0.790307	1	0.896057	1	0.846646	control:BTZ	C16265	C16265	C8H15NO9S	M+Cl	39.1	4.65	-4.62133	96.1834	N-Acetylgalactosamine 4-sulfate;	null	null	null	336.015	NA	0.627133	1	NULL
0.63_336.0148m/z	0.849853	-0.234715	0.234715	0.790307	1	0.896057	1	0.846646	control:BTZ	HMDB0000814	C04132	C8H15NO9S	M+Cl	39.1	4.65	-4.62133	96.1834	N-Acetylglucosamine 6-sulfate	Organic oxygen compounds	Organooxygen compounds	Carbohydrates and carbohydrate conjugates	336.015	NA	0.627133	1	NULL
0.63_336.0148m/z	1.24754	0.319083	-0.319083	0.59276	0.699134	0.95434	0.829848	0.701465	CFZ:CFZ+atRA	C04132	C04132	C8H15NO9S	M+Cl	39.1	4.65	-4.62133	96.1834	N-Acetyl-D-glucosamine 6-sulfate;	Organic oxygen compounds	Organooxygen compounds	Carbohydrates and carbohydrate conjugates	336.015	NA	0.627133	1	NULL
0.63_336.0148m/z	1.24754	0.319083	-0.319083	0.59276	0.699134	0.95434	0.829848	0.701465	CFZ:CFZ+atRA	C04255	C04255	C8H15NO9S	M+Cl	39.1	4.65	-4.62133	96.1834	N-Acetyl-D-galactosamine 6-sulfate;	null	null	null	336.015	NA	0.627133	1	NULL
0.63_336.0148m/z	1.24754	0.319083	-0.319083	0.59276	0.699134	0.95434	0.829848	0.701465	CFZ:CFZ+atRA	C16265	C16265	C8H15NO9S	M+Cl	39.1	4.65	-4.62133	96.1834	N-Acetylgalactosamine 4-sulfate;	null	null	null	336.015	NA	0.627133	1	NULL
0.63_336.0148m/z	1.24754	0.319083	-0.319083	0.59276	0.699134	0.95434	0.829848	0.701465	CFZ:CFZ+atRA	HMDB0000814	C04132	C8H15NO9S	M+Cl	39.1	4.65	-4.62133	96.1834	N-Acetylglucosamine 6-sulfate	Organic oxygen compounds	Organooxygen compounds	Carbohydrates and carbohydrate conjugates	336.015	NA	0.627133	1	NULL
0.63_336.0148m/z	1.24196	0.312619	-0.312619	0.530252	0.588745	0.909066	0.80981	0.769044	CFZ:BTZ	C04132	C04132	C8H15NO9S	M+Cl	39.1	4.65	-4.62133	96.1834	N-Acetyl-D-glucosamine 6-sulfate;	Organic oxygen compounds	Organooxygen compounds	Carbohydrates and carbohydrate conjugates	336.015	NA	0.627133	1	NULL
0.63_336.0148m/z	1.24196	0.312619	-0.312619	0.530252	0.588745	0.909066	0.80981	0.769044	CFZ:BTZ	C04255	C04255	C8H15NO9S	M+Cl	39.1	4.65	-4.62133	96.1834	N-Acetyl-D-galactosamine 6-sulfate;	null	null	null	336.015	NA	0.627133	1	NULL
0.63_336.0148m/z	1.24196	0.312619	-0.312619	0.530252	0.588745	0.909066	0.80981	0.769044	CFZ:BTZ	C16265	C16265	C8H15NO9S	M+Cl	39.1	4.65	-4.62133	96.1834	N-Acetylgalactosamine 4-sulfate;	null	null	null	336.015	NA	0.627133	1	NULL
0.63_336.0148m/z	1.24196	0.312619	-0.312619	0.530252	0.588745	0.909066	0.80981	0.769044	CFZ:BTZ	HMDB0000814	C04132	C8H15NO9S	M+Cl	39.1	4.65	-4.62133	96.1834	N-Acetylglucosamine 6-sulfate	Organic oxygen compounds	Organooxygen compounds	Carbohydrates and carbohydrate conjugates	336.015	NA	0.627133	1	NULL
12.99_381.2301m/z	0.384805	-1.3778	1.3778	0.0079415	0.0021645	0.26887	0.148122	1.55882	control:CFZ	C09175	C09175	C20H32O4	M+FA-H	34.9	0	5.51461	80.7009	Portulal;	null	null	null	381.23	NA	12.9911	1	NULL
0.63_356.9977m/z	1.23125	0.30012	-0.30012	0.276275	0.484848	0.756596	1	0.500424	control:CFZ+atRA	C19016	C19016	C12H19O2PS3	M+Cl	38.2	5.35	-0.556011	86.3138	Sulprofos;	null	null	null	356.998	NA	0.627133	1	NULL
0.63_356.9977m/z	1.03067	0.0435885	-0.0435885	0.698283	0.699134	0.854949	0.976243	1.17318	control:BTZ	C19016	C19016	C12H19O2PS3	M+Cl	38.2	5.35	-0.556011	86.3138	Sulprofos;	null	null	null	356.998	NA	0.627133	1	NULL
0.63_356.9977m/z	1.71348	0.776932	-0.776932	0.0453771	0.0411255	0.662415	0.33521	1.13743	CFZ:CFZ+atRA	C19016	C19016	C12H19O2PS3	M+Cl	38.2	5.35	-0.556011	86.3138	Sulprofos;	null	null	null	356.998	NA	0.627133	1	NULL
0.63_356.9977m/z	1.43435	0.520401	-0.520401	0.13376	0.179654	0.909066	0.620321	0.888713	CFZ:BTZ	C19016	C19016	C12H19O2PS3	M+Cl	38.2	5.35	-0.556011	86.3138	Sulprofos;	null	null	null	356.998	NA	0.627133	1	NULL
12.99_381.2301m/z	0.384805	-1.3778	1.3778	0.0079415	0.0021645	0.26887	0.148122	1.55882	control:CFZ	C14812	C14812	C20H32O4	M+FA-H	34.9	0	5.51461	80.7009	12(R)-HPETE; (5Z,8Z,10E,14Z)-(12R)-12-Hydroperoxyeicosa-5,8,10,14-tetraenoic acid; (5Z,8Z,10E,14Z)-(12R)-12-Hydroperoxyicosa-5,8,10,14-tetraenoic acid;	Lipids and lipid-like molecules	Fatty Acyls	Eicosanoids	381.23	NA	12.9911	1	map00590 Arachidonic acid metabolism; map01100 Metabolic pathways; map04726 Serotonergic synapse
0.63_396.0156m/z	0.611322	-0.709996	0.709996	0.194966	0.179654	0.756596	1	1.42472	control:CFZ+atRA	C18879	C18879	C18H12CuN2O2	M+FA-H	30.9	0	-5.96634	61.0714	Oxine-copper; Copper 8-hydroxyquinoline;	null	null	null	396.016	NA	0.627133	1	NULL
0.63_396.0156m/z	0.480533	-1.05729	1.05729	0.0722945	0.179654	0.784214	0.96901	1.83905	control:BTZ	C18879	C18879	C18H12CuN2O2	M+FA-H	30.9	0	-5.96634	61.0714	Oxine-copper; Copper 8-hydroxyquinoline;	null	null	null	396.016	NA	0.627133	1	NULL
0.63_396.0156m/z	0.912694	-0.131797	0.131797	0.661326	0.937229	0.969565	0.964154	0.407073	CFZ:CFZ+atRA	C18879	C18879	C18H12CuN2O2	M+FA-H	30.9	0	-5.96634	61.0714	Oxine-copper; Copper 8-hydroxyquinoline;	null	null	null	396.016	NA	0.627133	1	NULL
0.63_396.0156m/z	0.717428	-0.479094	0.479094	0.297903	0.393939	0.909066	0.71213	1.14875	CFZ:BTZ	C18879	C18879	C18H12CuN2O2	M+FA-H	30.9	0	-5.96634	61.0714	Oxine-copper; Copper 8-hydroxyquinoline;	null	null	null	396.016	NA	0.627133	1	NULL
12.99_381.2301m/z	0.384805	-1.3778	1.3778	0.0079415	0.0021645	0.26887	0.148122	1.55882	control:CFZ	HMDB0004688	null	C20H32O4	M+FA-H	34.9	0	5.51461	80.7009	Hepoxilin A3	Lipids and lipid-like molecules	Fatty Acyls	Eicosanoids	381.23	NA	12.9911	1	NA
0.63_406.0179m/z	1.0856	0.118496	-0.118496	0.613745	1	0.792952	1	0.811186	control:CFZ+atRA	C21787	C21787	C10H17N3O8S2	M+Cl	38.4	4.67	7.62387	95.8779	S-Sulfinatoglutathione;	null	null	null	406.018	NA	0.627133	1	NULL
0.63_406.0179m/z	0.910672	-0.134997	0.134997	0.68681	0.588745	0.848767	0.976243	0.62221	control:BTZ	C21787	C21787	C10H17N3O8S2	M+Cl	38.4	4.67	7.62387	95.8779	S-Sulfinatoglutathione;	null	null	null	406.018	NA	0.627133	1	NULL
0.63_406.0179m/z	1.2306	0.299359	-0.299359	0.303765	0.393939	0.8184	0.647157	0.76051	CFZ:CFZ+atRA	C21787	C21787	C10H17N3O8S2	M+Cl	38.4	4.67	7.62387	95.8779	S-Sulfinatoglutathione;	null	null	null	406.018	NA	0.627133	1	NULL
0.63_406.0179m/z	1.0323	0.0458663	-0.0458663	0.768333	0.937229	0.957269	0.974535	0.359194	CFZ:BTZ	C21787	C21787	C10H17N3O8S2	M+Cl	38.4	4.67	7.62387	95.8779	S-Sulfinatoglutathione;	null	null	null	406.018	NA	0.627133	1	NULL
12.99_381.2301m/z	0.384805	-1.3778	1.3778	0.0079415	0.0021645	0.26887	0.148122	1.55882	control:CFZ	HMDB0039441	null	C20H32O4	M+FA-H	34.9	0	5.51461	80.7009	ent-1(10)-Halimene-15,19-dioic acid	Lipids and lipid-like molecules	Fatty Acyls	Fatty acids and conjugates	381.23	NA	12.9911	1	NA
0.63_411.9850m/z	0.50666	-0.98091	0.98091	0.258293	0.309524	0.756596	1	0.756644	control:CFZ+atRA	C11028	C11028	C12H15ClNO4PS2	M+FA-H	32.4	5.53	-0.280145	56.9041	Phosalone; Agria 1060 A;	Organoheterocyclic compounds	Benzoxazoles	Benzoxazolones	411.985	NA	0.627133	1	NULL
0.63_411.9850m/z	0.542608	-0.882017	0.882017	0.183951	0.179654	0.784214	0.96901	0.919086	control:BTZ	C11028	C11028	C12H15ClNO4PS2	M+FA-H	32.4	5.53	-0.280145	56.9041	Phosalone; Agria 1060 A;	Organoheterocyclic compounds	Benzoxazoles	Benzoxazolones	411.985	NA	0.627133	1	NULL
0.63_411.9850m/z	0.997857	-0.00309553	0.00309553	0.611642	0.309524	0.962483	0.593533	0.654386	CFZ:CFZ+atRA	C11028	C11028	C12H15ClNO4PS2	M+FA-H	32.4	5.53	-0.280145	56.9041	Phosalone; Agria 1060 A;	Organoheterocyclic compounds	Benzoxazoles	Benzoxazolones	411.985	NA	0.627133	1	NULL
0.63_411.9850m/z	1.06866	0.0957971	-0.0957971	0.638104	0.484848	0.936728	0.753762	0.713815	CFZ:BTZ	C11028	C11028	C12H15ClNO4PS2	M+FA-H	32.4	5.53	-0.280145	56.9041	Phosalone; Agria 1060 A;	Organoheterocyclic compounds	Benzoxazoles	Benzoxazolones	411.985	NA	0.627133	1	NULL
12.99_381.2301m/z	0.384805	-1.3778	1.3778	0.0079415	0.0021645	0.26887	0.148122	1.55882	control:CFZ	HMDB0060103	null	C20H32O4	M+FA-H	34.9	0	5.51461	80.7009	9-Deoxy-delta12-PGD2	Lipids and lipid-like molecules	Fatty Acyls	Eicosanoids	381.23	NA	12.9911	1	NA
0.63_417.9984m/z	0.953873	-0.0681307	0.0681307	0.283489	0.24026	0.756596	1	1.92276	control:CFZ+atRA	C18732	C18732	C16H9ClF3NO7	M-H	34.9	1.58	8.82956	82.846	Fluoroglycofen;	null	null	null	417.998	NA	0.627133	1	NULL
0.63_417.9984m/z	0.77794	-0.362268	0.362268	0.208262	0.179654	0.784214	0.96901	1.8247	control:BTZ	C18732	C18732	C16H9ClF3NO7	M-H	34.9	1.58	8.82956	82.846	Fluoroglycofen;	null	null	null	417.998	NA	0.627133	1	NULL
0.63_417.9984m/z	1.04642	0.0654657	-0.0654657	0.964696	0.937229	0.994805	0.964154	0.291852	CFZ:CFZ+atRA	C18732	C18732	C16H9ClF3NO7	M-H	34.9	1.58	8.82956	82.846	Fluoroglycofen;	null	null	null	417.998	NA	0.627133	1	NULL
0.63_417.9984m/z	0.85342	-0.228672	0.228672	0.650157	0.937229	0.941078	0.974535	0.532094	CFZ:BTZ	C18732	C18732	C16H9ClF3NO7	M-H	34.9	1.58	8.82956	82.846	Fluoroglycofen;	null	null	null	417.998	NA	0.627133	1	NULL
12.99_381.2301m/z	0.384805	-1.3778	1.3778	0.0079415	0.0021645	0.26887	0.148122	1.55882	control:CFZ	HMDB0060104	C04686	C20H32O4	M+FA-H	34.9	0	5.51461	80.7009	Prostaglandin C1	Lipids and lipid-like molecules	Fatty Acyls	Eicosanoids	381.23	NA	12.9911	1	NULL
12.99_381.2301m/z	0.384805	-1.3778	1.3778	0.0079415	0.0021645	0.26887	0.148122	1.55882	control:CFZ	HMDB0062479	null	C20H32O4	M+FA-H	34.9	0	5.51461	80.7009	10-hydroxy-11S,12S-epoxy-5Z,8Z,14Z-eicosatrienoic acid	Lipids and lipid-like molecules	Fatty Acyls	Eicosanoids	381.23	NA	12.9911	1	NA
0.63_421.9917m/z	1.07346	0.102264	-0.102264	0.547034	0.937229	0.768197	1	0.560829	control:CFZ+atRA	C00705	C00705	C9H15N3O10P2	M+Cl	38.4	10.9	-2.57117	84.0513	dCDP; 2'-Deoxycytidine diphosphate; 2'-Deoxycytidine 5'-diphosphate;	Organic oxygen compounds	Organic oxoanionic compounds	Organic pyrophosphates	421.992	NA	0.627133	1	map00240 Pyrimidine metabolism; map01100 Metabolic pathways
0.63_421.9917m/z	1.07346	0.102264	-0.102264	0.547034	0.937229	0.768197	1	0.560829	control:CFZ+atRA	HMDB0001245	C00705	C9H15N3O10P2	M+Cl	38.4	10.9	-2.57117	84.0513	dCDP	Organic oxygen compounds	Organic oxoanionic compounds	Organic pyrophosphates	421.992	NA	0.627133	1	map00240 Pyrimidine metabolism; map01100 Metabolic pathways
0.63_421.9917m/z	0.991853	-0.0118023	0.0118023	0.979172	1	0.987972	1	0.135936	control:BTZ	C00705	C00705	C9H15N3O10P2	M+Cl	38.4	10.9	-2.57117	84.0513	dCDP; 2'-Deoxycytidine diphosphate; 2'-Deoxycytidine 5'-diphosphate;	Organic oxygen compounds	Organic oxoanionic compounds	Organic pyrophosphates	421.992	NA	0.627133	1	map00240 Pyrimidine metabolism; map01100 Metabolic pathways
0.63_421.9917m/z	0.991853	-0.0118023	0.0118023	0.979172	1	0.987972	1	0.135936	control:BTZ	HMDB0001245	C00705	C9H15N3O10P2	M+Cl	38.4	10.9	-2.57117	84.0513	dCDP	Organic oxygen compounds	Organic oxoanionic compounds	Organic pyrophosphates	421.992	NA	0.627133	1	map00240 Pyrimidine metabolism; map01100 Metabolic pathways
0.63_421.9917m/z	1.22838	0.296761	-0.296761	0.313844	0.699134	0.818916	0.829848	0.69401	CFZ:CFZ+atRA	C00705	C00705	C9H15N3O10P2	M+Cl	38.4	10.9	-2.57117	84.0513	dCDP; 2'-Deoxycytidine diphosphate; 2'-Deoxycytidine 5'-diphosphate;	Organic oxygen compounds	Organic oxoanionic compounds	Organic pyrophosphates	421.992	NA	0.627133	1	map00240 Pyrimidine metabolism; map01100 Metabolic pathways
0.63_421.9917m/z	1.22838	0.296761	-0.296761	0.313844	0.699134	0.818916	0.829848	0.69401	CFZ:CFZ+atRA	HMDB0001245	C00705	C9H15N3O10P2	M+Cl	38.4	10.9	-2.57117	84.0513	dCDP	Organic oxygen compounds	Organic oxoanionic compounds	Organic pyrophosphates	421.992	NA	0.627133	1	map00240 Pyrimidine metabolism; map01100 Metabolic pathways
0.63_421.9917m/z	1.135	0.182695	-0.182695	0.479588	0.309524	0.909066	0.667876	0.374889	CFZ:BTZ	C00705	C00705	C9H15N3O10P2	M+Cl	38.4	10.9	-2.57117	84.0513	dCDP; 2'-Deoxycytidine diphosphate; 2'-Deoxycytidine 5'-diphosphate;	Organic oxygen compounds	Organic oxoanionic compounds	Organic pyrophosphates	421.992	NA	0.627133	1	map00240 Pyrimidine metabolism; map01100 Metabolic pathways
0.63_421.9917m/z	1.135	0.182695	-0.182695	0.479588	0.309524	0.909066	0.667876	0.374889	CFZ:BTZ	HMDB0001245	C00705	C9H15N3O10P2	M+Cl	38.4	10.9	-2.57117	84.0513	dCDP	Organic oxygen compounds	Organic oxoanionic compounds	Organic pyrophosphates	421.992	NA	0.627133	1	map00240 Pyrimidine metabolism; map01100 Metabolic pathways
12.99_381.2301m/z	0.384805	-1.3778	1.3778	0.0079415	0.0021645	0.26887	0.148122	1.55882	control:CFZ	HMDB0062619	C04849	C20H32O4	M+FA-H	34.9	0	5.51461	80.7009	(5Z,9E,14Z)-(8xi,11R,12S)-11,12-epoxy-8-hydroxyicosa-5,9,14-trienoic Acid	Lipids and lipid-like molecules	Fatty Acyls	Eicosanoids	381.23	NA	12.9911	1	NULL
0.63_432.0865m/z	0.631519	-0.663101	0.663101	0.41643	0.0649351	0.756596	1	2.81761	control:CFZ+atRA	HMDB0134833	null	C24H17O8+	M-H	36.3	0	3.34112	85.4612	7-(3,4-dihydroxy-5-methoxyphenyl)-6,11-dihydroxy-3-(4-hydroxyphenyl)-2λ⁴,8-dioxatricyclo[7.3.1.0⁵,¹³]trideca-1(13),2,4,6,9,11-hexaen-2-ylium	Phenylpropanoids and polyketides	Flavonoids	O-methylated flavonoids	432.087	NA	0.627133	1	NA
0.63_432.0865m/z	0.616688	-0.697387	0.697387	0.0177514	0.0151515	0.784214	0.96901	2.10739	control:BTZ	HMDB0134833	null	C24H17O8+	M-H	36.3	0	3.34112	85.4612	7-(3,4-dihydroxy-5-methoxyphenyl)-6,11-dihydroxy-3-(4-hydroxyphenyl)-2λ⁴,8-dioxatricyclo[7.3.1.0⁵,¹³]trideca-1(13),2,4,6,9,11-hexaen-2-ylium	Phenylpropanoids and polyketides	Flavonoids	O-methylated flavonoids	432.087	NA	0.627133	1	NA
0.63_432.0865m/z	0.779843	-0.358744	0.358744	0.842973	0.0930736	0.993892	0.427414	0.604845	CFZ:CFZ+atRA	HMDB0134833	null	C24H17O8+	M-H	36.3	0	3.34112	85.4612	7-(3,4-dihydroxy-5-methoxyphenyl)-6,11-dihydroxy-3-(4-hydroxyphenyl)-2λ⁴,8-dioxatricyclo[7.3.1.0⁵,¹³]trideca-1(13),2,4,6,9,11-hexaen-2-ylium	Phenylpropanoids and polyketides	Flavonoids	O-methylated flavonoids	432.087	NA	0.627133	1	NA
0.63_432.0865m/z	0.761529	-0.39303	0.39303	0.130283	0.132035	0.909066	0.608084	0.860324	CFZ:BTZ	HMDB0134833	null	C24H17O8+	M-H	36.3	0	3.34112	85.4612	7-(3,4-dihydroxy-5-methoxyphenyl)-6,11-dihydroxy-3-(4-hydroxyphenyl)-2λ⁴,8-dioxatricyclo[7.3.1.0⁵,¹³]trideca-1(13),2,4,6,9,11-hexaen-2-ylium	Phenylpropanoids and polyketides	Flavonoids	O-methylated flavonoids	432.087	NA	0.627133	1	NA
9.81_1021.5209m/z	0.385759	-1.37423	1.37423	0.0363724	0.0649351	0.26887	0.217382	1.304	control:CFZ	C15750	C15750	C51H74N8O14	M-H	36.4	15	-4.18362	71.9755	Aeruginopeptin 917S-C;	null	null	null	1021.52	NA	9.80608	1	NULL
0.63_433.9719m/z	0.635233	-0.654643	0.654643	0.182074	0.179654	0.756596	1	1.77618	control:CFZ+atRA	C15639	C15639	C19H12Cl3N3OS	M-H	29.6	0	5.79385	54.5053	CITCO; 6-(4-Chlorophenyl)imidazo[2,1-b][1,3]thiazole-5-carbaldehyde O-(3,4-dichlorobenzyl)oxime;	null	null	null	433.972	NA	0.627133	1	NULL
0.63_433.9719m/z	0.607782	-0.718373	0.718373	0.132421	0.179654	0.784214	0.96901	1.71776	control:BTZ	C15639	C15639	C19H12Cl3N3OS	M-H	29.6	0	5.79385	54.5053	CITCO; 6-(4-Chlorophenyl)imidazo[2,1-b][1,3]thiazole-5-carbaldehyde O-(3,4-dichlorobenzyl)oxime;	null	null	null	433.972	NA	0.627133	1	NULL
0.63_433.9719m/z	1.02306	0.0328846	-0.0328846	0.757733	0.484848	0.993892	0.710769	0.319416	CFZ:CFZ+atRA	C15639	C15639	C19H12Cl3N3OS	M-H	29.6	0	5.79385	54.5053	CITCO; 6-(4-Chlorophenyl)imidazo[2,1-b][1,3]thiazole-5-carbaldehyde O-(3,4-dichlorobenzyl)oxime;	null	null	null	433.972	NA	0.627133	1	NULL
0.63_433.9719m/z	0.978846	-0.0308461	0.0308461	0.992019	1	0.998642	1	0.511302	CFZ:BTZ	C15639	C15639	C19H12Cl3N3OS	M-H	29.6	0	5.79385	54.5053	CITCO; 6-(4-Chlorophenyl)imidazo[2,1-b][1,3]thiazole-5-carbaldehyde O-(3,4-dichlorobenzyl)oxime;	null	null	null	433.972	NA	0.627133	1	NULL
11.91_1038.4902m/z	0.391253	-1.35383	1.35383	0.0053914	0.0151515	0.26887	0.148122	1.34173	control:CFZ	HMDB0006990	null	C48H83N3O15P2	M+Cl	35.5	4.99	-9.10563	82.3557	CDP-DG(18:1(11Z)/18:2(9Z,12Z))	Lipids and lipid-like molecules	Glycerophospholipids	CDP-glycerols	1038.49	NA	11.9082	1	NA
0.63_482.0117m/z	1.13819	0.186736	-0.186736	0.522053	0.818182	0.76278	1	0.512926	control:CFZ+atRA	HMDB0124761	null	C18H13O11S+	M+FA-H	37.1	4.3	-9.94995	91.8443	{4-hydroxy-7-[(sulfooxy)methyl]-3-(3,4,5-trihydroxyphenyl)-2,8-dioxatricyclo[7.3.1.0⁵,¹³]trideca-1(12),3,5(13),6,9-pentaen-11-ylidene}oxidanium	Phenylpropanoids and polyketides	Flavonoids	Hydroxyflavonoids	482.012	NA	0.627133	1	NA
0.63_482.0117m/z	0.825293	-0.277021	0.277021	0.711881	1	0.862436	1	0.887554	control:BTZ	HMDB0124761	null	C18H13O11S+	M+FA-H	37.1	4.3	-9.94995	91.8443	{4-hydroxy-7-[(sulfooxy)methyl]-3-(3,4,5-trihydroxyphenyl)-2,8-dioxatricyclo[7.3.1.0⁵,¹³]trideca-1(12),3,5(13),6,9-pentaen-11-ylidene}oxidanium	Phenylpropanoids and polyketides	Flavonoids	Hydroxyflavonoids	482.012	NA	0.627133	1	NA
0.63_482.0117m/z	1.97981	0.985363	-0.985363	0.0356735	0.025974	0.662415	0.2967	1.30097	CFZ:CFZ+atRA	HMDB0124761	null	C18H13O11S+	M+FA-H	37.1	4.3	-9.94995	91.8443	{4-hydroxy-7-[(sulfooxy)methyl]-3-(3,4,5-trihydroxyphenyl)-2,8-dioxatricyclo[7.3.1.0⁵,¹³]trideca-1(12),3,5(13),6,9-pentaen-11-ylidene}oxidanium	Phenylpropanoids and polyketides	Flavonoids	Hydroxyflavonoids	482.012	NA	0.627133	1	NA
0.63_482.0117m/z	1.43555	0.521606	-0.521606	0.174857	0.132035	0.909066	0.608084	0.916804	CFZ:BTZ	HMDB0124761	null	C18H13O11S+	M+FA-H	37.1	4.3	-9.94995	91.8443	{4-hydroxy-7-[(sulfooxy)methyl]-3-(3,4,5-trihydroxyphenyl)-2,8-dioxatricyclo[7.3.1.0⁵,¹³]trideca-1(12),3,5(13),6,9-pentaen-11-ylidene}oxidanium	Phenylpropanoids and polyketides	Flavonoids	Hydroxyflavonoids	482.012	NA	0.627133	1	NA
11.91_1038.4902m/z	0.391253	-1.35383	1.35383	0.0053914	0.0151515	0.26887	0.148122	1.34173	control:CFZ	HMDB0006998	null	C48H83N3O15P2	M+Cl	35.5	4.99	-9.10563	82.3557	CDP-DG(18:1(9Z)/18:2(9Z,12Z))	Lipids and lipid-like molecules	Glycerophospholipids	CDP-glycerols	1038.49	NA	11.9082	1	NA
0.63_519.0500m/z	1.48206	0.567605	-0.567605	0.265412	0.309524	0.756596	1	0.734984	control:CFZ+atRA	C04101	C04101	C20H20O14	M+Cl	35.7	0.0705	-9.71349	89.2633	1-O,6-O-Digalloyl-beta-D-glucose;	null	null	null	519.05	NA	0.627133	1	NULL
0.63_519.0500m/z	1.08543	0.118273	-0.118273	0.5664	0.484848	0.798724	0.976243	1.70059	control:BTZ	C04101	C04101	C20H20O14	M+Cl	35.7	0.0705	-9.71349	89.2633	1-O,6-O-Digalloyl-beta-D-glucose;	null	null	null	519.05	NA	0.627133	1	NULL
0.63_519.0500m/z	2.50435	1.32444	-1.32444	0.0939387	0.132035	0.662415	0.46343	1.47106	CFZ:CFZ+atRA	C04101	C04101	C20H20O14	M+Cl	35.7	0.0705	-9.71349	89.2633	1-O,6-O-Digalloyl-beta-D-glucose;	null	null	null	519.05	NA	0.627133	1	NULL
0.63_519.0500m/z	1.83414	0.875104	-0.875104	0.192882	0.24026	0.909066	0.646167	1.009	CFZ:BTZ	C04101	C04101	C20H20O14	M+Cl	35.7	0.0705	-9.71349	89.2633	1-O,6-O-Digalloyl-beta-D-glucose;	null	null	null	519.05	NA	0.627133	1	NULL
11.91_1038.4902m/z	0.391253	-1.35383	1.35383	0.0053914	0.0151515	0.26887	0.148122	1.34173	control:CFZ	HMDB0115967	null	C48H83N3O15P2	M+Cl	35.5	4.99	-9.10563	82.3557	CDP-DG(18:2(9Z,12Z)/18:1(11Z))	Lipids and lipid-like molecules	Glycerophospholipids	CDP-glycerols	1038.49	NA	11.9082	1	NA
11.91_1038.4902m/z	0.391253	-1.35383	1.35383	0.0053914	0.0151515	0.26887	0.148122	1.34173	control:CFZ	HMDB0115968	null	C48H83N3O15P2	M+Cl	35.5	4.99	-9.10563	82.3557	CDP-DG(18:2(9Z,12Z)/18:1(9Z))	Lipids and lipid-like molecules	Glycerophospholipids	CDP-glycerols	1038.49	NA	11.9082	1	NA
8.60_411.1243m/z	0.394737	-1.34104	1.34104	0.0292456	0.025974	0.26887	0.165228	1.09345	control:CFZ	HMDB0013842	null	C22H16N6O3	M-H	37.7	0	7.851	97.3081	O-Deethylated candesartan	Benzenoids	Benzene and substituted derivatives	Biphenyls and derivatives	411.124	NA	8.60462	1	NA
0.63_547.0039m/z	0.961763	-0.0562471	0.0562471	0.644872	0.937229	0.808416	1	0.719084	control:CFZ+atRA	HMDB0133722	null	C19H16O17S	M-H	29.7	1.96	0.592631	47.0704	6-{[1-carboxy-8-hydroxy-3,5-dioxo-9-(sulfooxy)-1H,2H,3H,5H-cyclopenta[c]isochromen-7-yl]oxy}-3,4,5-trihydroxyoxane-2-carboxylic acid	Organic oxygen compounds	Organooxygen compounds	Carbohydrates and carbohydrate conjugates	547.004	NA	0.627133	1	NA
0.63_547.0039m/z	0.961763	-0.0562471	0.0562471	0.644872	0.937229	0.808416	1	0.719084	control:CFZ+atRA	HMDB0133723	null	C19H16O17S	M-H	29.7	1.96	0.592631	47.0704	6-{[1-carboxy-7-hydroxy-3,5-dioxo-9-(sulfooxy)-1H,2H,3H,5H-cyclopenta[c]isochromen-8-yl]oxy}-3,4,5-trihydroxyoxane-2-carboxylic acid	Organic oxygen compounds	Organooxygen compounds	Carbohydrates and carbohydrate conjugates	547.004	NA	0.627133	1	NA
0.63_547.0039m/z	0.961763	-0.0562471	0.0562471	0.644872	0.937229	0.808416	1	0.719084	control:CFZ+atRA	HMDB0133724	null	C19H16O17S	M-H	29.7	1.96	0.592631	47.0704	6-[7,8-dihydroxy-3,5-dioxo-9-(sulfooxy)-1H,2H,3H,5H-cyclopenta[c]isochromene-1-carbonyloxy]-3,4,5-trihydroxyoxane-2-carboxylic acid	Organic oxygen compounds	Organooxygen compounds	Carbohydrates and carbohydrate conjugates	547.004	NA	0.627133	1	NA
0.63_547.0039m/z	0.808587	-0.306525	0.306525	0.289945	0.393939	0.784214	0.976243	0.703065	control:BTZ	HMDB0133722	null	C19H16O17S	M-H	29.7	1.96	0.592631	47.0704	6-{[1-carboxy-8-hydroxy-3,5-dioxo-9-(sulfooxy)-1H,2H,3H,5H-cyclopenta[c]isochromen-7-yl]oxy}-3,4,5-trihydroxyoxane-2-carboxylic acid	Organic oxygen compounds	Organooxygen compounds	Carbohydrates and carbohydrate conjugates	547.004	NA	0.627133	1	NA
0.63_547.0039m/z	0.808587	-0.306525	0.306525	0.289945	0.393939	0.784214	0.976243	0.703065	control:BTZ	HMDB0133723	null	C19H16O17S	M-H	29.7	1.96	0.592631	47.0704	6-{[1-carboxy-7-hydroxy-3,5-dioxo-9-(sulfooxy)-1H,2H,3H,5H-cyclopenta[c]isochromen-8-yl]oxy}-3,4,5-trihydroxyoxane-2-carboxylic acid	Organic oxygen compounds	Organooxygen compounds	Carbohydrates and carbohydrate conjugates	547.004	NA	0.627133	1	NA
0.63_547.0039m/z	0.808587	-0.306525	0.306525	0.289945	0.393939	0.784214	0.976243	0.703065	control:BTZ	HMDB0133724	null	C19H16O17S	M-H	29.7	1.96	0.592631	47.0704	6-[7,8-dihydroxy-3,5-dioxo-9-(sulfooxy)-1H,2H,3H,5H-cyclopenta[c]isochromene-1-carbonyloxy]-3,4,5-trihydroxyoxane-2-carboxylic acid	Organic oxygen compounds	Organooxygen compounds	Carbohydrates and carbohydrate conjugates	547.004	NA	0.627133	1	NA
0.63_547.0039m/z	1.28925	0.366533	-0.366533	0.0553305	0.0649351	0.662415	0.378333	0.591471	CFZ:CFZ+atRA	HMDB0133722	null	C19H16O17S	M-H	29.7	1.96	0.592631	47.0704	6-{[1-carboxy-8-hydroxy-3,5-dioxo-9-(sulfooxy)-1H,2H,3H,5H-cyclopenta[c]isochromen-7-yl]oxy}-3,4,5-trihydroxyoxane-2-carboxylic acid	Organic oxygen compounds	Organooxygen compounds	Carbohydrates and carbohydrate conjugates	547.004	NA	0.627133	1	NA
0.63_547.0039m/z	1.28925	0.366533	-0.366533	0.0553305	0.0649351	0.662415	0.378333	0.591471	CFZ:CFZ+atRA	HMDB0133723	null	C19H16O17S	M-H	29.7	1.96	0.592631	47.0704	6-{[1-carboxy-7-hydroxy-3,5-dioxo-9-(sulfooxy)-1H,2H,3H,5H-cyclopenta[c]isochromen-8-yl]oxy}-3,4,5-trihydroxyoxane-2-carboxylic acid	Organic oxygen compounds	Organooxygen compounds	Carbohydrates and carbohydrate conjugates	547.004	NA	0.627133	1	NA
0.63_547.0039m/z	1.28925	0.366533	-0.366533	0.0553305	0.0649351	0.662415	0.378333	0.591471	CFZ:CFZ+atRA	HMDB0133724	null	C19H16O17S	M-H	29.7	1.96	0.592631	47.0704	6-[7,8-dihydroxy-3,5-dioxo-9-(sulfooxy)-1H,2H,3H,5H-cyclopenta[c]isochromene-1-carbonyloxy]-3,4,5-trihydroxyoxane-2-carboxylic acid	Organic oxygen compounds	Organooxygen compounds	Carbohydrates and carbohydrate conjugates	547.004	NA	0.627133	1	NA
0.63_547.0039m/z	1.08392	0.116255	-0.116255	0.53549	0.484848	0.909066	0.753762	0.471645	CFZ:BTZ	HMDB0133722	null	C19H16O17S	M-H	29.7	1.96	0.592631	47.0704	6-{[1-carboxy-8-hydroxy-3,5-dioxo-9-(sulfooxy)-1H,2H,3H,5H-cyclopenta[c]isochromen-7-yl]oxy}-3,4,5-trihydroxyoxane-2-carboxylic acid	Organic oxygen compounds	Organooxygen compounds	Carbohydrates and carbohydrate conjugates	547.004	NA	0.627133	1	NA
0.63_547.0039m/z	1.08392	0.116255	-0.116255	0.53549	0.484848	0.909066	0.753762	0.471645	CFZ:BTZ	HMDB0133723	null	C19H16O17S	M-H	29.7	1.96	0.592631	47.0704	6-{[1-carboxy-7-hydroxy-3,5-dioxo-9-(sulfooxy)-1H,2H,3H,5H-cyclopenta[c]isochromen-8-yl]oxy}-3,4,5-trihydroxyoxane-2-carboxylic acid	Organic oxygen compounds	Organooxygen compounds	Carbohydrates and carbohydrate conjugates	547.004	NA	0.627133	1	NA
0.63_547.0039m/z	1.08392	0.116255	-0.116255	0.53549	0.484848	0.909066	0.753762	0.471645	CFZ:BTZ	HMDB0133724	null	C19H16O17S	M-H	29.7	1.96	0.592631	47.0704	6-[7,8-dihydroxy-3,5-dioxo-9-(sulfooxy)-1H,2H,3H,5H-cyclopenta[c]isochromene-1-carbonyloxy]-3,4,5-trihydroxyoxane-2-carboxylic acid	Organic oxygen compounds	Organooxygen compounds	Carbohydrates and carbohydrate conjugates	547.004	NA	0.627133	1	NA
0.67_303.1066n	0.397212	-1.33202	1.33202	0.136436	0.179654	0.283005	0.335024	1.02324	control:CFZ	C20026	C20026	C11H17N3O7	M-H, M+Cl	39.2	0	-0.0190156	95.9752	11-Deoxytetrodotoxin;	null	null	null	338.064	303.107	0.670383	1	NULL
11.67_411.3812m/z	0.397791	-1.32992	1.32992	0.0579704	0.0411255	0.26887	0.187239	0.921347	control:CFZ	HMDB0040907	null	C25H50O	M+FA-H	39.8	20.5	-8.67872	87.9857	7-Pentacosanone	Organic oxygen compounds	Organooxygen compounds	Carbonyl compounds	411.381	NA	11.6732	1	NA
0.63_607.0264m/z	1.19469	0.256632	-0.256632	0.370571	0.484848	0.756596	1	0.460945	control:CFZ+atRA	HMDB0133406	null	C20H18O17S	M+FA-H	37.2	6.69	3.147	82.8941	{6,7,8,11,12,13,21,23-octahydroxy-3,16-dioxo-2,17,20-trioxatetracyclo[17.3.1.0⁴,⁹.0¹⁰,¹⁵]tricosa-4,6,8,10,12,14-hexaen-22-yl}oxidanesulfonic acid	Phenylpropanoids and polyketides	Tannins	Hydrolyzable tannins	607.026	NA	0.627133	1	NA
0.63_607.0264m/z	1.19469	0.256632	-0.256632	0.370571	0.484848	0.756596	1	0.460945	control:CFZ+atRA	HMDB0133407	null	C20H18O17S	M+FA-H	37.2	6.69	3.147	82.8941	{6,7,8,11,12,13,21,22-octahydroxy-3,16-dioxo-2,17,20-trioxatetracyclo[17.3.1.0⁴,⁹.0¹⁰,¹⁵]tricosa-4,6,8,10,12,14-hexaen-23-yl}oxidanesulfonic acid	Phenylpropanoids and polyketides	Tannins	Hydrolyzable tannins	607.026	NA	0.627133	1	NA
0.63_607.0264m/z	0.892203	-0.164556	0.164556	0.768943	0.818182	0.886949	0.976243	0.653448	control:BTZ	HMDB0133406	null	C20H18O17S	M+FA-H	37.2	6.69	3.147	82.8941	{6,7,8,11,12,13,21,23-octahydroxy-3,16-dioxo-2,17,20-trioxatetracyclo[17.3.1.0⁴,⁹.0¹⁰,¹⁵]tricosa-4,6,8,10,12,14-hexaen-22-yl}oxidanesulfonic acid	Phenylpropanoids and polyketides	Tannins	Hydrolyzable tannins	607.026	NA	0.627133	1	NA
0.63_607.0264m/z	0.892203	-0.164556	0.164556	0.768943	0.818182	0.886949	0.976243	0.653448	control:BTZ	HMDB0133407	null	C20H18O17S	M+FA-H	37.2	6.69	3.147	82.8941	{6,7,8,11,12,13,21,22-octahydroxy-3,16-dioxo-2,17,20-trioxatetracyclo[17.3.1.0⁴,⁹.0¹⁰,¹⁵]tricosa-4,6,8,10,12,14-hexaen-23-yl}oxidanesulfonic acid	Phenylpropanoids and polyketides	Tannins	Hydrolyzable tannins	607.026	NA	0.627133	1	NA
0.63_607.0264m/z	1.74564	0.803759	-0.803759	0.0672207	0.025974	0.662415	0.2967	1.22749	CFZ:CFZ+atRA	HMDB0133406	null	C20H18O17S	M+FA-H	37.2	6.69	3.147	82.8941	{6,7,8,11,12,13,21,23-octahydroxy-3,16-dioxo-2,17,20-trioxatetracyclo[17.3.1.0⁴,⁹.0¹⁰,¹⁵]tricosa-4,6,8,10,12,14-hexaen-22-yl}oxidanesulfonic acid	Phenylpropanoids and polyketides	Tannins	Hydrolyzable tannins	607.026	NA	0.627133	1	NA
0.63_607.0264m/z	1.74564	0.803759	-0.803759	0.0672207	0.025974	0.662415	0.2967	1.22749	CFZ:CFZ+atRA	HMDB0133407	null	C20H18O17S	M+FA-H	37.2	6.69	3.147	82.8941	{6,7,8,11,12,13,21,22-octahydroxy-3,16-dioxo-2,17,20-trioxatetracyclo[17.3.1.0⁴,⁹.0¹⁰,¹⁵]tricosa-4,6,8,10,12,14-hexaen-23-yl}oxidanesulfonic acid	Phenylpropanoids and polyketides	Tannins	Hydrolyzable tannins	607.026	NA	0.627133	1	NA
0.63_607.0264m/z	1.30366	0.382571	-0.382571	0.23594	0.179654	0.909066	0.620321	0.592181	CFZ:BTZ	HMDB0133406	null	C20H18O17S	M+FA-H	37.2	6.69	3.147	82.8941	{6,7,8,11,12,13,21,23-octahydroxy-3,16-dioxo-2,17,20-trioxatetracyclo[17.3.1.0⁴,⁹.0¹⁰,¹⁵]tricosa-4,6,8,10,12,14-hexaen-22-yl}oxidanesulfonic acid	Phenylpropanoids and polyketides	Tannins	Hydrolyzable tannins	607.026	NA	0.627133	1	NA
0.63_607.0264m/z	1.30366	0.382571	-0.382571	0.23594	0.179654	0.909066	0.620321	0.592181	CFZ:BTZ	HMDB0133407	null	C20H18O17S	M+FA-H	37.2	6.69	3.147	82.8941	{6,7,8,11,12,13,21,22-octahydroxy-3,16-dioxo-2,17,20-trioxatetracyclo[17.3.1.0⁴,⁹.0¹⁰,¹⁵]tricosa-4,6,8,10,12,14-hexaen-23-yl}oxidanesulfonic acid	Phenylpropanoids and polyketides	Tannins	Hydrolyzable tannins	607.026	NA	0.627133	1	NA
11.69_976.5125m/z	0.399043	-1.32538	1.32538	0.025278	0.0151515	0.26887	0.148122	1.14836	control:CFZ	HMDB0115959	null	C46H81N3O15P2	M-H	28.7	0.514	5.63325	49.318	CDP-DG(18:1(11Z)/16:1(9Z))	Lipids and lipid-like molecules	Glycerophospholipids	CDP-glycerols	976.513	NA	11.6875	1	NA
0.63_629.0077m/z	1.05773	0.0809744	-0.0809744	0.550202	0.937229	0.769559	1	1.22717	control:CFZ+atRA	C11521	C11521	C15H24N2O19P2S	M-H	34.8	12.3	-3.13368	65.3188	UDP-6-sulfoquinovose;	null	null	null	629.008	NA	0.627133	1	map00520 Amino sugar and nucleotide sugar metabolism; map00561 Glycerolipid metabolism
0.63_629.0077m/z	0.907284	-0.140375	0.140375	0.596389	0.699134	0.810019	0.976243	0.575429	control:BTZ	C11521	C11521	C15H24N2O19P2S	M-H	34.8	12.3	-3.13368	65.3188	UDP-6-sulfoquinovose;	null	null	null	629.008	NA	0.627133	1	map00520 Amino sugar and nucleotide sugar metabolism; map00561 Glycerolipid metabolism
0.63_629.0077m/z	1.14805	0.19918	-0.19918	0.403479	1	0.879575	1	0.918383	CFZ:CFZ+atRA	C11521	C11521	C15H24N2O19P2S	M-H	34.8	12.3	-3.13368	65.3188	UDP-6-sulfoquinovose;	null	null	null	629.008	NA	0.627133	1	map00520 Amino sugar and nucleotide sugar metabolism; map00561 Glycerolipid metabolism
0.63_629.0077m/z	0.984751	-0.0221692	0.0221692	0.965624	0.937229	0.98983	0.974535	0.255347	CFZ:BTZ	C11521	C11521	C15H24N2O19P2S	M-H	34.8	12.3	-3.13368	65.3188	UDP-6-sulfoquinovose;	null	null	null	629.008	NA	0.627133	1	map00520 Amino sugar and nucleotide sugar metabolism; map00561 Glycerolipid metabolism
1.06_218.9814m/z	0.403017	-1.31109	1.31109	0.0709002	0.132035	0.26887	0.283937	1.02869	control:CFZ	C02496	C02496	C6H4N2O5	M+Cl	39.4	0	-0.382753	97.5375	2,4-Dinitrophenol;	null	null	null	218.981	NA	1.05833	1	NULL
8.85_337.1930m/z	0.405339	-1.3028	1.3028	0.0854126	0.0930736	0.269729	0.244337	0.893253	control:CFZ	HMDB0015691	null	C20H24N2	M+FA-H	35.4	0	3.01389	80.5305	Dimethindene	Benzenoids	Indenes and isoindenes	null	337.193	NA	8.8533	1	NA
10.31_411.0913m/z	0.406983	-1.29696	1.29696	0.0250067	0.004329	0.26887	0.148122	1.01595	control:CFZ	HMDB0128768	null	C17H18O9	M+FA-H	32.1	0	-5.28612	66.8272	3,5,7-trihydroxy-2-(1-hydroxy-3-methoxy-4-oxocyclohexyl)-6-methoxy-4H-chromen-4-one	Organoheterocyclic compounds	Benzopyrans	1-benzopyrans	411.091	NA	10.3135	1	NA
10.75_425.1418m/z	0.409094	-1.2895	1.2895	0.0128993	0.00865801	0.26887	0.148122	1.31575	control:CFZ	HMDB0038328	null	C19H24O8	M+FA-H	38.2	8.27	-9.19219	92.9847	(S)-Bitalin A 12-glucoside	Organic oxygen compounds	Organooxygen compounds	Carbohydrates and carbohydrate conjugates	425.142	NA	10.7464	1	NA
10.80_323.1668m/z	0.413445	-1.27423	1.27423	0.0457981	0.0411255	0.26887	0.187239	1.11591	control:CFZ	C19147	C19147	C18H28O3S	M-H	37.4	13.3	-5.62067	80.1984	Piperonyl sulfoxide;	null	null	null	323.167	NA	10.8003	1	NULL
9.27_504.2693m/z	0.413563	-1.27382	1.27382	0.0155706	0.0411255	0.26887	0.187239	1.6965	control:CFZ	HMDB0060159	null	C32H39NO2	M+Cl	37.8	0	3.90174	93.5753	Ebastine	Benzenoids	Benzene and substituted derivatives	Diphenylmethanes	504.269	NA	9.27103	1	NA
0.63_711.0160m/z	1.07655	0.106413	-0.106413	0.602794	0.699134	0.788308	1	1.32481	control:CFZ+atRA	HMDB0129898	null	C27H20O21S	M-H	31.2	10.4	2.15835	48.3684	3,4,8,9,10-pentahydroxy-6-oxo-7-{5,6,7-trihydroxy-1-oxo-3-[1,2,3-trihydroxy-4-(sulfooxy)butyl]-1H-isochromen-8-yl}-6H-benzo[c]chromene-1-carboxylic acid	Phenylpropanoids and polyketides	Tannins	Hydrolyzable tannins	711.016	NA	0.627133	1	NA
0.63_711.0160m/z	1.07655	0.106413	-0.106413	0.602794	0.699134	0.788308	1	1.32481	control:CFZ+atRA	HMDB0129900	null	C27H20O21S	M-H	31.2	10.4	2.15835	48.3684	3,4,8,9,10-pentahydroxy-6-oxo-7-{5,6,7-trihydroxy-1-oxo-3-[1,3,4-trihydroxy-2-(sulfooxy)butyl]-1H-isochromen-8-yl}-6H-benzo[c]chromene-1-carboxylic acid	Phenylpropanoids and polyketides	Tannins	Hydrolyzable tannins	711.016	NA	0.627133	1	NA
0.63_711.0160m/z	1.07655	0.106413	-0.106413	0.602794	0.699134	0.788308	1	1.32481	control:CFZ+atRA	HMDB0129901	null	C27H20O21S	M-H	31.2	10.4	2.15835	48.3684	3,4,8,9,10-pentahydroxy-6-oxo-7-{5,6,7-trihydroxy-1-oxo-3-[1,2,4-trihydroxy-3-(sulfooxy)butyl]-1H-isochromen-8-yl}-6H-benzo[c]chromene-1-carboxylic acid	Phenylpropanoids and polyketides	Tannins	Hydrolyzable tannins	711.016	NA	0.627133	1	NA
0.63_711.0160m/z	1.07655	0.106413	-0.106413	0.602794	0.699134	0.788308	1	1.32481	control:CFZ+atRA	HMDB0129912	null	C27H20O21S	M-H	31.2	10.4	2.15835	48.3684	3,4,8,9,10-pentahydroxy-6-oxo-2-{5,6,7-trihydroxy-1-oxo-3-[1,2,3-trihydroxy-4-(sulfooxy)butyl]-1H-isochromen-8-yl}-6H-benzo[c]chromene-1-carboxylic acid	Phenylpropanoids and polyketides	Tannins	Hydrolyzable tannins	711.016	NA	0.627133	1	NA
0.63_711.0160m/z	1.07655	0.106413	-0.106413	0.602794	0.699134	0.788308	1	1.32481	control:CFZ+atRA	HMDB0129914	null	C27H20O21S	M-H	31.2	10.4	2.15835	48.3684	3,4,8,9,10-pentahydroxy-6-oxo-2-{5,6,7-trihydroxy-1-oxo-3-[1,3,4-trihydroxy-2-(sulfooxy)butyl]-1H-isochromen-8-yl}-6H-benzo[c]chromene-1-carboxylic acid	Phenylpropanoids and polyketides	Tannins	Hydrolyzable tannins	711.016	NA	0.627133	1	NA
0.63_711.0160m/z	1.07655	0.106413	-0.106413	0.602794	0.699134	0.788308	1	1.32481	control:CFZ+atRA	HMDB0129915	null	C27H20O21S	M-H	31.2	10.4	2.15835	48.3684	3,4,8,9,10-pentahydroxy-6-oxo-2-{5,6,7-trihydroxy-1-oxo-3-[1,2,4-trihydroxy-3-(sulfooxy)butyl]-1H-isochromen-8-yl}-6H-benzo[c]chromene-1-carboxylic acid	Phenylpropanoids and polyketides	Tannins	Hydrolyzable tannins	711.016	NA	0.627133	1	NA
0.63_711.0160m/z	0.91113	-0.134271	0.134271	0.49735	0.309524	0.784214	0.96901	0.780486	control:BTZ	HMDB0129898	null	C27H20O21S	M-H	31.2	10.4	2.15835	48.3684	3,4,8,9,10-pentahydroxy-6-oxo-7-{5,6,7-trihydroxy-1-oxo-3-[1,2,3-trihydroxy-4-(sulfooxy)butyl]-1H-isochromen-8-yl}-6H-benzo[c]chromene-1-carboxylic acid	Phenylpropanoids and polyketides	Tannins	Hydrolyzable tannins	711.016	NA	0.627133	1	NA
0.63_711.0160m/z	0.91113	-0.134271	0.134271	0.49735	0.309524	0.784214	0.96901	0.780486	control:BTZ	HMDB0129900	null	C27H20O21S	M-H	31.2	10.4	2.15835	48.3684	3,4,8,9,10-pentahydroxy-6-oxo-7-{5,6,7-trihydroxy-1-oxo-3-[1,3,4-trihydroxy-2-(sulfooxy)butyl]-1H-isochromen-8-yl}-6H-benzo[c]chromene-1-carboxylic acid	Phenylpropanoids and polyketides	Tannins	Hydrolyzable tannins	711.016	NA	0.627133	1	NA
0.63_711.0160m/z	0.91113	-0.134271	0.134271	0.49735	0.309524	0.784214	0.96901	0.780486	control:BTZ	HMDB0129901	null	C27H20O21S	M-H	31.2	10.4	2.15835	48.3684	3,4,8,9,10-pentahydroxy-6-oxo-7-{5,6,7-trihydroxy-1-oxo-3-[1,2,4-trihydroxy-3-(sulfooxy)butyl]-1H-isochromen-8-yl}-6H-benzo[c]chromene-1-carboxylic acid	Phenylpropanoids and polyketides	Tannins	Hydrolyzable tannins	711.016	NA	0.627133	1	NA
0.63_711.0160m/z	0.91113	-0.134271	0.134271	0.49735	0.309524	0.784214	0.96901	0.780486	control:BTZ	HMDB0129912	null	C27H20O21S	M-H	31.2	10.4	2.15835	48.3684	3,4,8,9,10-pentahydroxy-6-oxo-2-{5,6,7-trihydroxy-1-oxo-3-[1,2,3-trihydroxy-4-(sulfooxy)butyl]-1H-isochromen-8-yl}-6H-benzo[c]chromene-1-carboxylic acid	Phenylpropanoids and polyketides	Tannins	Hydrolyzable tannins	711.016	NA	0.627133	1	NA
0.63_711.0160m/z	0.91113	-0.134271	0.134271	0.49735	0.309524	0.784214	0.96901	0.780486	control:BTZ	HMDB0129914	null	C27H20O21S	M-H	31.2	10.4	2.15835	48.3684	3,4,8,9,10-pentahydroxy-6-oxo-2-{5,6,7-trihydroxy-1-oxo-3-[1,3,4-trihydroxy-2-(sulfooxy)butyl]-1H-isochromen-8-yl}-6H-benzo[c]chromene-1-carboxylic acid	Phenylpropanoids and polyketides	Tannins	Hydrolyzable tannins	711.016	NA	0.627133	1	NA
0.63_711.0160m/z	0.91113	-0.134271	0.134271	0.49735	0.309524	0.784214	0.96901	0.780486	control:BTZ	HMDB0129915	null	C27H20O21S	M-H	31.2	10.4	2.15835	48.3684	3,4,8,9,10-pentahydroxy-6-oxo-2-{5,6,7-trihydroxy-1-oxo-3-[1,2,4-trihydroxy-3-(sulfooxy)butyl]-1H-isochromen-8-yl}-6H-benzo[c]chromene-1-carboxylic acid	Phenylpropanoids and polyketides	Tannins	Hydrolyzable tannins	711.016	NA	0.627133	1	NA
0.63_711.0160m/z	1.2776	0.35344	-0.35344	0.306524	0.393939	0.8184	0.647157	1.07193	CFZ:CFZ+atRA	HMDB0129898	null	C27H20O21S	M-H	31.2	10.4	2.15835	48.3684	3,4,8,9,10-pentahydroxy-6-oxo-7-{5,6,7-trihydroxy-1-oxo-3-[1,2,3-trihydroxy-4-(sulfooxy)butyl]-1H-isochromen-8-yl}-6H-benzo[c]chromene-1-carboxylic acid	Phenylpropanoids and polyketides	Tannins	Hydrolyzable tannins	711.016	NA	0.627133	1	NA
0.63_711.0160m/z	1.2776	0.35344	-0.35344	0.306524	0.393939	0.8184	0.647157	1.07193	CFZ:CFZ+atRA	HMDB0129900	null	C27H20O21S	M-H	31.2	10.4	2.15835	48.3684	3,4,8,9,10-pentahydroxy-6-oxo-7-{5,6,7-trihydroxy-1-oxo-3-[1,3,4-trihydroxy-2-(sulfooxy)butyl]-1H-isochromen-8-yl}-6H-benzo[c]chromene-1-carboxylic acid	Phenylpropanoids and polyketides	Tannins	Hydrolyzable tannins	711.016	NA	0.627133	1	NA
0.63_711.0160m/z	1.2776	0.35344	-0.35344	0.306524	0.393939	0.8184	0.647157	1.07193	CFZ:CFZ+atRA	HMDB0129901	null	C27H20O21S	M-H	31.2	10.4	2.15835	48.3684	3,4,8,9,10-pentahydroxy-6-oxo-7-{5,6,7-trihydroxy-1-oxo-3-[1,2,4-trihydroxy-3-(sulfooxy)butyl]-1H-isochromen-8-yl}-6H-benzo[c]chromene-1-carboxylic acid	Phenylpropanoids and polyketides	Tannins	Hydrolyzable tannins	711.016	NA	0.627133	1	NA
0.63_711.0160m/z	1.2776	0.35344	-0.35344	0.306524	0.393939	0.8184	0.647157	1.07193	CFZ:CFZ+atRA	HMDB0129912	null	C27H20O21S	M-H	31.2	10.4	2.15835	48.3684	3,4,8,9,10-pentahydroxy-6-oxo-2-{5,6,7-trihydroxy-1-oxo-3-[1,2,3-trihydroxy-4-(sulfooxy)butyl]-1H-isochromen-8-yl}-6H-benzo[c]chromene-1-carboxylic acid	Phenylpropanoids and polyketides	Tannins	Hydrolyzable tannins	711.016	NA	0.627133	1	NA
0.63_711.0160m/z	1.2776	0.35344	-0.35344	0.306524	0.393939	0.8184	0.647157	1.07193	CFZ:CFZ+atRA	HMDB0129914	null	C27H20O21S	M-H	31.2	10.4	2.15835	48.3684	3,4,8,9,10-pentahydroxy-6-oxo-2-{5,6,7-trihydroxy-1-oxo-3-[1,3,4-trihydroxy-2-(sulfooxy)butyl]-1H-isochromen-8-yl}-6H-benzo[c]chromene-1-carboxylic acid	Phenylpropanoids and polyketides	Tannins	Hydrolyzable tannins	711.016	NA	0.627133	1	NA
0.63_711.0160m/z	1.2776	0.35344	-0.35344	0.306524	0.393939	0.8184	0.647157	1.07193	CFZ:CFZ+atRA	HMDB0129915	null	C27H20O21S	M-H	31.2	10.4	2.15835	48.3684	3,4,8,9,10-pentahydroxy-6-oxo-2-{5,6,7-trihydroxy-1-oxo-3-[1,2,4-trihydroxy-3-(sulfooxy)butyl]-1H-isochromen-8-yl}-6H-benzo[c]chromene-1-carboxylic acid	Phenylpropanoids and polyketides	Tannins	Hydrolyzable tannins	711.016	NA	0.627133	1	NA
0.63_711.0160m/z	1.08129	0.112756	-0.112756	0.509065	0.699134	0.909066	0.873096	0.343808	CFZ:BTZ	HMDB0129898	null	C27H20O21S	M-H	31.2	10.4	2.15835	48.3684	3,4,8,9,10-pentahydroxy-6-oxo-7-{5,6,7-trihydroxy-1-oxo-3-[1,2,3-trihydroxy-4-(sulfooxy)butyl]-1H-isochromen-8-yl}-6H-benzo[c]chromene-1-carboxylic acid	Phenylpropanoids and polyketides	Tannins	Hydrolyzable tannins	711.016	NA	0.627133	1	NA
0.63_711.0160m/z	1.08129	0.112756	-0.112756	0.509065	0.699134	0.909066	0.873096	0.343808	CFZ:BTZ	HMDB0129900	null	C27H20O21S	M-H	31.2	10.4	2.15835	48.3684	3,4,8,9,10-pentahydroxy-6-oxo-7-{5,6,7-trihydroxy-1-oxo-3-[1,3,4-trihydroxy-2-(sulfooxy)butyl]-1H-isochromen-8-yl}-6H-benzo[c]chromene-1-carboxylic acid	Phenylpropanoids and polyketides	Tannins	Hydrolyzable tannins	711.016	NA	0.627133	1	NA
0.63_711.0160m/z	1.08129	0.112756	-0.112756	0.509065	0.699134	0.909066	0.873096	0.343808	CFZ:BTZ	HMDB0129901	null	C27H20O21S	M-H	31.2	10.4	2.15835	48.3684	3,4,8,9,10-pentahydroxy-6-oxo-7-{5,6,7-trihydroxy-1-oxo-3-[1,2,4-trihydroxy-3-(sulfooxy)butyl]-1H-isochromen-8-yl}-6H-benzo[c]chromene-1-carboxylic acid	Phenylpropanoids and polyketides	Tannins	Hydrolyzable tannins	711.016	NA	0.627133	1	NA
0.63_711.0160m/z	1.08129	0.112756	-0.112756	0.509065	0.699134	0.909066	0.873096	0.343808	CFZ:BTZ	HMDB0129912	null	C27H20O21S	M-H	31.2	10.4	2.15835	48.3684	3,4,8,9,10-pentahydroxy-6-oxo-2-{5,6,7-trihydroxy-1-oxo-3-[1,2,3-trihydroxy-4-(sulfooxy)butyl]-1H-isochromen-8-yl}-6H-benzo[c]chromene-1-carboxylic acid	Phenylpropanoids and polyketides	Tannins	Hydrolyzable tannins	711.016	NA	0.627133	1	NA
0.63_711.0160m/z	1.08129	0.112756	-0.112756	0.509065	0.699134	0.909066	0.873096	0.343808	CFZ:BTZ	HMDB0129914	null	C27H20O21S	M-H	31.2	10.4	2.15835	48.3684	3,4,8,9,10-pentahydroxy-6-oxo-2-{5,6,7-trihydroxy-1-oxo-3-[1,3,4-trihydroxy-2-(sulfooxy)butyl]-1H-isochromen-8-yl}-6H-benzo[c]chromene-1-carboxylic acid	Phenylpropanoids and polyketides	Tannins	Hydrolyzable tannins	711.016	NA	0.627133	1	NA
0.63_711.0160m/z	1.08129	0.112756	-0.112756	0.509065	0.699134	0.909066	0.873096	0.343808	CFZ:BTZ	HMDB0129915	null	C27H20O21S	M-H	31.2	10.4	2.15835	48.3684	3,4,8,9,10-pentahydroxy-6-oxo-2-{5,6,7-trihydroxy-1-oxo-3-[1,2,4-trihydroxy-3-(sulfooxy)butyl]-1H-isochromen-8-yl}-6H-benzo[c]chromene-1-carboxylic acid	Phenylpropanoids and polyketides	Tannins	Hydrolyzable tannins	711.016	NA	0.627133	1	NA
11.70_403.1874m/z	0.413854	-1.27281	1.27281	0.0707188	0.0411255	0.26887	0.187239	0.975858	control:CFZ	C09203	C09203	C20H26N2O4	M+FA-H	38.4	0	-0.275261	92.1718	Gelsemicine;	null	null	null	403.187	NA	11.7018	1	NULL
10.31_804.5041n	0.414943	-1.26901	1.26901	0.09153	0.0649351	0.269729	0.217382	0.918995	control:CFZ	C11312	C11312	C45H72O12	M+Cl, M+FA-H	40.1	36.7	2.19525	66.5338	Oligomycin B;	null	null	null	839.474	804.504	10.3135	1	NULL
0.63_822.5056m/z	1.07457	0.103759	-0.103759	0.504168	0.699134	0.760452	1	0.271437	control:CFZ+atRA	HMDB0113505	null	C48H74NO8P	M-H	35.1	0	-2.77594	78.9611	PE-NMe(20:5(5Z,8Z,11Z,14Z,17Z)/22:6(4Z,7Z,10Z,13Z,16Z,19Z))	Lipids and lipid-like molecules	Glycerophospholipids	Glycerophosphoethanolamines	822.506	NA	0.627133	1	NA
0.63_822.5056m/z	1.07457	0.103759	-0.103759	0.504168	0.699134	0.760452	1	0.271437	control:CFZ+atRA	HMDB0113691	null	C48H74NO8P	M-H	35.1	0	-2.77594	78.9611	PE-NMe(22:6(4Z,7Z,10Z,13Z,16Z,19Z)/20:5(5Z,8Z,11Z,14Z,17Z))	Lipids and lipid-like molecules	Glycerophospholipids	Glycerophosphoethanolamines	822.506	NA	0.627133	1	NA
0.63_822.5056m/z	1.37437	0.45877	-0.45877	0.174284	0.179654	0.784214	0.96901	0.712896	control:BTZ	HMDB0113505	null	C48H74NO8P	M-H	35.1	0	-2.77594	78.9611	PE-NMe(20:5(5Z,8Z,11Z,14Z,17Z)/22:6(4Z,7Z,10Z,13Z,16Z,19Z))	Lipids and lipid-like molecules	Glycerophospholipids	Glycerophosphoethanolamines	822.506	NA	0.627133	1	NA
0.63_822.5056m/z	1.37437	0.45877	-0.45877	0.174284	0.179654	0.784214	0.96901	0.712896	control:BTZ	HMDB0113691	null	C48H74NO8P	M-H	35.1	0	-2.77594	78.9611	PE-NMe(22:6(4Z,7Z,10Z,13Z,16Z,19Z)/20:5(5Z,8Z,11Z,14Z,17Z))	Lipids and lipid-like molecules	Glycerophospholipids	Glycerophosphoethanolamines	822.506	NA	0.627133	1	NA
0.63_822.5056m/z	0.618694	-0.692702	0.692702	0.284448	0.393939	0.809538	0.647157	0.752012	CFZ:CFZ+atRA	HMDB0113505	null	C48H74NO8P	M-H	35.1	0	-2.77594	78.9611	PE-NMe(20:5(5Z,8Z,11Z,14Z,17Z)/22:6(4Z,7Z,10Z,13Z,16Z,19Z))	Lipids and lipid-like molecules	Glycerophospholipids	Glycerophosphoethanolamines	822.506	NA	0.627133	1	NA
0.63_822.5056m/z	0.618694	-0.692702	0.692702	0.284448	0.393939	0.809538	0.647157	0.752012	CFZ:CFZ+atRA	HMDB0113691	null	C48H74NO8P	M-H	35.1	0	-2.77594	78.9611	PE-NMe(22:6(4Z,7Z,10Z,13Z,16Z,19Z)/20:5(5Z,8Z,11Z,14Z,17Z))	Lipids and lipid-like molecules	Glycerophospholipids	Glycerophosphoethanolamines	822.506	NA	0.627133	1	NA
0.63_822.5056m/z	0.791307	-0.337691	0.337691	0.42984	0.393939	0.909066	0.71213	0.558364	CFZ:BTZ	HMDB0113505	null	C48H74NO8P	M-H	35.1	0	-2.77594	78.9611	PE-NMe(20:5(5Z,8Z,11Z,14Z,17Z)/22:6(4Z,7Z,10Z,13Z,16Z,19Z))	Lipids and lipid-like molecules	Glycerophospholipids	Glycerophosphoethanolamines	822.506	NA	0.627133	1	NA
0.63_822.5056m/z	0.791307	-0.337691	0.337691	0.42984	0.393939	0.909066	0.71213	0.558364	CFZ:BTZ	HMDB0113691	null	C48H74NO8P	M-H	35.1	0	-2.77594	78.9611	PE-NMe(22:6(4Z,7Z,10Z,13Z,16Z,19Z)/20:5(5Z,8Z,11Z,14Z,17Z))	Lipids and lipid-like molecules	Glycerophospholipids	Glycerophosphoethanolamines	822.506	NA	0.627133	1	NA
12.47_529.1446m/z	0.42356	-1.23936	1.23936	0.0538814	0.025974	0.26887	0.165228	0.843983	control:CFZ	HMDB0134196	null	C24H30O11	M+Cl	35	1.07	-7.4017	82.4583	3,4,5-trihydroxy-6-[(14-hydroxy-3-methyl-1,7-dioxo-3,4,5,6,7,8,9,10-octahydro-1H-2-benzoxacyclotetradecin-16-yl)oxy]oxane-2-carboxylic acid	Phenylpropanoids and polyketides	Macrolides and analogues	Zearalenones	529.145	NA	12.4704	1	NA
12.47_529.1446m/z	0.42356	-1.23936	1.23936	0.0538814	0.025974	0.26887	0.165228	0.843983	control:CFZ	HMDB0134197	null	C24H30O11	M+Cl	35	1.07	-7.4017	82.4583	3,4,5-trihydroxy-6-[(16-hydroxy-3-methyl-1,7-dioxo-3,4,5,6,7,8,9,10-octahydro-1H-2-benzoxacyclotetradecin-14-yl)oxy]oxane-2-carboxylic acid	Phenylpropanoids and polyketides	Macrolides and analogues	Zearalenones	529.145	NA	12.4704	1	NA
0.63_842.5102n	0.986418	-0.0197292	0.0197292	0.713611	1	0.84988	1	1.27398	control:CFZ+atRA	HMDB0116604	null	C48H75O10P	M-H, M+Cl	37.3	0.185	0.481301	86.9381	PG(22:6(4Z,7Z,10Z,13Z,16Z,19Z)/20:4(8Z,11Z,14Z,17Z))	Lipids and lipid-like molecules	Glycerophospholipids	Glycerophosphoglycerols	841.503	842.51	0.627133	1	NA
0.63_842.5102n	0.986418	-0.0197292	0.0197292	0.713611	1	0.84988	1	1.27398	control:CFZ+atRA	HMDB0116742	null	C48H75O10P	M-H, M+Cl	37.3	0.185	0.481301	86.9381	PG(22:6(4Z,7Z,10Z,13Z,16Z,19Z)/20:4(5Z,8Z,11Z,14Z))	Lipids and lipid-like molecules	Glycerophospholipids	Glycerophosphoglycerols	841.503	842.51	0.627133	1	NA
0.63_842.5102n	0.888035	-0.171312	0.171312	0.56457	0.937229	0.798066	0.992672	0.937108	control:BTZ	HMDB0116604	null	C48H75O10P	M-H, M+Cl	37.3	0.185	0.481301	86.9381	PG(22:6(4Z,7Z,10Z,13Z,16Z,19Z)/20:4(8Z,11Z,14Z,17Z))	Lipids and lipid-like molecules	Glycerophospholipids	Glycerophosphoglycerols	841.503	842.51	0.627133	1	NA
0.63_842.5102n	0.888035	-0.171312	0.171312	0.56457	0.937229	0.798066	0.992672	0.937108	control:BTZ	HMDB0116742	null	C48H75O10P	M-H, M+Cl	37.3	0.185	0.481301	86.9381	PG(22:6(4Z,7Z,10Z,13Z,16Z,19Z)/20:4(5Z,8Z,11Z,14Z))	Lipids and lipid-like molecules	Glycerophospholipids	Glycerophosphoglycerols	841.503	842.51	0.627133	1	NA
0.63_842.5102n	1.11351	0.15512	-0.15512	0.919378	1	0.993892	1	0.439905	CFZ:CFZ+atRA	HMDB0116604	null	C48H75O10P	M-H, M+Cl	37.3	0.185	0.481301	86.9381	PG(22:6(4Z,7Z,10Z,13Z,16Z,19Z)/20:4(8Z,11Z,14Z,17Z))	Lipids and lipid-like molecules	Glycerophospholipids	Glycerophosphoglycerols	841.503	842.51	0.627133	1	NA
0.63_842.5102n	1.11351	0.15512	-0.15512	0.919378	1	0.993892	1	0.439905	CFZ:CFZ+atRA	HMDB0116742	null	C48H75O10P	M-H, M+Cl	37.3	0.185	0.481301	86.9381	PG(22:6(4Z,7Z,10Z,13Z,16Z,19Z)/20:4(5Z,8Z,11Z,14Z))	Lipids and lipid-like molecules	Glycerophospholipids	Glycerophosphoglycerols	841.503	842.51	0.627133	1	NA
0.63_842.5102n	1.00245	0.00353722	-0.00353722	0.8718	0.818182	0.981018	0.931932	0.759477	CFZ:BTZ	HMDB0116604	null	C48H75O10P	M-H, M+Cl	37.3	0.185	0.481301	86.9381	PG(22:6(4Z,7Z,10Z,13Z,16Z,19Z)/20:4(8Z,11Z,14Z,17Z))	Lipids and lipid-like molecules	Glycerophospholipids	Glycerophosphoglycerols	841.503	842.51	0.627133	1	NA
0.63_842.5102n	1.00245	0.00353722	-0.00353722	0.8718	0.818182	0.981018	0.931932	0.759477	CFZ:BTZ	HMDB0116742	null	C48H75O10P	M-H, M+Cl	37.3	0.185	0.481301	86.9381	PG(22:6(4Z,7Z,10Z,13Z,16Z,19Z)/20:4(5Z,8Z,11Z,14Z))	Lipids and lipid-like molecules	Glycerophospholipids	Glycerophosphoglycerols	841.503	842.51	0.627133	1	NA
11.84_367.3564m/z	0.424791	-1.23518	1.23518	0.0417947	0.025974	0.26887	0.165228	0.897874	control:CFZ	C08320	C08320	C24H48O2	M-H	38.5	0	-4.80458	98.2435	Tetracosanoic acid; Lignoceric acid;	Lipids and lipid-like molecules	Fatty Acyls	Fatty acids and conjugates	367.356	NA	11.8368	1	map01040 Biosynthesis of unsaturated fatty acids
11.84_367.3564m/z	0.424791	-1.23518	1.23518	0.0417947	0.025974	0.26887	0.165228	0.897874	control:CFZ	HMDB0002003	C08320	C24H48O2	M-H	38.5	0	-4.80458	98.2435	Tetracosanoic acid	Lipids and lipid-like molecules	Fatty Acyls	Fatty acids and conjugates	367.356	NA	11.8368	1	map01040 Biosynthesis of unsaturated fatty acids
0.64_124.9637m/z	0.56677	-0.819165	0.819165	0.0535614	0.0930736	0.756596	1	1.54236	control:CFZ+atRA	C06456	C06456	CH3O5P	M-H	38.1	0	-6.5508	97.7139	Phosphonoformate; Foscarmet; Foscarnet;	Organic acids and derivatives	Organic phosphonic acids and derivatives	Organic phosphonic acids	124.964	NA	0.641417	1	map00440 Phosphonate and phosphinate metabolism; map01130 Biosynthesis of antibiotics
0.64_124.9637m/z	0.56677	-0.819165	0.819165	0.0535614	0.0930736	0.756596	1	1.54236	control:CFZ+atRA	HMDB0014670	C06456	CH3O5P	M-H	38.1	0	-6.5508	97.7139	Foscarnet	Organic acids and derivatives	Organic phosphonic acids and derivatives	Organic phosphonic acids	124.964	NA	0.641417	1	map00440 Phosphonate and phosphinate metabolism; map01130 Biosynthesis of antibiotics
0.64_124.9637m/z	0.591927	-0.756509	0.756509	0.0736473	0.132035	0.784214	0.96901	1.15447	control:BTZ	C06456	C06456	CH3O5P	M-H	38.1	0	-6.5508	97.7139	Phosphonoformate; Foscarmet; Foscarnet;	Organic acids and derivatives	Organic phosphonic acids and derivatives	Organic phosphonic acids	124.964	NA	0.641417	1	map00440 Phosphonate and phosphinate metabolism; map01130 Biosynthesis of antibiotics
0.64_124.9637m/z	0.591927	-0.756509	0.756509	0.0736473	0.132035	0.784214	0.96901	1.15447	control:BTZ	HMDB0014670	C06456	CH3O5P	M-H	38.1	0	-6.5508	97.7139	Foscarnet	Organic acids and derivatives	Organic phosphonic acids and derivatives	Organic phosphonic acids	124.964	NA	0.641417	1	map00440 Phosphonate and phosphinate metabolism; map01130 Biosynthesis of antibiotics
0.64_124.9637m/z	1.15897	0.212848	-0.212848	0.467127	0.393939	0.910368	0.647157	0.495348	CFZ:CFZ+atRA	C06456	C06456	CH3O5P	M-H	38.1	0	-6.5508	97.7139	Phosphonoformate; Foscarmet; Foscarnet;	Organic acids and derivatives	Organic phosphonic acids and derivatives	Organic phosphonic acids	124.964	NA	0.641417	1	map00440 Phosphonate and phosphinate metabolism; map01130 Biosynthesis of antibiotics
0.64_124.9637m/z	1.15897	0.212848	-0.212848	0.467127	0.393939	0.910368	0.647157	0.495348	CFZ:CFZ+atRA	HMDB0014670	C06456	CH3O5P	M-H	38.1	0	-6.5508	97.7139	Foscarnet	Organic acids and derivatives	Organic phosphonic acids and derivatives	Organic phosphonic acids	124.964	NA	0.641417	1	map00440 Phosphonate and phosphinate metabolism; map01130 Biosynthesis of antibiotics
0.64_124.9637m/z	1.21042	0.275503	-0.275503	0.363651	0.179654	0.909066	0.620321	0.547238	CFZ:BTZ	C06456	C06456	CH3O5P	M-H	38.1	0	-6.5508	97.7139	Phosphonoformate; Foscarmet; Foscarnet;	Organic acids and derivatives	Organic phosphonic acids and derivatives	Organic phosphonic acids	124.964	NA	0.641417	1	map00440 Phosphonate and phosphinate metabolism; map01130 Biosynthesis of antibiotics
0.64_124.9637m/z	1.21042	0.275503	-0.275503	0.363651	0.179654	0.909066	0.620321	0.547238	CFZ:BTZ	HMDB0014670	C06456	CH3O5P	M-H	38.1	0	-6.5508	97.7139	Foscarnet	Organic acids and derivatives	Organic phosphonic acids and derivatives	Organic phosphonic acids	124.964	NA	0.641417	1	map00440 Phosphonate and phosphinate metabolism; map01130 Biosynthesis of antibiotics
11.84_367.3564m/z	0.424791	-1.23518	1.23518	0.0417947	0.025974	0.26887	0.165228	0.897874	control:CFZ	HMDB0035633	null	C24H48O2	M-H	38.5	0	-4.80458	98.2435	5-Hydroxy-7-tetracosanone	Lipids and lipid-like molecules	Fatty Acyls	Fatty alcohols	367.356	NA	11.8368	1	NA
11.84_367.3564m/z	0.424791	-1.23518	1.23518	0.0417947	0.025974	0.26887	0.165228	0.897874	control:CFZ	HMDB0035636	null	C24H48O2	M-H	38.5	0	-4.80458	98.2435	4-Hydroxy-6-tetracosanone	Lipids and lipid-like molecules	Fatty Acyls	Fatty alcohols	367.356	NA	11.8368	1	NA
11.84_367.3564m/z	0.424791	-1.23518	1.23518	0.0417947	0.025974	0.26887	0.165228	0.897874	control:CFZ	HMDB0040887	null	C24H48O2	M-H	38.5	0	-4.80458	98.2435	20-Tetracosene-1,18-diol	Lipids and lipid-like molecules	Fatty Acyls	Fatty alcohols	367.356	NA	11.8368	1	NA
0.64_128.0347m/z	1.21336	0.279008	-0.279008	0.818716	0.818182	0.911687	1	0.605516	control:CFZ+atRA	C04281	C04281	C5H7NO3	M-H	38.4	0	-4.63245	97.4195	L-1-Pyrroline-3-hydroxy-5-carboxylate; 3-Hydroxy-L-1-pyrroline-5-carboxylate; (3R,5S)-1-Pyrroline-3-hydroxy-5-carboxylate; (3R,5S)-3-Hydroxy-1-pyrroline-5-carboxylate;	Organic acids and derivatives	Carboxylic acids and derivatives	Amino acids, peptides, and analogues	128.035	NA	0.641417	1	map00330 Arginine and proline metabolism; map01100 Metabolic pathways
0.64_128.0347m/z	1.21336	0.279008	-0.279008	0.818716	0.818182	0.911687	1	0.605516	control:CFZ+atRA	C04282	C04282	C5H7NO3	M-H	38.4	0	-4.63245	97.4195	1-Pyrroline-4-hydroxy-2-carboxylate;	Organoheterocyclic compounds	Pyrrolines	null	128.035	NA	0.641417	1	map00330 Arginine and proline metabolism
0.64_128.0347m/z	1.21336	0.279008	-0.279008	0.818716	0.818182	0.911687	1	0.605516	control:CFZ+atRA	HMDB0001843	null	C5H7NO3	M-H	38.4	0	-4.63245	97.4195	N-Acryloylglycine	Organic acids and derivatives	Carboxylic acids and derivatives	Amino acids, peptides, and analogues	128.035	NA	0.641417	1	NA
0.64_128.0347m/z	0.971108	-0.0422967	0.0422967	0.614476	0.937229	0.814011	0.992672	0.439293	control:BTZ	C04281	C04281	C5H7NO3	M-H	38.4	0	-4.63245	97.4195	L-1-Pyrroline-3-hydroxy-5-carboxylate; 3-Hydroxy-L-1-pyrroline-5-carboxylate; (3R,5S)-1-Pyrroline-3-hydroxy-5-carboxylate; (3R,5S)-3-Hydroxy-1-pyrroline-5-carboxylate;	Organic acids and derivatives	Carboxylic acids and derivatives	Amino acids, peptides, and analogues	128.035	NA	0.641417	1	map00330 Arginine and proline metabolism; map01100 Metabolic pathways
0.64_128.0347m/z	0.971108	-0.0422967	0.0422967	0.614476	0.937229	0.814011	0.992672	0.439293	control:BTZ	C04282	C04282	C5H7NO3	M-H	38.4	0	-4.63245	97.4195	1-Pyrroline-4-hydroxy-2-carboxylate;	Organoheterocyclic compounds	Pyrrolines	null	128.035	NA	0.641417	1	map00330 Arginine and proline metabolism
0.64_128.0347m/z	0.971108	-0.0422967	0.0422967	0.614476	0.937229	0.814011	0.992672	0.439293	control:BTZ	HMDB0001843	null	C5H7NO3	M-H	38.4	0	-4.63245	97.4195	N-Acryloylglycine	Organic acids and derivatives	Carboxylic acids and derivatives	Amino acids, peptides, and analogues	128.035	NA	0.641417	1	NA
0.64_128.0347m/z	1.1951	0.257126	-0.257126	0.41789	0.588745	0.888879	0.764289	0.680474	CFZ:CFZ+atRA	C04281	C04281	C5H7NO3	M-H	38.4	0	-4.63245	97.4195	L-1-Pyrroline-3-hydroxy-5-carboxylate; 3-Hydroxy-L-1-pyrroline-5-carboxylate; (3R,5S)-1-Pyrroline-3-hydroxy-5-carboxylate; (3R,5S)-3-Hydroxy-1-pyrroline-5-carboxylate;	Organic acids and derivatives	Carboxylic acids and derivatives	Amino acids, peptides, and analogues	128.035	NA	0.641417	1	map00330 Arginine and proline metabolism; map01100 Metabolic pathways
0.64_128.0347m/z	1.1951	0.257126	-0.257126	0.41789	0.588745	0.888879	0.764289	0.680474	CFZ:CFZ+atRA	C04282	C04282	C5H7NO3	M-H	38.4	0	-4.63245	97.4195	1-Pyrroline-4-hydroxy-2-carboxylate;	Organoheterocyclic compounds	Pyrrolines	null	128.035	NA	0.641417	1	map00330 Arginine and proline metabolism
0.64_128.0347m/z	1.1951	0.257126	-0.257126	0.41789	0.588745	0.888879	0.764289	0.680474	CFZ:CFZ+atRA	HMDB0001843	null	C5H7NO3	M-H	38.4	0	-4.63245	97.4195	N-Acryloylglycine	Organic acids and derivatives	Carboxylic acids and derivatives	Amino acids, peptides, and analogues	128.035	NA	0.641417	1	NA
0.64_128.0347m/z	0.95649	-0.0641789	0.0641789	0.715394	0.699134	0.94881	0.873096	0.803691	CFZ:BTZ	C04281	C04281	C5H7NO3	M-H	38.4	0	-4.63245	97.4195	L-1-Pyrroline-3-hydroxy-5-carboxylate; 3-Hydroxy-L-1-pyrroline-5-carboxylate; (3R,5S)-1-Pyrroline-3-hydroxy-5-carboxylate; (3R,5S)-3-Hydroxy-1-pyrroline-5-carboxylate;	Organic acids and derivatives	Carboxylic acids and derivatives	Amino acids, peptides, and analogues	128.035	NA	0.641417	1	map00330 Arginine and proline metabolism; map01100 Metabolic pathways
0.64_128.0347m/z	0.95649	-0.0641789	0.0641789	0.715394	0.699134	0.94881	0.873096	0.803691	CFZ:BTZ	C04282	C04282	C5H7NO3	M-H	38.4	0	-4.63245	97.4195	1-Pyrroline-4-hydroxy-2-carboxylate;	Organoheterocyclic compounds	Pyrrolines	null	128.035	NA	0.641417	1	map00330 Arginine and proline metabolism
0.64_128.0347m/z	0.95649	-0.0641789	0.0641789	0.715394	0.699134	0.94881	0.873096	0.803691	CFZ:BTZ	HMDB0001843	null	C5H7NO3	M-H	38.4	0	-4.63245	97.4195	N-Acryloylglycine	Organic acids and derivatives	Carboxylic acids and derivatives	Amino acids, peptides, and analogues	128.035	NA	0.641417	1	NA
0.75_666.2133n	0.424925	-1.23472	1.23472	0.287392	0.393939	0.407437	0.52974	1.05471	control:CFZ	HMDB0039337	null	C31H38O16	M-H, M+FA-H	35.6	1.19	-4.03952	81.4871	Tetramethylquercetin 3-rutinoside	Phenylpropanoids and polyketides	Flavonoids	Flavonoid glycosides	711.217	666.213	0.752317	1	NA
0.90_264.0162m/z	0.428126	-1.22389	1.22389	0.0591421	0.0649351	0.26887	0.217382	1.00637	control:CFZ	C18463	C18463	C9H6F3N3O	M+Cl	44.6	27.2	2.14373	98.6198	Flonicamid;	null	null	null	264.016	NA	0.897617	1	NULL
10.31_460.2101m/z	0.429837	-1.21814	1.21814	0.111784	0.0411255	0.274151	0.187239	1.09358	control:CFZ	C06853	C06853	C28H31NO5	M-H	37.6	3.13	-6.11405	91.8964	Bitolterol;	null	null	null	460.21	NA	10.3135	1	NULL
10.33_447.1405m/z	0.430971	-1.21434	1.21434	0.0650006	0.025974	0.26887	0.165228	2.08388	control:CFZ	C07006	C07006	C21H26F2O6	M+Cl	35.7	3.98	3.33974	78.4197	Fluocinolone;	null	null	null	447.141	NA	10.3295	1	NULL
10.33_410.1594m/z	0.4311	-1.21391	1.21391	0.020358	0.00865801	0.26887	0.148122	1.21578	control:CFZ	HMDB0033097	null	C23H25NO6	M-H	32.8	0	-3.5837	67.9562	7-Formyldehydrothalicsimidine	Alkaloids and derivatives	Aporphines	null	410.159	NA	10.3295	1	NA
0.64_139.9868n	1.18417	0.243876	-0.243876	0.449929	0.588745	0.756596	1	0.532991	control:CFZ+atRA	C00227	C00227	C2H5O5P	M-H, M+FA-H	38.7	0	-4.46392	98.9324	Acetyl phosphate;	Organic acids and derivatives	Organic phosphoric acids and derivatives	Phosphate esters	184.985	139.987	0.641417	1	map00430 Taurine and hypotaurine metabolism; map00620 Pyruvate metabolism; map00680 Methane metabolism; map00720 Carbon fixation pathways in prokaryotes; map01100 Metabolic pathways; map01120 Microbial metabolism in diverse environments; map01200 Carbon metabolism
0.64_139.9868n	1.18417	0.243876	-0.243876	0.449929	0.588745	0.756596	1	0.532991	control:CFZ+atRA	C05682	C05682	C2H5O5P	M-H, M+FA-H	38.7	0	-4.46392	98.9324	Phosphonoacetate; Phosphonoacetic acid; Fosfonet;	Organic acids and derivatives	Organic phosphonic acids and derivatives	Organic phosphonic acids	184.985	139.987	0.641417	1	map00440 Phosphonate and phosphinate metabolism; map01120 Microbial metabolism in diverse environments
0.64_139.9868n	1.18417	0.243876	-0.243876	0.449929	0.588745	0.756596	1	0.532991	control:CFZ+atRA	C21614	C21614	C2H5O5P	M-H, M+FA-H	38.7	0	-4.46392	98.9324	Glycolaldehyde phosphate;	null	null	null	184.985	139.987	0.641417	1	NULL
0.64_139.9868n	1.18417	0.243876	-0.243876	0.449929	0.588745	0.756596	1	0.532991	control:CFZ+atRA	HMDB0001494	C00227	C2H5O5P	M-H, M+FA-H	38.7	0	-4.46392	98.9324	Acetylphosphate	Organic acids and derivatives	Organic phosphoric acids and derivatives	Phosphate esters	184.985	139.987	0.641417	1	map00430 Taurine and hypotaurine metabolism; map00620 Pyruvate metabolism; map00680 Methane metabolism; map00720 Carbon fixation pathways in prokaryotes; map01100 Metabolic pathways; map01120 Microbial metabolism in diverse environments; map01200 Carbon metabolism
0.64_139.9868n	1.18417	0.243876	-0.243876	0.449929	0.588745	0.756596	1	0.532991	control:CFZ+atRA	HMDB0004110	C05682	C2H5O5P	M-H, M+FA-H	38.7	0	-4.46392	98.9324	Phosphonoacetate	Organic acids and derivatives	Organic phosphonic acids and derivatives	Organic phosphonic acids	184.985	139.987	0.641417	1	map00440 Phosphonate and phosphinate metabolism; map01120 Microbial metabolism in diverse environments
0.64_139.9868n	0.862187	-0.213928	0.213928	0.751328	0.818182	0.879879	0.976243	1.22083	control:BTZ	C00227	C00227	C2H5O5P	M-H, M+FA-H	38.7	0	-4.46392	98.9324	Acetyl phosphate;	Organic acids and derivatives	Organic phosphoric acids and derivatives	Phosphate esters	184.985	139.987	0.641417	1	map00430 Taurine and hypotaurine metabolism; map00620 Pyruvate metabolism; map00680 Methane metabolism; map00720 Carbon fixation pathways in prokaryotes; map01100 Metabolic pathways; map01120 Microbial metabolism in diverse environments; map01200 Carbon metabolism
0.64_139.9868n	0.862187	-0.213928	0.213928	0.751328	0.818182	0.879879	0.976243	1.22083	control:BTZ	C05682	C05682	C2H5O5P	M-H, M+FA-H	38.7	0	-4.46392	98.9324	Phosphonoacetate; Phosphonoacetic acid; Fosfonet;	Organic acids and derivatives	Organic phosphonic acids and derivatives	Organic phosphonic acids	184.985	139.987	0.641417	1	map00440 Phosphonate and phosphinate metabolism; map01120 Microbial metabolism in diverse environments
0.64_139.9868n	0.862187	-0.213928	0.213928	0.751328	0.818182	0.879879	0.976243	1.22083	control:BTZ	C21614	C21614	C2H5O5P	M-H, M+FA-H	38.7	0	-4.46392	98.9324	Glycolaldehyde phosphate;	null	null	null	184.985	139.987	0.641417	1	NULL
0.64_139.9868n	0.862187	-0.213928	0.213928	0.751328	0.818182	0.879879	0.976243	1.22083	control:BTZ	HMDB0001494	C00227	C2H5O5P	M-H, M+FA-H	38.7	0	-4.46392	98.9324	Acetylphosphate	Organic acids and derivatives	Organic phosphoric acids and derivatives	Phosphate esters	184.985	139.987	0.641417	1	map00430 Taurine and hypotaurine metabolism; map00620 Pyruvate metabolism; map00680 Methane metabolism; map00720 Carbon fixation pathways in prokaryotes; map01100 Metabolic pathways; map01120 Microbial metabolism in diverse environments; map01200 Carbon metabolism
0.64_139.9868n	0.862187	-0.213928	0.213928	0.751328	0.818182	0.879879	0.976243	1.22083	control:BTZ	HMDB0004110	C05682	C2H5O5P	M-H, M+FA-H	38.7	0	-4.46392	98.9324	Phosphonoacetate	Organic acids and derivatives	Organic phosphonic acids and derivatives	Organic phosphonic acids	184.985	139.987	0.641417	1	map00440 Phosphonate and phosphinate metabolism; map01120 Microbial metabolism in diverse environments
0.64_139.9868n	0.880833	-0.183059	0.183059	0.730641	0.393939	0.992402	0.647157	0.467248	CFZ:CFZ+atRA	C00227	C00227	C2H5O5P	M-H, M+FA-H	38.7	0	-4.46392	98.9324	Acetyl phosphate;	Organic acids and derivatives	Organic phosphoric acids and derivatives	Phosphate esters	184.985	139.987	0.641417	1	map00430 Taurine and hypotaurine metabolism; map00620 Pyruvate metabolism; map00680 Methane metabolism; map00720 Carbon fixation pathways in prokaryotes; map01100 Metabolic pathways; map01120 Microbial metabolism in diverse environments; map01200 Carbon metabolism
0.64_139.9868n	0.880833	-0.183059	0.183059	0.730641	0.393939	0.992402	0.647157	0.467248	CFZ:CFZ+atRA	C05682	C05682	C2H5O5P	M-H, M+FA-H	38.7	0	-4.46392	98.9324	Phosphonoacetate; Phosphonoacetic acid; Fosfonet;	Organic acids and derivatives	Organic phosphonic acids and derivatives	Organic phosphonic acids	184.985	139.987	0.641417	1	map00440 Phosphonate and phosphinate metabolism; map01120 Microbial metabolism in diverse environments
0.64_139.9868n	0.880833	-0.183059	0.183059	0.730641	0.393939	0.992402	0.647157	0.467248	CFZ:CFZ+atRA	C21614	C21614	C2H5O5P	M-H, M+FA-H	38.7	0	-4.46392	98.9324	Glycolaldehyde phosphate;	null	null	null	184.985	139.987	0.641417	1	NULL
0.64_139.9868n	0.880833	-0.183059	0.183059	0.730641	0.393939	0.992402	0.647157	0.467248	CFZ:CFZ+atRA	HMDB0001494	C00227	C2H5O5P	M-H, M+FA-H	38.7	0	-4.46392	98.9324	Acetylphosphate	Organic acids and derivatives	Organic phosphoric acids and derivatives	Phosphate esters	184.985	139.987	0.641417	1	map00430 Taurine and hypotaurine metabolism; map00620 Pyruvate metabolism; map00680 Methane metabolism; map00720 Carbon fixation pathways in prokaryotes; map01100 Metabolic pathways; map01120 Microbial metabolism in diverse environments; map01200 Carbon metabolism
0.64_139.9868n	0.880833	-0.183059	0.183059	0.730641	0.393939	0.992402	0.647157	0.467248	CFZ:CFZ+atRA	HMDB0004110	C05682	C2H5O5P	M-H, M+FA-H	38.7	0	-4.46392	98.9324	Phosphonoacetate	Organic acids and derivatives	Organic phosphonic acids and derivatives	Organic phosphonic acids	184.985	139.987	0.641417	1	map00440 Phosphonate and phosphinate metabolism; map01120 Microbial metabolism in diverse environments
0.64_139.9868n	0.641329	-0.640863	0.640863	0.185052	0.309524	0.909066	0.667876	0.789114	CFZ:BTZ	C00227	C00227	C2H5O5P	M-H, M+FA-H	38.7	0	-4.46392	98.9324	Acetyl phosphate;	Organic acids and derivatives	Organic phosphoric acids and derivatives	Phosphate esters	184.985	139.987	0.641417	1	map00430 Taurine and hypotaurine metabolism; map00620 Pyruvate metabolism; map00680 Methane metabolism; map00720 Carbon fixation pathways in prokaryotes; map01100 Metabolic pathways; map01120 Microbial metabolism in diverse environments; map01200 Carbon metabolism
0.64_139.9868n	0.641329	-0.640863	0.640863	0.185052	0.309524	0.909066	0.667876	0.789114	CFZ:BTZ	C05682	C05682	C2H5O5P	M-H, M+FA-H	38.7	0	-4.46392	98.9324	Phosphonoacetate; Phosphonoacetic acid; Fosfonet;	Organic acids and derivatives	Organic phosphonic acids and derivatives	Organic phosphonic acids	184.985	139.987	0.641417	1	map00440 Phosphonate and phosphinate metabolism; map01120 Microbial metabolism in diverse environments
0.64_139.9868n	0.641329	-0.640863	0.640863	0.185052	0.309524	0.909066	0.667876	0.789114	CFZ:BTZ	C21614	C21614	C2H5O5P	M-H, M+FA-H	38.7	0	-4.46392	98.9324	Glycolaldehyde phosphate;	null	null	null	184.985	139.987	0.641417	1	NULL
0.64_139.9868n	0.641329	-0.640863	0.640863	0.185052	0.309524	0.909066	0.667876	0.789114	CFZ:BTZ	HMDB0001494	C00227	C2H5O5P	M-H, M+FA-H	38.7	0	-4.46392	98.9324	Acetylphosphate	Organic acids and derivatives	Organic phosphoric acids and derivatives	Phosphate esters	184.985	139.987	0.641417	1	map00430 Taurine and hypotaurine metabolism; map00620 Pyruvate metabolism; map00680 Methane metabolism; map00720 Carbon fixation pathways in prokaryotes; map01100 Metabolic pathways; map01120 Microbial metabolism in diverse environments; map01200 Carbon metabolism
0.64_139.9868n	0.641329	-0.640863	0.640863	0.185052	0.309524	0.909066	0.667876	0.789114	CFZ:BTZ	HMDB0004110	C05682	C2H5O5P	M-H, M+FA-H	38.7	0	-4.46392	98.9324	Phosphonoacetate	Organic acids and derivatives	Organic phosphonic acids and derivatives	Organic phosphonic acids	184.985	139.987	0.641417	1	map00440 Phosphonate and phosphinate metabolism; map01120 Microbial metabolism in diverse environments
10.80_515.1296m/z	0.433062	-1.20735	1.20735	0.0724522	0.132035	0.26887	0.283937	0.878449	control:CFZ	C08751	C08751	C23H28O11	M+Cl	37	12.5	-6.23508	79.4408	Bruceine B;	null	null	null	515.13	NA	10.8003	1	NULL
0.64_146.0455m/z	1.27165	0.346698	-0.346698	0.523749	0.937229	0.763581	1	0.587444	control:CFZ+atRA	C12269	C12269	C5H9NO4	M-H	46	34.1	-2.445	99.0261	N-Methyl-D-aspartic acid; N-Methyl-D-aspartate; NMDA;	Organic acids and derivatives	Carboxylic acids and derivatives	Amino acids, peptides, and analogues	146.046	NA	0.641417	1	NULL
0.64_146.0455m/z	0.973829	-0.0382599	0.0382599	0.675646	0.818182	0.843763	0.976243	0.303988	control:BTZ	C12269	C12269	C5H9NO4	M-H	46	34.1	-2.445	99.0261	N-Methyl-D-aspartic acid; N-Methyl-D-aspartate; NMDA;	Organic acids and derivatives	Carboxylic acids and derivatives	Amino acids, peptides, and analogues	146.046	NA	0.641417	1	NULL
0.64_146.0455m/z	1.24293	0.313742	-0.313742	0.356966	0.484848	0.849214	0.710769	0.778219	CFZ:CFZ+atRA	C12269	C12269	C5H9NO4	M-H	46	34.1	-2.445	99.0261	N-Methyl-D-aspartic acid; N-Methyl-D-aspartate; NMDA;	Organic acids and derivatives	Carboxylic acids and derivatives	Amino acids, peptides, and analogues	146.046	NA	0.641417	1	NULL
0.64_146.0455m/z	0.951835	-0.0712167	0.0712167	0.692002	0.699134	0.945987	0.873096	0.933996	CFZ:BTZ	C12269	C12269	C5H9NO4	M-H	46	34.1	-2.445	99.0261	N-Methyl-D-aspartic acid; N-Methyl-D-aspartate; NMDA;	Organic acids and derivatives	Carboxylic acids and derivatives	Amino acids, peptides, and analogues	146.046	NA	0.641417	1	NULL
9.82_461.1561m/z	0.434069	-1.204	1.204	0.0103507	0.0151515	0.26887	0.148122	1.28648	control:CFZ	HMDB0035867	null	C21H30O9	M+Cl	36.1	4.56	-5.3727	82.0538	11,13-Dihydrotaraxinic acid glucosyl ester	Lipids and lipid-like molecules	Saccharolipids	null	461.156	NA	9.82305	1	NA
0.64_398.0255m/z	0.434586	-1.20228	1.20228	0.0377153	0.025974	0.26887	0.165228	1.33197	control:CFZ	C06193	C06193	C10H14N5O8P	M+Cl	31.6	2.86	-5.21691	61.1442	Guanosine 3'-phosphate; 3'-GMP; 3'-Guanylic acid; Guo-3'-P; Gp;	null	null	null	398.026	NA	0.641417	1	map00230 Purine metabolism
0.64_176.9354m/z	0.849616	-0.235117	0.235117	0.34177	0.588745	0.756596	1	1.53621	control:CFZ+atRA	C00013	C00013	H4O7P2	M-H	38.9	0	-3.36307	98.2786	Diphosphate; Diphosphoric acid; Pyrophosphate; Pyrophosphoric acid; PPi;	Homogeneous non-metal compounds	Non-metal oxoanionic compounds	Non-metal pyrophosphates	176.935	NA	0.641417	1	map00190 Oxidative phosphorylation; map05012 Parkinson disease
0.64_176.9354m/z	0.849616	-0.235117	0.235117	0.34177	0.588745	0.756596	1	1.53621	control:CFZ+atRA	HMDB0000250	C00013	H4O7P2	M-H	38.9	0	-3.36307	98.2786	Pyrophosphate	Homogeneous non-metal compounds	Non-metal oxoanionic compounds	Non-metal pyrophosphates	176.935	NA	0.641417	1	map00190 Oxidative phosphorylation; map05012 Parkinson disease
0.64_176.9354m/z	0.783751	-0.351533	0.351533	0.219304	0.484848	0.784214	0.976243	0.973877	control:BTZ	C00013	C00013	H4O7P2	M-H	38.9	0	-3.36307	98.2786	Diphosphate; Diphosphoric acid; Pyrophosphate; Pyrophosphoric acid; PPi;	Homogeneous non-metal compounds	Non-metal oxoanionic compounds	Non-metal pyrophosphates	176.935	NA	0.641417	1	map00190 Oxidative phosphorylation; map05012 Parkinson disease
0.64_176.9354m/z	0.783751	-0.351533	0.351533	0.219304	0.484848	0.784214	0.976243	0.973877	control:BTZ	HMDB0000250	C00013	H4O7P2	M-H	38.9	0	-3.36307	98.2786	Pyrophosphate	Homogeneous non-metal compounds	Non-metal oxoanionic compounds	Non-metal pyrophosphates	176.935	NA	0.641417	1	map00190 Oxidative phosphorylation; map05012 Parkinson disease
0.64_176.9354m/z	1.42266	0.508591	-0.508591	0.0881953	0.24026	0.662415	0.543055	0.646759	CFZ:CFZ+atRA	C00013	C00013	H4O7P2	M-H	38.9	0	-3.36307	98.2786	Diphosphate; Diphosphoric acid; Pyrophosphate; Pyrophosphoric acid; PPi;	Homogeneous non-metal compounds	Non-metal oxoanionic compounds	Non-metal pyrophosphates	176.935	NA	0.641417	1	map00190 Oxidative phosphorylation; map05012 Parkinson disease
0.64_176.9354m/z	1.42266	0.508591	-0.508591	0.0881953	0.24026	0.662415	0.543055	0.646759	CFZ:CFZ+atRA	HMDB0000250	C00013	H4O7P2	M-H	38.9	0	-3.36307	98.2786	Pyrophosphate	Homogeneous non-metal compounds	Non-metal oxoanionic compounds	Non-metal pyrophosphates	176.935	NA	0.641417	1	map00190 Oxidative phosphorylation; map05012 Parkinson disease
0.64_176.9354m/z	1.31237	0.392174	-0.392174	0.168798	0.24026	0.909066	0.646167	0.650219	CFZ:BTZ	C00013	C00013	H4O7P2	M-H	38.9	0	-3.36307	98.2786	Diphosphate; Diphosphoric acid; Pyrophosphate; Pyrophosphoric acid; PPi;	Homogeneous non-metal compounds	Non-metal oxoanionic compounds	Non-metal pyrophosphates	176.935	NA	0.641417	1	map00190 Oxidative phosphorylation; map05012 Parkinson disease
0.64_176.9354m/z	1.31237	0.392174	-0.392174	0.168798	0.24026	0.909066	0.646167	0.650219	CFZ:BTZ	HMDB0000250	C00013	H4O7P2	M-H	38.9	0	-3.36307	98.2786	Pyrophosphate	Homogeneous non-metal compounds	Non-metal oxoanionic compounds	Non-metal pyrophosphates	176.935	NA	0.641417	1	map00190 Oxidative phosphorylation; map05012 Parkinson disease
11.64_956.5071m/z	0.436756	-1.1951	1.1951	0.0154578	0.0151515	0.26887	0.148122	1.10731	control:CFZ	HMDB0012984	null	C41H65N15O9	M+FA-H	34.8	5.21	-0.0837366	69.1413	Kinetensin 1-7	null	null	null	956.507	NA	11.6446	1	NA
11.92_857.5145m/z	0.437173	-1.19372	1.19372	0.0677904	0.0411255	0.26887	0.187239	0.826088	control:CFZ	HMDB0009789	null	C45H79O13P	M-H	30.6	2.81	-4.76263	55.6413	PI(16:0/20:4(5Z,8Z,11Z,14Z))	Lipids and lipid-like molecules	Glycerophospholipids	Glycerophosphoinositols	857.514	NA	11.9225	1	NA
11.92_857.5145m/z	0.437173	-1.19372	1.19372	0.0677904	0.0411255	0.26887	0.187239	0.826088	control:CFZ	HMDB0009790	null	C45H79O13P	M-H	30.6	2.81	-4.76263	55.6413	PI(16:0/20:4(8Z,11Z,14Z,17Z))	Lipids and lipid-like molecules	Glycerophospholipids	Glycerophosphoinositols	857.514	NA	11.9225	1	NA
0.64_229.0112m/z	0.991189	-0.0127672	0.0127672	0.945472	0.937229	0.977258	1	0.423865	control:CFZ+atRA	C00117	C00117	C5H11O8P	M-H	38.7	1.1	-3.05837	96.2107	D-Ribose 5-phosphate; Ribose 5-phosphate;	Organic oxygen compounds	Organooxygen compounds	Carbohydrates and carbohydrate conjugates	229.011	NA	0.641417	1	map00030 Pentose phosphate pathway; map00230 Purine metabolism; map00440 Phosphonate and phosphinate metabolism; map00710 Carbon fixation in photosynthetic organisms; map01100 Metabolic pathways; map01110 Biosynthesis of secondary metabolites; map01120 Microbial metabolism in diverse environments; map01130 Biosynthesis of antibiotics; map01200 Carbon metabolism; map01230 Biosynthesis of amino aci…
0.64_229.0112m/z	0.991189	-0.0127672	0.0127672	0.945472	0.937229	0.977258	1	0.423865	control:CFZ+atRA	C03736	C03736	C5H11O8P	M-H	38.7	1.1	-3.05837	96.2107	alpha-D-Ribose 5-phosphate;	null	null	null	229.011	NA	0.641417	1	NULL
0.64_229.0112m/z	0.991189	-0.0127672	0.0127672	0.945472	0.937229	0.977258	1	0.423865	control:CFZ+atRA	HMDB0001548	C00117	C5H11O8P	M-H	38.7	1.1	-3.05837	96.2107	D-Ribose 5-phosphate	Organic oxygen compounds	Organooxygen compounds	Carbohydrates and carbohydrate conjugates	229.011	NA	0.641417	1	map00030 Pentose phosphate pathway; map00230 Purine metabolism; map00440 Phosphonate and phosphinate metabolism; map00710 Carbon fixation in photosynthetic organisms; map01100 Metabolic pathways; map01110 Biosynthesis of secondary metabolites; map01120 Microbial metabolism in diverse environments; map01130 Biosynthesis of antibiotics; map01200 Carbon metabolism; map01230 Biosynthesis of amino aci…
0.64_229.0112m/z	1.0546	0.0766938	-0.0766938	0.808131	0.818182	0.905839	0.976243	0.522606	control:BTZ	C00117	C00117	C5H11O8P	M-H	38.7	1.1	-3.05837	96.2107	D-Ribose 5-phosphate; Ribose 5-phosphate;	Organic oxygen compounds	Organooxygen compounds	Carbohydrates and carbohydrate conjugates	229.011	NA	0.641417	1	map00030 Pentose phosphate pathway; map00230 Purine metabolism; map00440 Phosphonate and phosphinate metabolism; map00710 Carbon fixation in photosynthetic organisms; map01100 Metabolic pathways; map01110 Biosynthesis of secondary metabolites; map01120 Microbial metabolism in diverse environments; map01130 Biosynthesis of antibiotics; map01200 Carbon metabolism; map01230 Biosynthesis of amino aci…
0.64_229.0112m/z	1.0546	0.0766938	-0.0766938	0.808131	0.818182	0.905839	0.976243	0.522606	control:BTZ	C03736	C03736	C5H11O8P	M-H	38.7	1.1	-3.05837	96.2107	alpha-D-Ribose 5-phosphate;	null	null	null	229.011	NA	0.641417	1	NULL
0.64_229.0112m/z	1.0546	0.0766938	-0.0766938	0.808131	0.818182	0.905839	0.976243	0.522606	control:BTZ	HMDB0001548	C00117	C5H11O8P	M-H	38.7	1.1	-3.05837	96.2107	D-Ribose 5-phosphate	Organic oxygen compounds	Organooxygen compounds	Carbohydrates and carbohydrate conjugates	229.011	NA	0.641417	1	map00030 Pentose phosphate pathway; map00230 Purine metabolism; map00440 Phosphonate and phosphinate metabolism; map00710 Carbon fixation in photosynthetic organisms; map01100 Metabolic pathways; map01110 Biosynthesis of secondary metabolites; map01120 Microbial metabolism in diverse environments; map01130 Biosynthesis of antibiotics; map01200 Carbon metabolism; map01230 Biosynthesis of amino aci…
0.64_229.0112m/z	1.16297	0.21782	-0.21782	0.358305	0.588745	0.849217	0.764289	0.49007	CFZ:CFZ+atRA	C00117	C00117	C5H11O8P	M-H	38.7	1.1	-3.05837	96.2107	D-Ribose 5-phosphate; Ribose 5-phosphate;	Organic oxygen compounds	Organooxygen compounds	Carbohydrates and carbohydrate conjugates	229.011	NA	0.641417	1	map00030 Pentose phosphate pathway; map00230 Purine metabolism; map00440 Phosphonate and phosphinate metabolism; map00710 Carbon fixation in photosynthetic organisms; map01100 Metabolic pathways; map01110 Biosynthesis of secondary metabolites; map01120 Microbial metabolism in diverse environments; map01130 Biosynthesis of antibiotics; map01200 Carbon metabolism; map01230 Biosynthesis of amino aci…
0.64_229.0112m/z	1.16297	0.21782	-0.21782	0.358305	0.588745	0.849217	0.764289	0.49007	CFZ:CFZ+atRA	C03736	C03736	C5H11O8P	M-H	38.7	1.1	-3.05837	96.2107	alpha-D-Ribose 5-phosphate;	null	null	null	229.011	NA	0.641417	1	NULL
0.64_229.0112m/z	1.16297	0.21782	-0.21782	0.358305	0.588745	0.849217	0.764289	0.49007	CFZ:CFZ+atRA	HMDB0001548	C00117	C5H11O8P	M-H	38.7	1.1	-3.05837	96.2107	D-Ribose 5-phosphate	Organic oxygen compounds	Organooxygen compounds	Carbohydrates and carbohydrate conjugates	229.011	NA	0.641417	1	map00030 Pentose phosphate pathway; map00230 Purine metabolism; map00440 Phosphonate and phosphinate metabolism; map00710 Carbon fixation in photosynthetic organisms; map01100 Metabolic pathways; map01110 Biosynthesis of secondary metabolites; map01120 Microbial metabolism in diverse environments; map01130 Biosynthesis of antibiotics; map01200 Carbon metabolism; map01230 Biosynthesis of amino aci…
0.64_229.0112m/z	1.23737	0.307281	-0.307281	0.249641	0.24026	0.909066	0.646167	0.632543	CFZ:BTZ	C00117	C00117	C5H11O8P	M-H	38.7	1.1	-3.05837	96.2107	D-Ribose 5-phosphate; Ribose 5-phosphate;	Organic oxygen compounds	Organooxygen compounds	Carbohydrates and carbohydrate conjugates	229.011	NA	0.641417	1	map00030 Pentose phosphate pathway; map00230 Purine metabolism; map00440 Phosphonate and phosphinate metabolism; map00710 Carbon fixation in photosynthetic organisms; map01100 Metabolic pathways; map01110 Biosynthesis of secondary metabolites; map01120 Microbial metabolism in diverse environments; map01130 Biosynthesis of antibiotics; map01200 Carbon metabolism; map01230 Biosynthesis of amino aci…
0.64_229.0112m/z	1.23737	0.307281	-0.307281	0.249641	0.24026	0.909066	0.646167	0.632543	CFZ:BTZ	C03736	C03736	C5H11O8P	M-H	38.7	1.1	-3.05837	96.2107	alpha-D-Ribose 5-phosphate;	null	null	null	229.011	NA	0.641417	1	NULL
0.64_229.0112m/z	1.23737	0.307281	-0.307281	0.249641	0.24026	0.909066	0.646167	0.632543	CFZ:BTZ	HMDB0001548	C00117	C5H11O8P	M-H	38.7	1.1	-3.05837	96.2107	D-Ribose 5-phosphate	Organic oxygen compounds	Organooxygen compounds	Carbohydrates and carbohydrate conjugates	229.011	NA	0.641417	1	map00030 Pentose phosphate pathway; map00230 Purine metabolism; map00440 Phosphonate and phosphinate metabolism; map00710 Carbon fixation in photosynthetic organisms; map01100 Metabolic pathways; map01110 Biosynthesis of secondary metabolites; map01120 Microbial metabolism in diverse environments; map01130 Biosynthesis of antibiotics; map01200 Carbon metabolism; map01230 Biosynthesis of amino aci…
11.78_653.4953m/z	0.437634	-1.1922	1.1922	0.0241836	0.00865801	0.26887	0.148122	0.97088	control:CFZ	HMDB0035900	null	C37H68O6	M+FA-H	38.3	9.42	-7.37398	90.599	Muricatenol	Lipids and lipid-like molecules	Fatty Acyls	Fatty alcohols	653.495	NA	11.7797	1	NA
0.64_240.0405n	0.694707	-0.525524	0.525524	0.139616	0.309524	0.756596	1	2.28762	control:CFZ+atRA	HMDB0029752	C10312	C14H8O4	M-H, M+Cl	37.3	7.03	-7.20291	87.5479	Dantron	Benzenoids	Anthracenes	Anthraquinones	239.033	240.041	0.641417	1	NULL
0.64_240.0405n	0.65113	-0.618982	0.618982	0.104202	0.179654	0.784214	0.96901	1.65391	control:BTZ	HMDB0029752	C10312	C14H8O4	M-H, M+Cl	37.3	7.03	-7.20291	87.5479	Dantron	Benzenoids	Anthracenes	Anthraquinones	239.033	240.041	0.641417	1	NULL
0.64_240.0405n	1.35958	0.443164	-0.443164	0.0656684	0.0411255	0.662415	0.33521	0.533345	CFZ:CFZ+atRA	HMDB0029752	C10312	C14H8O4	M-H, M+Cl	37.3	7.03	-7.20291	87.5479	Dantron	Benzenoids	Anthracenes	Anthraquinones	239.033	240.041	0.641417	1	NULL
0.64_240.0405n	1.2743	0.349706	-0.349706	0.127442	0.24026	0.909066	0.646167	0.446709	CFZ:BTZ	HMDB0029752	C10312	C14H8O4	M-H, M+Cl	37.3	7.03	-7.20291	87.5479	Dantron	Benzenoids	Anthracenes	Anthraquinones	239.033	240.041	0.641417	1	NULL
11.91_1050.5039m/z	0.438057	-1.19081	1.19081	0.0235461	0.0151515	0.26887	0.148122	1.57704	control:CFZ	HMDB0033029	null	C50H81NO20	M+Cl	36.9	6.42	-0.713909	79.173	delta5-Demissine	Lipids and lipid-like molecules	Steroids and steroid derivatives	Steroidal glycosides	1050.5	NA	11.9082	1	NA
0.64_241.0110m/z	1.02387	0.0340386	-0.0340386	0.580014	0.937229	0.780949	1	1.60012	control:CFZ+atRA	HMDB0006471	null	C7H10O7	M+Cl	39.4	11.4	-5.20584	91.425	Methylisocitric acid	Organic acids and derivatives	Carboxylic acids and derivatives	Tricarboxylic acids and derivatives	241.011	NA	0.641417	1	NA
0.64_241.0110m/z	0.777496	-0.363093	0.363093	0.882754	1	0.942914	1	1.06115	control:BTZ	HMDB0006471	null	C7H10O7	M+Cl	39.4	11.4	-5.20584	91.425	Methylisocitric acid	Organic acids and derivatives	Carboxylic acids and derivatives	Tricarboxylic acids and derivatives	241.011	NA	0.641417	1	NA
0.64_241.0110m/z	1.70676	0.771262	-0.771262	0.17204	0.24026	0.707185	0.543055	1.02546	CFZ:CFZ+atRA	HMDB0006471	null	C7H10O7	M+Cl	39.4	11.4	-5.20584	91.425	Methylisocitric acid	Organic acids and derivatives	Carboxylic acids and derivatives	Tricarboxylic acids and derivatives	241.011	NA	0.641417	1	NA
0.64_241.0110m/z	1.29606	0.37413	-0.37413	0.37436	0.393939	0.909066	0.71213	0.68834	CFZ:BTZ	HMDB0006471	null	C7H10O7	M+Cl	39.4	11.4	-5.20584	91.425	Methylisocitric acid	Organic acids and derivatives	Carboxylic acids and derivatives	Tricarboxylic acids and derivatives	241.011	NA	0.641417	1	NA
11.37_507.3521m/z	0.439402	-1.18639	1.18639	0.0379724	0.0649351	0.26887	0.217382	0.95522	control:CFZ	HMDB0035522	null	C32H46O2	M+FA-H	33.2	0	8.93599	75.8208	Ginsenoyne M	Organoheterocyclic compounds	Epoxides	null	507.352	NA	11.3665	1	NA
0.64_271.0591m/z	1.13799	0.186483	-0.186483	0.447307	0.699134	0.756596	1	0.852688	control:CFZ+atRA	C09047	C09047	C15H12O5	M-H	35.2	12.9	-7.54437	71.706	Rubrofusarin;	null	null	null	271.059	NA	0.641417	1	NULL
0.64_271.0591m/z	1.03444	0.048853	-0.048853	0.647231	0.937229	0.829593	0.992672	0.892537	control:BTZ	C09047	C09047	C15H12O5	M-H	35.2	12.9	-7.54437	71.706	Rubrofusarin;	null	null	null	271.059	NA	0.641417	1	NULL
0.64_271.0591m/z	0.812734	-0.299146	0.299146	0.999234	0.179654	0.999594	0.506239	0.595074	CFZ:CFZ+atRA	C09047	C09047	C15H12O5	M-H	35.2	12.9	-7.54437	71.706	Rubrofusarin;	null	null	null	271.059	NA	0.641417	1	NULL
0.64_271.0591m/z	0.738784	-0.436775	0.436775	0.492456	0.309524	0.909066	0.667876	0.578515	CFZ:BTZ	C09047	C09047	C15H12O5	M-H	35.2	12.9	-7.54437	71.706	Rubrofusarin;	null	null	null	271.059	NA	0.641417	1	NULL
11.37_507.3521m/z	0.439402	-1.18639	1.18639	0.0379724	0.0649351	0.26887	0.217382	0.95522	control:CFZ	HMDB0035523	null	C32H46O2	M+FA-H	33.2	0	8.93599	75.8208	Ginsenoyne N	Organoheterocyclic compounds	Epoxides	null	507.352	NA	11.3665	1	NA
11.37_507.3521m/z	0.439402	-1.18639	1.18639	0.0379724	0.0649351	0.26887	0.217382	0.95522	control:CFZ	HMDB0035524	null	C32H46O2	M+FA-H	33.2	0	8.93599	75.8208	Ginsenoyne L	Lipids and lipid-like molecules	Prenol lipids	Sesquiterpenoids	507.352	NA	11.3665	1	NA
0.64_289.0316m/z	0.756725	-0.40216	0.40216	0.294521	0.309524	0.756596	1	0.628281	control:CFZ+atRA	C02985	C02985	C6H13O8P	M+FA-H	42.1	25.2	-5.75283	91.8185	L-Fucose 1-phosphate; 6-Deoxy-L-galactose 1-phosphate; beta-L-Fucose 1-phosphate;	null	null	null	289.032	NA	0.641417	1	map00051 Fructose and mannose metabolism; map00520 Amino sugar and nucleotide sugar metabolism; map01100 Metabolic pathways
0.64_289.0316m/z	0.756725	-0.40216	0.40216	0.294521	0.309524	0.756596	1	0.628281	control:CFZ+atRA	HMDB0001265	null	C6H13O8P	M+FA-H	42.1	25.2	-5.75283	91.8185	Fucose 1-phosphate	Organic oxygen compounds	Organooxygen compounds	Carbohydrates and carbohydrate conjugates	289.032	NA	0.641417	1	NA
0.64_289.0316m/z	1.04484	0.063285	-0.063285	0.714577	0.818182	0.863616	0.976243	1.03279	control:BTZ	C02985	C02985	C6H13O8P	M+FA-H	42.1	25.2	-5.75283	91.8185	L-Fucose 1-phosphate; 6-Deoxy-L-galactose 1-phosphate; beta-L-Fucose 1-phosphate;	null	null	null	289.032	NA	0.641417	1	map00051 Fructose and mannose metabolism; map00520 Amino sugar and nucleotide sugar metabolism; map01100 Metabolic pathways
0.64_289.0316m/z	1.04484	0.063285	-0.063285	0.714577	0.818182	0.863616	0.976243	1.03279	control:BTZ	HMDB0001265	null	C6H13O8P	M+FA-H	42.1	25.2	-5.75283	91.8185	Fucose 1-phosphate	Organic oxygen compounds	Organooxygen compounds	Carbohydrates and carbohydrate conjugates	289.032	NA	0.641417	1	NA
0.64_289.0316m/z	1.00544	0.00782528	-0.00782528	0.786196	0.937229	0.993892	0.964154	0.221372	CFZ:CFZ+atRA	C02985	C02985	C6H13O8P	M+FA-H	42.1	25.2	-5.75283	91.8185	L-Fucose 1-phosphate; 6-Deoxy-L-galactose 1-phosphate; beta-L-Fucose 1-phosphate;	null	null	null	289.032	NA	0.641417	1	map00051 Fructose and mannose metabolism; map00520 Amino sugar and nucleotide sugar metabolism; map01100 Metabolic pathways
0.64_289.0316m/z	1.00544	0.00782528	-0.00782528	0.786196	0.937229	0.993892	0.964154	0.221372	CFZ:CFZ+atRA	HMDB0001265	null	C6H13O8P	M+FA-H	42.1	25.2	-5.75283	91.8185	Fucose 1-phosphate	Organic oxygen compounds	Organooxygen compounds	Carbohydrates and carbohydrate conjugates	289.032	NA	0.641417	1	NA
0.64_289.0316m/z	1.38825	0.47327	-0.47327	0.115408	0.24026	0.909066	0.646167	1.04892	CFZ:BTZ	C02985	C02985	C6H13O8P	M+FA-H	42.1	25.2	-5.75283	91.8185	L-Fucose 1-phosphate; 6-Deoxy-L-galactose 1-phosphate; beta-L-Fucose 1-phosphate;	null	null	null	289.032	NA	0.641417	1	map00051 Fructose and mannose metabolism; map00520 Amino sugar and nucleotide sugar metabolism; map01100 Metabolic pathways
0.64_289.0316m/z	1.38825	0.47327	-0.47327	0.115408	0.24026	0.909066	0.646167	1.04892	CFZ:BTZ	HMDB0001265	null	C6H13O8P	M+FA-H	42.1	25.2	-5.75283	91.8185	Fucose 1-phosphate	Organic oxygen compounds	Organooxygen compounds	Carbohydrates and carbohydrate conjugates	289.032	NA	0.641417	1	NA
12.14_381.3717m/z	0.440988	-1.18119	1.18119	0.0146001	0.00865801	0.26887	0.148122	1.09794	control:CFZ	HMDB0002361	null	C25H50O2	M-H	35.8	0	-5.55538	85.4674	Pentacosanoic acid	Lipids and lipid-like molecules	Fatty Acyls	Fatty acids and conjugates	381.372	NA	12.1433	1	NA
12.14_381.3717m/z	0.440988	-1.18119	1.18119	0.0146001	0.00865801	0.26887	0.148122	1.09794	control:CFZ	HMDB0035629	null	C25H50O2	M-H	35.8	0	-5.55538	85.4674	6-Hydroxy-8-pentacosanone	Lipids and lipid-like molecules	Fatty Acyls	Fatty alcohols	381.372	NA	12.1433	1	NA
12.14_381.3717m/z	0.440988	-1.18119	1.18119	0.0146001	0.00865801	0.26887	0.148122	1.09794	control:CFZ	HMDB0035630	null	C25H50O2	M-H	35.8	0	-5.55538	85.4674	4-Hydroxy-6-pentacosanone	Lipids and lipid-like molecules	Fatty Acyls	Fatty alcohols	381.372	NA	12.1433	1	NA
0.64_293.0412m/z	1.16135	0.2158	-0.2158	0.965586	1	0.986444	1	1.24991	control:CFZ+atRA	HMDB0034765	null	C13H14N2O2S2	M-H	38.3	14	-3.94999	82.0947	Wasalexin A	Organoheterocyclic compounds	Indoles and derivatives	null	293.041	NA	0.641417	1	NA
0.64_293.0412m/z	1.16135	0.2158	-0.2158	0.965586	1	0.986444	1	1.24991	control:CFZ+atRA	HMDB0034768	null	C13H14N2O2S2	M-H	38.3	14	-3.94999	82.0947	Wasalexin B	Organoheterocyclic compounds	Indoles and derivatives	null	293.041	NA	0.641417	1	NA
0.64_293.0412m/z	1.16135	0.2158	-0.2158	0.965586	1	0.986444	1	1.24991	control:CFZ+atRA	HMDB0038636	null	C13H14N2O2S2	M-H	38.3	14	-3.94999	82.0947	Methoxybrassenin B	Organoheterocyclic compounds	Indoles and derivatives	Indolecarboxylic acids and derivatives	293.041	NA	0.641417	1	NA
0.64_293.0412m/z	0.837983	-0.255007	0.255007	0.281593	0.393939	0.784214	0.976243	1.33947	control:BTZ	HMDB0034765	null	C13H14N2O2S2	M-H	38.3	14	-3.94999	82.0947	Wasalexin A	Organoheterocyclic compounds	Indoles and derivatives	null	293.041	NA	0.641417	1	NA
0.64_293.0412m/z	0.837983	-0.255007	0.255007	0.281593	0.393939	0.784214	0.976243	1.33947	control:BTZ	HMDB0034768	null	C13H14N2O2S2	M-H	38.3	14	-3.94999	82.0947	Wasalexin B	Organoheterocyclic compounds	Indoles and derivatives	null	293.041	NA	0.641417	1	NA
0.64_293.0412m/z	0.837983	-0.255007	0.255007	0.281593	0.393939	0.784214	0.976243	1.33947	control:BTZ	HMDB0038636	null	C13H14N2O2S2	M-H	38.3	14	-3.94999	82.0947	Methoxybrassenin B	Organoheterocyclic compounds	Indoles and derivatives	Indolecarboxylic acids and derivatives	293.041	NA	0.641417	1	NA
0.64_293.0412m/z	1.39683	0.482155	-0.482155	0.136574	0.179654	0.669706	0.506239	0.765594	CFZ:CFZ+atRA	HMDB0034765	null	C13H14N2O2S2	M-H	38.3	14	-3.94999	82.0947	Wasalexin A	Organoheterocyclic compounds	Indoles and derivatives	null	293.041	NA	0.641417	1	NA
0.64_293.0412m/z	1.39683	0.482155	-0.482155	0.136574	0.179654	0.669706	0.506239	0.765594	CFZ:CFZ+atRA	HMDB0034768	null	C13H14N2O2S2	M-H	38.3	14	-3.94999	82.0947	Wasalexin B	Organoheterocyclic compounds	Indoles and derivatives	null	293.041	NA	0.641417	1	NA
0.64_293.0412m/z	1.39683	0.482155	-0.482155	0.136574	0.179654	0.669706	0.506239	0.765594	CFZ:CFZ+atRA	HMDB0038636	null	C13H14N2O2S2	M-H	38.3	14	-3.94999	82.0947	Methoxybrassenin B	Organoheterocyclic compounds	Indoles and derivatives	Indolecarboxylic acids and derivatives	293.041	NA	0.641417	1	NA
0.64_293.0412m/z	1.0079	0.0113489	-0.0113489	0.970192	1	0.992617	1	0.594101	CFZ:BTZ	HMDB0034765	null	C13H14N2O2S2	M-H	38.3	14	-3.94999	82.0947	Wasalexin A	Organoheterocyclic compounds	Indoles and derivatives	null	293.041	NA	0.641417	1	NA
0.64_293.0412m/z	1.0079	0.0113489	-0.0113489	0.970192	1	0.992617	1	0.594101	CFZ:BTZ	HMDB0034768	null	C13H14N2O2S2	M-H	38.3	14	-3.94999	82.0947	Wasalexin B	Organoheterocyclic compounds	Indoles and derivatives	null	293.041	NA	0.641417	1	NA
0.64_293.0412m/z	1.0079	0.0113489	-0.0113489	0.970192	1	0.992617	1	0.594101	CFZ:BTZ	HMDB0038636	null	C13H14N2O2S2	M-H	38.3	14	-3.94999	82.0947	Methoxybrassenin B	Organoheterocyclic compounds	Indoles and derivatives	Indolecarboxylic acids and derivatives	293.041	NA	0.641417	1	NA
12.14_381.3717m/z	0.440988	-1.18119	1.18119	0.0146001	0.00865801	0.26887	0.148122	1.09794	control:CFZ	HMDB0035632	null	C25H50O2	M-H	35.8	0	-5.55538	85.4674	6-Hydroxy-4-pentacosanone	Lipids and lipid-like molecules	Fatty Acyls	Fatty alcohols	381.372	NA	12.1433	1	NA
0.64_293.0971m/z	1.15546	0.208468	-0.208468	0.74365	1	0.870207	1	0.511226	control:CFZ+atRA	HMDB0029159	null	C9H16N2O6	M+FA-H	37	1.48	-7.66242	92.0727	gamma-Glutamylthreonine	Organic acids and derivatives	Carboxylic acids and derivatives	Amino acids, peptides, and analogues	293.097	NA	0.641417	1	NA
0.64_293.0971m/z	0.941236	-0.087372	0.087372	0.98072	0.937229	0.988787	0.992672	1.87839	control:BTZ	HMDB0029159	null	C9H16N2O6	M+FA-H	37	1.48	-7.66242	92.0727	gamma-Glutamylthreonine	Organic acids and derivatives	Carboxylic acids and derivatives	Amino acids, peptides, and analogues	293.097	NA	0.641417	1	NA
0.64_293.0971m/z	0.761121	-0.393803	0.393803	0.137934	0.132035	0.669706	0.46343	0.566902	CFZ:CFZ+atRA	HMDB0029159	null	C9H16N2O6	M+FA-H	37	1.48	-7.66242	92.0727	gamma-Glutamylthreonine	Organic acids and derivatives	Carboxylic acids and derivatives	Amino acids, peptides, and analogues	293.097	NA	0.641417	1	NA
0.64_293.0971m/z	0.620007	-0.689643	0.689643	0.757546	0.24026	0.956537	0.646167	1.53756	CFZ:BTZ	HMDB0029159	null	C9H16N2O6	M+FA-H	37	1.48	-7.66242	92.0727	gamma-Glutamylthreonine	Organic acids and derivatives	Carboxylic acids and derivatives	Amino acids, peptides, and analogues	293.097	NA	0.641417	1	NA
12.14_381.3717m/z	0.440988	-1.18119	1.18119	0.0146001	0.00865801	0.26887	0.148122	1.09794	control:CFZ	HMDB0036843	null	C25H50O2	M-H	35.8	0	-5.55538	85.4674	Lepidiumsesterterpenol	Lipids and lipid-like molecules	Prenol lipids	Sesterterpenoids	381.372	NA	12.1433	1	NA
0.64_309.0130m/z	0.721207	-0.471514	0.471514	0.159392	0.24026	0.756596	1	1.768	control:CFZ+atRA	C21204	C21204	C7H15O9P	M+Cl	34.4	15.9	-6.37267	63.5891	5-epi-Valiolol 7-phosphate;	null	null	null	309.013	NA	0.641417	1	map00525 Acarbose and validamycin biosynthesis; map01130 Biosynthesis of antibiotics
0.64_309.0130m/z	0.603402	-0.728809	0.728809	0.137956	0.179654	0.784214	0.96901	1.25089	control:BTZ	C21204	C21204	C7H15O9P	M+Cl	34.4	15.9	-6.37267	63.5891	5-epi-Valiolol 7-phosphate;	null	null	null	309.013	NA	0.641417	1	map00525 Acarbose and validamycin biosynthesis; map01130 Biosynthesis of antibiotics
0.64_309.0130m/z	1.29426	0.372132	-0.372132	0.255936	0.393939	0.795957	0.647157	0.600473	CFZ:CFZ+atRA	C21204	C21204	C7H15O9P	M+Cl	34.4	15.9	-6.37267	63.5891	5-epi-Valiolol 7-phosphate;	null	null	null	309.013	NA	0.641417	1	map00525 Acarbose and validamycin biosynthesis; map01130 Biosynthesis of antibiotics
0.64_309.0130m/z	1.08285	0.114837	-0.114837	0.604858	0.588745	0.920574	0.80981	0.477251	CFZ:BTZ	C21204	C21204	C7H15O9P	M+Cl	34.4	15.9	-6.37267	63.5891	5-epi-Valiolol 7-phosphate;	null	null	null	309.013	NA	0.641417	1	map00525 Acarbose and validamycin biosynthesis; map01130 Biosynthesis of antibiotics
11.87_220.1455m/z	0.447577	-1.15979	1.15979	0.0244174	0.025974	0.26887	0.165228	1.14899	control:CFZ	HMDB0015299	C07402	C12H19N3O	M-H	36.7	0	-0.285187	83.8795	Procarbazine	Benzenoids	Benzene and substituted derivatives	Benzoic acids and derivatives	220.145	NA	11.8654	1	NULL
0.64_333.0566m/z	1.06587	0.0920352	-0.0920352	0.900526	0.588745	0.955323	1	0.512518	control:CFZ+atRA	HMDB0000788	null	C10H12N2O8	M+FA-H	40.2	12.4	-3.53192	92.8303	Orotidine	Nucleosides, nucleotides, and analogues	Pyrimidine nucleosides	null	333.057	NA	0.641417	1	NA
0.64_333.0566m/z	0.634799	-0.655629	0.655629	0.116304	0.132035	0.784214	0.96901	2.29673	control:BTZ	HMDB0000788	null	C10H12N2O8	M+FA-H	40.2	12.4	-3.53192	92.8303	Orotidine	Nucleosides, nucleotides, and analogues	Pyrimidine nucleosides	null	333.057	NA	0.641417	1	NA
0.64_333.0566m/z	1.06765	0.0944441	-0.0944441	0.517176	0.588745	0.933253	0.764289	0.197627	CFZ:CFZ+atRA	HMDB0000788	null	C10H12N2O8	M+FA-H	40.2	12.4	-3.53192	92.8303	Orotidine	Nucleosides, nucleotides, and analogues	Pyrimidine nucleosides	null	333.057	NA	0.641417	1	NA
0.64_333.0566m/z	0.635859	-0.65322	0.65322	0.0548266	0.0649351	0.909066	0.587921	1.04612	CFZ:BTZ	HMDB0000788	null	C10H12N2O8	M+FA-H	40.2	12.4	-3.53192	92.8303	Orotidine	Nucleosides, nucleotides, and analogues	Pyrimidine nucleosides	null	333.057	NA	0.641417	1	NA
11.46_353.3405m/z	0.448887	-1.15558	1.15558	0.0390977	0.00865801	0.26887	0.148122	0.898886	control:CFZ	HMDB0001160	null	C23H46O2	M-H	40.8	19	-5.56127	91.3028	Tricosanoic acid	Lipids and lipid-like molecules	Fatty Acyls	Fatty acids and conjugates	353.341	NA	11.4588	1	NA
0.64_341.0467n	0.880013	-0.184403	0.184403	0.464349	0.588745	0.756596	1	1.3362	control:CFZ+atRA	HMDB0039757	null	C18H12ClNO4	M-H, M+Cl	38.6	10.8	3.63851	86.6361	7-Chloro-6-demethylcepharadione B	Alkaloids and derivatives	Aporphines	4,5-dioxoaporphines	376.007	341.047	0.641417	1	NA
0.64_341.0467n	0.739737	-0.434916	0.434916	0.144325	0.24026	0.784214	0.96901	0.992177	control:BTZ	HMDB0039757	null	C18H12ClNO4	M-H, M+Cl	38.6	10.8	3.63851	86.6361	7-Chloro-6-demethylcepharadione B	Alkaloids and derivatives	Aporphines	4,5-dioxoaporphines	376.007	341.047	0.641417	1	NA
0.64_341.0467n	1.27841	0.35435	-0.35435	0.0978148	0.132035	0.662415	0.46343	0.609887	CFZ:CFZ+atRA	HMDB0039757	null	C18H12ClNO4	M-H, M+Cl	38.6	10.8	3.63851	86.6361	7-Chloro-6-demethylcepharadione B	Alkaloids and derivatives	Aporphines	4,5-dioxoaporphines	376.007	341.047	0.641417	1	NA
0.64_341.0467n	1.07463	0.103837	-0.103837	0.542487	0.588745	0.909066	0.80981	0.278804	CFZ:BTZ	HMDB0039757	null	C18H12ClNO4	M-H, M+Cl	38.6	10.8	3.63851	86.6361	7-Chloro-6-demethylcepharadione B	Alkaloids and derivatives	Aporphines	4,5-dioxoaporphines	376.007	341.047	0.641417	1	NA
11.46_353.3405m/z	0.448887	-1.15558	1.15558	0.0390977	0.00865801	0.26887	0.148122	0.898886	control:CFZ	HMDB0035638	null	C23H46O2	M-H	40.8	19	-5.56127	91.3028	6-Hydroxy-8-tricosanone	Lipids and lipid-like molecules	Fatty Acyls	Fatty alcohols	353.341	NA	11.4588	1	NA
0.64_341.9413m/z	0.925625	-0.1115	0.1115	0.380169	0.699134	0.756596	1	1.78441	control:CFZ+atRA	C02515	C02515	C9H10INO3	M+Cl	38.5	6.28	4.38753	91.2508	3-Iodo-L-tyrosine;	Organic acids and derivatives	Carboxylic acids and derivatives	Amino acids, peptides, and analogues	341.941	NA	0.641417	1	map00350 Tyrosine metabolism; map01100 Metabolic pathways; map04918 Thyroid hormone synthesis
0.64_341.9413m/z	0.796074	-0.329025	0.329025	0.259665	0.24026	0.784214	0.96901	1.63258	control:BTZ	C02515	C02515	C9H10INO3	M+Cl	38.5	6.28	4.38753	91.2508	3-Iodo-L-tyrosine;	Organic acids and derivatives	Carboxylic acids and derivatives	Amino acids, peptides, and analogues	341.941	NA	0.641417	1	map00350 Tyrosine metabolism; map01100 Metabolic pathways; map04918 Thyroid hormone synthesis
0.64_341.9413m/z	1.20925	0.274107	-0.274107	0.523295	0.484848	0.933253	0.710769	0.336874	CFZ:CFZ+atRA	C02515	C02515	C9H10INO3	M+Cl	38.5	6.28	4.38753	91.2508	3-Iodo-L-tyrosine;	Organic acids and derivatives	Carboxylic acids and derivatives	Amino acids, peptides, and analogues	341.941	NA	0.641417	1	map00350 Tyrosine metabolism; map01100 Metabolic pathways; map04918 Thyroid hormone synthesis
0.64_341.9413m/z	1.04	0.0565816	-0.0565816	0.977142	0.588745	0.994767	0.80981	0.412596	CFZ:BTZ	C02515	C02515	C9H10INO3	M+Cl	38.5	6.28	4.38753	91.2508	3-Iodo-L-tyrosine;	Organic acids and derivatives	Carboxylic acids and derivatives	Amino acids, peptides, and analogues	341.941	NA	0.641417	1	map00350 Tyrosine metabolism; map01100 Metabolic pathways; map04918 Thyroid hormone synthesis
11.46_353.3405m/z	0.448887	-1.15558	1.15558	0.0390977	0.00865801	0.26887	0.148122	0.898886	control:CFZ	HMDB0035642	null	C23H46O2	M-H	40.8	19	-5.56127	91.3028	8-Hydroxy-6-tricosanone	Lipids and lipid-like molecules	Fatty Acyls	Fatty alcohols	353.341	NA	11.4588	1	NA
0.64_354.0247m/z	1.20942	0.274314	-0.274314	0.392739	0.484848	0.756596	1	0.594692	control:CFZ+atRA	C11745	C11745	C13H13N3O5S2	M-H	38.1	6.04	6.64596	91.7821	Succinyl sulfathiazole;	null	null	null	354.025	NA	0.641417	1	NULL
0.64_354.0247m/z	1.12746	0.173077	-0.173077	0.631411	0.699134	0.822574	0.976243	0.503098	control:BTZ	C11745	C11745	C13H13N3O5S2	M-H	38.1	6.04	6.64596	91.7821	Succinyl sulfathiazole;	null	null	null	354.025	NA	0.641417	1	NULL
0.64_354.0247m/z	1.18057	0.239482	-0.239482	0.325353	0.309524	0.828344	0.593533	0.680361	CFZ:CFZ+atRA	C11745	C11745	C13H13N3O5S2	M-H	38.1	6.04	6.64596	91.7821	Succinyl sulfathiazole;	null	null	null	354.025	NA	0.641417	1	NULL
0.64_354.0247m/z	1.10057	0.138246	-0.138246	0.511895	0.588745	0.909066	0.80981	0.373523	CFZ:BTZ	C11745	C11745	C13H13N3O5S2	M-H	38.1	6.04	6.64596	91.7821	Succinyl sulfathiazole;	null	null	null	354.025	NA	0.641417	1	NULL
11.46_353.3405m/z	0.448887	-1.15558	1.15558	0.0390977	0.00865801	0.26887	0.148122	0.898886	control:CFZ	HMDB0035649	null	C23H46O2	M-H	40.8	19	-5.56127	91.3028	4-Hydroxy-6-tricosanone	Lipids and lipid-like molecules	Fatty Acyls	Fatty alcohols	353.341	NA	11.4588	1	NA
0.64_378.9797m/z	1.04512	0.0636726	-0.0636726	0.809466	0.818182	0.907055	1	1.06019	control:CFZ+atRA	HMDB0032723	null	C11H10O8S2	M+FA-H	40	7.29	-0.69931	93.4143	Menadiol disulfate	Benzenoids	Naphthalenes	null	378.98	NA	0.641417	1	NA
0.64_378.9797m/z	0.811822	-0.300764	0.300764	0.576184	0.588745	0.803607	0.976243	1.18649	control:BTZ	HMDB0032723	null	C11H10O8S2	M+FA-H	40	7.29	-0.69931	93.4143	Menadiol disulfate	Benzenoids	Naphthalenes	null	378.98	NA	0.641417	1	NA
0.64_378.9797m/z	1.69015	0.757149	-0.757149	0.0567248	0.0649351	0.662415	0.378333	0.87046	CFZ:CFZ+atRA	HMDB0032723	null	C11H10O8S2	M+FA-H	40	7.29	-0.69931	93.4143	Menadiol disulfate	Benzenoids	Naphthalenes	null	378.98	NA	0.641417	1	NA
0.64_378.9797m/z	1.31286	0.392713	-0.392713	0.291144	0.309524	0.909066	0.667876	0.720467	CFZ:BTZ	HMDB0032723	null	C11H10O8S2	M+FA-H	40	7.29	-0.69931	93.4143	Menadiol disulfate	Benzenoids	Naphthalenes	null	378.98	NA	0.641417	1	NA
11.46_353.3405m/z	0.448887	-1.15558	1.15558	0.0390977	0.00865801	0.26887	0.148122	0.898886	control:CFZ	HMDB0035650	null	C23H46O2	M-H	40.8	19	-5.56127	91.3028	6-Hydroxy-4-tricosanone	Lipids and lipid-like molecules	Fatty Acyls	Fatty alcohols	353.341	NA	11.4588	1	NA
0.64_388.9405m/z	0.879512	-0.185225	0.185225	0.301825	0.393939	0.756596	1	2.38992	control:CFZ+atRA	HMDB0014394	null	C9H11IN2O5	M+Cl	38.1	0.348	-0.557668	90.6562	Idoxuridine	Nucleosides, nucleotides, and analogues	Pyrimidine nucleosides	Pyrimidine 2'-deoxyribonucleosides	388.94	NA	0.641417	1	NA
0.64_388.9405m/z	0.679735	-0.556956	0.556956	0.285238	0.393939	0.784214	0.976243	1.58146	control:BTZ	HMDB0014394	null	C9H11IN2O5	M+Cl	38.1	0.348	-0.557668	90.6562	Idoxuridine	Nucleosides, nucleotides, and analogues	Pyrimidine nucleosides	Pyrimidine 2'-deoxyribonucleosides	388.94	NA	0.641417	1	NA
0.64_388.9405m/z	1.4018	0.487283	-0.487283	0.93764	0.393939	0.993892	0.647157	1.11455	CFZ:CFZ+atRA	HMDB0014394	null	C9H11IN2O5	M+Cl	38.1	0.348	-0.557668	90.6562	Idoxuridine	Nucleosides, nucleotides, and analogues	Pyrimidine nucleosides	Pyrimidine 2'-deoxyribonucleosides	388.94	NA	0.641417	1	NA
0.64_388.9405m/z	1.08339	0.115551	-0.115551	0.963222	0.818182	0.989027	0.931932	1.34299	CFZ:BTZ	HMDB0014394	null	C9H11IN2O5	M+Cl	38.1	0.348	-0.557668	90.6562	Idoxuridine	Nucleosides, nucleotides, and analogues	Pyrimidine nucleosides	Pyrimidine 2'-deoxyribonucleosides	388.94	NA	0.641417	1	NA
3.51_176.9779m/z	0.449801	-1.15264	1.15264	0.0838739	0.179654	0.269729	0.335024	0.851787	control:CFZ	C20341	C20341	C4H4Na2O5	M-H	38.7	0	-1.56293	95.2192	Disodium malate; Disodium DL-malate;	null	null	null	176.978	NA	3.50643	1	NULL
0.64_398.0255m/z	0.747661	-0.419544	0.419544	0.369609	0.484848	0.756596	1	0.877838	control:CFZ+atRA	C06193	C06193	C10H14N5O8P	M+Cl	31.6	2.86	-5.21691	61.1442	Guanosine 3'-phosphate; 3'-GMP; 3'-Guanylic acid; Guo-3'-P; Gp;	null	null	null	398.026	NA	0.641417	1	map00230 Purine metabolism
0.64_398.0255m/z	0.578979	-0.788417	0.788417	0.257095	0.309524	0.784214	0.96901	1.20249	control:BTZ	C06193	C06193	C10H14N5O8P	M+Cl	31.6	2.86	-5.21691	61.1442	Guanosine 3'-phosphate; 3'-GMP; 3'-Guanylic acid; Guo-3'-P; Gp;	null	null	null	398.026	NA	0.641417	1	map00230 Purine metabolism
0.64_398.0255m/z	1.7204	0.78274	-0.78274	0.128992	0.0930736	0.667908	0.427414	0.94487	CFZ:CFZ+atRA	C06193	C06193	C10H14N5O8P	M+Cl	31.6	2.86	-5.21691	61.1442	Guanosine 3'-phosphate; 3'-GMP; 3'-Guanylic acid; Guo-3'-P; Gp;	null	null	null	398.026	NA	0.641417	1	map00230 Purine metabolism
0.64_398.0255m/z	1.33225	0.413867	-0.413867	0.34933	0.484848	0.909066	0.753762	0.691851	CFZ:BTZ	C06193	C06193	C10H14N5O8P	M+Cl	31.6	2.86	-5.21691	61.1442	Guanosine 3'-phosphate; 3'-GMP; 3'-Guanylic acid; Guo-3'-P; Gp;	null	null	null	398.026	NA	0.641417	1	map00230 Purine metabolism
10.80_583.2756m/z	0.450949	-1.14897	1.14897	0.0409384	0.0930736	0.26887	0.244337	1.10885	control:CFZ	HMDB0015224	C01443	C29H44O12	M-H	35.9	0	-0.740484	80.2061	Ouabain	Lipids and lipid-like molecules	Steroids and steroid derivatives	Steroid lactones	583.276	NA	10.8003	1	map04976 Bile secretion
0.64_401.0225m/z	1.06069	0.0850097	-0.0850097	0.898024	0.937229	0.954637	1	0.364186	control:CFZ+atRA	HMDB0131420	C08716	C17H15ClO7	M+Cl	32	0	6.67332	67.5278	3,5,7-trihydroxy-2-(4-hydroxy-3,5-dimethoxyphenyl)-1λ⁴-chromen-1-ylium	Phenylpropanoids and polyketides	Flavonoids	O-methylated flavonoids	401.022	NA	0.641417	1	NULL
0.64_401.0225m/z	0.968314	-0.0464524	0.0464524	0.634417	0.818182	0.822574	0.976243	0.268527	control:BTZ	HMDB0131420	C08716	C17H15ClO7	M+Cl	32	0	6.67332	67.5278	3,5,7-trihydroxy-2-(4-hydroxy-3,5-dimethoxyphenyl)-1λ⁴-chromen-1-ylium	Phenylpropanoids and polyketides	Flavonoids	O-methylated flavonoids	401.022	NA	0.641417	1	NULL
0.64_401.0225m/z	1.46655	0.552426	-0.552426	0.0201495	0.0411255	0.662415	0.33521	0.958865	CFZ:CFZ+atRA	HMDB0131420	C08716	C17H15ClO7	M+Cl	32	0	6.67332	67.5278	3,5,7-trihydroxy-2-(4-hydroxy-3,5-dimethoxyphenyl)-1λ⁴-chromen-1-ylium	Phenylpropanoids and polyketides	Flavonoids	O-methylated flavonoids	401.022	NA	0.641417	1	NULL
0.64_401.0225m/z	1.33882	0.420964	-0.420964	0.0410497	0.0649351	0.909066	0.587921	0.694689	CFZ:BTZ	HMDB0131420	C08716	C17H15ClO7	M+Cl	32	0	6.67332	67.5278	3,5,7-trihydroxy-2-(4-hydroxy-3,5-dimethoxyphenyl)-1λ⁴-chromen-1-ylium	Phenylpropanoids and polyketides	Flavonoids	O-methylated flavonoids	401.022	NA	0.641417	1	NULL
10.07_461.1558m/z	0.452914	-1.14269	1.14269	0.226598	0.309524	0.352975	0.453959	0.896727	control:CFZ	C15970	C15970	C21H30O9	M+Cl	35.3	0	-6.1421	83.4446	Abscisic acid glucose ester; Abscisic acid-beta-D-glucopyranosyl ester; beta-D-Glucopyranosyl abscisate;	null	null	null	461.156	NA	10.0748	1	map00906 Carotenoid biosynthesis; map01100 Metabolic pathways; map01110 Biosynthesis of secondary metabolites
0.64_415.9768m/z	0.929381	-0.105659	0.105659	0.598057	0.588745	0.787228	1	0.920948	control:CFZ+atRA	HMDB0060779	null	C14H11N3O6S2	M+Cl	35.2	0	-3.9156	80.54	5'-Carboxy meloxicam	Organoheterocyclic compounds	Benzothiazines	null	415.977	NA	0.641417	1	NA
0.64_415.9768m/z	0.716149	-0.481668	0.481668	0.559893	0.588745	0.797912	0.976243	1.36781	control:BTZ	HMDB0060779	null	C14H11N3O6S2	M+Cl	35.2	0	-3.9156	80.54	5'-Carboxy meloxicam	Organoheterocyclic compounds	Benzothiazines	null	415.977	NA	0.641417	1	NA
0.64_415.9768m/z	1.51865	0.602786	-0.602786	0.410862	0.309524	0.885647	0.593533	0.864887	CFZ:CFZ+atRA	HMDB0060779	null	C14H11N3O6S2	M+Cl	35.2	0	-3.9156	80.54	5'-Carboxy meloxicam	Organoheterocyclic compounds	Benzothiazines	null	415.977	NA	0.641417	1	NA
0.64_415.9768m/z	1.17022	0.226777	-0.226777	0.636491	0.699134	0.935901	0.873096	0.724371	CFZ:BTZ	HMDB0060779	null	C14H11N3O6S2	M+Cl	35.2	0	-3.9156	80.54	5'-Carboxy meloxicam	Organoheterocyclic compounds	Benzothiazines	null	415.977	NA	0.641417	1	NA
10.07_461.1558m/z	0.452914	-1.14269	1.14269	0.226598	0.309524	0.352975	0.453959	0.896727	control:CFZ	HMDB0035867	null	C21H30O9	M+Cl	35.3	0	-6.1421	83.4446	11,13-Dihydrotaraxinic acid glucosyl ester	Lipids and lipid-like molecules	Saccharolipids	null	461.156	NA	10.0748	1	NA
1.22_476.0119m/z	0.454606	-1.13731	1.13731	0.0313786	0.0411255	0.26887	0.187239	1.0585	control:CFZ	C17945	C17945	C10H15N3O12P2	M+FA-H	40.9	15	1.49656	91.188	Phosphonoformyl-CMP; CMP-5'-phosphonoformate;	null	null	null	476.012	NA	1.21837	1	map00440 Phosphonate and phosphinate metabolism; map01130 Biosynthesis of antibiotics
10.31_743.4656m/z	0.457987	-1.12662	1.12662	0.104545	0.0930736	0.269974	0.244337	0.816329	control:CFZ	HMDB0116648	null	C37H73O10P	M+Cl	37.1	7.59	2.96968	81.4859	PG(a-13:0/i-18:0)	Lipids and lipid-like molecules	Glycerophospholipids	Glycerophosphoglycerols	743.466	NA	10.3135	1	NA
10.31_743.4656m/z	0.457987	-1.12662	1.12662	0.104545	0.0930736	0.269974	0.244337	0.816329	control:CFZ	HMDB0116684	null	C37H73O10P	M+Cl	37.1	7.59	2.96968	81.4859	PG(i-13:0/i-18:0)	Lipids and lipid-like molecules	Glycerophospholipids	Glycerophosphoglycerols	743.466	NA	10.3135	1	NA
0.64_421.0361m/z	1.2657	0.339937	-0.339937	0.379421	0.393939	0.756596	1	0.996901	control:CFZ+atRA	HMDB0127773	null	C16H18O9S	M+Cl	35.8	0	-1.05596	80.424	{4-[2-hydroxy-3-(2,4,6-trihydroxyphenyl)propyl]-2-methoxyphenyl}oxidanesulfonic acid	Phenylpropanoids and polyketides	Linear 1,3-diarylpropanoids	Cinnamylphenols	421.036	NA	0.641417	1	NA
0.64_421.0361m/z	1.2657	0.339937	-0.339937	0.379421	0.393939	0.756596	1	0.996901	control:CFZ+atRA	HMDB0127774	null	C16H18O9S	M+Cl	35.8	0	-1.05596	80.424	{[1-(4-hydroxy-3-methoxyphenyl)-3-(2,4,6-trihydroxyphenyl)propan-2-yl]oxy}sulfonic acid	Phenylpropanoids and polyketides	Linear 1,3-diarylpropanoids	Cinnamylphenols	421.036	NA	0.641417	1	NA
0.64_421.0361m/z	1.2657	0.339937	-0.339937	0.379421	0.393939	0.756596	1	0.996901	control:CFZ+atRA	HMDB0127835	null	C16H18O9S	M+Cl	35.8	0	-1.05596	80.424	{5-[2-hydroxy-3-(2,4,6-trihydroxyphenyl)propyl]-2-methoxyphenyl}oxidanesulfonic acid	Phenylpropanoids and polyketides	Linear 1,3-diarylpropanoids	Cinnamylphenols	421.036	NA	0.641417	1	NA
0.64_421.0361m/z	1.2657	0.339937	-0.339937	0.379421	0.393939	0.756596	1	0.996901	control:CFZ+atRA	HMDB0127836	null	C16H18O9S	M+Cl	35.8	0	-1.05596	80.424	{[1-(3-hydroxy-4-methoxyphenyl)-3-(2,4,6-trihydroxyphenyl)propan-2-yl]oxy}sulfonic acid	Phenylpropanoids and polyketides	Linear 1,3-diarylpropanoids	Cinnamylphenols	421.036	NA	0.641417	1	NA
0.64_421.0361m/z	1.01281	0.0183576	-0.0183576	0.759363	0.699134	0.882279	0.976243	0.206192	control:BTZ	HMDB0127773	null	C16H18O9S	M+Cl	35.8	0	-1.05596	80.424	{4-[2-hydroxy-3-(2,4,6-trihydroxyphenyl)propyl]-2-methoxyphenyl}oxidanesulfonic acid	Phenylpropanoids and polyketides	Linear 1,3-diarylpropanoids	Cinnamylphenols	421.036	NA	0.641417	1	NA
0.64_421.0361m/z	1.01281	0.0183576	-0.0183576	0.759363	0.699134	0.882279	0.976243	0.206192	control:BTZ	HMDB0127774	null	C16H18O9S	M+Cl	35.8	0	-1.05596	80.424	{[1-(4-hydroxy-3-methoxyphenyl)-3-(2,4,6-trihydroxyphenyl)propan-2-yl]oxy}sulfonic acid	Phenylpropanoids and polyketides	Linear 1,3-diarylpropanoids	Cinnamylphenols	421.036	NA	0.641417	1	NA
0.64_421.0361m/z	1.01281	0.0183576	-0.0183576	0.759363	0.699134	0.882279	0.976243	0.206192	control:BTZ	HMDB0127835	null	C16H18O9S	M+Cl	35.8	0	-1.05596	80.424	{5-[2-hydroxy-3-(2,4,6-trihydroxyphenyl)propyl]-2-methoxyphenyl}oxidanesulfonic acid	Phenylpropanoids and polyketides	Linear 1,3-diarylpropanoids	Cinnamylphenols	421.036	NA	0.641417	1	NA
0.64_421.0361m/z	1.01281	0.0183576	-0.0183576	0.759363	0.699134	0.882279	0.976243	0.206192	control:BTZ	HMDB0127836	null	C16H18O9S	M+Cl	35.8	0	-1.05596	80.424	{[1-(3-hydroxy-4-methoxyphenyl)-3-(2,4,6-trihydroxyphenyl)propan-2-yl]oxy}sulfonic acid	Phenylpropanoids and polyketides	Linear 1,3-diarylpropanoids	Cinnamylphenols	421.036	NA	0.641417	1	NA
0.64_421.0361m/z	1.20284	0.266446	-0.266446	0.354132	0.699134	0.849214	0.829848	1.12952	CFZ:CFZ+atRA	HMDB0127773	null	C16H18O9S	M+Cl	35.8	0	-1.05596	80.424	{4-[2-hydroxy-3-(2,4,6-trihydroxyphenyl)propyl]-2-methoxyphenyl}oxidanesulfonic acid	Phenylpropanoids and polyketides	Linear 1,3-diarylpropanoids	Cinnamylphenols	421.036	NA	0.641417	1	NA
0.64_421.0361m/z	1.20284	0.266446	-0.266446	0.354132	0.699134	0.849214	0.829848	1.12952	CFZ:CFZ+atRA	HMDB0127774	null	C16H18O9S	M+Cl	35.8	0	-1.05596	80.424	{[1-(4-hydroxy-3-methoxyphenyl)-3-(2,4,6-trihydroxyphenyl)propan-2-yl]oxy}sulfonic acid	Phenylpropanoids and polyketides	Linear 1,3-diarylpropanoids	Cinnamylphenols	421.036	NA	0.641417	1	NA
0.64_421.0361m/z	1.20284	0.266446	-0.266446	0.354132	0.699134	0.849214	0.829848	1.12952	CFZ:CFZ+atRA	HMDB0127835	null	C16H18O9S	M+Cl	35.8	0	-1.05596	80.424	{5-[2-hydroxy-3-(2,4,6-trihydroxyphenyl)propyl]-2-methoxyphenyl}oxidanesulfonic acid	Phenylpropanoids and polyketides	Linear 1,3-diarylpropanoids	Cinnamylphenols	421.036	NA	0.641417	1	NA
0.64_421.0361m/z	1.20284	0.266446	-0.266446	0.354132	0.699134	0.849214	0.829848	1.12952	CFZ:CFZ+atRA	HMDB0127836	null	C16H18O9S	M+Cl	35.8	0	-1.05596	80.424	{[1-(3-hydroxy-4-methoxyphenyl)-3-(2,4,6-trihydroxyphenyl)propan-2-yl]oxy}sulfonic acid	Phenylpropanoids and polyketides	Linear 1,3-diarylpropanoids	Cinnamylphenols	421.036	NA	0.641417	1	NA
0.64_421.0361m/z	0.962506	-0.0551332	0.0551332	0.688802	1	0.945063	1	0.444911	CFZ:BTZ	HMDB0127773	null	C16H18O9S	M+Cl	35.8	0	-1.05596	80.424	{4-[2-hydroxy-3-(2,4,6-trihydroxyphenyl)propyl]-2-methoxyphenyl}oxidanesulfonic acid	Phenylpropanoids and polyketides	Linear 1,3-diarylpropanoids	Cinnamylphenols	421.036	NA	0.641417	1	NA
0.64_421.0361m/z	0.962506	-0.0551332	0.0551332	0.688802	1	0.945063	1	0.444911	CFZ:BTZ	HMDB0127774	null	C16H18O9S	M+Cl	35.8	0	-1.05596	80.424	{[1-(4-hydroxy-3-methoxyphenyl)-3-(2,4,6-trihydroxyphenyl)propan-2-yl]oxy}sulfonic acid	Phenylpropanoids and polyketides	Linear 1,3-diarylpropanoids	Cinnamylphenols	421.036	NA	0.641417	1	NA
0.64_421.0361m/z	0.962506	-0.0551332	0.0551332	0.688802	1	0.945063	1	0.444911	CFZ:BTZ	HMDB0127835	null	C16H18O9S	M+Cl	35.8	0	-1.05596	80.424	{5-[2-hydroxy-3-(2,4,6-trihydroxyphenyl)propyl]-2-methoxyphenyl}oxidanesulfonic acid	Phenylpropanoids and polyketides	Linear 1,3-diarylpropanoids	Cinnamylphenols	421.036	NA	0.641417	1	NA
0.64_421.0361m/z	0.962506	-0.0551332	0.0551332	0.688802	1	0.945063	1	0.444911	CFZ:BTZ	HMDB0127836	null	C16H18O9S	M+Cl	35.8	0	-1.05596	80.424	{[1-(3-hydroxy-4-methoxyphenyl)-3-(2,4,6-trihydroxyphenyl)propan-2-yl]oxy}sulfonic acid	Phenylpropanoids and polyketides	Linear 1,3-diarylpropanoids	Cinnamylphenols	421.036	NA	0.641417	1	NA
0.61_876.0846m/z	0.458377	-1.12539	1.12539	0.0764877	0.0930736	0.26887	0.244337	0.968645	control:CFZ	C07347	C07347	C26H38N7O17P3S2	M-H	31.8	3.12	-6.84928	63.4691	Thiophene-2-carbonyl-CoA;	null	null	null	876.085	NA	0.6128	1	NULL
11.37_1019.4985m/z	0.460216	-1.11962	1.11962	0.0382938	0.0411255	0.26887	0.187239	0.961406	control:CFZ	HMDB0029892	null	C48H78O20	M+FA-H	27.8	0.959	-8.53382	47.6483	Asiaticoside B	Lipids and lipid-like molecules	Prenol lipids	Terpene glycosides	1019.5	NA	11.3665	1	NA
11.37_1019.4985m/z	0.460216	-1.11962	1.11962	0.0382938	0.0411255	0.26887	0.187239	0.961406	control:CFZ	HMDB0040122	null	C48H78O20	M+FA-H	27.8	0.959	-8.53382	47.6483	Madecassoside	Lipids and lipid-like molecules	Prenol lipids	Terpene glycosides	1019.5	NA	11.3665	1	NA
0.87_174.9821m/z	0.460773	-1.11787	1.11787	0.0840239	0.0930736	0.269729	0.244337	0.968085	control:CFZ	C08171	C08171	C7H5NaO2S	M-H	35.7	0	-8.2594	87.6096	Sodium thiosalicylate; 2-Mercapto-benzoic acid, monosodium salt;	null	null	null	174.982	NA	0.869033	1	NULL
0.64_428.0529m/z	0.808961	-0.305857	0.305857	0.526177	0.937229	0.764353	1	0.914973	control:CFZ+atRA	C14864	C14864	C12H18ClN3O7S	M+FA-H	33.3	7.62	-1.89493	61.3765	S-(2-Chloroacetyl)glutathione;	Organic acids and derivatives	Carboxylic acids and derivatives	Amino acids, peptides, and analogues	428.053	NA	0.641417	1	map00980 Metabolism of xenobiotics by cytochrome P450
0.64_428.0529m/z	0.808961	-0.305857	0.305857	0.526177	0.937229	0.764353	1	0.914973	control:CFZ+atRA	C14865	C14865	C12H18ClN3O7S	M+FA-H	33.3	7.62	-1.89493	61.3765	2-(S-Glutathionyl)acetyl chloride;	Organic acids and derivatives	Carboxylic acids and derivatives	Amino acids, peptides, and analogues	428.053	NA	0.641417	1	map00980 Metabolism of xenobiotics by cytochrome P450
0.64_428.0529m/z	0.808961	-0.305857	0.305857	0.526177	0.937229	0.764353	1	0.914973	control:CFZ+atRA	HMDB0060342	C14865	C12H18ClN3O7S	M+FA-H	33.3	7.62	-1.89493	61.3765	2-(S-Glutathionyl)acetyl chloride	Organic acids and derivatives	Carboxylic acids and derivatives	Amino acids, peptides, and analogues	428.053	NA	0.641417	1	map00980 Metabolism of xenobiotics by cytochrome P450
0.64_428.0529m/z	0.808961	-0.305857	0.305857	0.526177	0.937229	0.764353	1	0.914973	control:CFZ+atRA	HMDB0060505	C14864	C12H18ClN3O7S	M+FA-H	33.3	7.62	-1.89493	61.3765	S-(2-Chloroacetyl)glutathione	Organic acids and derivatives	Carboxylic acids and derivatives	Amino acids, peptides, and analogues	428.053	NA	0.641417	1	map00980 Metabolism of xenobiotics by cytochrome P450
0.64_428.0529m/z	0.813562	-0.297675	0.297675	0.378104	0.588745	0.784214	0.976243	1.00557	control:BTZ	C14864	C14864	C12H18ClN3O7S	M+FA-H	33.3	7.62	-1.89493	61.3765	S-(2-Chloroacetyl)glutathione;	Organic acids and derivatives	Carboxylic acids and derivatives	Amino acids, peptides, and analogues	428.053	NA	0.641417	1	map00980 Metabolism of xenobiotics by cytochrome P450
0.64_428.0529m/z	0.813562	-0.297675	0.297675	0.378104	0.588745	0.784214	0.976243	1.00557	control:BTZ	C14865	C14865	C12H18ClN3O7S	M+FA-H	33.3	7.62	-1.89493	61.3765	2-(S-Glutathionyl)acetyl chloride;	Organic acids and derivatives	Carboxylic acids and derivatives	Amino acids, peptides, and analogues	428.053	NA	0.641417	1	map00980 Metabolism of xenobiotics by cytochrome P450
0.64_428.0529m/z	0.813562	-0.297675	0.297675	0.378104	0.588745	0.784214	0.976243	1.00557	control:BTZ	HMDB0060342	C14865	C12H18ClN3O7S	M+FA-H	33.3	7.62	-1.89493	61.3765	2-(S-Glutathionyl)acetyl chloride	Organic acids and derivatives	Carboxylic acids and derivatives	Amino acids, peptides, and analogues	428.053	NA	0.641417	1	map00980 Metabolism of xenobiotics by cytochrome P450
0.64_428.0529m/z	0.813562	-0.297675	0.297675	0.378104	0.588745	0.784214	0.976243	1.00557	control:BTZ	HMDB0060505	C14864	C12H18ClN3O7S	M+FA-H	33.3	7.62	-1.89493	61.3765	S-(2-Chloroacetyl)glutathione	Organic acids and derivatives	Carboxylic acids and derivatives	Amino acids, peptides, and analogues	428.053	NA	0.641417	1	map00980 Metabolism of xenobiotics by cytochrome P450
0.64_428.0529m/z	1.34732	0.430091	-0.430091	0.266878	0.309524	0.797935	0.593533	0.717733	CFZ:CFZ+atRA	C14864	C14864	C12H18ClN3O7S	M+FA-H	33.3	7.62	-1.89493	61.3765	S-(2-Chloroacetyl)glutathione;	Organic acids and derivatives	Carboxylic acids and derivatives	Amino acids, peptides, and analogues	428.053	NA	0.641417	1	map00980 Metabolism of xenobiotics by cytochrome P450
0.64_428.0529m/z	1.34732	0.430091	-0.430091	0.266878	0.309524	0.797935	0.593533	0.717733	CFZ:CFZ+atRA	C14865	C14865	C12H18ClN3O7S	M+FA-H	33.3	7.62	-1.89493	61.3765	2-(S-Glutathionyl)acetyl chloride;	Organic acids and derivatives	Carboxylic acids and derivatives	Amino acids, peptides, and analogues	428.053	NA	0.641417	1	map00980 Metabolism of xenobiotics by cytochrome P450
0.64_428.0529m/z	1.34732	0.430091	-0.430091	0.266878	0.309524	0.797935	0.593533	0.717733	CFZ:CFZ+atRA	HMDB0060342	C14865	C12H18ClN3O7S	M+FA-H	33.3	7.62	-1.89493	61.3765	2-(S-Glutathionyl)acetyl chloride	Organic acids and derivatives	Carboxylic acids and derivatives	Amino acids, peptides, and analogues	428.053	NA	0.641417	1	map00980 Metabolism of xenobiotics by cytochrome P450
0.64_428.0529m/z	1.34732	0.430091	-0.430091	0.266878	0.309524	0.797935	0.593533	0.717733	CFZ:CFZ+atRA	HMDB0060505	C14864	C12H18ClN3O7S	M+FA-H	33.3	7.62	-1.89493	61.3765	S-(2-Chloroacetyl)glutathione	Organic acids and derivatives	Carboxylic acids and derivatives	Amino acids, peptides, and analogues	428.053	NA	0.641417	1	map00980 Metabolism of xenobiotics by cytochrome P450
0.64_428.0529m/z	1.35498	0.438273	-0.438273	0.308081	0.393939	0.909066	0.71213	0.523052	CFZ:BTZ	C14864	C14864	C12H18ClN3O7S	M+FA-H	33.3	7.62	-1.89493	61.3765	S-(2-Chloroacetyl)glutathione;	Organic acids and derivatives	Carboxylic acids and derivatives	Amino acids, peptides, and analogues	428.053	NA	0.641417	1	map00980 Metabolism of xenobiotics by cytochrome P450
0.64_428.0529m/z	1.35498	0.438273	-0.438273	0.308081	0.393939	0.909066	0.71213	0.523052	CFZ:BTZ	C14865	C14865	C12H18ClN3O7S	M+FA-H	33.3	7.62	-1.89493	61.3765	2-(S-Glutathionyl)acetyl chloride;	Organic acids and derivatives	Carboxylic acids and derivatives	Amino acids, peptides, and analogues	428.053	NA	0.641417	1	map00980 Metabolism of xenobiotics by cytochrome P450
0.64_428.0529m/z	1.35498	0.438273	-0.438273	0.308081	0.393939	0.909066	0.71213	0.523052	CFZ:BTZ	HMDB0060342	C14865	C12H18ClN3O7S	M+FA-H	33.3	7.62	-1.89493	61.3765	2-(S-Glutathionyl)acetyl chloride	Organic acids and derivatives	Carboxylic acids and derivatives	Amino acids, peptides, and analogues	428.053	NA	0.641417	1	map00980 Metabolism of xenobiotics by cytochrome P450
0.64_428.0529m/z	1.35498	0.438273	-0.438273	0.308081	0.393939	0.909066	0.71213	0.523052	CFZ:BTZ	HMDB0060505	C14864	C12H18ClN3O7S	M+FA-H	33.3	7.62	-1.89493	61.3765	S-(2-Chloroacetyl)glutathione	Organic acids and derivatives	Carboxylic acids and derivatives	Amino acids, peptides, and analogues	428.053	NA	0.641417	1	map00980 Metabolism of xenobiotics by cytochrome P450
11.72_311.2110m/z	0.46185	-1.1145	1.1145	0.0573845	0.0930736	0.26887	0.244337	0.811055	control:CFZ	C09191	C09191	C20H28N2O	M-H	37.2	0	-5.90731	92.7451	Fruticosonine;	null	null	null	311.211	NA	11.7161	1	NULL
0.64_453.0150m/z	0.933568	-0.0991729	0.0991729	0.78627	0.937229	0.894054	1	1.5065	control:CFZ+atRA	HMDB0131198	null	C17H12O10S	M+FA-H	33.9	2.66	4.04951	71.3658	{11-methoxy-16,18-dioxo-6,8,19-trioxapentacyclo[10.7.0.0²,⁹.0³,⁷.0¹³,¹⁷]nonadeca-1(12),2(9),4,10,13(17)-pentaen-14-yl}oxidanesulfonic acid	Phenylpropanoids and polyketides	Coumarins and derivatives	Furanocoumarins	453.015	NA	0.641417	1	NA
0.64_453.0150m/z	0.805805	-0.311497	0.311497	0.63372	0.588745	0.822574	0.976243	0.748867	control:BTZ	HMDB0131198	null	C17H12O10S	M+FA-H	33.9	2.66	4.04951	71.3658	{11-methoxy-16,18-dioxo-6,8,19-trioxapentacyclo[10.7.0.0²,⁹.0³,⁷.0¹³,¹⁷]nonadeca-1(12),2(9),4,10,13(17)-pentaen-14-yl}oxidanesulfonic acid	Phenylpropanoids and polyketides	Coumarins and derivatives	Furanocoumarins	453.015	NA	0.641417	1	NA
0.64_453.0150m/z	1.70291	0.768	-0.768	0.176271	0.179654	0.716249	0.506239	1.20723	CFZ:CFZ+atRA	HMDB0131198	null	C17H12O10S	M+FA-H	33.9	2.66	4.04951	71.3658	{11-methoxy-16,18-dioxo-6,8,19-trioxapentacyclo[10.7.0.0²,⁹.0³,⁷.0¹³,¹⁷]nonadeca-1(12),2(9),4,10,13(17)-pentaen-14-yl}oxidanesulfonic acid	Phenylpropanoids and polyketides	Coumarins and derivatives	Furanocoumarins	453.015	NA	0.641417	1	NA
0.64_453.0150m/z	1.46986	0.555675	-0.555675	0.195583	0.309524	0.909066	0.667876	0.6794	CFZ:BTZ	HMDB0131198	null	C17H12O10S	M+FA-H	33.9	2.66	4.04951	71.3658	{11-methoxy-16,18-dioxo-6,8,19-trioxapentacyclo[10.7.0.0²,⁹.0³,⁷.0¹³,¹⁷]nonadeca-1(12),2(9),4,10,13(17)-pentaen-14-yl}oxidanesulfonic acid	Phenylpropanoids and polyketides	Coumarins and derivatives	Furanocoumarins	453.015	NA	0.641417	1	NA
3.52_256.9537m/z	0.461995	-1.11405	1.11405	0.0952382	0.132035	0.269729	0.283937	0.860919	control:CFZ	C06675	C06675	C6H6O7S	M+Cl	37.2	0	4.15411	91.0178	3-Sulfomuconate;	null	null	null	256.954	NA	3.52072	1	map00627 Aminobenzoate degradation; map01120 Microbial metabolism in diverse environments
0.64_479.0848m/z	0.919786	-0.120631	0.120631	0.862085	0.0649351	0.936701	1	1.47773	control:CFZ+atRA	C20656	C20656	C15H21N6O8P	M+Cl	43.4	24.4	-1.06098	94.0314	(L-Prolyl)adenylate;	null	null	null	479.085	NA	0.641417	1	NULL
0.64_479.0848m/z	0.754498	-0.406411	0.406411	0.00355345	0.0021645	0.784214	0.627115	0.996041	control:BTZ	C20656	C20656	C15H21N6O8P	M+Cl	43.4	24.4	-1.06098	94.0314	(L-Prolyl)adenylate;	null	null	null	479.085	NA	0.641417	1	NULL
0.64_479.0848m/z	1.31116	0.390849	-0.390849	0.265266	0.393939	0.797935	0.647157	0.895213	CFZ:CFZ+atRA	C20656	C20656	C15H21N6O8P	M+Cl	43.4	24.4	-1.06098	94.0314	(L-Prolyl)adenylate;	null	null	null	479.085	NA	0.641417	1	NULL
0.64_479.0848m/z	1.07555	0.105068	-0.105068	0.719558	1	0.948815	1	0.438517	CFZ:BTZ	C20656	C20656	C15H21N6O8P	M+Cl	43.4	24.4	-1.06098	94.0314	(L-Prolyl)adenylate;	null	null	null	479.085	NA	0.641417	1	NULL
11.17_515.1294m/z	0.462055	-1.11386	1.11386	0.0425964	0.00865801	0.26887	0.148122	0.795565	control:CFZ	C19480	C19480	C19H18N8O7	M+FA-H	37.2	5.95	2.9388	83.4918	N-Nitrosofolic acid;	null	null	null	515.129	NA	11.1733	1	NULL
0.64_489.0393m/z	1.37087	0.455091	-0.455091	0.329449	0.588745	0.756596	1	0.529389	control:CFZ+atRA	HMDB0000797	C04823	C13H19N4O12P	M+Cl	34.9	0.632	-8.43482	83.2943	SAICAR	Nucleosides, nucleotides, and analogues	Imidazole ribonucleosides and ribonucleotides	1-ribosyl-imidazolecarboxamides	489.039	NA	0.641417	1	map00230 Purine metabolism; map01100 Metabolic pathways; map01110 Biosynthesis of secondary metabolites; map01130 Biosynthesis of antibiotics
0.64_489.0393m/z	1.30396	0.382899	-0.382899	0.47826	0.699134	0.784214	0.976243	1.0041	control:BTZ	HMDB0000797	C04823	C13H19N4O12P	M+Cl	34.9	0.632	-8.43482	83.2943	SAICAR	Nucleosides, nucleotides, and analogues	Imidazole ribonucleosides and ribonucleotides	1-ribosyl-imidazolecarboxamides	489.039	NA	0.641417	1	map00230 Purine metabolism; map01100 Metabolic pathways; map01110 Biosynthesis of secondary metabolites; map01130 Biosynthesis of antibiotics
0.64_489.0393m/z	1.57577	0.656059	-0.656059	0.138099	0.179654	0.669706	0.506239	1.18952	CFZ:CFZ+atRA	HMDB0000797	C04823	C13H19N4O12P	M+Cl	34.9	0.632	-8.43482	83.2943	SAICAR	Nucleosides, nucleotides, and analogues	Imidazole ribonucleosides and ribonucleotides	1-ribosyl-imidazolecarboxamides	489.039	NA	0.641417	1	map00230 Purine metabolism; map01100 Metabolic pathways; map01110 Biosynthesis of secondary metabolites; map01130 Biosynthesis of antibiotics
0.64_489.0393m/z	1.49886	0.583867	-0.583867	0.078106	0.132035	0.909066	0.608084	0.778016	CFZ:BTZ	HMDB0000797	C04823	C13H19N4O12P	M+Cl	34.9	0.632	-8.43482	83.2943	SAICAR	Nucleosides, nucleotides, and analogues	Imidazole ribonucleosides and ribonucleotides	1-ribosyl-imidazolecarboxamides	489.039	NA	0.641417	1	map00230 Purine metabolism; map01100 Metabolic pathways; map01110 Biosynthesis of secondary metabolites; map01130 Biosynthesis of antibiotics
11.26_442.1642m/z	0.462489	-1.11251	1.11251	0.0489235	0.00865801	0.26887	0.148122	0.849103	control:CFZ	HMDB0015560	null	C23H29N3O2S2	M-H	36.8	0	3.02332	87.6142	Thiothixene	Organoheterocyclic compounds	Benzothiopyrans	1-benzothiopyrans	442.164	NA	11.2642	1	NA
12.45_573.1726m/z	0.463306	-1.10996	1.10996	0.0367024	0.0649351	0.26887	0.217382	0.859279	control:CFZ	HMDB0036783	null	C26H34O12	M+Cl	40.5	27.2	-3.40076	79.1664	Diosbulbinoside F	Lipids and lipid-like molecules	Prenol lipids	Terpene glycosides	573.173	NA	12.4549	1	NA
0.64_503.9932m/z	0.903359	-0.146628	0.146628	0.447613	0.937229	0.756596	1	1.12071	control:CFZ+atRA	C06950	C06950	C19H17Cl2N3O5S	M+Cl	31.8	0	-6.02893	65.813	Dicloxacillin;	Organic acids and derivatives	Carboxylic acids and derivatives	Amino acids, peptides, and analogues	503.993	NA	0.641417	1	NULL
0.64_503.9932m/z	0.903359	-0.146628	0.146628	0.447613	0.937229	0.756596	1	1.12071	control:CFZ+atRA	HMDB0014628	C06950	C19H17Cl2N3O5S	M+Cl	31.8	0	-6.02893	65.813	Dicloxacillin	Organic acids and derivatives	Carboxylic acids and derivatives	Amino acids, peptides, and analogues	503.993	NA	0.641417	1	NULL
0.64_503.9932m/z	0.747183	-0.420466	0.420466	0.282516	0.309524	0.784214	0.96901	0.936702	control:BTZ	C06950	C06950	C19H17Cl2N3O5S	M+Cl	31.8	0	-6.02893	65.813	Dicloxacillin;	Organic acids and derivatives	Carboxylic acids and derivatives	Amino acids, peptides, and analogues	503.993	NA	0.641417	1	NULL
0.64_503.9932m/z	0.747183	-0.420466	0.420466	0.282516	0.309524	0.784214	0.96901	0.936702	control:BTZ	HMDB0014628	C06950	C19H17Cl2N3O5S	M+Cl	31.8	0	-6.02893	65.813	Dicloxacillin	Organic acids and derivatives	Carboxylic acids and derivatives	Amino acids, peptides, and analogues	503.993	NA	0.641417	1	NULL
0.64_503.9932m/z	1.3838	0.468637	-0.468637	0.0346097	0.0411255	0.662415	0.33521	0.671318	CFZ:CFZ+atRA	C06950	C06950	C19H17Cl2N3O5S	M+Cl	31.8	0	-6.02893	65.813	Dicloxacillin;	Organic acids and derivatives	Carboxylic acids and derivatives	Amino acids, peptides, and analogues	503.993	NA	0.641417	1	NULL
0.64_503.9932m/z	1.3838	0.468637	-0.468637	0.0346097	0.0411255	0.662415	0.33521	0.671318	CFZ:CFZ+atRA	HMDB0014628	C06950	C19H17Cl2N3O5S	M+Cl	31.8	0	-6.02893	65.813	Dicloxacillin	Organic acids and derivatives	Carboxylic acids and derivatives	Amino acids, peptides, and analogues	503.993	NA	0.641417	1	NULL
0.64_503.9932m/z	1.14457	0.1948	-0.1948	0.384348	0.484848	0.909066	0.753762	0.510111	CFZ:BTZ	C06950	C06950	C19H17Cl2N3O5S	M+Cl	31.8	0	-6.02893	65.813	Dicloxacillin;	Organic acids and derivatives	Carboxylic acids and derivatives	Amino acids, peptides, and analogues	503.993	NA	0.641417	1	NULL
0.64_503.9932m/z	1.14457	0.1948	-0.1948	0.384348	0.484848	0.909066	0.753762	0.510111	CFZ:BTZ	HMDB0014628	C06950	C19H17Cl2N3O5S	M+Cl	31.8	0	-6.02893	65.813	Dicloxacillin	Organic acids and derivatives	Carboxylic acids and derivatives	Amino acids, peptides, and analogues	503.993	NA	0.641417	1	NULL
0.90_220.0269m/z	0.464627	-1.10586	1.10586	0.0733651	0.179654	0.26887	0.335024	1.10486	control:CFZ	C21307	C21307	C10H7NO5	M-H	52.7	84	8.1454	88.3298	3,4-Dihydro-7-hydroxy-2-methylene-3-oxo-2H-1,4-benzoxazine-5-carboxylate;	null	null	null	220.027	NA	0.897617	1	map01059 Biosynthesis of enediyne antibiotics; map01130 Biosynthesis of antibiotics
0.72_404.1027m/z	0.466899	-1.09882	1.09882	0.278034	0.179654	0.399682	0.335024	2.03865	control:CFZ	C13179	C13179	C17H18F3N3O3	M+Cl	37.2	0	8.85357	95.7854	Fleroxacin;	null	null	null	404.103	NA	0.723267	1	NULL
0.64_519.9666m/z	0.948625	-0.0760901	0.0760901	0.596828	0.937229	0.787157	1	0.70142	control:CFZ+atRA	C05686	C05686	C10H14N5O10PSe	M+FA-H	19.7	2.69	8.46935	5.02589	Adenylylselenate; Adenosine-5'-phosphoselenate;	Nucleosides, nucleotides, and analogues	Purine nucleotides	Purine ribonucleotides	519.967	NA	0.641417	1	map00450 Selenocompound metabolism
0.64_519.9666m/z	0.948625	-0.0760901	0.0760901	0.596828	0.937229	0.787157	1	0.70142	control:CFZ+atRA	HMDB0004112	C05686	C10H14N5O10PSe	M+FA-H	19.7	2.69	8.46935	5.02589	Adenylylselenate	Nucleosides, nucleotides, and analogues	Purine nucleotides	Purine ribonucleotides	519.967	NA	0.641417	1	map00450 Selenocompound metabolism
0.64_519.9666m/z	0.860327	-0.217043	0.217043	0.57542	0.937229	0.803607	0.992672	1.02702	control:BTZ	C05686	C05686	C10H14N5O10PSe	M+FA-H	19.7	2.69	8.46935	5.02589	Adenylylselenate; Adenosine-5'-phosphoselenate;	Nucleosides, nucleotides, and analogues	Purine nucleotides	Purine ribonucleotides	519.967	NA	0.641417	1	map00450 Selenocompound metabolism
0.64_519.9666m/z	0.860327	-0.217043	0.217043	0.57542	0.937229	0.803607	0.992672	1.02702	control:BTZ	HMDB0004112	C05686	C10H14N5O10PSe	M+FA-H	19.7	2.69	8.46935	5.02589	Adenylylselenate	Nucleosides, nucleotides, and analogues	Purine nucleotides	Purine ribonucleotides	519.967	NA	0.641417	1	map00450 Selenocompound metabolism
0.64_519.9666m/z	1.36972	0.453879	-0.453879	0.143208	0.132035	0.669706	0.46343	0.657371	CFZ:CFZ+atRA	C05686	C05686	C10H14N5O10PSe	M+FA-H	19.7	2.69	8.46935	5.02589	Adenylylselenate; Adenosine-5'-phosphoselenate;	Nucleosides, nucleotides, and analogues	Purine nucleotides	Purine ribonucleotides	519.967	NA	0.641417	1	map00450 Selenocompound metabolism
0.64_519.9666m/z	1.36972	0.453879	-0.453879	0.143208	0.132035	0.669706	0.46343	0.657371	CFZ:CFZ+atRA	HMDB0004112	C05686	C10H14N5O10PSe	M+FA-H	19.7	2.69	8.46935	5.02589	Adenylylselenate	Nucleosides, nucleotides, and analogues	Purine nucleotides	Purine ribonucleotides	519.967	NA	0.641417	1	map00450 Selenocompound metabolism
0.64_519.9666m/z	1.24223	0.312927	-0.312927	0.313744	0.24026	0.909066	0.646167	0.593606	CFZ:BTZ	C05686	C05686	C10H14N5O10PSe	M+FA-H	19.7	2.69	8.46935	5.02589	Adenylylselenate; Adenosine-5'-phosphoselenate;	Nucleosides, nucleotides, and analogues	Purine nucleotides	Purine ribonucleotides	519.967	NA	0.641417	1	map00450 Selenocompound metabolism
0.64_519.9666m/z	1.24223	0.312927	-0.312927	0.313744	0.24026	0.909066	0.646167	0.593606	CFZ:BTZ	HMDB0004112	C05686	C10H14N5O10PSe	M+FA-H	19.7	2.69	8.46935	5.02589	Adenylylselenate	Nucleosides, nucleotides, and analogues	Purine nucleotides	Purine ribonucleotides	519.967	NA	0.641417	1	map00450 Selenocompound metabolism
10.31_461.1557m/z	0.467197	-1.0979	1.0979	0.137106	0.309524	0.283005	0.453959	0.786136	control:CFZ	C15970	C15970	C21H30O9	M+Cl	36.4	4.56	-6.31229	84.6523	Abscisic acid glucose ester; Abscisic acid-beta-D-glucopyranosyl ester; beta-D-Glucopyranosyl abscisate;	null	null	null	461.156	NA	10.3135	1	map00906 Carotenoid biosynthesis; map01100 Metabolic pathways; map01110 Biosynthesis of secondary metabolites
0.64_525.9758m/z	0.943818	-0.0834197	0.0834197	0.576569	0.699134	0.779935	1	1.32965	control:CFZ+atRA	C18766	C18766	C10H6F17NO2S	M-H	31.9	0	-3.23372	63.3112	Sulfluramid;	null	null	null	525.976	NA	0.641417	1	NULL
0.64_525.9758m/z	0.823721	-0.279772	0.279772	0.356544	0.309524	0.784214	0.96901	1.19991	control:BTZ	C18766	C18766	C10H6F17NO2S	M-H	31.9	0	-3.23372	63.3112	Sulfluramid;	null	null	null	525.976	NA	0.641417	1	NULL
0.64_525.9758m/z	1.3598	0.44339	-0.44339	0.0820862	0.179654	0.662415	0.506239	0.683407	CFZ:CFZ+atRA	C18766	C18766	C10H6F17NO2S	M-H	31.9	0	-3.23372	63.3112	Sulfluramid;	null	null	null	525.976	NA	0.641417	1	NULL
0.64_525.9758m/z	1.18677	0.247038	-0.247038	0.334609	0.484848	0.909066	0.753762	0.456593	CFZ:BTZ	C18766	C18766	C10H6F17NO2S	M-H	31.9	0	-3.23372	63.3112	Sulfluramid;	null	null	null	525.976	NA	0.641417	1	NULL
9.82_397.0761m/z	0.46723	-1.09779	1.09779	0.101154	0.0930736	0.269974	0.244337	0.942479	control:CFZ	HMDB0029383	null	C16H16O9	M+FA-H	37.4	0	-4.37458	92.2344	Chlorogenoquinone	Organic oxygen compounds	Organooxygen compounds	Alcohols and polyols	397.076	NA	9.82305	1	NA
0.64_764.0071m/z	0.87097	-0.199306	0.199306	0.836007	0.588745	0.922241	1	1.63144	control:CFZ+atRA	C02739	C02739	C15H25N5O20P4	M+FA-H	34.3	6.37	6.33632	72.5756	1-(5-Phospho-D-ribosyl)-ATP; Phosphoribosyl-ATP; N1-(5-Phospho-D-ribosyl)-ATP; 1-(5-Phosphoribosyl)-ATP; 1-(5-Phospho-beta-D-ribosyl)-ATP;	null	null	null	764.007	NA	0.641417	1	map00340 Histidine metabolism; map01100 Metabolic pathways; map01110 Biosynthesis of secondary metabolites; map01230 Biosynthesis of amino acids
0.64_764.0071m/z	0.99792	-0.00300358	0.00300358	0.915077	1	0.961773	1	0.731143	control:BTZ	C02739	C02739	C15H25N5O20P4	M+FA-H	34.3	6.37	6.33632	72.5756	1-(5-Phospho-D-ribosyl)-ATP; Phosphoribosyl-ATP; N1-(5-Phospho-D-ribosyl)-ATP; 1-(5-Phosphoribosyl)-ATP; 1-(5-Phospho-beta-D-ribosyl)-ATP;	null	null	null	764.007	NA	0.641417	1	map00340 Histidine metabolism; map01100 Metabolic pathways; map01110 Biosynthesis of secondary metabolites; map01230 Biosynthesis of amino acids
0.64_764.0071m/z	0.860169	-0.217308	0.217308	0.779437	0.699134	0.993892	0.829848	0.554601	CFZ:CFZ+atRA	C02739	C02739	C15H25N5O20P4	M+FA-H	34.3	6.37	6.33632	72.5756	1-(5-Phospho-D-ribosyl)-ATP; Phosphoribosyl-ATP; N1-(5-Phospho-D-ribosyl)-ATP; 1-(5-Phosphoribosyl)-ATP; 1-(5-Phospho-beta-D-ribosyl)-ATP;	null	null	null	764.007	NA	0.641417	1	map00340 Histidine metabolism; map01100 Metabolic pathways; map01110 Biosynthesis of secondary metabolites; map01230 Biosynthesis of amino acids
0.64_764.0071m/z	0.985545	-0.0210057	0.0210057	0.830634	1	0.972215	1	0.82314	CFZ:BTZ	C02739	C02739	C15H25N5O20P4	M+FA-H	34.3	6.37	6.33632	72.5756	1-(5-Phospho-D-ribosyl)-ATP; Phosphoribosyl-ATP; N1-(5-Phospho-D-ribosyl)-ATP; 1-(5-Phosphoribosyl)-ATP; 1-(5-Phospho-beta-D-ribosyl)-ATP;	null	null	null	764.007	NA	0.641417	1	map00340 Histidine metabolism; map01100 Metabolic pathways; map01110 Biosynthesis of secondary metabolites; map01230 Biosynthesis of amino acids
9.82_397.0761m/z	0.46723	-1.09779	1.09779	0.101154	0.0930736	0.269974	0.244337	0.942479	control:CFZ	HMDB0128626	null	C16H16O9	M+FA-H	37.4	0	-4.37458	92.2344	3,4,5-trihydroxy-6-[(1-oxo-1H-isochromen-3-yl)methoxy]oxane-2-carboxylic acid	Organic oxygen compounds	Organooxygen compounds	Carbohydrates and carbohydrate conjugates	397.076	NA	9.82305	1	NA
0.66_124.9906m/z	1.21795	0.284459	-0.284459	0.326915	0.309524	0.756596	1	0.618576	control:CFZ+atRA	C05123	C05123	C2H6O4S	M-H	37.1	0	-6.36703	92.9105	2-Hydroxyethanesulfonate; 2-Hydroxyethanesulfonic acid; 2-Hydroxyethane-1-sulfonic acid; Isethionic acid; Isethionate;	Organic acids and derivatives	Organic sulfonic acids and derivatives	Organosulfonic acids and derivatives	124.991	NA	0.65575	1	map00430 Taurine and hypotaurine metabolism; map01100 Metabolic pathways
0.66_124.9906m/z	1.14211	0.191701	-0.191701	0.442432	0.699134	0.784214	0.976243	0.689398	control:BTZ	C05123	C05123	C2H6O4S	M-H	37.1	0	-6.36703	92.9105	2-Hydroxyethanesulfonate; 2-Hydroxyethanesulfonic acid; 2-Hydroxyethane-1-sulfonic acid; Isethionic acid; Isethionate;	Organic acids and derivatives	Organic sulfonic acids and derivatives	Organosulfonic acids and derivatives	124.991	NA	0.65575	1	map00430 Taurine and hypotaurine metabolism; map01100 Metabolic pathways
0.66_124.9906m/z	0.999124	-0.0012643	0.0012643	0.802462	0.818182	0.993892	0.907604	0.371504	CFZ:CFZ+atRA	C05123	C05123	C2H6O4S	M-H	37.1	0	-6.36703	92.9105	2-Hydroxyethanesulfonate; 2-Hydroxyethanesulfonic acid; 2-Hydroxyethane-1-sulfonic acid; Isethionic acid; Isethionate;	Organic acids and derivatives	Organic sulfonic acids and derivatives	Organosulfonic acids and derivatives	124.991	NA	0.65575	1	map00430 Taurine and hypotaurine metabolism; map01100 Metabolic pathways
0.66_124.9906m/z	0.936907	-0.0940217	0.0940217	0.779954	0.937229	0.961389	0.974535	0.224678	CFZ:BTZ	C05123	C05123	C2H6O4S	M-H	37.1	0	-6.36703	92.9105	2-Hydroxyethanesulfonate; 2-Hydroxyethanesulfonic acid; 2-Hydroxyethane-1-sulfonic acid; Isethionic acid; Isethionate;	Organic acids and derivatives	Organic sulfonic acids and derivatives	Organosulfonic acids and derivatives	124.991	NA	0.65575	1	map00430 Taurine and hypotaurine metabolism; map01100 Metabolic pathways
9.82_397.0761m/z	0.46723	-1.09779	1.09779	0.101154	0.0930736	0.269974	0.244337	0.942479	control:CFZ	HMDB0129398	null	C16H16O9	M+FA-H	37.4	0	-4.37458	92.2344	6-[(5-acetyl-1-benzofuran-4-yl)oxy]-3,4,5-trihydroxyoxane-2-carboxylic acid	null	null	null	397.076	NA	9.82305	1	NA
0.66_131.0819m/z	1.00073	0.00105907	-0.00105907	0.911931	0.484848	0.960237	1	0.784499	control:CFZ+atRA	C03943	C03943	C5H12N2O2	M-H	38.3	0	-5.07443	97.5819	(2R,4S)-2,4-Diaminopentanoate; D-threo-2,4-Diaminopentanoate; 2,4-Diaminopentanoate;	null	null	null	131.082	NA	0.65575	1	map00472 D-Arginine and D-ornithine metabolism
0.66_131.0819m/z	0.881823	-0.181439	0.181439	0.343653	0.393939	0.784214	0.976243	0.607754	control:BTZ	C03943	C03943	C5H12N2O2	M-H	38.3	0	-5.07443	97.5819	(2R,4S)-2,4-Diaminopentanoate; D-threo-2,4-Diaminopentanoate; 2,4-Diaminopentanoate;	null	null	null	131.082	NA	0.65575	1	map00472 D-Arginine and D-ornithine metabolism
0.66_131.0819m/z	1.14288	0.192676	-0.192676	0.259721	0.484848	0.795957	0.710769	0.445876	CFZ:CFZ+atRA	C03943	C03943	C5H12N2O2	M-H	38.3	0	-5.07443	97.5819	(2R,4S)-2,4-Diaminopentanoate; D-threo-2,4-Diaminopentanoate; 2,4-Diaminopentanoate;	null	null	null	131.082	NA	0.65575	1	map00472 D-Arginine and D-ornithine metabolism
0.66_131.0819m/z	1.00708	0.0101781	-0.0101781	0.906787	0.818182	0.986324	0.931932	0.525353	CFZ:BTZ	C03943	C03943	C5H12N2O2	M-H	38.3	0	-5.07443	97.5819	(2R,4S)-2,4-Diaminopentanoate; D-threo-2,4-Diaminopentanoate; 2,4-Diaminopentanoate;	null	null	null	131.082	NA	0.65575	1	map00472 D-Arginine and D-ornithine metabolism
9.82_397.0761m/z	0.46723	-1.09779	1.09779	0.101154	0.0930736	0.269974	0.244337	0.942479	control:CFZ	HMDB0135534	null	C16H16O9	M+FA-H	37.4	0	-4.37458	92.2344	3,4,5-trihydroxy-6-[(6-methyl-2-oxo-2H-chromen-7-yl)oxy]oxane-2-carboxylic acid	Phenylpropanoids and polyketides	Coumarins and derivatives	Coumarin glycosides	397.076	NA	9.82305	1	NA
9.82_397.0761m/z	0.46723	-1.09779	1.09779	0.101154	0.0930736	0.269974	0.244337	0.942479	control:CFZ	HMDB0135535	null	C16H16O9	M+FA-H	37.4	0	-4.37458	92.2344	3,4,5-trihydroxy-6-[(2-oxo-2H-chromen-6-yl)methoxy]oxane-2-carboxylic acid	Organic oxygen compounds	Organooxygen compounds	Carbohydrates and carbohydrate conjugates	397.076	NA	9.82305	1	NA
0.66_146.0813m/z	0.985858	-0.0205482	0.0205482	0.722917	0.699134	0.856163	1	0.564441	control:CFZ+atRA	HMDB0029449	null	C6H13NO3	M-H	37.9	0	-6.71708	96.9352	(2R,3R,4R)-2-Amino-4-hydroxy-3-methylpentanoic acid	Organic acids and derivatives	Carboxylic acids and derivatives	Amino acids, peptides, and analogues	146.081	NA	0.65575	1	NA
0.66_146.0813m/z	0.985858	-0.0205482	0.0205482	0.722917	0.699134	0.856163	1	0.564441	control:CFZ+atRA	HMDB0033453	C10144	C6H13NO3	M-H	37.9	0	-6.71708	96.9352	Fagomine	Organoheterocyclic compounds	Piperidines	null	146.081	NA	0.65575	1	NULL
0.66_146.0813m/z	0.819195	-0.287721	0.287721	0.433285	0.699134	0.784214	0.976243	0.521946	control:BTZ	HMDB0029449	null	C6H13NO3	M-H	37.9	0	-6.71708	96.9352	(2R,3R,4R)-2-Amino-4-hydroxy-3-methylpentanoic acid	Organic acids and derivatives	Carboxylic acids and derivatives	Amino acids, peptides, and analogues	146.081	NA	0.65575	1	NA
0.66_146.0813m/z	0.819195	-0.287721	0.287721	0.433285	0.699134	0.784214	0.976243	0.521946	control:BTZ	HMDB0033453	C10144	C6H13NO3	M-H	37.9	0	-6.71708	96.9352	Fagomine	Organoheterocyclic compounds	Piperidines	null	146.081	NA	0.65575	1	NULL
0.66_146.0813m/z	1.63146	0.706164	-0.706164	0.202252	0.24026	0.744688	0.543055	1.00128	CFZ:CFZ+atRA	HMDB0029449	null	C6H13NO3	M-H	37.9	0	-6.71708	96.9352	(2R,3R,4R)-2-Amino-4-hydroxy-3-methylpentanoic acid	Organic acids and derivatives	Carboxylic acids and derivatives	Amino acids, peptides, and analogues	146.081	NA	0.65575	1	NA
0.66_146.0813m/z	1.63146	0.706164	-0.706164	0.202252	0.24026	0.744688	0.543055	1.00128	CFZ:CFZ+atRA	HMDB0033453	C10144	C6H13NO3	M-H	37.9	0	-6.71708	96.9352	Fagomine	Organoheterocyclic compounds	Piperidines	null	146.081	NA	0.65575	1	NULL
0.66_146.0813m/z	1.35566	0.438991	-0.438991	0.43312	0.699134	0.909066	0.873096	0.923669	CFZ:BTZ	HMDB0029449	null	C6H13NO3	M-H	37.9	0	-6.71708	96.9352	(2R,3R,4R)-2-Amino-4-hydroxy-3-methylpentanoic acid	Organic acids and derivatives	Carboxylic acids and derivatives	Amino acids, peptides, and analogues	146.081	NA	0.65575	1	NA
0.66_146.0813m/z	1.35566	0.438991	-0.438991	0.43312	0.699134	0.909066	0.873096	0.923669	CFZ:BTZ	HMDB0033453	C10144	C6H13NO3	M-H	37.9	0	-6.71708	96.9352	Fagomine	Organoheterocyclic compounds	Piperidines	null	146.081	NA	0.65575	1	NULL
9.82_397.0761m/z	0.46723	-1.09779	1.09779	0.101154	0.0930736	0.269974	0.244337	0.942479	control:CFZ	HMDB0135537	null	C16H16O9	M+FA-H	37.4	0	-4.37458	92.2344	3,4,5-trihydroxy-6-[(6-methyl-2-oxo-2H-chromen-8-yl)oxy]oxane-2-carboxylic acid	Phenylpropanoids and polyketides	Coumarins and derivatives	Coumarin glycosides	397.076	NA	9.82305	1	NA
9.82_397.0761m/z	0.46723	-1.09779	1.09779	0.101154	0.0930736	0.269974	0.244337	0.942479	control:CFZ	HMDB0135538	null	C16H16O9	M+FA-H	37.4	0	-4.37458	92.2344	3,4,5-trihydroxy-6-[(6-methyl-2-oxo-2H-chromen-5-yl)oxy]oxane-2-carboxylic acid	Phenylpropanoids and polyketides	Coumarins and derivatives	Coumarin glycosides	397.076	NA	9.82305	1	NA
0.66_174.0876m/z	0.843461	-0.245607	0.245607	0.398643	0.588745	0.756596	1	1.6253	control:CFZ+atRA	C19778	C19778	C5H11N3O	M+FA-H	39	6.7	-6.00798	95.2288	(R)-Piperazine-2-carboxamide;	null	null	null	174.088	NA	0.65575	1	NULL
0.66_174.0876m/z	0.843461	-0.245607	0.245607	0.398643	0.588745	0.756596	1	1.6253	control:CFZ+atRA	C19782	C19782	C5H11N3O	M+FA-H	39	6.7	-6.00798	95.2288	(S)-Piperazine-2-carboxamide;	null	null	null	174.088	NA	0.65575	1	NULL
0.66_174.0876m/z	0.850568	-0.233501	0.233501	0.350859	0.309524	0.784214	0.96901	0.443976	control:BTZ	C19778	C19778	C5H11N3O	M+FA-H	39	6.7	-6.00798	95.2288	(R)-Piperazine-2-carboxamide;	null	null	null	174.088	NA	0.65575	1	NULL
0.66_174.0876m/z	0.850568	-0.233501	0.233501	0.350859	0.309524	0.784214	0.96901	0.443976	control:BTZ	C19782	C19782	C5H11N3O	M+FA-H	39	6.7	-6.00798	95.2288	(S)-Piperazine-2-carboxamide;	null	null	null	174.088	NA	0.65575	1	NULL
0.66_174.0876m/z	1.26979	0.344589	-0.344589	0.126946	0.132035	0.667908	0.46343	0.643128	CFZ:CFZ+atRA	C19778	C19778	C5H11N3O	M+FA-H	39	6.7	-6.00798	95.2288	(R)-Piperazine-2-carboxamide;	null	null	null	174.088	NA	0.65575	1	NULL
0.66_174.0876m/z	1.26979	0.344589	-0.344589	0.126946	0.132035	0.667908	0.46343	0.643128	CFZ:CFZ+atRA	C19782	C19782	C5H11N3O	M+FA-H	39	6.7	-6.00798	95.2288	(S)-Piperazine-2-carboxamide;	null	null	null	174.088	NA	0.65575	1	NULL
0.66_174.0876m/z	1.28049	0.356694	-0.356694	0.0825313	0.179654	0.909066	0.620321	0.606947	CFZ:BTZ	C19778	C19778	C5H11N3O	M+FA-H	39	6.7	-6.00798	95.2288	(R)-Piperazine-2-carboxamide;	null	null	null	174.088	NA	0.65575	1	NULL
0.66_174.0876m/z	1.28049	0.356694	-0.356694	0.0825313	0.179654	0.909066	0.620321	0.606947	CFZ:BTZ	C19782	C19782	C5H11N3O	M+FA-H	39	6.7	-6.00798	95.2288	(S)-Piperazine-2-carboxamide;	null	null	null	174.088	NA	0.65575	1	NULL
9.82_397.0761m/z	0.46723	-1.09779	1.09779	0.101154	0.0930736	0.269974	0.244337	0.942479	control:CFZ	HMDB0135539	null	C16H16O9	M+FA-H	37.4	0	-4.37458	92.2344	3,4,5-trihydroxy-6-[(6-methyl-2-oxo-2H-chromen-3-yl)oxy]oxane-2-carboxylic acid	Phenylpropanoids and polyketides	Coumarins and derivatives	Coumarin glycosides	397.076	NA	9.82305	1	NA
9.82_397.0761m/z	0.46723	-1.09779	1.09779	0.101154	0.0930736	0.269974	0.244337	0.942479	control:CFZ	HMDB0136759	null	C16H16O9	M+FA-H	37.4	0	-4.37458	92.2344	3,4,5-trihydroxy-6-[(4-methyl-2-oxo-2H-chromen-7-yl)oxy]oxane-2-carboxylic acid	null	null	null	397.076	NA	9.82305	1	NA
4.15_256.9536m/z	0.469446	-1.09097	1.09097	0.0728261	0.0930736	0.26887	0.244337	0.777698	control:CFZ	C06675	C06675	C6H6O7S	M+Cl	37.9	0	3.37589	93.2554	3-Sulfomuconate;	null	null	null	256.954	NA	4.14793	1	map00627 Aminobenzoate degradation; map01120 Microbial metabolism in diverse environments
0.66_182.0212m/z	1.17792	0.236237	-0.236237	0.89644	0.937229	0.953788	1	0.119344	control:CFZ+atRA	C00302	C00302	C5H9NO4	M+Cl	37.7	5.19	-9.0932	93.4554	Glutamate; Glutaminic acid; 2-Aminoglutaric acid;	Organic acids and derivatives	Carboxylic acids and derivatives	Amino acids, peptides, and analogues	182.021	NA	0.65575	1	map00460 Cyanoamino acid metabolism
0.66_182.0212m/z	1.17792	0.236237	-0.236237	0.89644	0.937229	0.953788	1	0.119344	control:CFZ+atRA	C05938	C05938	C5H9NO4	M+Cl	37.7	5.19	-9.0932	93.4554	L-4-Hydroxyglutamate semialdehyde;	Organic acids and derivatives	Carboxylic acids and derivatives	Amino acids, peptides, and analogues	182.021	NA	0.65575	1	map00330 Arginine and proline metabolism
0.66_182.0212m/z	1.17792	0.236237	-0.236237	0.89644	0.937229	0.953788	1	0.119344	control:CFZ+atRA	C05941	C05941	C5H9NO4	M+Cl	37.7	5.19	-9.0932	93.4554	2-Oxo-4-hydroxy-5-aminovalerate;	null	null	null	182.021	NA	0.65575	1	map00330 Arginine and proline metabolism
0.66_182.0212m/z	0.84488	-0.243182	0.243182	0.394396	0.484848	0.784214	0.976243	1.5892	control:BTZ	C00302	C00302	C5H9NO4	M+Cl	37.7	5.19	-9.0932	93.4554	Glutamate; Glutaminic acid; 2-Aminoglutaric acid;	Organic acids and derivatives	Carboxylic acids and derivatives	Amino acids, peptides, and analogues	182.021	NA	0.65575	1	map00460 Cyanoamino acid metabolism
0.66_182.0212m/z	0.84488	-0.243182	0.243182	0.394396	0.484848	0.784214	0.976243	1.5892	control:BTZ	C05938	C05938	C5H9NO4	M+Cl	37.7	5.19	-9.0932	93.4554	L-4-Hydroxyglutamate semialdehyde;	Organic acids and derivatives	Carboxylic acids and derivatives	Amino acids, peptides, and analogues	182.021	NA	0.65575	1	map00330 Arginine and proline metabolism
0.66_182.0212m/z	0.84488	-0.243182	0.243182	0.394396	0.484848	0.784214	0.976243	1.5892	control:BTZ	C05941	C05941	C5H9NO4	M+Cl	37.7	5.19	-9.0932	93.4554	2-Oxo-4-hydroxy-5-aminovalerate;	null	null	null	182.021	NA	0.65575	1	map00330 Arginine and proline metabolism
0.66_182.0212m/z	1.09189	0.126827	-0.126827	0.486727	0.937229	0.920921	0.964154	0.452703	CFZ:CFZ+atRA	C00302	C00302	C5H9NO4	M+Cl	37.7	5.19	-9.0932	93.4554	Glutamate; Glutaminic acid; 2-Aminoglutaric acid;	Organic acids and derivatives	Carboxylic acids and derivatives	Amino acids, peptides, and analogues	182.021	NA	0.65575	1	map00460 Cyanoamino acid metabolism
0.66_182.0212m/z	1.09189	0.126827	-0.126827	0.486727	0.937229	0.920921	0.964154	0.452703	CFZ:CFZ+atRA	C05938	C05938	C5H9NO4	M+Cl	37.7	5.19	-9.0932	93.4554	L-4-Hydroxyglutamate semialdehyde;	Organic acids and derivatives	Carboxylic acids and derivatives	Amino acids, peptides, and analogues	182.021	NA	0.65575	1	map00330 Arginine and proline metabolism
0.66_182.0212m/z	1.09189	0.126827	-0.126827	0.486727	0.937229	0.920921	0.964154	0.452703	CFZ:CFZ+atRA	C05941	C05941	C5H9NO4	M+Cl	37.7	5.19	-9.0932	93.4554	2-Oxo-4-hydroxy-5-aminovalerate;	null	null	null	182.021	NA	0.65575	1	map00330 Arginine and proline metabolism
0.66_182.0212m/z	0.783176	-0.352592	0.352592	0.302936	0.393939	0.909066	0.71213	0.34704	CFZ:BTZ	C00302	C00302	C5H9NO4	M+Cl	37.7	5.19	-9.0932	93.4554	Glutamate; Glutaminic acid; 2-Aminoglutaric acid;	Organic acids and derivatives	Carboxylic acids and derivatives	Amino acids, peptides, and analogues	182.021	NA	0.65575	1	map00460 Cyanoamino acid metabolism
0.66_182.0212m/z	0.783176	-0.352592	0.352592	0.302936	0.393939	0.909066	0.71213	0.34704	CFZ:BTZ	C05938	C05938	C5H9NO4	M+Cl	37.7	5.19	-9.0932	93.4554	L-4-Hydroxyglutamate semialdehyde;	Organic acids and derivatives	Carboxylic acids and derivatives	Amino acids, peptides, and analogues	182.021	NA	0.65575	1	map00330 Arginine and proline metabolism
0.66_182.0212m/z	0.783176	-0.352592	0.352592	0.302936	0.393939	0.909066	0.71213	0.34704	CFZ:BTZ	C05941	C05941	C5H9NO4	M+Cl	37.7	5.19	-9.0932	93.4554	2-Oxo-4-hydroxy-5-aminovalerate;	null	null	null	182.021	NA	0.65575	1	map00330 Arginine and proline metabolism
10.30_449.1771n	0.472528	-1.08153	1.08153	0.367471	0.24026	0.478678	0.391066	1.36085	control:CFZ	HMDB0015406	null	C20H27N5O5S	M-H, M+Cl	35	0	8.52478	84.6621	Glisoxepide	Benzenoids	Benzene and substituted derivatives	Benzenesulfonamides	448.17	449.177	10.2975	1	NA
10.33_412.1903m/z	0.472671	-1.08109	1.08109	0.0291407	0.004329	0.26887	0.148122	0.998131	control:CFZ	C20513	C20513	C21H25N3O3	M+FA-H	40	12.5	6.75603	95.3098	6-Hydroxytryprostatin B; Desmethyltryprostatin A;	null	null	null	412.19	NA	10.3295	1	map00404 Staurosporine biosynthesis; map01130 Biosynthesis of antibiotics
9.81_470.1555n	0.47275	-1.08085	1.08085	0.0897906	0.132035	0.269729	0.283937	1.0171	control:CFZ	HMDB0129028	null	C25H26O9	M-H, M+Cl	34.9	0	-4.57608	80.0072	3,4,5-trihydroxy-6-{3-hydroxy-5-[(E)-2-(4-hydroxyphenyl)ethenyl]-2-[(1E)-3-methylbuta-1,3-dien-1-yl]phenoxy}oxane-2-carboxylic acid	Phenylpropanoids and polyketides	Stilbenes	Stilbene glycosides	469.148	470.156	9.80608	1	NA
0.66_209.0301m/z	1.79306	0.842425	-0.842425	0.250302	0.0930736	0.756596	1	0.92197	control:CFZ+atRA	HMDB0000639	C00879	C6H10O8	M-H	38.1	0	-0.731024	91.1524	Galactaric acid	Organic oxygen compounds	Organooxygen compounds	Carbohydrates and carbohydrate conjugates	209.03	NA	0.65575	1	map00053 Ascorbate and aldarate metabolism
0.66_209.0301m/z	1.79306	0.842425	-0.842425	0.250302	0.0930736	0.756596	1	0.92197	control:CFZ+atRA	HMDB0000663	C00818	C6H10O8	M-H	38.1	0	-0.731024	91.1524	Glucaric acid	Organic oxygen compounds	Organooxygen compounds	Carbohydrates and carbohydrate conjugates	209.03	NA	0.65575	1	map00053 Ascorbate and aldarate metabolism; map01100 Metabolic pathways
0.66_209.0301m/z	1.79306	0.842425	-0.842425	0.250302	0.0930736	0.756596	1	0.92197	control:CFZ+atRA	HMDB0029881	null	C6H10O8	M-H	38.1	0	-0.731024	91.1524	D-Glucaric acid	Organic oxygen compounds	Organooxygen compounds	Carbohydrates and carbohydrate conjugates	209.03	NA	0.65575	1	NA
0.66_209.0301m/z	1.46475	0.550654	-0.550654	0.43865	0.132035	0.784214	0.96901	0.547507	control:BTZ	HMDB0000639	C00879	C6H10O8	M-H	38.1	0	-0.731024	91.1524	Galactaric acid	Organic oxygen compounds	Organooxygen compounds	Carbohydrates and carbohydrate conjugates	209.03	NA	0.65575	1	map00053 Ascorbate and aldarate metabolism
0.66_209.0301m/z	1.46475	0.550654	-0.550654	0.43865	0.132035	0.784214	0.96901	0.547507	control:BTZ	HMDB0000663	C00818	C6H10O8	M-H	38.1	0	-0.731024	91.1524	Glucaric acid	Organic oxygen compounds	Organooxygen compounds	Carbohydrates and carbohydrate conjugates	209.03	NA	0.65575	1	map00053 Ascorbate and aldarate metabolism; map01100 Metabolic pathways
0.66_209.0301m/z	1.46475	0.550654	-0.550654	0.43865	0.132035	0.784214	0.96901	0.547507	control:BTZ	HMDB0029881	null	C6H10O8	M-H	38.1	0	-0.731024	91.1524	D-Glucaric acid	Organic oxygen compounds	Organooxygen compounds	Carbohydrates and carbohydrate conjugates	209.03	NA	0.65575	1	NA
0.66_209.0301m/z	1.62564	0.701004	-0.701004	0.261645	0.309524	0.795957	0.593533	1.27674	CFZ:CFZ+atRA	HMDB0000639	C00879	C6H10O8	M-H	38.1	0	-0.731024	91.1524	Galactaric acid	Organic oxygen compounds	Organooxygen compounds	Carbohydrates and carbohydrate conjugates	209.03	NA	0.65575	1	map00053 Ascorbate and aldarate metabolism
0.66_209.0301m/z	1.62564	0.701004	-0.701004	0.261645	0.309524	0.795957	0.593533	1.27674	CFZ:CFZ+atRA	HMDB0000663	C00818	C6H10O8	M-H	38.1	0	-0.731024	91.1524	Glucaric acid	Organic oxygen compounds	Organooxygen compounds	Carbohydrates and carbohydrate conjugates	209.03	NA	0.65575	1	map00053 Ascorbate and aldarate metabolism; map01100 Metabolic pathways
0.66_209.0301m/z	1.62564	0.701004	-0.701004	0.261645	0.309524	0.795957	0.593533	1.27674	CFZ:CFZ+atRA	HMDB0029881	null	C6H10O8	M-H	38.1	0	-0.731024	91.1524	D-Glucaric acid	Organic oxygen compounds	Organooxygen compounds	Carbohydrates and carbohydrate conjugates	209.03	NA	0.65575	1	NA
0.66_209.0301m/z	1.32798	0.409233	-0.409233	0.446868	0.484848	0.909066	0.753762	0.836509	CFZ:BTZ	HMDB0000639	C00879	C6H10O8	M-H	38.1	0	-0.731024	91.1524	Galactaric acid	Organic oxygen compounds	Organooxygen compounds	Carbohydrates and carbohydrate conjugates	209.03	NA	0.65575	1	map00053 Ascorbate and aldarate metabolism
0.66_209.0301m/z	1.32798	0.409233	-0.409233	0.446868	0.484848	0.909066	0.753762	0.836509	CFZ:BTZ	HMDB0000663	C00818	C6H10O8	M-H	38.1	0	-0.731024	91.1524	Glucaric acid	Organic oxygen compounds	Organooxygen compounds	Carbohydrates and carbohydrate conjugates	209.03	NA	0.65575	1	map00053 Ascorbate and aldarate metabolism; map01100 Metabolic pathways
0.66_209.0301m/z	1.32798	0.409233	-0.409233	0.446868	0.484848	0.909066	0.753762	0.836509	CFZ:BTZ	HMDB0029881	null	C6H10O8	M-H	38.1	0	-0.731024	91.1524	D-Glucaric acid	Organic oxygen compounds	Organooxygen compounds	Carbohydrates and carbohydrate conjugates	209.03	NA	0.65575	1	NA
9.81_470.1555n	0.47275	-1.08085	1.08085	0.0897906	0.132035	0.269729	0.283937	1.0171	control:CFZ	HMDB0129029	null	C25H26O9	M-H, M+Cl	34.9	0	-4.57608	80.0072	6-{4-[(E)-2-{3,5-dihydroxy-4-[(1E)-3-methylbuta-1,3-dien-1-yl]phenyl}ethenyl]phenoxy}-3,4,5-trihydroxyoxane-2-carboxylic acid	Phenylpropanoids and polyketides	Stilbenes	Stilbene glycosides	469.148	470.156	9.80608	1	NA
0.66_211.0004m/z	0.980497	-0.0284147	0.0284147	0.888682	1	0.949414	1	0.405584	control:CFZ+atRA	C21372	C21372	C5H9O7P	M-H	38.3	0.855	-4.48325	95.7946	3-Phosphinomethylmalate; 3-(Hydrohydroxyphosphorylmethyl)malate;	null	null	null	211	NA	0.65575	1	map00440 Phosphonate and phosphinate metabolism; map01130 Biosynthesis of antibiotics
0.66_211.0004m/z	1.01822	0.026049	-0.026049	0.909172	1	0.958179	1	0.47705	control:BTZ	C21372	C21372	C5H9O7P	M-H	38.3	0.855	-4.48325	95.7946	3-Phosphinomethylmalate; 3-(Hydrohydroxyphosphorylmethyl)malate;	null	null	null	211	NA	0.65575	1	map00440 Phosphonate and phosphinate metabolism; map01130 Biosynthesis of antibiotics
0.66_211.0004m/z	1.20574	0.269921	-0.269921	0.313176	0.24026	0.818916	0.543055	0.455811	CFZ:CFZ+atRA	C21372	C21372	C5H9O7P	M-H	38.3	0.855	-4.48325	95.7946	3-Phosphinomethylmalate; 3-(Hydrohydroxyphosphorylmethyl)malate;	null	null	null	211	NA	0.65575	1	map00440 Phosphonate and phosphinate metabolism; map01130 Biosynthesis of antibiotics
0.66_211.0004m/z	1.25213	0.324384	-0.324384	0.254991	0.24026	0.909066	0.646167	0.555165	CFZ:BTZ	C21372	C21372	C5H9O7P	M-H	38.3	0.855	-4.48325	95.7946	3-Phosphinomethylmalate; 3-(Hydrohydroxyphosphorylmethyl)malate;	null	null	null	211	NA	0.65575	1	map00440 Phosphonate and phosphinate metabolism; map01130 Biosynthesis of antibiotics
10.31_596.4615n	0.472752	-1.08085	1.08085	0.0244772	0.0411255	0.26887	0.187239	1.29671	control:CFZ	HMDB0041523	null	C35H64O7	M+Cl, M+FA-H	39.1	28.9	-6.13993	73.7697	cis-Goniothalamicin	Lipids and lipid-like molecules	Fatty Acyls	Fatty alcohols	641.426	596.462	10.3135	1	NA
0.66_215.0321m/z	1.02849	0.0405317	-0.0405317	0.868225	0.818182	0.940416	1	0.341356	control:CFZ+atRA	C11434	C11434	C5H13O7P	M-H	38.7	1.18	-2.27075	94.8514	2-C-Methyl-D-erythritol 4-phosphate;	null	null	null	215.032	NA	0.65575	1	map00900 Terpenoid backbone biosynthesis; map01060 Biosynthesis of plant secondary metabolites; map01062 Biosynthesis of terpenoids and steroids; map01070 Biosynthesis of plant hormones; map01100 Metabolic pathways; map01110 Biosynthesis of secondary metabolites; map01130 Biosynthesis of antibiotics
0.66_215.0321m/z	1.13931	0.188154	-0.188154	0.373748	0.588745	0.784214	0.976243	1.58278	control:BTZ	C11434	C11434	C5H13O7P	M-H	38.7	1.18	-2.27075	94.8514	2-C-Methyl-D-erythritol 4-phosphate;	null	null	null	215.032	NA	0.65575	1	map00900 Terpenoid backbone biosynthesis; map01060 Biosynthesis of plant secondary metabolites; map01062 Biosynthesis of terpenoids and steroids; map01070 Biosynthesis of plant hormones; map01100 Metabolic pathways; map01110 Biosynthesis of secondary metabolites; map01130 Biosynthesis of antibiotics
0.66_215.0321m/z	1.19191	0.253274	-0.253274	0.232985	0.309524	0.781995	0.593533	0.377926	CFZ:CFZ+atRA	C11434	C11434	C5H13O7P	M-H	38.7	1.18	-2.27075	94.8514	2-C-Methyl-D-erythritol 4-phosphate;	null	null	null	215.032	NA	0.65575	1	map00900 Terpenoid backbone biosynthesis; map01060 Biosynthesis of plant secondary metabolites; map01062 Biosynthesis of terpenoids and steroids; map01070 Biosynthesis of plant hormones; map01100 Metabolic pathways; map01110 Biosynthesis of secondary metabolites; map01130 Biosynthesis of antibiotics
0.66_215.0321m/z	1.32033	0.400897	-0.400897	0.151458	0.24026	0.909066	0.646167	0.824691	CFZ:BTZ	C11434	C11434	C5H13O7P	M-H	38.7	1.18	-2.27075	94.8514	2-C-Methyl-D-erythritol 4-phosphate;	null	null	null	215.032	NA	0.65575	1	map00900 Terpenoid backbone biosynthesis; map01060 Biosynthesis of plant secondary metabolites; map01062 Biosynthesis of terpenoids and steroids; map01070 Biosynthesis of plant hormones; map01100 Metabolic pathways; map01110 Biosynthesis of secondary metabolites; map01130 Biosynthesis of antibiotics
11.17_447.1416m/z	0.473719	-1.0779	1.0779	0.0664364	0.0151515	0.26887	0.148122	0.811984	control:CFZ	C07006	C07006	C21H26F2O6	M+Cl	40.4	22.7	5.99241	86.2462	Fluocinolone;	null	null	null	447.142	NA	11.1733	1	NULL
0.66_217.0291m/z	1.05591	0.0784826	-0.0784826	0.784669	0.393939	0.89344	1	0.324309	control:CFZ+atRA	C07458	C07458	C6H8N2O2S	M+FA-H	37.5	2.27	1.41228	86.9907	Sulfanilamide; Sulfamine; Prontosil album;	Benzenoids	Benzene and substituted derivatives	Benzenesulfonamides	217.029	NA	0.65575	1	NULL
0.66_217.0291m/z	1.23058	0.299339	-0.299339	0.251344	0.24026	0.784214	0.96901	1.26119	control:BTZ	C07458	C07458	C6H8N2O2S	M+FA-H	37.5	2.27	1.41228	86.9907	Sulfanilamide; Sulfamine; Prontosil album;	Benzenoids	Benzene and substituted derivatives	Benzenesulfonamides	217.029	NA	0.65575	1	NULL
0.66_217.0291m/z	0.917967	-0.123486	0.123486	0.520436	0.818182	0.933253	0.907604	0.228848	CFZ:CFZ+atRA	C07458	C07458	C6H8N2O2S	M+FA-H	37.5	2.27	1.41228	86.9907	Sulfanilamide; Sulfamine; Prontosil album;	Benzenoids	Benzene and substituted derivatives	Benzenesulfonamides	217.029	NA	0.65575	1	NULL
0.66_217.0291m/z	1.06982	0.0973705	-0.0973705	0.566	0.24026	0.909987	0.646167	0.613037	CFZ:BTZ	C07458	C07458	C6H8N2O2S	M+FA-H	37.5	2.27	1.41228	86.9907	Sulfanilamide; Sulfamine; Prontosil album;	Benzenoids	Benzene and substituted derivatives	Benzenesulfonamides	217.029	NA	0.65575	1	NULL
11.47_924.4947m/z	0.475382	-1.07284	1.07284	0.0282398	0.0151515	0.26887	0.148122	0.970132	control:CFZ	HMDB0014784	C06572	C47H75NO17	M-H	38.3	2.56	-1.65361	90.9814	Nystatin	Organic oxygen compounds	Organooxygen compounds	Carbohydrates and carbohydrate conjugates	924.495	NA	11.4732	1	NULL
10.31_765.4470m/z	0.476269	-1.07015	1.07015	0.101106	0.179654	0.269974	0.335024	1.14452	control:CFZ	C16271	C16271	C46H66O7	M+Cl	37.7	6.59	-4.48115	87.2225	Rhodopinal glucoside;	null	null	null	765.447	NA	10.3135	1	map00906 Carotenoid biosynthesis
0.66_242.0789m/z	1.17123	0.228018	-0.228018	0.496948	0.393939	0.758011	1	0.546401	control:CFZ+atRA	C00475	C00475	C9H13N3O5	M-H	43.4	23.7	2.89568	96.6694	Cytidine;	Nucleosides, nucleotides, and analogues	Pyrimidine nucleosides	null	242.079	NA	0.65575	1	map00240 Pyrimidine metabolism; map01100 Metabolic pathways
0.66_242.0789m/z	1.17123	0.228018	-0.228018	0.496948	0.393939	0.758011	1	0.546401	control:CFZ+atRA	C02961	C02961	C9H13N3O5	M-H	43.4	23.7	2.89568	96.6694	Cytarabine; Cytosine arabinoside; Cytosine-1-beta-D-arabinofuranoside; Ara-C;	Nucleosides, nucleotides, and analogues	Pyrimidine nucleosides	null	242.079	NA	0.65575	1	NULL
0.66_242.0789m/z	0.81223	-0.300039	0.300039	0.262913	0.393939	0.784214	0.976243	0.509388	control:BTZ	C00475	C00475	C9H13N3O5	M-H	43.4	23.7	2.89568	96.6694	Cytidine;	Nucleosides, nucleotides, and analogues	Pyrimidine nucleosides	null	242.079	NA	0.65575	1	map00240 Pyrimidine metabolism; map01100 Metabolic pathways
0.66_242.0789m/z	0.81223	-0.300039	0.300039	0.262913	0.393939	0.784214	0.976243	0.509388	control:BTZ	C02961	C02961	C9H13N3O5	M-H	43.4	23.7	2.89568	96.6694	Cytarabine; Cytosine arabinoside; Cytosine-1-beta-D-arabinofuranoside; Ara-C;	Nucleosides, nucleotides, and analogues	Pyrimidine nucleosides	null	242.079	NA	0.65575	1	NULL
0.66_242.0789m/z	1.62374	0.699319	-0.699319	0.0493011	0.0930736	0.662415	0.427414	1.01233	CFZ:CFZ+atRA	C00475	C00475	C9H13N3O5	M-H	43.4	23.7	2.89568	96.6694	Cytidine;	Nucleosides, nucleotides, and analogues	Pyrimidine nucleosides	null	242.079	NA	0.65575	1	map00240 Pyrimidine metabolism; map01100 Metabolic pathways
0.66_242.0789m/z	1.62374	0.699319	-0.699319	0.0493011	0.0930736	0.662415	0.427414	1.01233	CFZ:CFZ+atRA	C02961	C02961	C9H13N3O5	M-H	43.4	23.7	2.89568	96.6694	Cytarabine; Cytosine arabinoside; Cytosine-1-beta-D-arabinofuranoside; Ara-C;	Nucleosides, nucleotides, and analogues	Pyrimidine nucleosides	null	242.079	NA	0.65575	1	NULL
0.66_242.0789m/z	1.12604	0.171261	-0.171261	0.654017	1	0.941966	1	0.878942	CFZ:BTZ	C00475	C00475	C9H13N3O5	M-H	43.4	23.7	2.89568	96.6694	Cytidine;	Nucleosides, nucleotides, and analogues	Pyrimidine nucleosides	null	242.079	NA	0.65575	1	map00240 Pyrimidine metabolism; map01100 Metabolic pathways
0.66_242.0789m/z	1.12604	0.171261	-0.171261	0.654017	1	0.941966	1	0.878942	CFZ:BTZ	C02961	C02961	C9H13N3O5	M-H	43.4	23.7	2.89568	96.6694	Cytarabine; Cytosine arabinoside; Cytosine-1-beta-D-arabinofuranoside; Ara-C;	Nucleosides, nucleotides, and analogues	Pyrimidine nucleosides	null	242.079	NA	0.65575	1	NULL
11.62_860.5578m/z	0.476505	-1.06944	1.06944	0.0266504	0.0151515	0.26887	0.148122	1.23303	control:CFZ	HMDB0112572	null	C44H82NO10P	M+FA-H	38.7	18.6	-9.80272	85.6569	PS(20:2(11Z,14Z)/18:0)	Lipids and lipid-like molecules	Glycerophospholipids	Glycerophosphoserines	860.558	NA	11.6161	1	NA
2.78_286.8954m/z	0.476891	-1.06827	1.06827	0.0733127	0.025974	0.26887	0.165228	0.760806	control:CFZ	C16182	C16182	C6H8Cl4O2	M+Cl	24.2	0	-7.12502	29.1439	beta-2,3,5,6-Tetrachloro-1,4-cyclohexanediol;	null	null	null	286.895	NA	2.77922	1	map00361 Chlorocyclohexane and chlorobenzene degradation; map01120 Microbial metabolism in diverse environments
0.66_243.0269m/z	0.99785	-0.00310446	0.00310446	0.760409	0.818182	0.880744	1	0.836904	control:CFZ+atRA	C02985	C02985	C6H13O8P	M-H	33.3	0.771	-2.45641	68.4191	L-Fucose 1-phosphate; 6-Deoxy-L-galactose 1-phosphate; beta-L-Fucose 1-phosphate;	null	null	null	243.027	NA	0.65575	1	map00051 Fructose and mannose metabolism; map00520 Amino sugar and nucleotide sugar metabolism; map01100 Metabolic pathways
0.66_243.0269m/z	0.99785	-0.00310446	0.00310446	0.760409	0.818182	0.880744	1	0.836904	control:CFZ+atRA	HMDB0001265	null	C6H13O8P	M-H	33.3	0.771	-2.45641	68.4191	Fucose 1-phosphate	Organic oxygen compounds	Organooxygen compounds	Carbohydrates and carbohydrate conjugates	243.027	NA	0.65575	1	NA
0.66_243.0269m/z	0.963664	-0.0533977	0.0533977	0.623755	0.484848	0.818009	0.976243	0.942782	control:BTZ	C02985	C02985	C6H13O8P	M-H	33.3	0.771	-2.45641	68.4191	L-Fucose 1-phosphate; 6-Deoxy-L-galactose 1-phosphate; beta-L-Fucose 1-phosphate;	null	null	null	243.027	NA	0.65575	1	map00051 Fructose and mannose metabolism; map00520 Amino sugar and nucleotide sugar metabolism; map01100 Metabolic pathways
0.66_243.0269m/z	0.963664	-0.0533977	0.0533977	0.623755	0.484848	0.818009	0.976243	0.942782	control:BTZ	HMDB0001265	null	C6H13O8P	M-H	33.3	0.771	-2.45641	68.4191	Fucose 1-phosphate	Organic oxygen compounds	Organooxygen compounds	Carbohydrates and carbohydrate conjugates	243.027	NA	0.65575	1	NA
0.66_243.0269m/z	1.15856	0.212331	-0.212331	0.139837	0.132035	0.669706	0.46343	0.407571	CFZ:CFZ+atRA	C02985	C02985	C6H13O8P	M-H	33.3	0.771	-2.45641	68.4191	L-Fucose 1-phosphate; 6-Deoxy-L-galactose 1-phosphate; beta-L-Fucose 1-phosphate;	null	null	null	243.027	NA	0.65575	1	map00051 Fructose and mannose metabolism; map00520 Amino sugar and nucleotide sugar metabolism; map01100 Metabolic pathways
0.66_243.0269m/z	1.15856	0.212331	-0.212331	0.139837	0.132035	0.669706	0.46343	0.407571	CFZ:CFZ+atRA	HMDB0001265	null	C6H13O8P	M-H	33.3	0.771	-2.45641	68.4191	Fucose 1-phosphate	Organic oxygen compounds	Organooxygen compounds	Carbohydrates and carbohydrate conjugates	243.027	NA	0.65575	1	NA
0.66_243.0269m/z	1.11887	0.162038	-0.162038	0.248213	0.393939	0.909066	0.71213	0.317912	CFZ:BTZ	C02985	C02985	C6H13O8P	M-H	33.3	0.771	-2.45641	68.4191	L-Fucose 1-phosphate; 6-Deoxy-L-galactose 1-phosphate; beta-L-Fucose 1-phosphate;	null	null	null	243.027	NA	0.65575	1	map00051 Fructose and mannose metabolism; map00520 Amino sugar and nucleotide sugar metabolism; map01100 Metabolic pathways
0.66_243.0269m/z	1.11887	0.162038	-0.162038	0.248213	0.393939	0.909066	0.71213	0.317912	CFZ:BTZ	HMDB0001265	null	C6H13O8P	M-H	33.3	0.771	-2.45641	68.4191	Fucose 1-phosphate	Organic oxygen compounds	Organooxygen compounds	Carbohydrates and carbohydrate conjugates	243.027	NA	0.65575	1	NA
11.89_467.4078m/z	0.477409	-1.0667	1.0667	0.0366216	0.0411255	0.26887	0.187239	0.901453	control:CFZ	C20365	C20365	C28H54O2	M+FA-H	43.6	39.2	-6.53609	86.0373	Decyl oleate;	null	null	null	467.408	NA	11.894	1	NULL
12.67_515.1315m/z	0.478545	-1.06327	1.06327	0.104604	0.132035	0.269974	0.283937	0.779497	control:CFZ	C08751	C08751	C23H28O11	M+Cl	35.6	5.06	-2.25627	75.7822	Bruceine B;	null	null	null	515.131	NA	12.6694	1	NULL
11.37_439.3772m/z	0.478856	-1.06234	1.06234	0.0376933	0.00865801	0.26887	0.148122	0.849782	control:CFZ	C17278	C17278	C26H50O2	M+FA-H	49.7	64.2	-5.35885	90.3811	Ximenic acid; (17Z)-Hexacosenoic acid; 17Z-Hexacosenoic acid; (17Z)-Hexacos-17-enoic acid; (Z)-Hexacos-17-enoic acid;	null	null	null	439.377	NA	11.3665	1	NULL
11.37_439.3772m/z	0.478856	-1.06234	1.06234	0.0376933	0.00865801	0.26887	0.148122	0.849782	control:CFZ	HMDB0035215	null	C26H50O2	M+FA-H	49.7	64.2	-5.35885	90.3811	Ximenic acid	Lipids and lipid-like molecules	Fatty Acyls	Fatty acids and conjugates	439.377	NA	11.3665	1	NA
11.37_439.3772m/z	0.478856	-1.06234	1.06234	0.0376933	0.00865801	0.26887	0.148122	0.849782	control:CFZ	HMDB0062452	C17278	C26H50O2	M+FA-H	49.7	64.2	-5.35885	90.3811	17Z-hexacosenoic acid	Lipids and lipid-like molecules	Fatty Acyls	Fatty acids and conjugates	439.377	NA	11.3665	1	NULL
10.31_713.4409m/z	0.481064	-1.0557	1.0557	0.0123087	0.0151515	0.26887	0.148122	1.30921	control:CFZ	HMDB0114800	null	C37H65O8P	M+FA-H	34.7	4.09	1.5136	71.3881	PA(14:1(9Z)/20:3(5Z,8Z,11Z))	Lipids and lipid-like molecules	Glycerophospholipids	Glycerophosphates	713.441	NA	10.3135	1	NA
0.66_245.0424m/z	1.30905	0.388523	-0.388523	0.187464	0.132035	0.756596	1	0.559214	control:CFZ+atRA	C02076	C02076	C7H14O7	M+Cl	41.4	13.8	-4.36888	98.4542	Sedoheptulose; D-altro-Heptulose; D-Sedoheptulose; Volemulose;	null	null	null	245.042	NA	0.65575	1	map00710 Carbon fixation in photosynthetic organisms
0.66_245.0424m/z	1.30905	0.388523	-0.388523	0.187464	0.132035	0.756596	1	0.559214	control:CFZ+atRA	C08236	C08236	C7H14O7	M+Cl	41.4	13.8	-4.36888	98.4542	alpha-D-Mannoheptulopyranose; Mannoheptulose;	null	null	null	245.042	NA	0.65575	1	NULL
0.66_245.0424m/z	1.30905	0.388523	-0.388523	0.187464	0.132035	0.756596	1	0.559214	control:CFZ+atRA	C08355	C08355	C7H14O7	M+Cl	41.4	13.8	-4.36888	98.4542	beta-D-Sedoheptulopyranose; beta-D-Sedoheptulose;	null	null	null	245.042	NA	0.65575	1	NULL
0.66_245.0424m/z	1.30905	0.388523	-0.388523	0.187464	0.132035	0.756596	1	0.559214	control:CFZ+atRA	HMDB0029901	null	C7H14O7	M+Cl	41.4	13.8	-4.36888	98.4542	L-Galacto-2-heptulose	Organic oxygen compounds	Organooxygen compounds	Carbohydrates and carbohydrate conjugates	245.042	NA	0.65575	1	NA
0.66_245.0424m/z	1.30905	0.388523	-0.388523	0.187464	0.132035	0.756596	1	0.559214	control:CFZ+atRA	HMDB0029935	null	C7H14O7	M+Cl	41.4	13.8	-4.36888	98.4542	D-Manno-2-heptulose	Organic oxygen compounds	Organooxygen compounds	Carbohydrates and carbohydrate conjugates	245.042	NA	0.65575	1	NA
0.66_245.0424m/z	1.30905	0.388523	-0.388523	0.187464	0.132035	0.756596	1	0.559214	control:CFZ+atRA	HMDB0029952	null	C7H14O7	M+Cl	41.4	13.8	-4.36888	98.4542	D-altro-D-manno-Heptose	Organic oxygen compounds	Organooxygen compounds	Carbohydrates and carbohydrate conjugates	245.042	NA	0.65575	1	NA
0.66_245.0424m/z	1.06951	0.0969551	-0.0969551	0.628026	0.699134	0.820967	0.976243	0.509572	control:BTZ	C02076	C02076	C7H14O7	M+Cl	41.4	13.8	-4.36888	98.4542	Sedoheptulose; D-altro-Heptulose; D-Sedoheptulose; Volemulose;	null	null	null	245.042	NA	0.65575	1	map00710 Carbon fixation in photosynthetic organisms
0.66_245.0424m/z	1.06951	0.0969551	-0.0969551	0.628026	0.699134	0.820967	0.976243	0.509572	control:BTZ	C08236	C08236	C7H14O7	M+Cl	41.4	13.8	-4.36888	98.4542	alpha-D-Mannoheptulopyranose; Mannoheptulose;	null	null	null	245.042	NA	0.65575	1	NULL
0.66_245.0424m/z	1.06951	0.0969551	-0.0969551	0.628026	0.699134	0.820967	0.976243	0.509572	control:BTZ	C08355	C08355	C7H14O7	M+Cl	41.4	13.8	-4.36888	98.4542	beta-D-Sedoheptulopyranose; beta-D-Sedoheptulose;	null	null	null	245.042	NA	0.65575	1	NULL
0.66_245.0424m/z	1.06951	0.0969551	-0.0969551	0.628026	0.699134	0.820967	0.976243	0.509572	control:BTZ	HMDB0029901	null	C7H14O7	M+Cl	41.4	13.8	-4.36888	98.4542	L-Galacto-2-heptulose	Organic oxygen compounds	Organooxygen compounds	Carbohydrates and carbohydrate conjugates	245.042	NA	0.65575	1	NA
0.66_245.0424m/z	1.06951	0.0969551	-0.0969551	0.628026	0.699134	0.820967	0.976243	0.509572	control:BTZ	HMDB0029935	null	C7H14O7	M+Cl	41.4	13.8	-4.36888	98.4542	D-Manno-2-heptulose	Organic oxygen compounds	Organooxygen compounds	Carbohydrates and carbohydrate conjugates	245.042	NA	0.65575	1	NA
0.66_245.0424m/z	1.06951	0.0969551	-0.0969551	0.628026	0.699134	0.820967	0.976243	0.509572	control:BTZ	HMDB0029952	null	C7H14O7	M+Cl	41.4	13.8	-4.36888	98.4542	D-altro-D-manno-Heptose	Organic oxygen compounds	Organooxygen compounds	Carbohydrates and carbohydrate conjugates	245.042	NA	0.65575	1	NA
0.66_245.0424m/z	1.29247	0.370129	-0.370129	0.215831	0.0411255	0.766143	0.33521	0.768259	CFZ:CFZ+atRA	C02076	C02076	C7H14O7	M+Cl	41.4	13.8	-4.36888	98.4542	Sedoheptulose; D-altro-Heptulose; D-Sedoheptulose; Volemulose;	null	null	null	245.042	NA	0.65575	1	map00710 Carbon fixation in photosynthetic organisms
0.66_245.0424m/z	1.29247	0.370129	-0.370129	0.215831	0.0411255	0.766143	0.33521	0.768259	CFZ:CFZ+atRA	C08236	C08236	C7H14O7	M+Cl	41.4	13.8	-4.36888	98.4542	alpha-D-Mannoheptulopyranose; Mannoheptulose;	null	null	null	245.042	NA	0.65575	1	NULL
0.66_245.0424m/z	1.29247	0.370129	-0.370129	0.215831	0.0411255	0.766143	0.33521	0.768259	CFZ:CFZ+atRA	C08355	C08355	C7H14O7	M+Cl	41.4	13.8	-4.36888	98.4542	beta-D-Sedoheptulopyranose; beta-D-Sedoheptulose;	null	null	null	245.042	NA	0.65575	1	NULL
0.66_245.0424m/z	1.29247	0.370129	-0.370129	0.215831	0.0411255	0.766143	0.33521	0.768259	CFZ:CFZ+atRA	HMDB0029901	null	C7H14O7	M+Cl	41.4	13.8	-4.36888	98.4542	L-Galacto-2-heptulose	Organic oxygen compounds	Organooxygen compounds	Carbohydrates and carbohydrate conjugates	245.042	NA	0.65575	1	NA
0.66_245.0424m/z	1.29247	0.370129	-0.370129	0.215831	0.0411255	0.766143	0.33521	0.768259	CFZ:CFZ+atRA	HMDB0029935	null	C7H14O7	M+Cl	41.4	13.8	-4.36888	98.4542	D-Manno-2-heptulose	Organic oxygen compounds	Organooxygen compounds	Carbohydrates and carbohydrate conjugates	245.042	NA	0.65575	1	NA
0.66_245.0424m/z	1.29247	0.370129	-0.370129	0.215831	0.0411255	0.766143	0.33521	0.768259	CFZ:CFZ+atRA	HMDB0029952	null	C7H14O7	M+Cl	41.4	13.8	-4.36888	98.4542	D-altro-D-manno-Heptose	Organic oxygen compounds	Organooxygen compounds	Carbohydrates and carbohydrate conjugates	245.042	NA	0.65575	1	NA
0.66_245.0424m/z	1.05596	0.0785612	-0.0785612	0.744366	0.588745	0.955539	0.80981	0.377035	CFZ:BTZ	C02076	C02076	C7H14O7	M+Cl	41.4	13.8	-4.36888	98.4542	Sedoheptulose; D-altro-Heptulose; D-Sedoheptulose; Volemulose;	null	null	null	245.042	NA	0.65575	1	map00710 Carbon fixation in photosynthetic organisms
0.66_245.0424m/z	1.05596	0.0785612	-0.0785612	0.744366	0.588745	0.955539	0.80981	0.377035	CFZ:BTZ	C08236	C08236	C7H14O7	M+Cl	41.4	13.8	-4.36888	98.4542	alpha-D-Mannoheptulopyranose; Mannoheptulose;	null	null	null	245.042	NA	0.65575	1	NULL
0.66_245.0424m/z	1.05596	0.0785612	-0.0785612	0.744366	0.588745	0.955539	0.80981	0.377035	CFZ:BTZ	C08355	C08355	C7H14O7	M+Cl	41.4	13.8	-4.36888	98.4542	beta-D-Sedoheptulopyranose; beta-D-Sedoheptulose;	null	null	null	245.042	NA	0.65575	1	NULL
0.66_245.0424m/z	1.05596	0.0785612	-0.0785612	0.744366	0.588745	0.955539	0.80981	0.377035	CFZ:BTZ	HMDB0029901	null	C7H14O7	M+Cl	41.4	13.8	-4.36888	98.4542	L-Galacto-2-heptulose	Organic oxygen compounds	Organooxygen compounds	Carbohydrates and carbohydrate conjugates	245.042	NA	0.65575	1	NA
0.66_245.0424m/z	1.05596	0.0785612	-0.0785612	0.744366	0.588745	0.955539	0.80981	0.377035	CFZ:BTZ	HMDB0029935	null	C7H14O7	M+Cl	41.4	13.8	-4.36888	98.4542	D-Manno-2-heptulose	Organic oxygen compounds	Organooxygen compounds	Carbohydrates and carbohydrate conjugates	245.042	NA	0.65575	1	NA
0.66_245.0424m/z	1.05596	0.0785612	-0.0785612	0.744366	0.588745	0.955539	0.80981	0.377035	CFZ:BTZ	HMDB0029952	null	C7H14O7	M+Cl	41.4	13.8	-4.36888	98.4542	D-altro-D-manno-Heptose	Organic oxygen compounds	Organooxygen compounds	Carbohydrates and carbohydrate conjugates	245.042	NA	0.65575	1	NA
10.31_713.4409m/z	0.481064	-1.0557	1.0557	0.0123087	0.0151515	0.26887	0.148122	1.30921	control:CFZ	HMDB0115119	null	C37H65O8P	M+FA-H	34.7	4.09	1.5136	71.3881	PA(20:3(5Z,8Z,11Z)/14:1(9Z))	Lipids and lipid-like molecules	Glycerophospholipids	Glycerophosphates	713.441	NA	10.3135	1	NA
0.66_258.0734m/z	0.971544	-0.0416489	0.0416489	0.962148	1	0.985802	1	1.18192	control:CFZ+atRA	HMDB0041934	null	C9H13N3O6	M-H	42	16.9	0.764579	94.1402	Mizoribine	Nucleosides, nucleotides, and analogues	Imidazole ribonucleosides and ribonucleotides	1-ribosyl-imidazolecarboxamides	258.073	NA	0.65575	1	NA
0.66_258.0734m/z	0.864273	-0.210441	0.210441	0.275308	0.588745	0.784214	0.976243	0.6965	control:BTZ	HMDB0041934	null	C9H13N3O6	M-H	42	16.9	0.764579	94.1402	Mizoribine	Nucleosides, nucleotides, and analogues	Imidazole ribonucleosides and ribonucleotides	1-ribosyl-imidazolecarboxamides	258.073	NA	0.65575	1	NA
0.66_258.0734m/z	1.30729	0.386579	-0.386579	0.139115	0.132035	0.669706	0.46343	0.793036	CFZ:CFZ+atRA	HMDB0041934	null	C9H13N3O6	M-H	42	16.9	0.764579	94.1402	Mizoribine	Nucleosides, nucleotides, and analogues	Imidazole ribonucleosides and ribonucleotides	1-ribosyl-imidazolecarboxamides	258.073	NA	0.65575	1	NA
0.66_258.0734m/z	1.16295	0.217787	-0.217787	0.0545767	0.0930736	0.909066	0.608084	0.35353	CFZ:BTZ	HMDB0041934	null	C9H13N3O6	M-H	42	16.9	0.764579	94.1402	Mizoribine	Nucleosides, nucleotides, and analogues	Imidazole ribonucleosides and ribonucleotides	1-ribosyl-imidazolecarboxamides	258.073	NA	0.65575	1	NA
10.31_713.4409m/z	0.481064	-1.0557	1.0557	0.0123087	0.0151515	0.26887	0.148122	1.30921	control:CFZ	HMDB0115562	null	C37H65O8P	M+FA-H	34.7	4.09	1.5136	71.3881	PA(20:3(8Z,11Z,14Z)/14:1(9Z))	Lipids and lipid-like molecules	Glycerophospholipids	Glycerophosphates	713.441	NA	10.3135	1	NA
0.66_285.1116m/z	1.12939	0.175541	-0.175541	0.460849	0.937229	0.756596	1	0.963401	control:CFZ+atRA	HMDB0034750	null	C11H22O6	M+Cl	39.5	4.79	2.2977	95.6397	Isopentyl beta-D-glucoside	Lipids and lipid-like molecules	Fatty Acyls	Fatty acyl glycosides	285.112	NA	0.65575	1	NA
0.66_285.1116m/z	1.01893	0.0270488	-0.0270488	0.998185	0.588745	0.998663	0.976243	0.485762	control:BTZ	HMDB0034750	null	C11H22O6	M+Cl	39.5	4.79	2.2977	95.6397	Isopentyl beta-D-glucoside	Lipids and lipid-like molecules	Fatty Acyls	Fatty acyl glycosides	285.112	NA	0.65575	1	NA
0.66_285.1116m/z	1.2881	0.36524	-0.36524	0.314779	0.309524	0.818916	0.593533	0.978339	CFZ:CFZ+atRA	HMDB0034750	null	C11H22O6	M+Cl	39.5	4.79	2.2977	95.6397	Isopentyl beta-D-glucoside	Lipids and lipid-like molecules	Fatty Acyls	Fatty acyl glycosides	285.112	NA	0.65575	1	NA
0.66_285.1116m/z	1.16211	0.216748	-0.216748	0.388668	0.309524	0.909066	0.667876	0.520546	CFZ:BTZ	HMDB0034750	null	C11H22O6	M+Cl	39.5	4.79	2.2977	95.6397	Isopentyl beta-D-glucoside	Lipids and lipid-like molecules	Fatty Acyls	Fatty acyl glycosides	285.112	NA	0.65575	1	NA
10.31_500.1838n	0.481181	-1.05535	1.05535	0.0187688	0.0151515	0.26887	0.148122	0.901374	control:CFZ	HMDB0005036	null	C25H31F3O5S	M-H, M+FA-H	37.4	4.92	-1.22982	83.4808	Fluticasone propionate	Lipids and lipid-like molecules	Steroids and steroid derivatives	Steroid esters	499.177	500.184	10.3135	1	NA
0.66_292.0694m/z	1.05721	0.0802632	-0.0802632	0.667846	0.937229	0.824651	1	1.31105	control:CFZ+atRA	HMDB0000982	null	C10H15N3O5	M+Cl	39.5	18.8	-4.56057	84.2358	5-Methylcytidine	Nucleosides, nucleotides, and analogues	Pyrimidine nucleosides	null	292.069	NA	0.65575	1	NA
0.66_292.0694m/z	0.982546	-0.0254028	0.0254028	0.520885	0.818182	0.788627	0.976243	1.08014	control:BTZ	HMDB0000982	null	C10H15N3O5	M+Cl	39.5	18.8	-4.56057	84.2358	5-Methylcytidine	Nucleosides, nucleotides, and analogues	Pyrimidine nucleosides	null	292.069	NA	0.65575	1	NA
0.66_292.0694m/z	1.21817	0.284712	-0.284712	0.297216	0.24026	0.817498	0.543055	0.481027	CFZ:CFZ+atRA	HMDB0000982	null	C10H15N3O5	M+Cl	39.5	18.8	-4.56057	84.2358	5-Methylcytidine	Nucleosides, nucleotides, and analogues	Pyrimidine nucleosides	null	292.069	NA	0.65575	1	NA
0.66_292.0694m/z	1.13214	0.179047	-0.179047	0.542239	0.484848	0.909066	0.753762	0.737854	CFZ:BTZ	HMDB0000982	null	C10H15N3O5	M+Cl	39.5	18.8	-4.56057	84.2358	5-Methylcytidine	Nucleosides, nucleotides, and analogues	Pyrimidine nucleosides	null	292.069	NA	0.65575	1	NA
11.72_404.2631m/z	0.481394	-1.05471	1.05471	0.0170936	0.025974	0.26887	0.165228	1.05086	control:CFZ	HMDB0061638	null	C19H37NO5	M+FA-H	37	0	-6.45297	92.5341	3-hydroxydodecanoyl carnitine	Lipids and lipid-like molecules	Fatty Acyls	Fatty acid esters	404.263	NA	11.7161	1	NA
12.82_316.9471m/z	0.482992	-1.04993	1.04993	0.100616	0.132035	0.269729	0.283937	0.789157	control:CFZ	C06637	C06637	C14H9Cl3	M+Cl	26.9	0	2.56826	37.6475	1-Chloro-2,2-bis(4'-chlorophenyl)ethylene; DDMU;	null	null	null	316.947	NA	12.8176	1	NULL
11.60_894.5487m/z	0.483662	-1.04793	1.04793	0.0302659	0.025974	0.26887	0.165228	0.985906	control:CFZ	HMDB0061553	null	C48H82NO12P	M-H	38.4	0	-1.68059	94.1108	PS(DiMe(11,3)/DiMe(11,5))	Lipids and lipid-like molecules	Glycerophospholipids	Glycerophosphoserines	894.549	NA	11.6018	1	NA
0.66_324.0919m/z	1.35045	0.433445	-0.433445	0.323218	0.393939	0.756596	1	1.00252	control:CFZ+atRA	C03410	C03410	C11H19NO10	M-H	38.2	4.63	-5.3438	92.3555	N-Glycoloyl-neuraminate; N-Glycolylneuraminate; Neu5Gc;	Organooxygen compounds	Carbohydrates and carbohydrate conjugates	Sugar acids and derivatives	324.092	NA	0.65575	1	map00520 Amino sugar and nucleotide sugar metabolism
0.66_324.0919m/z	1.35045	0.433445	-0.433445	0.323218	0.393939	0.756596	1	1.00252	control:CFZ+atRA	HMDB0000833	null	C11H19NO10	M-H	38.2	4.63	-5.3438	92.3555	N-Glycolylneuraminic acid	Organic oxygen compounds	Organooxygen compounds	Carbohydrates and carbohydrate conjugates	324.092	NA	0.65575	1	NA
0.66_324.0919m/z	1.35045	0.433445	-0.433445	0.323218	0.393939	0.756596	1	1.00252	control:CFZ+atRA	HMDB0062502	C03410	C11H19NO10	M-H	38.2	4.63	-5.3438	92.3555	NeuNGc	Organooxygen compounds	Carbohydrates and carbohydrate conjugates	Sugar acids and derivatives	324.092	NA	0.65575	1	map00520 Amino sugar and nucleotide sugar metabolism
0.66_324.0919m/z	1.07408	0.103105	-0.103105	0.735665	0.937229	0.872234	0.992672	0.183571	control:BTZ	C03410	C03410	C11H19NO10	M-H	38.2	4.63	-5.3438	92.3555	N-Glycoloyl-neuraminate; N-Glycolylneuraminate; Neu5Gc;	Organooxygen compounds	Carbohydrates and carbohydrate conjugates	Sugar acids and derivatives	324.092	NA	0.65575	1	map00520 Amino sugar and nucleotide sugar metabolism
0.66_324.0919m/z	1.07408	0.103105	-0.103105	0.735665	0.937229	0.872234	0.992672	0.183571	control:BTZ	HMDB0000833	null	C11H19NO10	M-H	38.2	4.63	-5.3438	92.3555	N-Glycolylneuraminic acid	Organic oxygen compounds	Organooxygen compounds	Carbohydrates and carbohydrate conjugates	324.092	NA	0.65575	1	NA
0.66_324.0919m/z	1.07408	0.103105	-0.103105	0.735665	0.937229	0.872234	0.992672	0.183571	control:BTZ	HMDB0062502	C03410	C11H19NO10	M-H	38.2	4.63	-5.3438	92.3555	NeuNGc	Organooxygen compounds	Carbohydrates and carbohydrate conjugates	Sugar acids and derivatives	324.092	NA	0.65575	1	map00520 Amino sugar and nucleotide sugar metabolism
0.66_324.0919m/z	1.40147	0.486939	-0.486939	0.294507	0.0411255	0.813952	0.33521	1.50461	CFZ:CFZ+atRA	C03410	C03410	C11H19NO10	M-H	38.2	4.63	-5.3438	92.3555	N-Glycoloyl-neuraminate; N-Glycolylneuraminate; Neu5Gc;	Organooxygen compounds	Carbohydrates and carbohydrate conjugates	Sugar acids and derivatives	324.092	NA	0.65575	1	map00520 Amino sugar and nucleotide sugar metabolism
0.66_324.0919m/z	1.40147	0.486939	-0.486939	0.294507	0.0411255	0.813952	0.33521	1.50461	CFZ:CFZ+atRA	HMDB0000833	null	C11H19NO10	M-H	38.2	4.63	-5.3438	92.3555	N-Glycolylneuraminic acid	Organic oxygen compounds	Organooxygen compounds	Carbohydrates and carbohydrate conjugates	324.092	NA	0.65575	1	NA
0.66_324.0919m/z	1.40147	0.486939	-0.486939	0.294507	0.0411255	0.813952	0.33521	1.50461	CFZ:CFZ+atRA	HMDB0062502	C03410	C11H19NO10	M-H	38.2	4.63	-5.3438	92.3555	NeuNGc	Organooxygen compounds	Carbohydrates and carbohydrate conjugates	Sugar acids and derivatives	324.092	NA	0.65575	1	map00520 Amino sugar and nucleotide sugar metabolism
0.66_324.0919m/z	1.11466	0.1566	-0.1566	0.322102	0.309524	0.909066	0.667876	0.177109	CFZ:BTZ	C03410	C03410	C11H19NO10	M-H	38.2	4.63	-5.3438	92.3555	N-Glycoloyl-neuraminate; N-Glycolylneuraminate; Neu5Gc;	Organooxygen compounds	Carbohydrates and carbohydrate conjugates	Sugar acids and derivatives	324.092	NA	0.65575	1	map00520 Amino sugar and nucleotide sugar metabolism
0.66_324.0919m/z	1.11466	0.1566	-0.1566	0.322102	0.309524	0.909066	0.667876	0.177109	CFZ:BTZ	HMDB0000833	null	C11H19NO10	M-H	38.2	4.63	-5.3438	92.3555	N-Glycolylneuraminic acid	Organic oxygen compounds	Organooxygen compounds	Carbohydrates and carbohydrate conjugates	324.092	NA	0.65575	1	NA
0.66_324.0919m/z	1.11466	0.1566	-0.1566	0.322102	0.309524	0.909066	0.667876	0.177109	CFZ:BTZ	HMDB0062502	C03410	C11H19NO10	M-H	38.2	4.63	-5.3438	92.3555	NeuNGc	Organooxygen compounds	Carbohydrates and carbohydrate conjugates	Sugar acids and derivatives	324.092	NA	0.65575	1	map00520 Amino sugar and nucleotide sugar metabolism
11.60_894.5487m/z	0.483662	-1.04793	1.04793	0.0302659	0.025974	0.26887	0.165228	0.985906	control:CFZ	HMDB0061581	null	C48H82NO12P	M-H	38.4	0	-1.68059	94.1108	PS(DiMe(9,3)/DiMe(13,5))	Lipids and lipid-like molecules	Glycerophospholipids	Glycerophosphoserines	894.549	NA	11.6018	1	NA
0.66_326.1072m/z	0.775534	-0.366737	0.366737	0.272502	0.699134	0.756596	1	1.63732	control:CFZ+atRA	HMDB0037843	null	C10H19NO8	M+FA-H	36.8	0	-7.41986	92.2468	N-(1-Deoxy-1-fructosyl)threonine	Organic oxygen compounds	Organooxygen compounds	Carbohydrates and carbohydrate conjugates	326.107	NA	0.65575	1	NA
0.66_326.1072m/z	1.1973	0.25979	-0.25979	0.881465	0.818182	0.942694	0.976243	0.643214	control:BTZ	HMDB0037843	null	C10H19NO8	M+FA-H	36.8	0	-7.41986	92.2468	N-(1-Deoxy-1-fructosyl)threonine	Organic oxygen compounds	Organooxygen compounds	Carbohydrates and carbohydrate conjugates	326.107	NA	0.65575	1	NA
0.66_326.1072m/z	0.588446	-0.765018	0.765018	0.0703557	0.0411255	0.662415	0.33521	1.33142	CFZ:CFZ+atRA	HMDB0037843	null	C10H19NO8	M+FA-H	36.8	0	-7.41986	92.2468	N-(1-Deoxy-1-fructosyl)threonine	Organic oxygen compounds	Organooxygen compounds	Carbohydrates and carbohydrate conjugates	326.107	NA	0.65575	1	NA
0.66_326.1072m/z	0.908469	-0.13849	0.13849	0.54459	0.588745	0.909066	0.80981	1.01474	CFZ:BTZ	HMDB0037843	null	C10H19NO8	M+FA-H	36.8	0	-7.41986	92.2468	N-(1-Deoxy-1-fructosyl)threonine	Organic oxygen compounds	Organooxygen compounds	Carbohydrates and carbohydrate conjugates	326.107	NA	0.65575	1	NA
11.60_894.5487m/z	0.483662	-1.04793	1.04793	0.0302659	0.025974	0.26887	0.165228	0.985906	control:CFZ	HMDB0061589	null	C48H82NO12P	M-H	38.4	0	-1.68059	94.1108	PS(DiMe(9,5)/DiMe(11,5))	Lipids and lipid-like molecules	Glycerophospholipids	Glycerophosphoserines	894.549	NA	11.6018	1	NA
0.66_354.0706m/z	1.31658	0.396796	-0.396796	0.284864	0.179654	0.756596	1	0.711662	control:CFZ+atRA	C11692	C11692	C11H17N3O8	M+Cl	39.5	3.82	-1.19982	95.0405	Tetrodotoxin; TTX;	null	null	null	354.071	NA	0.65575	1	NULL
0.66_354.0706m/z	0.937905	-0.0924863	0.0924863	0.523189	0.937229	0.788627	0.992672	0.433077	control:BTZ	C11692	C11692	C11H17N3O8	M+Cl	39.5	3.82	-1.19982	95.0405	Tetrodotoxin; TTX;	null	null	null	354.071	NA	0.65575	1	NULL
0.66_354.0706m/z	1.49376	0.578946	-0.578946	0.143903	0.025974	0.669706	0.2967	1.11413	CFZ:CFZ+atRA	C11692	C11692	C11H17N3O8	M+Cl	39.5	3.82	-1.19982	95.0405	Tetrodotoxin; TTX;	null	null	null	354.071	NA	0.65575	1	NULL
0.66_354.0706m/z	1.06412	0.0896638	-0.0896638	0.57472	0.699134	0.913077	0.873096	0.580894	CFZ:BTZ	C11692	C11692	C11H17N3O8	M+Cl	39.5	3.82	-1.19982	95.0405	Tetrodotoxin; TTX;	null	null	null	354.071	NA	0.65575	1	NULL
9.82_367.2526m/z	0.48461	-1.0451	1.0451	0.0369325	0.025974	0.26887	0.165228	0.860629	control:CFZ	C05482	C05482	C21H36O5	M-H	33.8	0	9.73954	79.4162	Cortol;	Lipids and lipid-like molecules	Steroids and steroid derivatives	Hydroxysteroids	367.253	NA	9.82305	1	map00140 Steroid hormone biosynthesis
0.66_364.9403m/z	0.350498	-1.51252	1.51252	0.359626	0.484848	0.756596	1	0.901267	control:CFZ+atRA	C19533	C19533	C12H8Cl4N2	M+FA-H	24.1	0	-6.31924	27.8254	2,2',5,5'-Tetrachlorobenzidine;	null	null	null	364.94	NA	0.65575	1	NULL
0.66_364.9403m/z	0.638301	-0.647692	0.647692	0.380365	0.393939	0.784214	0.976243	1.12087	control:BTZ	C19533	C19533	C12H8Cl4N2	M+FA-H	24.1	0	-6.31924	27.8254	2,2',5,5'-Tetrachlorobenzidine;	null	null	null	364.94	NA	0.65575	1	NULL
0.66_364.9403m/z	0.676649	-0.563519	0.563519	0.640973	0.24026	0.967731	0.543055	0.653503	CFZ:CFZ+atRA	C19533	C19533	C12H8Cl4N2	M+FA-H	24.1	0	-6.31924	27.8254	2,2',5,5'-Tetrachlorobenzidine;	null	null	null	364.94	NA	0.65575	1	NULL
0.66_364.9403m/z	1.23226	0.301309	-0.301309	0.355371	0.393939	0.909066	0.71213	0.645399	CFZ:BTZ	C19533	C19533	C12H8Cl4N2	M+FA-H	24.1	0	-6.31924	27.8254	2,2',5,5'-Tetrachlorobenzidine;	null	null	null	364.94	NA	0.65575	1	NULL
9.82_367.2526m/z	0.48461	-1.0451	1.0451	0.0369325	0.025974	0.26887	0.165228	0.860629	control:CFZ	HMDB0005821	null	C21H36O5	M-H	33.8	0	9.73954	79.4162	Beta-Cortol	Lipids and lipid-like molecules	Steroids and steroid derivatives	Hydroxysteroids	367.253	NA	9.82305	1	NA
0.66_368.0395m/z	0.958155	-0.0616694	0.0616694	0.692024	0.588745	0.835353	1	1.57624	control:CFZ+atRA	C14434	C14434	C14H14NO4PS	M+FA-H	34.9	0	9.94975	85.5422	EPN; O-Ethyl O-p-nitrophenyl phenylphosphonothioate;	null	null	null	368.04	NA	0.65575	1	NULL
0.66_368.0395m/z	1.26461	0.338694	-0.338694	0.525557	0.393939	0.788627	0.976243	0.974167	control:BTZ	C14434	C14434	C14H14NO4PS	M+FA-H	34.9	0	9.94975	85.5422	EPN; O-Ethyl O-p-nitrophenyl phenylphosphonothioate;	null	null	null	368.04	NA	0.65575	1	NULL
0.66_368.0395m/z	1.16807	0.224129	-0.224129	0.3309	0.309524	0.83564	0.593533	0.442448	CFZ:CFZ+atRA	C14434	C14434	C14H14NO4PS	M+FA-H	34.9	0	9.94975	85.5422	EPN; O-Ethyl O-p-nitrophenyl phenylphosphonothioate;	null	null	null	368.04	NA	0.65575	1	NULL
0.66_368.0395m/z	1.54167	0.624492	-0.624492	0.0176071	0.025974	0.909066	0.587921	1.12837	CFZ:BTZ	C14434	C14434	C14H14NO4PS	M+FA-H	34.9	0	9.94975	85.5422	EPN; O-Ethyl O-p-nitrophenyl phenylphosphonothioate;	null	null	null	368.04	NA	0.65575	1	NULL
10.82_447.1417m/z	0.485485	-1.0425	1.0425	0.0522236	0.0411255	0.26887	0.187239	0.79217	control:CFZ	C07006	C07006	C21H26F2O6	M+Cl	41	28.2	6.22228	83.7203	Fluocinolone;	null	null	null	447.142	NA	10.8182	1	NULL
0.66_381.1081m/z	1.16224	0.216904	-0.216904	0.386289	0.24026	0.756596	1	0.309339	control:CFZ+atRA	HMDB0033442	null	C14H22N2O8	M+Cl	38.8	6.4	2.99072	91.311	Mytilin B	Organic acids and derivatives	Carboxylic acids and derivatives	Amino acids, peptides, and analogues	381.108	NA	0.65575	1	NA
0.66_381.1081m/z	0.977676	-0.0325719	0.0325719	0.888424	1	0.944509	1	0.878518	control:BTZ	HMDB0033442	null	C14H22N2O8	M+Cl	38.8	6.4	2.99072	91.311	Mytilin B	Organic acids and derivatives	Carboxylic acids and derivatives	Amino acids, peptides, and analogues	381.108	NA	0.65575	1	NA
0.66_381.1081m/z	1.18815	0.248721	-0.248721	0.211246	0.393939	0.756826	0.647157	0.458494	CFZ:CFZ+atRA	HMDB0033442	null	C14H22N2O8	M+Cl	38.8	6.4	2.99072	91.311	Mytilin B	Organic acids and derivatives	Carboxylic acids and derivatives	Amino acids, peptides, and analogues	381.108	NA	0.65575	1	NA
0.66_381.1081m/z	0.999477	-0.000754793	0.000754793	0.950859	0.937229	0.986986	0.974535	0.984877	CFZ:BTZ	HMDB0033442	null	C14H22N2O8	M+Cl	38.8	6.4	2.99072	91.311	Mytilin B	Organic acids and derivatives	Carboxylic acids and derivatives	Amino acids, peptides, and analogues	381.108	NA	0.65575	1	NA
1.58_256.9535m/z	0.48632	-1.04002	1.04002	0.078752	0.179654	0.26887	0.335024	0.802733	control:CFZ	C06675	C06675	C6H6O7S	M+Cl	34.3	1.38	2.86063	73.4344	3-Sulfomuconate;	null	null	null	256.953	NA	1.58197	1	map00627 Aminobenzoate degradation; map01120 Microbial metabolism in diverse environments
0.66_383.0883m/z	1.17025	0.226816	-0.226816	0.382832	0.937229	0.756596	1	1.27386	control:CFZ+atRA	HMDB0124870	null	C18H20O7	M+Cl	36.7	0.337	-5.87356	89.7143	1-(2,4,6-trihydroxyphenyl)-3-(3,4,5-trimethoxyphenyl)propan-1-one	Phenylpropanoids and polyketides	Linear 1,3-diarylpropanoids	Chalcones and dihydrochalcones	383.088	NA	0.65575	1	NA
0.66_383.0883m/z	1.05721	0.0802686	-0.0802686	0.730221	1	0.870939	1	0.306876	control:BTZ	HMDB0124870	null	C18H20O7	M+Cl	36.7	0.337	-5.87356	89.7143	1-(2,4,6-trihydroxyphenyl)-3-(3,4,5-trimethoxyphenyl)propan-1-one	Phenylpropanoids and polyketides	Linear 1,3-diarylpropanoids	Chalcones and dihydrochalcones	383.088	NA	0.65575	1	NA
0.66_383.0883m/z	1.11295	0.154388	-0.154388	0.396591	0.699134	0.875907	0.829848	1.40275	CFZ:CFZ+atRA	HMDB0124870	null	C18H20O7	M+Cl	36.7	0.337	-5.87356	89.7143	1-(2,4,6-trihydroxyphenyl)-3-(3,4,5-trimethoxyphenyl)propan-1-one	Phenylpropanoids and polyketides	Linear 1,3-diarylpropanoids	Chalcones and dihydrochalcones	383.088	NA	0.65575	1	NA
0.66_383.0883m/z	1.00545	0.00783967	-0.00783967	0.887483	0.937229	0.98335	0.974535	0.1823	CFZ:BTZ	HMDB0124870	null	C18H20O7	M+Cl	36.7	0.337	-5.87356	89.7143	1-(2,4,6-trihydroxyphenyl)-3-(3,4,5-trimethoxyphenyl)propan-1-one	Phenylpropanoids and polyketides	Linear 1,3-diarylpropanoids	Chalcones and dihydrochalcones	383.088	NA	0.65575	1	NA
9.29_341.2675m/z	0.486426	-1.03971	1.03971	0.104176	0.0930736	0.269974	0.244337	0.859096	control:CFZ	C13787	C13787	C19H36O2	M+FA-H	50.5	80.1	-7.57815	80.7935	17-Methyl-6Z-octadecenoic acid; 17-Methyl-6Z-octadecenoate;	null	null	null	341.267	NA	9.2891	1	NULL
10.31_437.1954m/z	0.48669	-1.03892	1.03892	0.0302661	0.0151515	0.26887	0.148122	1.08751	control:CFZ	HMDB0015462	C07413	C22H29FO5	M+FA-H	40.2	20.7	-6.89607	88.1497	Paramethasone	Lipids and lipid-like molecules	Steroids and steroid derivatives	Hydroxysteroids	437.195	NA	10.3135	1	NULL
10.31_555.2114m/z	0.486981	-1.03806	1.03806	0.0326228	0.0649351	0.26887	0.217382	0.893232	control:CFZ	HMDB0039001	null	C26H36N2O9	M+Cl	40.6	13.5	-0.119299	89.7751	Purothionin AII	Organic acids and derivatives	Carboxylic acids and derivatives	Amino acids, peptides, and analogues	555.211	NA	10.3135	1	NA
0.66_405.0648m/z	0.911755	-0.133282	0.133282	0.901545	0.699134	0.955339	1	1.011	control:CFZ+atRA	HMDB0130453	null	C14H16O11	M+FA-H	35.7	0.312	-7.42881	86.7007	3,4,5-trihydroxy-6-{[2-(3,4,5-trihydroxyphenyl)acetyl]oxy}oxane-2-carboxylic acid	null	null	null	405.065	NA	0.65575	1	NA
0.66_405.0648m/z	0.911755	-0.133282	0.133282	0.901545	0.699134	0.955339	1	1.011	control:CFZ+atRA	HMDB0130464	null	C14H16O11	M+FA-H	35.7	0.312	-7.42881	86.7007	3,4,5-trihydroxy-6-{[2-(2,3,4-trihydroxyphenyl)acetyl]oxy}oxane-2-carboxylic acid	null	null	null	405.065	NA	0.65575	1	NA
0.66_405.0648m/z	0.911755	-0.133282	0.133282	0.901545	0.699134	0.955339	1	1.011	control:CFZ+atRA	HMDB0130475	null	C14H16O11	M+FA-H	35.7	0.312	-7.42881	86.7007	3,4,5-trihydroxy-6-{[2-(2,4,5-trihydroxyphenyl)acetyl]oxy}oxane-2-carboxylic acid	null	null	null	405.065	NA	0.65575	1	NA
0.66_405.0648m/z	0.865322	-0.208691	0.208691	0.330168	0.588745	0.784214	0.976243	0.49894	control:BTZ	HMDB0130453	null	C14H16O11	M+FA-H	35.7	0.312	-7.42881	86.7007	3,4,5-trihydroxy-6-{[2-(3,4,5-trihydroxyphenyl)acetyl]oxy}oxane-2-carboxylic acid	null	null	null	405.065	NA	0.65575	1	NA
0.66_405.0648m/z	0.865322	-0.208691	0.208691	0.330168	0.588745	0.784214	0.976243	0.49894	control:BTZ	HMDB0130464	null	C14H16O11	M+FA-H	35.7	0.312	-7.42881	86.7007	3,4,5-trihydroxy-6-{[2-(2,3,4-trihydroxyphenyl)acetyl]oxy}oxane-2-carboxylic acid	null	null	null	405.065	NA	0.65575	1	NA
0.66_405.0648m/z	0.865322	-0.208691	0.208691	0.330168	0.588745	0.784214	0.976243	0.49894	control:BTZ	HMDB0130475	null	C14H16O11	M+FA-H	35.7	0.312	-7.42881	86.7007	3,4,5-trihydroxy-6-{[2-(2,4,5-trihydroxyphenyl)acetyl]oxy}oxane-2-carboxylic acid	null	null	null	405.065	NA	0.65575	1	NA
0.66_405.0648m/z	1.17523	0.232944	-0.232944	0.329668	0.699134	0.834514	0.829848	0.561786	CFZ:CFZ+atRA	HMDB0130453	null	C14H16O11	M+FA-H	35.7	0.312	-7.42881	86.7007	3,4,5-trihydroxy-6-{[2-(3,4,5-trihydroxyphenyl)acetyl]oxy}oxane-2-carboxylic acid	null	null	null	405.065	NA	0.65575	1	NA
0.66_405.0648m/z	1.17523	0.232944	-0.232944	0.329668	0.699134	0.834514	0.829848	0.561786	CFZ:CFZ+atRA	HMDB0130464	null	C14H16O11	M+FA-H	35.7	0.312	-7.42881	86.7007	3,4,5-trihydroxy-6-{[2-(2,3,4-trihydroxyphenyl)acetyl]oxy}oxane-2-carboxylic acid	null	null	null	405.065	NA	0.65575	1	NA
0.66_405.0648m/z	1.17523	0.232944	-0.232944	0.329668	0.699134	0.834514	0.829848	0.561786	CFZ:CFZ+atRA	HMDB0130475	null	C14H16O11	M+FA-H	35.7	0.312	-7.42881	86.7007	3,4,5-trihydroxy-6-{[2-(2,4,5-trihydroxyphenyl)acetyl]oxy}oxane-2-carboxylic acid	null	null	null	405.065	NA	0.65575	1	NA
0.66_405.0648m/z	1.11538	0.157534	-0.157534	0.41242	0.393939	0.909066	0.71213	0.25448	CFZ:BTZ	HMDB0130453	null	C14H16O11	M+FA-H	35.7	0.312	-7.42881	86.7007	3,4,5-trihydroxy-6-{[2-(3,4,5-trihydroxyphenyl)acetyl]oxy}oxane-2-carboxylic acid	null	null	null	405.065	NA	0.65575	1	NA
0.66_405.0648m/z	1.11538	0.157534	-0.157534	0.41242	0.393939	0.909066	0.71213	0.25448	CFZ:BTZ	HMDB0130464	null	C14H16O11	M+FA-H	35.7	0.312	-7.42881	86.7007	3,4,5-trihydroxy-6-{[2-(2,3,4-trihydroxyphenyl)acetyl]oxy}oxane-2-carboxylic acid	null	null	null	405.065	NA	0.65575	1	NA
0.66_405.0648m/z	1.11538	0.157534	-0.157534	0.41242	0.393939	0.909066	0.71213	0.25448	CFZ:BTZ	HMDB0130475	null	C14H16O11	M+FA-H	35.7	0.312	-7.42881	86.7007	3,4,5-trihydroxy-6-{[2-(2,4,5-trihydroxyphenyl)acetyl]oxy}oxane-2-carboxylic acid	null	null	null	405.065	NA	0.65575	1	NA
0.63_319.9598m/z	0.487172	-1.0375	1.0375	0.138909	0.0930736	0.284174	0.244337	1.04251	control:CFZ	C03900	C03900	C9H10BrNO2S	M+FA-H	29.6	0.479	0.0861839	47.4485	S-(4-Bromophenyl)-L-cysteine;	null	null	null	319.96	NA	0.627133	1	NULL
10.31_768.4171n	0.488722	-1.03291	1.03291	0.173027	0.0649351	0.31403	0.217382	1.19813	control:CFZ	HMDB0061054	null	C44H56N4O8	M-H, M+Cl	31.6	2.06	9.50987	66.3592	Desacetylvinblastine	Alkaloids and derivatives	Vinca alkaloids	null	767.41	768.417	10.3135	1	NA
0.66_410.1258m/z	1.22418	0.291818	-0.291818	0.482443	0.484848	0.756596	1	0.812075	control:CFZ+atRA	HMDB0030394	null	C16H25NO9	M+Cl	35.8	0.109	9.3277	89.2421	Simmondsin	Organic oxygen compounds	Organooxygen compounds	Carbohydrates and carbohydrate conjugates	410.126	NA	0.65575	1	NA
0.66_410.1258m/z	1.22418	0.291818	-0.291818	0.482443	0.484848	0.756596	1	0.812075	control:CFZ+atRA	HMDB0125513	null	C16H25NO9	M+Cl	35.8	0.109	9.3277	89.2421	2-(2-hydroxy-3,4-dimethoxy-6-{[3,4,5-trihydroxy-6-(hydroxymethyl)oxan-2-yl]oxy}cyclohexylidene)acetonitrile	null	null	null	410.126	NA	0.65575	1	NA
0.66_410.1258m/z	1.32652	0.407644	-0.407644	0.324613	0.309524	0.784214	0.96901	1.07503	control:BTZ	HMDB0030394	null	C16H25NO9	M+Cl	35.8	0.109	9.3277	89.2421	Simmondsin	Organic oxygen compounds	Organooxygen compounds	Carbohydrates and carbohydrate conjugates	410.126	NA	0.65575	1	NA
0.66_410.1258m/z	1.32652	0.407644	-0.407644	0.324613	0.309524	0.784214	0.96901	1.07503	control:BTZ	HMDB0125513	null	C16H25NO9	M+Cl	35.8	0.109	9.3277	89.2421	2-(2-hydroxy-3,4-dimethoxy-6-{[3,4,5-trihydroxy-6-(hydroxymethyl)oxan-2-yl]oxy}cyclohexylidene)acetonitrile	null	null	null	410.126	NA	0.65575	1	NA
0.66_410.1258m/z	0.962373	-0.0553319	0.0553319	0.965311	0.937229	0.994805	0.964154	0.268305	CFZ:CFZ+atRA	HMDB0030394	null	C16H25NO9	M+Cl	35.8	0.109	9.3277	89.2421	Simmondsin	Organic oxygen compounds	Organooxygen compounds	Carbohydrates and carbohydrate conjugates	410.126	NA	0.65575	1	NA
0.66_410.1258m/z	0.962373	-0.0553319	0.0553319	0.965311	0.937229	0.994805	0.964154	0.268305	CFZ:CFZ+atRA	HMDB0125513	null	C16H25NO9	M+Cl	35.8	0.109	9.3277	89.2421	2-(2-hydroxy-3,4-dimethoxy-6-{[3,4,5-trihydroxy-6-(hydroxymethyl)oxan-2-yl]oxy}cyclohexylidene)acetonitrile	null	null	null	410.126	NA	0.65575	1	NA
0.66_410.1258m/z	1.04282	0.0604937	-0.0604937	0.661457	0.937229	0.941966	0.974535	0.75413	CFZ:BTZ	HMDB0030394	null	C16H25NO9	M+Cl	35.8	0.109	9.3277	89.2421	Simmondsin	Organic oxygen compounds	Organooxygen compounds	Carbohydrates and carbohydrate conjugates	410.126	NA	0.65575	1	NA
0.66_410.1258m/z	1.04282	0.0604937	-0.0604937	0.661457	0.937229	0.941966	0.974535	0.75413	CFZ:BTZ	HMDB0125513	null	C16H25NO9	M+Cl	35.8	0.109	9.3277	89.2421	2-(2-hydroxy-3,4-dimethoxy-6-{[3,4,5-trihydroxy-6-(hydroxymethyl)oxan-2-yl]oxy}cyclohexylidene)acetonitrile	null	null	null	410.126	NA	0.65575	1	NA
10.31_768.4171n	0.488722	-1.03291	1.03291	0.173027	0.0649351	0.31403	0.217382	1.19813	control:CFZ	HMDB0061057	null	C44H56N4O8	M-H, M+Cl	31.6	2.06	9.50987	66.3592	2-sulfamoylacetylphenol	Alkaloids and derivatives	Vinca alkaloids	null	767.41	768.417	10.3135	1	NA
0.66_420.1258m/z	1.10432	0.143161	-0.143161	0.79157	0.588745	0.896494	1	0.229672	control:CFZ+atRA	HMDB0029376	null	C21H23NO6	M+Cl	36.4	4.39	9.99792	88.5261	N-Methylporphyroxine	Alkaloids and derivatives	Rhoeadine alkaloids	null	420.126	NA	0.65575	1	NA
0.66_420.1258m/z	1.09093	0.125562	-0.125562	0.798245	0.818182	0.898777	0.976243	0.792695	control:BTZ	HMDB0029376	null	C21H23NO6	M+Cl	36.4	4.39	9.99792	88.5261	N-Methylporphyroxine	Alkaloids and derivatives	Rhoeadine alkaloids	null	420.126	NA	0.65575	1	NA
0.66_420.1258m/z	1.28874	0.365961	-0.365961	0.259274	0.179654	0.795957	0.506239	0.56995	CFZ:CFZ+atRA	HMDB0029376	null	C21H23NO6	M+Cl	36.4	4.39	9.99792	88.5261	N-Methylporphyroxine	Alkaloids and derivatives	Rhoeadine alkaloids	null	420.126	NA	0.65575	1	NA
0.66_420.1258m/z	1.27311	0.348362	-0.348362	0.279514	0.309524	0.909066	0.667876	0.587132	CFZ:BTZ	HMDB0029376	null	C21H23NO6	M+Cl	36.4	4.39	9.99792	88.5261	N-Methylporphyroxine	Alkaloids and derivatives	Rhoeadine alkaloids	null	420.126	NA	0.65575	1	NA
9.27_411.0911m/z	0.488887	-1.03243	1.03243	0.0805275	0.0930736	0.269264	0.244337	0.741651	control:CFZ	HMDB0128768	null	C17H18O9	M+FA-H	34.1	0	-6.07709	77.1998	3,5,7-trihydroxy-2-(1-hydroxy-3-methoxy-4-oxocyclohexyl)-6-methoxy-4H-chromen-4-one	Organoheterocyclic compounds	Benzopyrans	1-benzopyrans	411.091	NA	9.27103	1	NA
0.66_432.1033m/z	0.0159889	-5.96679	5.96679	0.268934	0.132035	0.756596	1	0.89687	control:CFZ+atRA	C12137	C12137	C21H21O10+	M-H	40.4	18.4	-6.64196	90.8982	Pelargonidin 3-O-glucoside; Pelargonidin 3-glucoside; Pelargonidin 3-O-beta-D-glucoside;	null	null	null	432.103	NA	0.65575	1	map00942 Anthocyanin biosynthesis; map01100 Metabolic pathways; map01110 Biosynthesis of secondary metabolites
0.66_432.1033m/z	1.29609	0.374167	-0.374167	0.270177	0.484848	0.784214	0.976243	0.886199	control:BTZ	C12137	C12137	C21H21O10+	M-H	40.4	18.4	-6.64196	90.8982	Pelargonidin 3-O-glucoside; Pelargonidin 3-glucoside; Pelargonidin 3-O-beta-D-glucoside;	null	null	null	432.103	NA	0.65575	1	map00942 Anthocyanin biosynthesis; map01100 Metabolic pathways; map01110 Biosynthesis of secondary metabolites
0.66_432.1033m/z	0.0152481	-6.03522	6.03522	0.2398	0.132035	0.782005	0.46343	1.64201	CFZ:CFZ+atRA	C12137	C12137	C21H21O10+	M-H	40.4	18.4	-6.64196	90.8982	Pelargonidin 3-O-glucoside; Pelargonidin 3-glucoside; Pelargonidin 3-O-beta-D-glucoside;	null	null	null	432.103	NA	0.65575	1	map00942 Anthocyanin biosynthesis; map01100 Metabolic pathways; map01110 Biosynthesis of secondary metabolites
0.66_432.1033m/z	1.23605	0.305732	-0.305732	0.34432	0.484848	0.909066	0.753762	1.27559	CFZ:BTZ	C12137	C12137	C21H21O10+	M-H	40.4	18.4	-6.64196	90.8982	Pelargonidin 3-O-glucoside; Pelargonidin 3-glucoside; Pelargonidin 3-O-beta-D-glucoside;	null	null	null	432.103	NA	0.65575	1	map00942 Anthocyanin biosynthesis; map01100 Metabolic pathways; map01110 Biosynthesis of secondary metabolites
9.82_313.2367m/z	0.488956	-1.03222	1.03222	0.0721048	0.00865801	0.26887	0.148122	0.783073	control:CFZ	C12100	C12100	C17H32O2	M+FA-H	35.4	0	-6.53773	84.1679	omega-Cyclohexylundecanoic acid; Cyclohexaneundecanoic acid;	Lipids and lipid-like molecules	Fatty Acyls	Fatty acids and conjugates	313.237	NA	9.82305	1	NULL
0.66_457.1233m/z	0.963778	-0.0532268	0.0532268	0.628232	0.937229	0.798818	1	1.00253	control:CFZ+atRA	C18296	C18296	C22H22N2O9	M-H	38.6	3.82	-4.3633	94.3698	5a,11a-Dehydrooxytetracycline;	null	null	null	457.123	NA	0.65575	1	map00253 Tetracycline biosynthesis; map01057 Biosynthesis of type II polyketide products; map01130 Biosynthesis of antibiotics
0.66_457.1233m/z	1.12928	0.175406	-0.175406	0.790207	0.484848	0.896057	0.976243	1.12953	control:BTZ	C18296	C18296	C22H22N2O9	M-H	38.6	3.82	-4.3633	94.3698	5a,11a-Dehydrooxytetracycline;	null	null	null	457.123	NA	0.65575	1	map00253 Tetracycline biosynthesis; map01057 Biosynthesis of type II polyketide products; map01130 Biosynthesis of antibiotics
0.66_457.1233m/z	0.940556	-0.0884135	0.0884135	0.576231	0.937229	0.946622	0.964154	0.416311	CFZ:CFZ+atRA	C18296	C18296	C22H22N2O9	M-H	38.6	3.82	-4.3633	94.3698	5a,11a-Dehydrooxytetracycline;	null	null	null	457.123	NA	0.65575	1	map00253 Tetracycline biosynthesis; map01057 Biosynthesis of type II polyketide products; map01130 Biosynthesis of antibiotics
0.66_457.1233m/z	1.10207	0.140219	-0.140219	0.520793	0.484848	0.909066	0.753762	0.248728	CFZ:BTZ	C18296	C18296	C22H22N2O9	M-H	38.6	3.82	-4.3633	94.3698	5a,11a-Dehydrooxytetracycline;	null	null	null	457.123	NA	0.65575	1	map00253 Tetracycline biosynthesis; map01057 Biosynthesis of type II polyketide products; map01130 Biosynthesis of antibiotics
9.82_313.2367m/z	0.488956	-1.03222	1.03222	0.0721048	0.00865801	0.26887	0.148122	0.783073	control:CFZ	C16536	C16536	C17H32O2	M+FA-H	35.4	0	-6.53773	84.1679	9E-Heptadecenoic acid; (E)-Heptadec-9-enoic acid;	Lipids and lipid-like molecules	Fatty Acyls	Fatty acids and conjugates	313.237	NA	9.82305	1	NULL
9.82_313.2367m/z	0.488956	-1.03222	1.03222	0.0721048	0.00865801	0.26887	0.148122	0.783073	control:CFZ	HMDB0030997	C12100	C17H32O2	M+FA-H	35.4	0	-6.53773	84.1679	Cyclohexaneundecanoic acid	Lipids and lipid-like molecules	Fatty Acyls	Fatty acids and conjugates	313.237	NA	9.82305	1	NULL
0.66_481.0636m/z	1.18562	0.245641	-0.245641	0.446434	0.484848	0.756596	1	0.68735	control:CFZ+atRA	HMDB0136076	null	C20H18O14	M-H	36.7	3.77	2.62236	82.6965	3,4,5,11,12,13,21,22,23-nonahydroxy-9,14,17-trioxatetracyclo[17.4.0.0²,⁷.0¹⁰,¹⁵]tricosa-1(23),2,4,6,19,21-hexaene-8,18-dione	null	null	null	481.064	NA	0.65575	1	NA
0.66_481.0636m/z	1.18562	0.245641	-0.245641	0.446434	0.484848	0.756596	1	0.68735	control:CFZ+atRA	HMDB0137009	null	C20H18O14	M-H	36.7	3.77	2.62236	82.6965	3,4,5,11,14,20,21,22-octahydroxy-13-(hydroxymethyl)-9,12,16-trioxatetracyclo[16.4.0.0²,⁷.0¹⁰,¹⁵]docosa-1(22),2,4,6,18,20-hexaene-8,17-dione	Phenylpropanoids and polyketides	Tannins	Hydrolyzable tannins	481.064	NA	0.65575	1	NA
0.66_481.0636m/z	1.1105	0.151214	-0.151214	0.68089	0.588745	0.846663	0.976243	0.88756	control:BTZ	HMDB0136076	null	C20H18O14	M-H	36.7	3.77	2.62236	82.6965	3,4,5,11,12,13,21,22,23-nonahydroxy-9,14,17-trioxatetracyclo[17.4.0.0²,⁷.0¹⁰,¹⁵]tricosa-1(23),2,4,6,19,21-hexaene-8,18-dione	null	null	null	481.064	NA	0.65575	1	NA
0.66_481.0636m/z	1.1105	0.151214	-0.151214	0.68089	0.588745	0.846663	0.976243	0.88756	control:BTZ	HMDB0137009	null	C20H18O14	M-H	36.7	3.77	2.62236	82.6965	3,4,5,11,14,20,21,22-octahydroxy-13-(hydroxymethyl)-9,12,16-trioxatetracyclo[16.4.0.0²,⁷.0¹⁰,¹⁵]docosa-1(22),2,4,6,18,20-hexaene-8,17-dione	Phenylpropanoids and polyketides	Tannins	Hydrolyzable tannins	481.064	NA	0.65575	1	NA
0.66_481.0636m/z	1.08214	0.113892	-0.113892	0.50262	0.818182	0.928071	0.907604	0.468073	CFZ:CFZ+atRA	HMDB0136076	null	C20H18O14	M-H	36.7	3.77	2.62236	82.6965	3,4,5,11,12,13,21,22,23-nonahydroxy-9,14,17-trioxatetracyclo[17.4.0.0²,⁷.0¹⁰,¹⁵]tricosa-1(23),2,4,6,19,21-hexaene-8,18-dione	null	null	null	481.064	NA	0.65575	1	NA
0.66_481.0636m/z	1.08214	0.113892	-0.113892	0.50262	0.818182	0.928071	0.907604	0.468073	CFZ:CFZ+atRA	HMDB0137009	null	C20H18O14	M-H	36.7	3.77	2.62236	82.6965	3,4,5,11,14,20,21,22-octahydroxy-13-(hydroxymethyl)-9,12,16-trioxatetracyclo[16.4.0.0²,⁷.0¹⁰,¹⁵]docosa-1(22),2,4,6,18,20-hexaene-8,17-dione	Phenylpropanoids and polyketides	Tannins	Hydrolyzable tannins	481.064	NA	0.65575	1	NA
0.66_481.0636m/z	1.01358	0.0194648	-0.0194648	0.826339	1	0.972215	1	0.311081	CFZ:BTZ	HMDB0136076	null	C20H18O14	M-H	36.7	3.77	2.62236	82.6965	3,4,5,11,12,13,21,22,23-nonahydroxy-9,14,17-trioxatetracyclo[17.4.0.0²,⁷.0¹⁰,¹⁵]tricosa-1(23),2,4,6,19,21-hexaene-8,18-dione	null	null	null	481.064	NA	0.65575	1	NA
0.66_481.0636m/z	1.01358	0.0194648	-0.0194648	0.826339	1	0.972215	1	0.311081	CFZ:BTZ	HMDB0137009	null	C20H18O14	M-H	36.7	3.77	2.62236	82.6965	3,4,5,11,14,20,21,22-octahydroxy-13-(hydroxymethyl)-9,12,16-trioxatetracyclo[16.4.0.0²,⁷.0¹⁰,¹⁵]docosa-1(22),2,4,6,18,20-hexaene-8,17-dione	Phenylpropanoids and polyketides	Tannins	Hydrolyzable tannins	481.064	NA	0.65575	1	NA
9.82_313.2367m/z	0.488956	-1.03222	1.03222	0.0721048	0.00865801	0.26887	0.148122	0.783073	control:CFZ	HMDB0031046	C16536	C17H32O2	M+FA-H	35.4	0	-6.53773	84.1679	9E-Heptadecenoic acid	Lipids and lipid-like molecules	Fatty Acyls	Fatty acids and conjugates	313.237	NA	9.82305	1	NULL
0.66_498.9372m/z	0.930816	-0.103432	0.103432	0.34004	0.393939	0.756596	1	1.55964	control:CFZ+atRA	HMDB0061739	null	C9HF17O2	M+Cl	35	0	-5.7883	81.756	Perfluorononanoic acid	Organohalogen compounds	Alkyl halides	Alkyl fluorides	498.937	NA	0.65575	1	NA
0.66_498.9372m/z	0.668493	-0.581015	0.581015	0.263758	0.393939	0.784214	0.976243	1.54036	control:BTZ	HMDB0061739	null	C9HF17O2	M+Cl	35	0	-5.7883	81.756	Perfluorononanoic acid	Organohalogen compounds	Alkyl halides	Alkyl fluorides	498.937	NA	0.65575	1	NA
0.66_498.9372m/z	1.63197	0.706618	-0.706618	0.166801	0.24026	0.698546	0.543055	0.654053	CFZ:CFZ+atRA	HMDB0061739	null	C9HF17O2	M+Cl	35	0	-5.7883	81.756	Perfluorononanoic acid	Organohalogen compounds	Alkyl halides	Alkyl fluorides	498.937	NA	0.65575	1	NA
0.66_498.9372m/z	1.17205	0.229035	-0.229035	0.534726	0.484848	0.909066	0.753762	0.492497	CFZ:BTZ	HMDB0061739	null	C9HF17O2	M+Cl	35	0	-5.7883	81.756	Perfluorononanoic acid	Organohalogen compounds	Alkyl halides	Alkyl fluorides	498.937	NA	0.65575	1	NA
9.82_313.2367m/z	0.488956	-1.03222	1.03222	0.0721048	0.00865801	0.26887	0.148122	0.783073	control:CFZ	HMDB0040888	null	C17H32O2	M+FA-H	35.4	0	-6.53773	84.1679	2,4-Heptadecanedione	Organooxygen compounds	Carbonyl compounds	1,3-dicarbonyl compounds	313.237	NA	9.82305	1	NA
0.66_503.0469m/z	0.994144	-0.00847333	0.00847333	0.746779	0.818182	0.871151	1	1.14562	control:CFZ+atRA	C20183	C20183	C11H18N5O11P2+	M+FA-H	43.7	28.9	1.91651	92.0989	N7-Methylguanosine 5'-diphosphate; N7-Methyl-GDP;	Nucleosides, nucleotides, and analogues	Purine nucleotides	Purine ribonucleotides	503.047	NA	0.65575	1	NULL
0.66_503.0469m/z	0.868637	-0.203174	0.203174	0.399795	0.699134	0.784214	0.976243	0.646336	control:BTZ	C20183	C20183	C11H18N5O11P2+	M+FA-H	43.7	28.9	1.91651	92.0989	N7-Methylguanosine 5'-diphosphate; N7-Methyl-GDP;	Nucleosides, nucleotides, and analogues	Purine nucleotides	Purine ribonucleotides	503.047	NA	0.65575	1	NULL
0.66_503.0469m/z	1.33028	0.411727	-0.411727	0.291766	0.393939	0.811286	0.647157	0.88351	CFZ:CFZ+atRA	C20183	C20183	C11H18N5O11P2+	M+FA-H	43.7	28.9	1.91651	92.0989	N7-Methylguanosine 5'-diphosphate; N7-Methyl-GDP;	Nucleosides, nucleotides, and analogues	Purine nucleotides	Purine ribonucleotides	503.047	NA	0.65575	1	NULL
0.66_503.0469m/z	1.16233	0.217026	-0.217026	0.626453	0.393939	0.930772	0.71213	0.236904	CFZ:BTZ	C20183	C20183	C11H18N5O11P2+	M+FA-H	43.7	28.9	1.91651	92.0989	N7-Methylguanosine 5'-diphosphate; N7-Methyl-GDP;	Nucleosides, nucleotides, and analogues	Purine nucleotides	Purine ribonucleotides	503.047	NA	0.65575	1	NULL
9.82_313.2367m/z	0.488956	-1.03222	1.03222	0.0721048	0.00865801	0.26887	0.148122	0.783073	control:CFZ	HMDB0060038	null	C17H32O2	M+FA-H	35.4	0	-6.53773	84.1679	10Z-Heptadecenoic acid	Lipids and lipid-like molecules	Fatty Acyls	Fatty acids and conjugates	313.237	NA	9.82305	1	NA
0.66_515.1272m/z	0.824686	-0.278084	0.278084	0.352839	0.699134	0.756596	1	0.623394	control:CFZ+atRA	C10248	C10248	C30H24O6	M+Cl	30.6	0	1.1541	54.4247	Blestriarene B;	null	null	null	515.127	NA	0.65575	1	NULL
0.66_515.1272m/z	0.816202	-0.293002	0.293002	0.309622	0.588745	0.784214	0.976243	0.628795	control:BTZ	C10248	C10248	C30H24O6	M+Cl	30.6	0	1.1541	54.4247	Blestriarene B;	null	null	null	515.127	NA	0.65575	1	NULL
0.66_515.1272m/z	1.31866	0.399074	-0.399074	0.294729	0.24026	0.813952	0.543055	0.543255	CFZ:CFZ+atRA	C10248	C10248	C30H24O6	M+Cl	30.6	0	1.1541	54.4247	Blestriarene B;	null	null	null	515.127	NA	0.65575	1	NULL
0.66_515.1272m/z	1.3051	0.384156	-0.384156	0.313876	0.309524	0.909066	0.667876	0.477965	CFZ:BTZ	C10248	C10248	C30H24O6	M+Cl	30.6	0	1.1541	54.4247	Blestriarene B;	null	null	null	515.127	NA	0.65575	1	NULL
9.82_313.2367m/z	0.488956	-1.03222	1.03222	0.0721048	0.00865801	0.26887	0.148122	0.783073	control:CFZ	HMDB0061858	null	C17H32O2	M+FA-H	35.4	0	-6.53773	84.1679	7-Hexadecenoic acid, methyl ester	Lipids and lipid-like molecules	Fatty Acyls	Fatty acid esters	313.237	NA	9.82305	1	NA
0.66_545.1405m/z	1.55009	0.632349	-0.632349	0.239616	0.179654	0.756596	1	0.851853	control:CFZ+atRA	HMDB0135061	null	C30H26O10	M-H	36.5	3.35	-8.83878	88.7585	8-[3,7-dihydroxy-2-(3-hydroxyphenyl)-3,4-dihydro-2H-1-benzopyran-4-yl]-2-(3,4-dihydroxyphenyl)-3,4-dihydro-2H-1-benzopyran-3,5,7-triol	Phenylpropanoids and polyketides	Flavonoids	Biflavonoids and polyflavonoids	545.14	NA	0.65575	1	NA
0.66_545.1405m/z	1.66347	0.734194	-0.734194	0.122319	0.0649351	0.784214	0.96901	0.86728	control:BTZ	HMDB0135061	null	C30H26O10	M-H	36.5	3.35	-8.83878	88.7585	8-[3,7-dihydroxy-2-(3-hydroxyphenyl)-3,4-dihydro-2H-1-benzopyran-4-yl]-2-(3,4-dihydroxyphenyl)-3,4-dihydro-2H-1-benzopyran-3,5,7-triol	Phenylpropanoids and polyketides	Flavonoids	Biflavonoids and polyflavonoids	545.14	NA	0.65575	1	NA
0.66_545.1405m/z	1.17955	0.238233	-0.238233	0.390752	0.818182	0.872078	0.907604	1.01912	CFZ:CFZ+atRA	HMDB0135061	null	C30H26O10	M-H	36.5	3.35	-8.83878	88.7585	8-[3,7-dihydroxy-2-(3-hydroxyphenyl)-3,4-dihydro-2H-1-benzopyran-4-yl]-2-(3,4-dihydroxyphenyl)-3,4-dihydro-2H-1-benzopyran-3,5,7-triol	Phenylpropanoids and polyketides	Flavonoids	Biflavonoids and polyflavonoids	545.14	NA	0.65575	1	NA
0.66_545.1405m/z	1.26583	0.340079	-0.340079	0.341953	0.588745	0.909066	0.80981	0.577065	CFZ:BTZ	HMDB0135061	null	C30H26O10	M-H	36.5	3.35	-8.83878	88.7585	8-[3,7-dihydroxy-2-(3-hydroxyphenyl)-3,4-dihydro-2H-1-benzopyran-4-yl]-2-(3,4-dihydroxyphenyl)-3,4-dihydro-2H-1-benzopyran-3,5,7-triol	Phenylpropanoids and polyketides	Flavonoids	Biflavonoids and polyflavonoids	545.14	NA	0.65575	1	NA
9.82_313.2367m/z	0.488956	-1.03222	1.03222	0.0721048	0.00865801	0.26887	0.148122	0.783073	control:CFZ	HMDB0062437	null	C17H32O2	M+FA-H	35.4	0	-6.53773	84.1679	9Z-Heptadecenoic acid	Lipids and lipid-like molecules	Fatty Acyls	Fatty acids and conjugates	313.237	NA	9.82305	1	NA
0.66_556.0487m/z	1.00844	0.0121183	-0.0121183	0.780686	0.818182	0.889793	1	1.26161	control:CFZ+atRA	C11435	C11435	C14H25N3O14P2	M+Cl	36.1	2.88	-3.63808	82.0577	4-(Cytidine 5'-diphospho)-2-C-methyl-D-erythritol;	null	null	null	556.049	NA	0.65575	1	map00900 Terpenoid backbone biosynthesis; map01100 Metabolic pathways; map01110 Biosynthesis of secondary metabolites; map01130 Biosynthesis of antibiotics
0.66_556.0487m/z	0.911418	-0.133815	0.133815	0.523864	0.937229	0.788627	0.992672	0.847118	control:BTZ	C11435	C11435	C14H25N3O14P2	M+Cl	36.1	2.88	-3.63808	82.0577	4-(Cytidine 5'-diphospho)-2-C-methyl-D-erythritol;	null	null	null	556.049	NA	0.65575	1	map00900 Terpenoid backbone biosynthesis; map01100 Metabolic pathways; map01110 Biosynthesis of secondary metabolites; map01130 Biosynthesis of antibiotics
0.66_556.0487m/z	1.61707	0.693381	-0.693381	0.113058	0.132035	0.667464	0.46343	0.903952	CFZ:CFZ+atRA	C11435	C11435	C14H25N3O14P2	M+Cl	36.1	2.88	-3.63808	82.0577	4-(Cytidine 5'-diphospho)-2-C-methyl-D-erythritol;	null	null	null	556.049	NA	0.65575	1	map00900 Terpenoid backbone biosynthesis; map01100 Metabolic pathways; map01110 Biosynthesis of secondary metabolites; map01130 Biosynthesis of antibiotics
0.66_556.0487m/z	1.4615	0.547448	-0.547448	0.201732	0.309524	0.909066	0.667876	0.631127	CFZ:BTZ	C11435	C11435	C14H25N3O14P2	M+Cl	36.1	2.88	-3.63808	82.0577	4-(Cytidine 5'-diphospho)-2-C-methyl-D-erythritol;	null	null	null	556.049	NA	0.65575	1	map00900 Terpenoid backbone biosynthesis; map01100 Metabolic pathways; map01110 Biosynthesis of secondary metabolites; map01130 Biosynthesis of antibiotics
0.64_124.9637m/z	0.489028	-1.03201	1.03201	0.0146093	0.0151515	0.26887	0.148122	1.26944	control:CFZ	C06456	C06456	CH3O5P	M-H	38.1	0	-6.5508	97.7139	Phosphonoformate; Foscarmet; Foscarnet;	Organic acids and derivatives	Organic phosphonic acids and derivatives	Organic phosphonic acids	124.964	NA	0.641417	1	map00440 Phosphonate and phosphinate metabolism; map01130 Biosynthesis of antibiotics
0.66_567.1093m/z	0.802516	-0.317397	0.317397	0.330755	0.588745	0.756596	1	0.808636	control:CFZ+atRA	C11210	C11210	C19H22N8O6S2	M+FA-H	35.8	1.97	1.35753	78.7821	Cefoselis;	null	null	null	567.109	NA	0.65575	1	NULL
0.66_567.1093m/z	0.908451	-0.138519	0.138519	0.931761	0.818182	0.965756	0.976243	0.714645	control:BTZ	C11210	C11210	C19H22N8O6S2	M+FA-H	35.8	1.97	1.35753	78.7821	Cefoselis;	null	null	null	567.109	NA	0.65575	1	NULL
0.66_567.1093m/z	1.38668	0.471638	-0.471638	0.133521	0.24026	0.667908	0.543055	0.687883	CFZ:CFZ+atRA	C11210	C11210	C19H22N8O6S2	M+FA-H	35.8	1.97	1.35753	78.7821	Cefoselis;	null	null	null	567.109	NA	0.65575	1	NULL
0.66_567.1093m/z	1.56973	0.650516	-0.650516	0.0792887	0.0930736	0.909066	0.608084	1.2632	CFZ:BTZ	C11210	C11210	C19H22N8O6S2	M+FA-H	35.8	1.97	1.35753	78.7821	Cefoselis;	null	null	null	567.109	NA	0.65575	1	NULL
0.64_124.9637m/z	0.489028	-1.03201	1.03201	0.0146093	0.0151515	0.26887	0.148122	1.26944	control:CFZ	HMDB0014670	C06456	CH3O5P	M-H	38.1	0	-6.5508	97.7139	Foscarnet	Organic acids and derivatives	Organic phosphonic acids and derivatives	Organic phosphonic acids	124.964	NA	0.641417	1	map00440 Phosphonate and phosphinate metabolism; map01130 Biosynthesis of antibiotics
0.66_583.0935m/z	1.01142	0.0163873	-0.0163873	0.78737	0.699134	0.894598	1	1.02878	control:CFZ+atRA	HMDB0038856	null	C30H18O10	M+FA-H	31	42	9.85724	23.6457	4',4''',5,5'',7,7''-Hexahydroxy-3,8''-biflavone	null	null	null	583.094	NA	0.65575	1	NA
0.66_583.0935m/z	0.860181	-0.217288	0.217288	0.212724	0.309524	0.784214	0.96901	0.715179	control:BTZ	HMDB0038856	null	C30H18O10	M+FA-H	31	42	9.85724	23.6457	4',4''',5,5'',7,7''-Hexahydroxy-3,8''-biflavone	null	null	null	583.094	NA	0.65575	1	NA
0.66_583.0935m/z	1.34983	0.432782	-0.432782	0.135227	0.0930736	0.668352	0.427414	0.886496	CFZ:CFZ+atRA	HMDB0038856	null	C30H18O10	M+FA-H	31	42	9.85724	23.6457	4',4''',5,5'',7,7''-Hexahydroxy-3,8''-biflavone	null	null	null	583.094	NA	0.65575	1	NA
0.66_583.0935m/z	1.14799	0.199106	-0.199106	0.219983	0.179654	0.909066	0.620321	0.337962	CFZ:BTZ	HMDB0038856	null	C30H18O10	M+FA-H	31	42	9.85724	23.6457	4',4''',5,5'',7,7''-Hexahydroxy-3,8''-biflavone	null	null	null	583.094	NA	0.65575	1	NA
0.55_976.7513m/z	0.489136	-1.03169	1.03169	0.0841116	0.132035	0.269729	0.283937	1.49931	control:CFZ	HMDB0114658	null	C55H108NO8P	M+Cl	32.3	0	0.70217	62.3773	PE-NMe2(24:1(15Z)/24:0)	Lipids and lipid-like molecules	Glycerophospholipids	Glycerophosphoethanolamines	976.751	NA	0.547617	1	NA
9.81_445.2049m/z	0.489344	-1.03108	1.03108	0.0660603	0.0930736	0.26887	0.244337	0.793859	control:CFZ	C17648	C17648	C20H32O8	M+FA-H	42.9	27.9	-7.5225	94.9677	Cinncassiol B;	null	null	null	445.205	NA	9.80608	1	NULL
9.81_445.2049m/z	0.489344	-1.03108	1.03108	0.0660603	0.0930736	0.26887	0.244337	0.793859	control:CFZ	HMDB0036855	null	C20H32O8	M+FA-H	42.9	27.9	-7.5225	94.9677	Cincassiol B	Lipids and lipid-like molecules	Prenol lipids	Diterpenoids	445.205	NA	9.80608	1	NA
11.09_316.9470m/z	0.49022	-1.0285	1.0285	0.0842147	0.132035	0.269729	0.283937	0.737091	control:CFZ	C06637	C06637	C14H9Cl3	M+Cl	27	0	2.11593	37.4888	1-Chloro-2,2-bis(4'-chlorophenyl)ethylene; DDMU;	null	null	null	316.947	NA	11.0885	1	NULL
11.44_391.2852m/z	0.490572	-1.02746	1.02746	0.033696	0.0649351	0.26887	0.217382	0.905434	control:CFZ	C10802	C10802	C23H38O2	M+FA-H	43.4	26.5	-0.411567	90.8021	5-(Heptadec-12-enyl)resorcinol;	null	null	null	391.285	NA	11.4444	1	NULL
11.23_603.3206m/z	0.492464	-1.02191	1.02191	0.124739	0.24026	0.277856	0.391066	0.969924	control:CFZ	HMDB0034927	null	C32H46O8	M+FA-H	35.5	4.42	5.55029	79.5196	Cucurbitacin B	Lipids and lipid-like molecules	Steroids and steroid derivatives	Cucurbitacins	603.321	NA	11.2347	1	NA
12.43_475.1725m/z	0.493648	-1.01845	1.01845	0.0305586	0.025974	0.26887	0.165228	0.810444	control:CFZ	C11899	C11899	C22H32O9	M+Cl	37.1	5.74	-3.52754	83.6617	10-Deacetyl-2-debenzoylbaccatin III;	null	null	null	475.172	NA	12.4333	1	map00904 Diterpenoid biosynthesis; map01100 Metabolic pathways; map01110 Biosynthesis of secondary metabolites
7.00_249.0214m/z	0.494229	-1.01675	1.01675	0.14932	0.393939	0.292851	0.52974	0.77557	control:CFZ	HMDB0015274	C06819	C5H15N2O3PS	M+Cl	36.1	0	-9.83962	91.0635	Amifostine	Organophosphorus compounds	Organothiophosphorus compounds	null	249.021	NA	7.00262	1	NULL
11.94_1002.5289m/z	0.494509	-1.01593	1.01593	0.0327179	0.025974	0.26887	0.165228	0.945206	control:CFZ	HMDB0006990	null	C48H83N3O15P2	M-H	27.8	0.0404	6.25396	46.2467	CDP-DG(18:1(11Z)/18:2(9Z,12Z))	Lipids and lipid-like molecules	Glycerophospholipids	CDP-glycerols	1002.53	NA	11.9368	1	NA
0.66_617.2062m/z	1.37012	0.4543	-0.4543	0.186179	0.309524	0.756596	1	0.733001	control:CFZ+atRA	HMDB0126150	null	C33H32O9	M+FA-H	31.9	0.881	5.86608	65.3041	2-{2,6-dihydroxy-4-[6-hydroxy-7-(3-methylbut-2-en-1-yl)-1-benzofuran-2-yl]phenyl}-6-(2,4-dihydroxyphenyl)-4-(hydroxymethyl)cyclohex-3-ene-1-carboxylic acid	Phenylpropanoids and polyketides	2-arylbenzofuran flavonoids	null	617.206	NA	0.65575	1	NA
0.66_617.2062m/z	1.37012	0.4543	-0.4543	0.186179	0.309524	0.756596	1	0.733001	control:CFZ+atRA	HMDB0126152	null	C33H32O9	M+FA-H	31.9	0.881	5.86608	65.3041	2-{2,6-dihydroxy-4-[6-hydroxy-7-(3-methylbut-2-en-1-yl)-1-benzofuran-2-yl]phenyl}-6-(2,4-dihydroxyphenyl)-5-hydroxy-4-methylcyclohex-3-ene-1-carboxylic acid	Phenylpropanoids and polyketides	2-arylbenzofuran flavonoids	null	617.206	NA	0.65575	1	NA
0.66_617.2062m/z	1.37012	0.4543	-0.4543	0.186179	0.309524	0.756596	1	0.733001	control:CFZ+atRA	HMDB0126153	null	C33H32O9	M+FA-H	31.9	0.881	5.86608	65.3041	2-{2,6-dihydroxy-4-[6-hydroxy-7-(4-hydroxy-3-methylbut-2-en-1-yl)-1-benzofuran-2-yl]phenyl}-6-(2,4-dihydroxyphenyl)-4-methylcyclohex-3-ene-1-carboxylic acid	Phenylpropanoids and polyketides	2-arylbenzofuran flavonoids	null	617.206	NA	0.65575	1	NA
0.66_617.2062m/z	1.37012	0.4543	-0.4543	0.186179	0.309524	0.756596	1	0.733001	control:CFZ+atRA	HMDB0126155	null	C33H32O9	M+FA-H	31.9	0.881	5.86608	65.3041	2-{2,6-dihydroxy-4-[6-hydroxy-7-(3-methylbut-2-en-1-yl)-1-benzofuran-2-yl]phenyl}-6-(2,4-dihydroxyphenyl)-6-hydroxy-4-methylcyclohex-3-ene-1-carboxylic acid	Phenylpropanoids and polyketides	2-arylbenzofuran flavonoids	null	617.206	NA	0.65575	1	NA
0.66_617.2062m/z	1.37012	0.4543	-0.4543	0.186179	0.309524	0.756596	1	0.733001	control:CFZ+atRA	HMDB0126156	null	C33H32O9	M+FA-H	31.9	0.881	5.86608	65.3041	6-(2,4-dihydroxyphenyl)-2-(4-{7-[(3,3-dimethyloxiran-2-yl)methyl]-6-hydroxy-1-benzofuran-2-yl}-2,6-dihydroxyphenyl)-4-methylcyclohex-3-ene-1-carboxylic acid	Phenylpropanoids and polyketides	2-arylbenzofuran flavonoids	null	617.206	NA	0.65575	1	NA
0.66_617.2062m/z	1.37012	0.4543	-0.4543	0.186179	0.309524	0.756596	1	0.733001	control:CFZ+atRA	HMDB0126157	null	C33H32O9	M+FA-H	31.9	0.881	5.86608	65.3041	2-{2,6-dihydroxy-4-[6-hydroxy-7-(3-methylbut-2-en-1-yl)-1-benzofuran-2-yl]phenyl}-4-(2,4-dihydroxyphenyl)-6-methyl-7-oxabicyclo[4.1.0]heptane-3-carboxylic acid	Phenylpropanoids and polyketides	2-arylbenzofuran flavonoids	null	617.206	NA	0.65575	1	NA
0.66_617.2062m/z	1.37012	0.4543	-0.4543	0.186179	0.309524	0.756596	1	0.733001	control:CFZ+atRA	HMDB0126158	null	C33H32O9	M+FA-H	31.9	0.881	5.86608	65.3041	6-(2,4-dihydroxyphenyl)-4-methyl-2-{2,3,6-trihydroxy-4-[6-hydroxy-7-(3-methylbut-2-en-1-yl)-1-benzofuran-2-yl]phenyl}cyclohex-3-ene-1-carboxylic acid	Phenylpropanoids and polyketides	2-arylbenzofuran flavonoids	null	617.206	NA	0.65575	1	NA
0.66_617.2062m/z	1.37012	0.4543	-0.4543	0.186179	0.309524	0.756596	1	0.733001	control:CFZ+atRA	HMDB0126159	null	C33H32O9	M+FA-H	31.9	0.881	5.86608	65.3041	2-{2,6-dihydroxy-4-[6-hydroxy-7-(3-methylbut-2-en-1-yl)-1-benzofuran-2-yl]phenyl}-4-methyl-6-(2,4,5-trihydroxyphenyl)cyclohex-3-ene-1-carboxylic acid	Phenylpropanoids and polyketides	2-arylbenzofuran flavonoids	null	617.206	NA	0.65575	1	NA
0.66_617.2062m/z	1.37012	0.4543	-0.4543	0.186179	0.309524	0.756596	1	0.733001	control:CFZ+atRA	HMDB0126160	null	C33H32O9	M+FA-H	31.9	0.881	5.86608	65.3041	2-{2,6-dihydroxy-4-[6-hydroxy-7-(3-methylbut-2-en-1-yl)-1-benzofuran-2-yl]phenyl}-6-(2,4-dihydroxyphenyl)-1-hydroxy-4-methylcyclohex-3-ene-1-carboxylic acid	Phenylpropanoids and polyketides	2-arylbenzofuran flavonoids	null	617.206	NA	0.65575	1	NA
0.66_617.2062m/z	1.73687	0.796488	-0.796488	0.102661	0.132035	0.784214	0.96901	1.24264	control:BTZ	HMDB0126150	null	C33H32O9	M+FA-H	31.9	0.881	5.86608	65.3041	2-{2,6-dihydroxy-4-[6-hydroxy-7-(3-methylbut-2-en-1-yl)-1-benzofuran-2-yl]phenyl}-6-(2,4-dihydroxyphenyl)-4-(hydroxymethyl)cyclohex-3-ene-1-carboxylic acid	Phenylpropanoids and polyketides	2-arylbenzofuran flavonoids	null	617.206	NA	0.65575	1	NA
0.66_617.2062m/z	1.73687	0.796488	-0.796488	0.102661	0.132035	0.784214	0.96901	1.24264	control:BTZ	HMDB0126152	null	C33H32O9	M+FA-H	31.9	0.881	5.86608	65.3041	2-{2,6-dihydroxy-4-[6-hydroxy-7-(3-methylbut-2-en-1-yl)-1-benzofuran-2-yl]phenyl}-6-(2,4-dihydroxyphenyl)-5-hydroxy-4-methylcyclohex-3-ene-1-carboxylic acid	Phenylpropanoids and polyketides	2-arylbenzofuran flavonoids	null	617.206	NA	0.65575	1	NA
0.66_617.2062m/z	1.73687	0.796488	-0.796488	0.102661	0.132035	0.784214	0.96901	1.24264	control:BTZ	HMDB0126153	null	C33H32O9	M+FA-H	31.9	0.881	5.86608	65.3041	2-{2,6-dihydroxy-4-[6-hydroxy-7-(4-hydroxy-3-methylbut-2-en-1-yl)-1-benzofuran-2-yl]phenyl}-6-(2,4-dihydroxyphenyl)-4-methylcyclohex-3-ene-1-carboxylic acid	Phenylpropanoids and polyketides	2-arylbenzofuran flavonoids	null	617.206	NA	0.65575	1	NA
0.66_617.2062m/z	1.73687	0.796488	-0.796488	0.102661	0.132035	0.784214	0.96901	1.24264	control:BTZ	HMDB0126155	null	C33H32O9	M+FA-H	31.9	0.881	5.86608	65.3041	2-{2,6-dihydroxy-4-[6-hydroxy-7-(3-methylbut-2-en-1-yl)-1-benzofuran-2-yl]phenyl}-6-(2,4-dihydroxyphenyl)-6-hydroxy-4-methylcyclohex-3-ene-1-carboxylic acid	Phenylpropanoids and polyketides	2-arylbenzofuran flavonoids	null	617.206	NA	0.65575	1	NA
0.66_617.2062m/z	1.73687	0.796488	-0.796488	0.102661	0.132035	0.784214	0.96901	1.24264	control:BTZ	HMDB0126156	null	C33H32O9	M+FA-H	31.9	0.881	5.86608	65.3041	6-(2,4-dihydroxyphenyl)-2-(4-{7-[(3,3-dimethyloxiran-2-yl)methyl]-6-hydroxy-1-benzofuran-2-yl}-2,6-dihydroxyphenyl)-4-methylcyclohex-3-ene-1-carboxylic acid	Phenylpropanoids and polyketides	2-arylbenzofuran flavonoids	null	617.206	NA	0.65575	1	NA
0.66_617.2062m/z	1.73687	0.796488	-0.796488	0.102661	0.132035	0.784214	0.96901	1.24264	control:BTZ	HMDB0126157	null	C33H32O9	M+FA-H	31.9	0.881	5.86608	65.3041	2-{2,6-dihydroxy-4-[6-hydroxy-7-(3-methylbut-2-en-1-yl)-1-benzofuran-2-yl]phenyl}-4-(2,4-dihydroxyphenyl)-6-methyl-7-oxabicyclo[4.1.0]heptane-3-carboxylic acid	Phenylpropanoids and polyketides	2-arylbenzofuran flavonoids	null	617.206	NA	0.65575	1	NA
0.66_617.2062m/z	1.73687	0.796488	-0.796488	0.102661	0.132035	0.784214	0.96901	1.24264	control:BTZ	HMDB0126158	null	C33H32O9	M+FA-H	31.9	0.881	5.86608	65.3041	6-(2,4-dihydroxyphenyl)-4-methyl-2-{2,3,6-trihydroxy-4-[6-hydroxy-7-(3-methylbut-2-en-1-yl)-1-benzofuran-2-yl]phenyl}cyclohex-3-ene-1-carboxylic acid	Phenylpropanoids and polyketides	2-arylbenzofuran flavonoids	null	617.206	NA	0.65575	1	NA
0.66_617.2062m/z	1.73687	0.796488	-0.796488	0.102661	0.132035	0.784214	0.96901	1.24264	control:BTZ	HMDB0126159	null	C33H32O9	M+FA-H	31.9	0.881	5.86608	65.3041	2-{2,6-dihydroxy-4-[6-hydroxy-7-(3-methylbut-2-en-1-yl)-1-benzofuran-2-yl]phenyl}-4-methyl-6-(2,4,5-trihydroxyphenyl)cyclohex-3-ene-1-carboxylic acid	Phenylpropanoids and polyketides	2-arylbenzofuran flavonoids	null	617.206	NA	0.65575	1	NA
0.66_617.2062m/z	1.73687	0.796488	-0.796488	0.102661	0.132035	0.784214	0.96901	1.24264	control:BTZ	HMDB0126160	null	C33H32O9	M+FA-H	31.9	0.881	5.86608	65.3041	2-{2,6-dihydroxy-4-[6-hydroxy-7-(3-methylbut-2-en-1-yl)-1-benzofuran-2-yl]phenyl}-6-(2,4-dihydroxyphenyl)-1-hydroxy-4-methylcyclohex-3-ene-1-carboxylic acid	Phenylpropanoids and polyketides	2-arylbenzofuran flavonoids	null	617.206	NA	0.65575	1	NA
0.66_617.2062m/z	1.27168	0.346732	-0.346732	0.743946	0.699134	0.993892	0.829848	0.573819	CFZ:CFZ+atRA	HMDB0126150	null	C33H32O9	M+FA-H	31.9	0.881	5.86608	65.3041	2-{2,6-dihydroxy-4-[6-hydroxy-7-(3-methylbut-2-en-1-yl)-1-benzofuran-2-yl]phenyl}-6-(2,4-dihydroxyphenyl)-4-(hydroxymethyl)cyclohex-3-ene-1-carboxylic acid	Phenylpropanoids and polyketides	2-arylbenzofuran flavonoids	null	617.206	NA	0.65575	1	NA
0.66_617.2062m/z	1.27168	0.346732	-0.346732	0.743946	0.699134	0.993892	0.829848	0.573819	CFZ:CFZ+atRA	HMDB0126152	null	C33H32O9	M+FA-H	31.9	0.881	5.86608	65.3041	2-{2,6-dihydroxy-4-[6-hydroxy-7-(3-methylbut-2-en-1-yl)-1-benzofuran-2-yl]phenyl}-6-(2,4-dihydroxyphenyl)-5-hydroxy-4-methylcyclohex-3-ene-1-carboxylic acid	Phenylpropanoids and polyketides	2-arylbenzofuran flavonoids	null	617.206	NA	0.65575	1	NA
0.66_617.2062m/z	1.27168	0.346732	-0.346732	0.743946	0.699134	0.993892	0.829848	0.573819	CFZ:CFZ+atRA	HMDB0126153	null	C33H32O9	M+FA-H	31.9	0.881	5.86608	65.3041	2-{2,6-dihydroxy-4-[6-hydroxy-7-(4-hydroxy-3-methylbut-2-en-1-yl)-1-benzofuran-2-yl]phenyl}-6-(2,4-dihydroxyphenyl)-4-methylcyclohex-3-ene-1-carboxylic acid	Phenylpropanoids and polyketides	2-arylbenzofuran flavonoids	null	617.206	NA	0.65575	1	NA
0.66_617.2062m/z	1.27168	0.346732	-0.346732	0.743946	0.699134	0.993892	0.829848	0.573819	CFZ:CFZ+atRA	HMDB0126155	null	C33H32O9	M+FA-H	31.9	0.881	5.86608	65.3041	2-{2,6-dihydroxy-4-[6-hydroxy-7-(3-methylbut-2-en-1-yl)-1-benzofuran-2-yl]phenyl}-6-(2,4-dihydroxyphenyl)-6-hydroxy-4-methylcyclohex-3-ene-1-carboxylic acid	Phenylpropanoids and polyketides	2-arylbenzofuran flavonoids	null	617.206	NA	0.65575	1	NA
0.66_617.2062m/z	1.27168	0.346732	-0.346732	0.743946	0.699134	0.993892	0.829848	0.573819	CFZ:CFZ+atRA	HMDB0126156	null	C33H32O9	M+FA-H	31.9	0.881	5.86608	65.3041	6-(2,4-dihydroxyphenyl)-2-(4-{7-[(3,3-dimethyloxiran-2-yl)methyl]-6-hydroxy-1-benzofuran-2-yl}-2,6-dihydroxyphenyl)-4-methylcyclohex-3-ene-1-carboxylic acid	Phenylpropanoids and polyketides	2-arylbenzofuran flavonoids	null	617.206	NA	0.65575	1	NA
0.66_617.2062m/z	1.27168	0.346732	-0.346732	0.743946	0.699134	0.993892	0.829848	0.573819	CFZ:CFZ+atRA	HMDB0126157	null	C33H32O9	M+FA-H	31.9	0.881	5.86608	65.3041	2-{2,6-dihydroxy-4-[6-hydroxy-7-(3-methylbut-2-en-1-yl)-1-benzofuran-2-yl]phenyl}-4-(2,4-dihydroxyphenyl)-6-methyl-7-oxabicyclo[4.1.0]heptane-3-carboxylic acid	Phenylpropanoids and polyketides	2-arylbenzofuran flavonoids	null	617.206	NA	0.65575	1	NA
0.66_617.2062m/z	1.27168	0.346732	-0.346732	0.743946	0.699134	0.993892	0.829848	0.573819	CFZ:CFZ+atRA	HMDB0126158	null	C33H32O9	M+FA-H	31.9	0.881	5.86608	65.3041	6-(2,4-dihydroxyphenyl)-4-methyl-2-{2,3,6-trihydroxy-4-[6-hydroxy-7-(3-methylbut-2-en-1-yl)-1-benzofuran-2-yl]phenyl}cyclohex-3-ene-1-carboxylic acid	Phenylpropanoids and polyketides	2-arylbenzofuran flavonoids	null	617.206	NA	0.65575	1	NA
0.66_617.2062m/z	1.27168	0.346732	-0.346732	0.743946	0.699134	0.993892	0.829848	0.573819	CFZ:CFZ+atRA	HMDB0126159	null	C33H32O9	M+FA-H	31.9	0.881	5.86608	65.3041	2-{2,6-dihydroxy-4-[6-hydroxy-7-(3-methylbut-2-en-1-yl)-1-benzofuran-2-yl]phenyl}-4-methyl-6-(2,4,5-trihydroxyphenyl)cyclohex-3-ene-1-carboxylic acid	Phenylpropanoids and polyketides	2-arylbenzofuran flavonoids	null	617.206	NA	0.65575	1	NA
0.66_617.2062m/z	1.27168	0.346732	-0.346732	0.743946	0.699134	0.993892	0.829848	0.573819	CFZ:CFZ+atRA	HMDB0126160	null	C33H32O9	M+FA-H	31.9	0.881	5.86608	65.3041	2-{2,6-dihydroxy-4-[6-hydroxy-7-(3-methylbut-2-en-1-yl)-1-benzofuran-2-yl]phenyl}-6-(2,4-dihydroxyphenyl)-1-hydroxy-4-methylcyclohex-3-ene-1-carboxylic acid	Phenylpropanoids and polyketides	2-arylbenzofuran flavonoids	null	617.206	NA	0.65575	1	NA
0.66_617.2062m/z	1.61208	0.68892	-0.68892	0.277977	0.309524	0.909066	0.667876	1.53664	CFZ:BTZ	HMDB0126150	null	C33H32O9	M+FA-H	31.9	0.881	5.86608	65.3041	2-{2,6-dihydroxy-4-[6-hydroxy-7-(3-methylbut-2-en-1-yl)-1-benzofuran-2-yl]phenyl}-6-(2,4-dihydroxyphenyl)-4-(hydroxymethyl)cyclohex-3-ene-1-carboxylic acid	Phenylpropanoids and polyketides	2-arylbenzofuran flavonoids	null	617.206	NA	0.65575	1	NA
0.66_617.2062m/z	1.61208	0.68892	-0.68892	0.277977	0.309524	0.909066	0.667876	1.53664	CFZ:BTZ	HMDB0126152	null	C33H32O9	M+FA-H	31.9	0.881	5.86608	65.3041	2-{2,6-dihydroxy-4-[6-hydroxy-7-(3-methylbut-2-en-1-yl)-1-benzofuran-2-yl]phenyl}-6-(2,4-dihydroxyphenyl)-5-hydroxy-4-methylcyclohex-3-ene-1-carboxylic acid	Phenylpropanoids and polyketides	2-arylbenzofuran flavonoids	null	617.206	NA	0.65575	1	NA
0.66_617.2062m/z	1.61208	0.68892	-0.68892	0.277977	0.309524	0.909066	0.667876	1.53664	CFZ:BTZ	HMDB0126153	null	C33H32O9	M+FA-H	31.9	0.881	5.86608	65.3041	2-{2,6-dihydroxy-4-[6-hydroxy-7-(4-hydroxy-3-methylbut-2-en-1-yl)-1-benzofuran-2-yl]phenyl}-6-(2,4-dihydroxyphenyl)-4-methylcyclohex-3-ene-1-carboxylic acid	Phenylpropanoids and polyketides	2-arylbenzofuran flavonoids	null	617.206	NA	0.65575	1	NA
0.66_617.2062m/z	1.61208	0.68892	-0.68892	0.277977	0.309524	0.909066	0.667876	1.53664	CFZ:BTZ	HMDB0126155	null	C33H32O9	M+FA-H	31.9	0.881	5.86608	65.3041	2-{2,6-dihydroxy-4-[6-hydroxy-7-(3-methylbut-2-en-1-yl)-1-benzofuran-2-yl]phenyl}-6-(2,4-dihydroxyphenyl)-6-hydroxy-4-methylcyclohex-3-ene-1-carboxylic acid	Phenylpropanoids and polyketides	2-arylbenzofuran flavonoids	null	617.206	NA	0.65575	1	NA
0.66_617.2062m/z	1.61208	0.68892	-0.68892	0.277977	0.309524	0.909066	0.667876	1.53664	CFZ:BTZ	HMDB0126156	null	C33H32O9	M+FA-H	31.9	0.881	5.86608	65.3041	6-(2,4-dihydroxyphenyl)-2-(4-{7-[(3,3-dimethyloxiran-2-yl)methyl]-6-hydroxy-1-benzofuran-2-yl}-2,6-dihydroxyphenyl)-4-methylcyclohex-3-ene-1-carboxylic acid	Phenylpropanoids and polyketides	2-arylbenzofuran flavonoids	null	617.206	NA	0.65575	1	NA
0.66_617.2062m/z	1.61208	0.68892	-0.68892	0.277977	0.309524	0.909066	0.667876	1.53664	CFZ:BTZ	HMDB0126157	null	C33H32O9	M+FA-H	31.9	0.881	5.86608	65.3041	2-{2,6-dihydroxy-4-[6-hydroxy-7-(3-methylbut-2-en-1-yl)-1-benzofuran-2-yl]phenyl}-4-(2,4-dihydroxyphenyl)-6-methyl-7-oxabicyclo[4.1.0]heptane-3-carboxylic acid	Phenylpropanoids and polyketides	2-arylbenzofuran flavonoids	null	617.206	NA	0.65575	1	NA
0.66_617.2062m/z	1.61208	0.68892	-0.68892	0.277977	0.309524	0.909066	0.667876	1.53664	CFZ:BTZ	HMDB0126158	null	C33H32O9	M+FA-H	31.9	0.881	5.86608	65.3041	6-(2,4-dihydroxyphenyl)-4-methyl-2-{2,3,6-trihydroxy-4-[6-hydroxy-7-(3-methylbut-2-en-1-yl)-1-benzofuran-2-yl]phenyl}cyclohex-3-ene-1-carboxylic acid	Phenylpropanoids and polyketides	2-arylbenzofuran flavonoids	null	617.206	NA	0.65575	1	NA
0.66_617.2062m/z	1.61208	0.68892	-0.68892	0.277977	0.309524	0.909066	0.667876	1.53664	CFZ:BTZ	HMDB0126159	null	C33H32O9	M+FA-H	31.9	0.881	5.86608	65.3041	2-{2,6-dihydroxy-4-[6-hydroxy-7-(3-methylbut-2-en-1-yl)-1-benzofuran-2-yl]phenyl}-4-methyl-6-(2,4,5-trihydroxyphenyl)cyclohex-3-ene-1-carboxylic acid	Phenylpropanoids and polyketides	2-arylbenzofuran flavonoids	null	617.206	NA	0.65575	1	NA
0.66_617.2062m/z	1.61208	0.68892	-0.68892	0.277977	0.309524	0.909066	0.667876	1.53664	CFZ:BTZ	HMDB0126160	null	C33H32O9	M+FA-H	31.9	0.881	5.86608	65.3041	2-{2,6-dihydroxy-4-[6-hydroxy-7-(3-methylbut-2-en-1-yl)-1-benzofuran-2-yl]phenyl}-6-(2,4-dihydroxyphenyl)-1-hydroxy-4-methylcyclohex-3-ene-1-carboxylic acid	Phenylpropanoids and polyketides	2-arylbenzofuran flavonoids	null	617.206	NA	0.65575	1	NA
11.94_1002.5289m/z	0.494509	-1.01593	1.01593	0.0327179	0.025974	0.26887	0.165228	0.945206	control:CFZ	HMDB0006998	null	C48H83N3O15P2	M-H	27.8	0.0404	6.25396	46.2467	CDP-DG(18:1(9Z)/18:2(9Z,12Z))	Lipids and lipid-like molecules	Glycerophospholipids	CDP-glycerols	1002.53	NA	11.9368	1	NA
12.87_461.1572m/z	0.495573	-1.01283	1.01283	0.0938301	0.0649351	0.269729	0.217382	0.770687	control:CFZ	C15970	C15970	C21H30O9	M+Cl	36.4	1.16	-2.66315	83.8507	Abscisic acid glucose ester; Abscisic acid-beta-D-glucopyranosyl ester; beta-D-Glucopyranosyl abscisate;	null	null	null	461.157	NA	12.8733	1	map00906 Carotenoid biosynthesis; map01100 Metabolic pathways; map01110 Biosynthesis of secondary metabolites
0.66_633.1131m/z	1.32246	0.403222	-0.403222	0.413447	0.484848	0.756596	1	0.734642	control:CFZ+atRA	HMDB0040624	null	C28H26O17	M-H	32.9	0	5.34199	70.8024	3'-(2'',3''-Digalloylglucosyl)-phloroacetophenone	Organic oxygen compounds	Organooxygen compounds	Carbohydrates and carbohydrate conjugates	633.113	NA	0.65575	1	NA
0.66_633.1131m/z	1.32246	0.403222	-0.403222	0.413447	0.484848	0.756596	1	0.734642	control:CFZ+atRA	HMDB0040625	null	C28H26O17	M-H	32.9	0	5.34199	70.8024	3'-(2'',6''-Digalloylglucosyl)-phloroacetophenone	Organooxygen compounds	Carbohydrates and carbohydrate conjugates	Glycosyl compounds	633.113	NA	0.65575	1	NA
0.66_633.1131m/z	0.805189	-0.3126	0.3126	0.597654	0.699134	0.810019	0.976243	2.226	control:BTZ	HMDB0040624	null	C28H26O17	M-H	32.9	0	5.34199	70.8024	3'-(2'',3''-Digalloylglucosyl)-phloroacetophenone	Organic oxygen compounds	Organooxygen compounds	Carbohydrates and carbohydrate conjugates	633.113	NA	0.65575	1	NA
0.66_633.1131m/z	0.805189	-0.3126	0.3126	0.597654	0.699134	0.810019	0.976243	2.226	control:BTZ	HMDB0040625	null	C28H26O17	M-H	32.9	0	5.34199	70.8024	3'-(2'',6''-Digalloylglucosyl)-phloroacetophenone	Organooxygen compounds	Carbohydrates and carbohydrate conjugates	Glycosyl compounds	633.113	NA	0.65575	1	NA
0.66_633.1131m/z	1.24882	0.320567	-0.320567	0.531181	0.699134	0.933253	0.829848	0.97128	CFZ:CFZ+atRA	HMDB0040624	null	C28H26O17	M-H	32.9	0	5.34199	70.8024	3'-(2'',3''-Digalloylglucosyl)-phloroacetophenone	Organic oxygen compounds	Organooxygen compounds	Carbohydrates and carbohydrate conjugates	633.113	NA	0.65575	1	NA
0.66_633.1131m/z	1.24882	0.320567	-0.320567	0.531181	0.699134	0.933253	0.829848	0.97128	CFZ:CFZ+atRA	HMDB0040625	null	C28H26O17	M-H	32.9	0	5.34199	70.8024	3'-(2'',6''-Digalloylglucosyl)-phloroacetophenone	Organooxygen compounds	Carbohydrates and carbohydrate conjugates	Glycosyl compounds	633.113	NA	0.65575	1	NA
0.66_633.1131m/z	0.760355	-0.395255	0.395255	0.477527	0.393939	0.909066	0.71213	0.649365	CFZ:BTZ	HMDB0040624	null	C28H26O17	M-H	32.9	0	5.34199	70.8024	3'-(2'',3''-Digalloylglucosyl)-phloroacetophenone	Organic oxygen compounds	Organooxygen compounds	Carbohydrates and carbohydrate conjugates	633.113	NA	0.65575	1	NA
[truncated: 15,256 more rows]

## Sheet: negative_Captisol vs CFZ
Compound.ID	ratio	Log2 FC	Change in CFZ	t.test_p.value	wilcox.test_p.value	t.test_p.value_BHcorrect	wilcox.test_p.value_BHcorrect	VIP	sample	ID	KEGG.ID	Formula	Adducts	Score	Fragmentation.Score	Mass.Error..ppm.	Isotope.Similarity	Description	Super.class	Class	Sub.class	m.z	Neutral.mass..Da.	Retention.time..min.	Charge	Pathway
[truncated: 3,307 more rows]

[truncated: 4 more sheets: negative_Captisol vs BTZ, negative_Captisol vs CFZ+atRA, negative_CFZ vs CFZ+atRA, positive]
