# Supplementary material for: Carfilzomib-specific proteasome β5/β2 inhibition drives cardiotoxicity via remodeling of protein homeostasis and the renin-angiotensin-system
Source: iScience. 2025 Jul 29;28(9):113228. doi: 10.1016/j.isci.2025.113228 (PMC12392329; doi:10.1016/j.isci.2025.113228)
Supplement: Table S11. Identified metabolites from murine hearts after BTZ, CFZ, or vehicle treatments and comparisons, related to Figure 6 [file mmc10.xlsx]

## Sheet: negative
Compound.ID	ratio	Log2 FC	change in treatment	t.test_p.value	wilcox.test_p.value	t.test_p.value_BHcorrect	wilcox.test_p.value_BHcorrect	VIP	sample	ID	KEGG.ID	Formula	Adducts	Score	Fragmentation.Score	Mass.Error..ppm.	Isotope.Similarity	Description	Super.class	Class	Sub.class	m.z	Neutral.mass..Da.	Retention.time..min.	Charge	Pathway
0.34_286.8957m/z	0.997935	-0.00298275	0.00298275	0.981276	1	0.991663	1	0.224699	control:CFZ	C16182	C16182	C6H8Cl4O2	M+Cl	24.9	0.547	-6.15778	30.7502	beta-2,3,5,6-Tetrachloro-1,4-cyclohexanediol;	null	null	null	286.896	NA	0.34115	1	map00361 Chlorocyclohexane and chlorobenzene degradation; map01120 Microbial metabolism in diverse environments
0.34_286.8957m/z	0.994505	-0.00795001	0.00795001	0.895553	0.699134	0.985464	0.970931	0.222894	control:CFZ+atRA	C16182	C16182	C6H8Cl4O2	M+Cl	24.9	0.547	-6.15778	30.7502	beta-2,3,5,6-Tetrachloro-1,4-cyclohexanediol;	null	null	null	286.896	NA	0.34115	1	map00361 Chlorocyclohexane and chlorobenzene degradation; map01120 Microbial metabolism in diverse environments
0.34_286.8957m/z	1.05396	0.07582	-0.07582	0.247422	0.588745	0.477836	0.772876	0.305705	control:BTZ	C16182	C16182	C6H8Cl4O2	M+Cl	24.9	0.547	-6.15778	30.7502	beta-2,3,5,6-Tetrachloro-1,4-cyclohexanediol;	null	null	null	286.896	NA	0.34115	1	map00361 Chlorocyclohexane and chlorobenzene degradation; map01120 Microbial metabolism in diverse environments
0.34_286.8957m/z	0.996563	-0.00496725	0.00496725	0.931164	0.937229	0.999832	1	0.215116	CFZ:CFZ+atRA	C16182	C16182	C6H8Cl4O2	M+Cl	24.9	0.547	-6.15778	30.7502	beta-2,3,5,6-Tetrachloro-1,4-cyclohexanediol;	null	null	null	286.896	NA	0.34115	1	map00361 Chlorocyclohexane and chlorobenzene degradation; map01120 Microbial metabolism in diverse environments
0.34_286.8957m/z	1.05614	0.0788027	-0.0788027	0.282031	0.309524	0.848182	0.902979	0.401394	CFZ:BTZ	C16182	C16182	C6H8Cl4O2	M+Cl	24.9	0.547	-6.15778	30.7502	beta-2,3,5,6-Tetrachloro-1,4-cyclohexanediol;	null	null	null	286.896	NA	0.34115	1	map00361 Chlorocyclohexane and chlorobenzene degradation; map01120 Microbial metabolism in diverse environments
0.45_225.9252m/z	0.956427	-0.0642732	0.0642732	0.610854	0.818182	0.831725	0.93143	0.262174	control:CFZ	C18779	C18779	C6H3Cl2NO2	M+Cl	31.7	10.9	9.07154	57.7487	Clopyralid; 3,6-Dichloro-2-pyridinecarboxylic acid;	null	null	null	225.925	NA	0.447817	1	NULL
0.45_225.9252m/z	0.953449	-0.068773	0.068773	0.513604	0.818182	0.867507	0.983636	0.313633	control:CFZ+atRA	C18779	C18779	C6H3Cl2NO2	M+Cl	31.7	10.9	9.07154	57.7487	Clopyralid; 3,6-Dichloro-2-pyridinecarboxylic acid;	null	null	null	225.925	NA	0.447817	1	NULL
0.45_225.9252m/z	1.00671	0.00964226	-0.00964226	0.868896	1	0.929529	1	1.02504	control:BTZ	C18779	C18779	C6H3Cl2NO2	M+Cl	31.7	10.9	9.07154	57.7487	Clopyralid; 3,6-Dichloro-2-pyridinecarboxylic acid;	null	null	null	225.925	NA	0.447817	1	NULL
0.45_225.9252m/z	0.996886	-0.00449973	0.00449973	0.878369	1	0.999832	1	0.125732	CFZ:CFZ+atRA	C18779	C18779	C6H3Cl2NO2	M+Cl	31.7	10.9	9.07154	57.7487	Clopyralid; 3,6-Dichloro-2-pyridinecarboxylic acid;	null	null	null	225.925	NA	0.447817	1	NULL
0.45_225.9252m/z	1.05257	0.0739155	-0.0739155	0.56593	0.818182	0.941412	0.991717	0.612509	CFZ:BTZ	C18779	C18779	C6H3Cl2NO2	M+Cl	31.7	10.9	9.07154	57.7487	Clopyralid; 3,6-Dichloro-2-pyridinecarboxylic acid;	null	null	null	225.925	NA	0.447817	1	NULL
0.46_240.9317m/z	1.19881	0.261599	-0.261599	0.077248	0.179654	0.550851	0.623919	0.532442	control:CFZ	HMDB0039459	null	C6H10S5	M-H	34.2	0.432	1.51343	72.1986	Di-2-propenyl pentasulfide	Organosulfur compounds	Allyl sulfur compounds	null	240.932	NA	0.4621	1	NA
0.46_240.9317m/z	1.02376	0.0338797	-0.0338797	0.761865	0.588745	0.947999	0.962591	0.245614	control:CFZ+atRA	HMDB0039459	null	C6H10S5	M-H	34.2	0.432	1.51343	72.1986	Di-2-propenyl pentasulfide	Organosulfur compounds	Allyl sulfur compounds	null	240.932	NA	0.4621	1	NA
0.46_240.9317m/z	1.32666	0.407798	-0.407798	0.0725521	0.0930736	0.367958	0.380181	0.817267	control:BTZ	HMDB0039459	null	C6H10S5	M-H	34.2	0.432	1.51343	72.1986	Di-2-propenyl pentasulfide	Organosulfur compounds	Allyl sulfur compounds	null	240.932	NA	0.4621	1	NA
0.46_240.9317m/z	0.853984	-0.227719	0.227719	0.194604	0.24026	0.999832	1	0.790767	CFZ:CFZ+atRA	HMDB0039459	null	C6H10S5	M-H	34.2	0.432	1.51343	72.1986	Di-2-propenyl pentasulfide	Organosulfur compounds	Allyl sulfur compounds	null	240.932	NA	0.4621	1	NA
0.46_240.9317m/z	1.10665	0.1462	-0.1462	0.411046	0.393939	0.912568	0.920389	0.699789	CFZ:BTZ	HMDB0039459	null	C6H10S5	M-H	34.2	0.432	1.51343	72.1986	Di-2-propenyl pentasulfide	Organosulfur compounds	Allyl sulfur compounds	null	240.932	NA	0.4621	1	NA
0.46_386.8641m/z	1.05908	0.0828115	-0.0828115	0.796093	1	0.931102	1	0.260773	control:CFZ	C17107	C17107	C10H13BrCl4	M+Cl	25.1	5.48	-2.10277	22.3389	Violacene;	null	null	null	386.864	NA	0.4621	1	NULL
0.46_386.8641m/z	1.03553	0.0503697	-0.0503697	0.952792	1	0.993732	1	0.0758231	control:CFZ+atRA	C17107	C17107	C10H13BrCl4	M+Cl	25.1	5.48	-2.10277	22.3389	Violacene;	null	null	null	386.864	NA	0.4621	1	NULL
0.46_386.8641m/z	1.0333	0.047257	-0.047257	0.776331	0.937229	0.872969	0.969692	1.06184	control:BTZ	C17107	C17107	C10H13BrCl4	M+Cl	25.1	5.48	-2.10277	22.3389	Violacene;	null	null	null	386.864	NA	0.4621	1	NULL
0.46_386.8641m/z	0.977764	-0.0324418	0.0324418	0.665908	0.588745	0.999832	1	0.255938	CFZ:CFZ+atRA	C17107	C17107	C10H13BrCl4	M+Cl	25.1	5.48	-2.10277	22.3389	Violacene;	null	null	null	386.864	NA	0.4621	1	NULL
0.46_386.8641m/z	0.975657	-0.0355546	0.0355546	0.892903	0.588745	0.990477	0.96616	0.71147	CFZ:BTZ	C17107	C17107	C10H13BrCl4	M+Cl	25.1	5.48	-2.10277	22.3389	Violacene;	null	null	null	386.864	NA	0.4621	1	NULL
0.46_395.8360m/z	1.08263	0.114544	-0.114544	0.213782	0.179654	0.563871	0.623919	0.353191	control:CFZ	C07636	C07636	C9H5I2NO	M-H	26.2	4.2	-6.99262	34.6782	Iodoquinol;	null	null	null	395.836	NA	0.4621	1	NULL
0.46_395.8360m/z	1.05579	0.0783221	-0.0783221	0.483221	0.588745	0.860257	0.962591	0.498459	control:CFZ+atRA	C07636	C07636	C9H5I2NO	M-H	26.2	4.2	-6.99262	34.6782	Iodoquinol;	null	null	null	395.836	NA	0.4621	1	NULL
0.46_395.8360m/z	1.12499	0.169909	-0.169909	0.121538	0.0930736	0.378612	0.380181	0.456814	control:BTZ	C07636	C07636	C9H5I2NO	M-H	26.2	4.2	-6.99262	34.6782	Iodoquinol;	null	null	null	395.836	NA	0.4621	1	NULL
0.46_395.8360m/z	0.975205	-0.0362219	0.0362219	0.900808	0.818182	0.999832	1	0.352525	CFZ:CFZ+atRA	C07636	C07636	C9H5I2NO	M-H	26.2	4.2	-6.99262	34.6782	Iodoquinol;	null	null	null	395.836	NA	0.4621	1	NULL
0.46_395.8360m/z	1.03912	0.055365	-0.055365	0.61537	0.937229	0.951194	0.99724	0.439171	CFZ:BTZ	C07636	C07636	C9H5I2NO	M-H	26.2	4.2	-6.99262	34.6782	Iodoquinol;	null	null	null	395.836	NA	0.4621	1	NULL
0.46_703.2782m/z	1.12067	0.164357	-0.164357	0.602054	0.818182	0.824586	0.93143	0.349546	control:CFZ	C13326	C13326	C38H48CaN2O6	M+Cl	30.4	0	-7.47838	60.5739	Kad 1229; Mitiglinide calcium;	null	null	null	703.278	NA	0.4621	1	NULL
0.46_703.2782m/z	0.970288	-0.0435151	0.0435151	0.817174	0.937229	0.968968	0.9955	0.308933	control:CFZ+atRA	C13326	C13326	C38H48CaN2O6	M+Cl	30.4	0	-7.47838	60.5739	Kad 1229; Mitiglinide calcium;	null	null	null	703.278	NA	0.4621	1	NULL
0.46_703.2782m/z	0.738919	-0.436511	0.436511	0.445006	0.937229	0.645968	0.969692	0.803472	control:BTZ	C13326	C13326	C38H48CaN2O6	M+Cl	30.4	0	-7.47838	60.5739	Kad 1229; Mitiglinide calcium;	null	null	null	703.278	NA	0.4621	1	NULL
0.46_703.2782m/z	0.865813	-0.207872	0.207872	0.443914	0.699134	0.999832	1	0.709191	CFZ:CFZ+atRA	C13326	C13326	C38H48CaN2O6	M+Cl	30.4	0	-7.47838	60.5739	Kad 1229; Mitiglinide calcium;	null	null	null	703.278	NA	0.4621	1	NULL
0.46_703.2782m/z	0.659357	-0.600868	0.600868	0.264977	0.393939	0.844124	0.920389	1.15802	CFZ:BTZ	C13326	C13326	C38H48CaN2O6	M+Cl	30.4	0	-7.47838	60.5739	Kad 1229; Mitiglinide calcium;	null	null	null	703.278	NA	0.4621	1	NULL
0.48_246.9593m/z	1.07996	0.110974	-0.110974	0.580862	0.484848	0.813876	0.780664	0.412468	control:CFZ	C04323	C04323	C9H6Cl2O4	M-H	28.9	0	9.08216	54.6126	3,5-Dichloro-4-hydroxyphenylpyruvate;	null	null	null	246.959	NA	0.4764	1	NULL
0.48_246.9593m/z	1.10631	0.145752	-0.145752	0.466524	0.309524	0.854451	0.890704	0.44169	control:CFZ+atRA	C04323	C04323	C9H6Cl2O4	M-H	28.9	0	9.08216	54.6126	3,5-Dichloro-4-hydroxyphenylpyruvate;	null	null	null	246.959	NA	0.4764	1	NULL
0.48_246.9593m/z	1.07524	0.104655	-0.104655	0.617883	0.24026	0.764118	0.51946	0.465788	control:BTZ	C04323	C04323	C9H6Cl2O4	M-H	28.9	0	9.08216	54.6126	3,5-Dichloro-4-hydroxyphenylpyruvate;	null	null	null	246.959	NA	0.4764	1	NULL
0.48_246.9593m/z	1.0244	0.0347782	-0.0347782	0.882539	0.937229	0.999832	1	0.574435	CFZ:CFZ+atRA	C04323	C04323	C9H6Cl2O4	M-H	28.9	0	9.08216	54.6126	3,5-Dichloro-4-hydroxyphenylpyruvate;	null	null	null	246.959	NA	0.4764	1	NULL
0.48_246.9593m/z	0.99563	-0.00631804	0.00631804	0.821805	0.588745	0.988272	0.96616	0.156198	CFZ:BTZ	C04323	C04323	C9H6Cl2O4	M-H	28.9	0	9.08216	54.6126	3,5-Dichloro-4-hydroxyphenylpyruvate;	null	null	null	246.959	NA	0.4764	1	NULL
0.48_281.9132m/z	1.22894	0.29741	-0.29741	0.0298727	0.0649351	0.550851	0.538618	0.841108	control:CFZ	HMDB0031822	null	C6H6AsNO5	M+Cl	27.3	0	-9.52386	47.181	Nitarsone	Benzenoids	Benzene and substituted derivatives	Nitrobenzenes	281.913	NA	0.4764	1	NA
0.48_281.9132m/z	1.24831	0.31998	-0.31998	0.0248607	0.0411255	0.768523	0.685754	0.91228	control:CFZ+atRA	HMDB0031822	null	C6H6AsNO5	M+Cl	27.3	0	-9.52386	47.181	Nitarsone	Benzenoids	Benzene and substituted derivatives	Nitrobenzenes	281.913	NA	0.4764	1	NA
0.48_281.9132m/z	1.15212	0.204297	-0.204297	0.117219	0.132035	0.378515	0.427729	0.678256	control:BTZ	HMDB0031822	null	C6H6AsNO5	M+Cl	27.3	0	-9.52386	47.181	Nitarsone	Benzenoids	Benzene and substituted derivatives	Nitrobenzenes	281.913	NA	0.4764	1	NA
0.48_281.9132m/z	1.01577	0.0225704	-0.0225704	0.867805	1	0.999832	1	0.224158	CFZ:CFZ+atRA	HMDB0031822	null	C6H6AsNO5	M+Cl	27.3	0	-9.52386	47.181	Nitarsone	Benzenoids	Benzene and substituted derivatives	Nitrobenzenes	281.913	NA	0.4764	1	NA
0.48_281.9132m/z	0.937498	-0.0931128	0.0931128	0.516781	0.393939	0.931883	0.920389	0.2937	CFZ:BTZ	HMDB0031822	null	C6H6AsNO5	M+Cl	27.3	0	-9.52386	47.181	Nitarsone	Benzenoids	Benzene and substituted derivatives	Nitrobenzenes	281.913	NA	0.4764	1	NA
0.48_291.9444m/z	1.11015	0.150757	-0.150757	0.194236	0.309524	0.553636	0.68816	0.426753	control:CFZ	HMDB0031822	null	C6H6AsNO5	M+FA-H	38.4	0	-0.140014	92.2858	Nitarsone	Benzenoids	Benzene and substituted derivatives	Nitrobenzenes	291.944	NA	0.4764	1	NA
0.48_291.9444m/z	1.03401	0.0482563	-0.0482563	0.678218	0.937229	0.922404	0.9955	0.292956	control:CFZ+atRA	HMDB0031822	null	C6H6AsNO5	M+FA-H	38.4	0	-0.140014	92.2858	Nitarsone	Benzenoids	Benzene and substituted derivatives	Nitrobenzenes	291.944	NA	0.4764	1	NA
0.48_291.9444m/z	1.08522	0.117994	-0.117994	0.246644	0.24026	0.477518	0.51946	0.567515	control:BTZ	HMDB0031822	null	C6H6AsNO5	M+FA-H	38.4	0	-0.140014	92.2858	Nitarsone	Benzenoids	Benzene and substituted derivatives	Nitrobenzenes	291.944	NA	0.4764	1	NA
0.48_291.9444m/z	0.931417	-0.102501	0.102501	0.463789	0.24026	0.999832	1	0.576945	CFZ:CFZ+atRA	HMDB0031822	null	C6H6AsNO5	M+FA-H	38.4	0	-0.140014	92.2858	Nitarsone	Benzenoids	Benzene and substituted derivatives	Nitrobenzenes	291.944	NA	0.4764	1	NA
0.48_291.9444m/z	0.977546	-0.0327635	0.0327635	0.664309	0.818182	0.964917	0.991717	0.214968	CFZ:BTZ	HMDB0031822	null	C6H6AsNO5	M+FA-H	38.4	0	-0.140014	92.2858	Nitarsone	Benzenoids	Benzene and substituted derivatives	Nitrobenzenes	291.944	NA	0.4764	1	NA
0.48_687.3021m/z	0.965286	-0.0509723	0.0509723	0.659102	1	0.85715	1	0.293445	control:CFZ	C13660	C13660	C24H46N6O14	M+FA-H	33.9	0	-5.19124	75.5118	Piperazine citrate;	null	null	null	687.302	NA	0.4764	1	NULL
0.48_687.3021m/z	0.939498	-0.0900383	0.0900383	0.884683	0.699134	0.983161	0.970931	0.404239	control:CFZ+atRA	C13660	C13660	C24H46N6O14	M+FA-H	33.9	0	-5.19124	75.5118	Piperazine citrate;	null	null	null	687.302	NA	0.4764	1	NULL
0.48_687.3021m/z	0.754909	-0.405626	0.405626	0.189256	0.309524	0.429328	0.576759	0.886173	control:BTZ	C13660	C13660	C24H46N6O14	M+FA-H	33.9	0	-5.19124	75.5118	Piperazine citrate;	null	null	null	687.302	NA	0.4764	1	NULL
0.48_687.3021m/z	0.973285	-0.039066	0.039066	0.883426	0.588745	0.999832	1	0.170101	CFZ:CFZ+atRA	C13660	C13660	C24H46N6O14	M+FA-H	33.9	0	-5.19124	75.5118	Piperazine citrate;	null	null	null	687.302	NA	0.4764	1	NULL
0.48_687.3021m/z	0.782057	-0.354654	0.354654	0.23469	0.393939	0.831986	0.920389	0.754178	CFZ:BTZ	C13660	C13660	C24H46N6O14	M+FA-H	33.9	0	-5.19124	75.5118	Piperazine citrate;	null	null	null	687.302	NA	0.4764	1	NULL
0.48_695.2907m/z	1.18019	0.239021	-0.239021	0.800534	0.699134	0.931264	0.883489	0.380834	control:CFZ	HMDB0001261	C03263	C36H44N4O8	M+Cl	35.6	0	8.20654	87.0312	Coproporphyrinogen III	Organoheterocyclic compounds	Tetrapyrroles and derivatives	Porphyrins	695.291	NA	0.4764	1	map00860 Porphyrin and chlorophyll metabolism; map01100 Metabolic pathways; map01110 Biosynthesis of secondary metabolites
0.48_695.2907m/z	1.18019	0.239021	-0.239021	0.800534	0.699134	0.931264	0.883489	0.380834	control:CFZ	HMDB0002158	C05768	C36H44N4O8	M+Cl	35.6	0	8.20654	87.0312	Coproporphyrinogen I	Organoheterocyclic compounds	Tetrapyrroles and derivatives	Porphyrins	695.291	NA	0.4764	1	map00860 Porphyrin and chlorophyll metabolism; map01100 Metabolic pathways; map01110 Biosynthesis of secondary metabolites
0.48_695.2907m/z	0.804828	-0.313247	0.313247	0.369383	0.484848	0.838002	0.949991	1.18638	control:CFZ+atRA	HMDB0001261	C03263	C36H44N4O8	M+Cl	35.6	0	8.20654	87.0312	Coproporphyrinogen III	Organoheterocyclic compounds	Tetrapyrroles and derivatives	Porphyrins	695.291	NA	0.4764	1	map00860 Porphyrin and chlorophyll metabolism; map01100 Metabolic pathways; map01110 Biosynthesis of secondary metabolites
0.48_695.2907m/z	0.804828	-0.313247	0.313247	0.369383	0.484848	0.838002	0.949991	1.18638	control:CFZ+atRA	HMDB0002158	C05768	C36H44N4O8	M+Cl	35.6	0	8.20654	87.0312	Coproporphyrinogen I	Organoheterocyclic compounds	Tetrapyrroles and derivatives	Porphyrins	695.291	NA	0.4764	1	map00860 Porphyrin and chlorophyll metabolism; map01100 Metabolic pathways; map01110 Biosynthesis of secondary metabolites
0.48_695.2907m/z	0.801101	-0.319943	0.319943	0.782355	0.818182	0.877158	0.911608	1.47185	control:BTZ	HMDB0001261	C03263	C36H44N4O8	M+Cl	35.6	0	8.20654	87.0312	Coproporphyrinogen III	Organoheterocyclic compounds	Tetrapyrroles and derivatives	Porphyrins	695.291	NA	0.4764	1	map00860 Porphyrin and chlorophyll metabolism; map01100 Metabolic pathways; map01110 Biosynthesis of secondary metabolites
0.48_695.2907m/z	0.801101	-0.319943	0.319943	0.782355	0.818182	0.877158	0.911608	1.47185	control:BTZ	HMDB0002158	C05768	C36H44N4O8	M+Cl	35.6	0	8.20654	87.0312	Coproporphyrinogen I	Organoheterocyclic compounds	Tetrapyrroles and derivatives	Porphyrins	695.291	NA	0.4764	1	map00860 Porphyrin and chlorophyll metabolism; map01100 Metabolic pathways; map01110 Biosynthesis of secondary metabolites
0.48_695.2907m/z	0.681948	-0.552267	0.552267	0.102767	0.132035	0.999832	1	1.16028	CFZ:CFZ+atRA	HMDB0001261	C03263	C36H44N4O8	M+Cl	35.6	0	8.20654	87.0312	Coproporphyrinogen III	Organoheterocyclic compounds	Tetrapyrroles and derivatives	Porphyrins	695.291	NA	0.4764	1	map00860 Porphyrin and chlorophyll metabolism; map01100 Metabolic pathways; map01110 Biosynthesis of secondary metabolites
0.48_695.2907m/z	0.681948	-0.552267	0.552267	0.102767	0.132035	0.999832	1	1.16028	CFZ:CFZ+atRA	HMDB0002158	C05768	C36H44N4O8	M+Cl	35.6	0	8.20654	87.0312	Coproporphyrinogen I	Organoheterocyclic compounds	Tetrapyrroles and derivatives	Porphyrins	695.291	NA	0.4764	1	map00860 Porphyrin and chlorophyll metabolism; map01100 Metabolic pathways; map01110 Biosynthesis of secondary metabolites
0.48_695.2907m/z	0.678789	-0.558964	0.558964	0.604338	0.588745	0.948817	0.96616	0.682962	CFZ:BTZ	HMDB0001261	C03263	C36H44N4O8	M+Cl	35.6	0	8.20654	87.0312	Coproporphyrinogen III	Organoheterocyclic compounds	Tetrapyrroles and derivatives	Porphyrins	695.291	NA	0.4764	1	map00860 Porphyrin and chlorophyll metabolism; map01100 Metabolic pathways; map01110 Biosynthesis of secondary metabolites
0.48_695.2907m/z	0.678789	-0.558964	0.558964	0.604338	0.588745	0.948817	0.96616	0.682962	CFZ:BTZ	HMDB0002158	C05768	C36H44N4O8	M+Cl	35.6	0	8.20654	87.0312	Coproporphyrinogen I	Organoheterocyclic compounds	Tetrapyrroles and derivatives	Porphyrins	695.291	NA	0.4764	1	map00860 Porphyrin and chlorophyll metabolism; map01100 Metabolic pathways; map01110 Biosynthesis of secondary metabolites
0.48_742.2806n	1.06832	0.0953446	-0.0953446	0.529127	0.699134	0.787506	0.883489	0.427681	control:CFZ	HMDB0033614	null	C45H42O10	M-H, M+Cl, M+FA-H	29.4	0	3.76059	51.279	Licoagrone	Phenylpropanoids and polyketides	2-arylbenzofuran flavonoids	null	787.282	742.281	0.4764	1	NA
0.48_742.2806n	1.07991	0.110906	-0.110906	0.47283	0.484848	0.856212	0.949991	0.475586	control:CFZ+atRA	HMDB0033614	null	C45H42O10	M-H, M+Cl, M+FA-H	29.4	0	3.76059	51.279	Licoagrone	Phenylpropanoids and polyketides	2-arylbenzofuran flavonoids	null	787.282	742.281	0.4764	1	NA
0.48_742.2806n	1.14171	0.19119	-0.19119	0.283903	0.484848	0.509587	0.705116	0.421735	control:BTZ	HMDB0033614	null	C45H42O10	M-H, M+Cl, M+FA-H	29.4	0	3.76059	51.279	Licoagrone	Phenylpropanoids and polyketides	2-arylbenzofuran flavonoids	null	787.282	742.281	0.4764	1	NA
0.48_742.2806n	1.01084	0.0155616	-0.0155616	0.951161	1	0.999832	1	0.370344	CFZ:CFZ+atRA	HMDB0033614	null	C45H42O10	M-H, M+Cl, M+FA-H	29.4	0	3.76059	51.279	Licoagrone	Phenylpropanoids and polyketides	2-arylbenzofuran flavonoids	null	787.282	742.281	0.4764	1	NA
0.48_742.2806n	1.06869	0.0958455	-0.0958455	0.589287	0.699134	0.94527	0.983839	0.346917	CFZ:BTZ	HMDB0033614	null	C45H42O10	M-H, M+Cl, M+FA-H	29.4	0	3.76059	51.279	Licoagrone	Phenylpropanoids and polyketides	2-arylbenzofuran flavonoids	null	787.282	742.281	0.4764	1	NA
0.48_786.2859m/z	1.09336	0.128769	-0.128769	0.587336	0.937229	0.817116	0.982426	0.662931	control:CFZ	HMDB0035942	null	C35H49NO19	M-H	32	0	4.13883	64.9542	Phyllanthusol A	Organic oxygen compounds	Organooxygen compounds	Carbohydrates and carbohydrate conjugates	786.286	NA	0.4764	1	NA
0.48_786.2859m/z	1.00087	0.0012495	-0.0012495	0.937992	0.818182	0.990421	0.983636	0.473749	control:CFZ+atRA	HMDB0035942	null	C35H49NO19	M-H	32	0	4.13883	64.9542	Phyllanthusol A	Organic oxygen compounds	Organooxygen compounds	Carbohydrates and carbohydrate conjugates	786.286	NA	0.4764	1	NA
0.48_786.2859m/z	0.689371	-0.536648	0.536648	0.0375785	0.025974	0.352303	0.240433	1.12753	control:BTZ	HMDB0035942	null	C35H49NO19	M-H	32	0	4.13883	64.9542	Phyllanthusol A	Organic oxygen compounds	Organooxygen compounds	Carbohydrates and carbohydrate conjugates	786.286	NA	0.4764	1	NA
0.48_786.2859m/z	0.915404	-0.127519	0.127519	0.545617	0.699134	0.999832	1	0.705016	CFZ:CFZ+atRA	HMDB0035942	null	C35H49NO19	M-H	32	0	4.13883	64.9542	Phyllanthusol A	Organic oxygen compounds	Organooxygen compounds	Carbohydrates and carbohydrate conjugates	786.286	NA	0.4764	1	NA
0.48_786.2859m/z	0.630507	-0.665416	0.665416	0.0794428	0.025974	0.812914	0.605108	1.70159	CFZ:BTZ	HMDB0035942	null	C35H49NO19	M-H	32	0	4.13883	64.9542	Phyllanthusol A	Organic oxygen compounds	Organooxygen compounds	Carbohydrates and carbohydrate conjugates	786.286	NA	0.4764	1	NA
0.48_825.2470m/z	1.00756	0.0108701	-0.0108701	0.826734	0.699134	0.939284	0.883489	0.345963	control:CFZ	HMDB0129578	null	C37H46O21	M-H	25	0.0529	1.33518	26.6762	6-({2-[(2-{[3-(3,4-dimethoxyphenyl)-7-methoxy-8-methyl-4-oxo-4H-chromen-5-yl]oxy}-4,5-dihydroxy-6-(hydroxymethyl)oxan-3-yl)oxy]-4,5-dihydroxy-6-methyloxan-3-yl}oxy)-3,4,5-trihydroxyoxane-2-carboxylic acid	Phenylpropanoids and polyketides	Isoflavonoids	Isoflavonoid O-glycosides	825.247	NA	0.4764	1	NA
0.48_825.2470m/z	1.00756	0.0108701	-0.0108701	0.826734	0.699134	0.939284	0.883489	0.345963	control:CFZ	HMDB0129579	null	C37H46O21	M-H	25	0.0529	1.33518	26.6762	6-({2-[(2-{[3-(3,4-dimethoxyphenyl)-7-methoxy-8-methyl-4-oxo-4H-chromen-5-yl]oxy}-4,5-dihydroxy-6-(hydroxymethyl)oxan-3-yl)oxy]-3,5-dihydroxy-6-methyloxan-4-yl}oxy)-3,4,5-trihydroxyoxane-2-carboxylic acid	Phenylpropanoids and polyketides	Isoflavonoids	Isoflavonoid O-glycosides	825.247	NA	0.4764	1	NA
0.48_825.2470m/z	1.00756	0.0108701	-0.0108701	0.826734	0.699134	0.939284	0.883489	0.345963	control:CFZ	HMDB0129580	null	C37H46O21	M-H	25	0.0529	1.33518	26.6762	6-({6-[(2-{[3-(3,4-dimethoxyphenyl)-7-methoxy-8-methyl-4-oxo-4H-chromen-5-yl]oxy}-4,5-dihydroxy-6-(hydroxymethyl)oxan-3-yl)oxy]-4,5-dihydroxy-2-methyloxan-3-yl}oxy)-3,4,5-trihydroxyoxane-2-carboxylic acid	Phenylpropanoids and polyketides	Isoflavonoids	Isoflavonoid O-glycosides	825.247	NA	0.4764	1	NA
0.48_825.2470m/z	1.00756	0.0108701	-0.0108701	0.826734	0.699134	0.939284	0.883489	0.345963	control:CFZ	HMDB0129581	null	C37H46O21	M-H	25	0.0529	1.33518	26.6762	6-[(2-{[3-(3,4-dimethoxyphenyl)-7-methoxy-8-methyl-4-oxo-4H-chromen-5-yl]oxy}-5-hydroxy-6-(hydroxymethyl)-3-[(3,4,5-trihydroxy-6-methyloxan-2-yl)oxy]oxan-4-yl)oxy]-3,4,5-trihydroxyoxane-2-carboxylic acid	Phenylpropanoids and polyketides	Isoflavonoids	Isoflavonoid O-glycosides	825.247	NA	0.4764	1	NA
0.48_825.2470m/z	1.00756	0.0108701	-0.0108701	0.826734	0.699134	0.939284	0.883489	0.345963	control:CFZ	HMDB0129582	null	C37H46O21	M-H	25	0.0529	1.33518	26.6762	6-[(6-{[3-(3,4-dimethoxyphenyl)-7-methoxy-8-methyl-4-oxo-4H-chromen-5-yl]oxy}-4-hydroxy-2-(hydroxymethyl)-5-[(3,4,5-trihydroxy-6-methyloxan-2-yl)oxy]oxan-3-yl)oxy]-3,4,5-trihydroxyoxane-2-carboxylic acid	Phenylpropanoids and polyketides	Isoflavonoids	Isoflavonoid O-glycosides	825.247	NA	0.4764	1	NA
0.48_825.2470m/z	1.00756	0.0108701	-0.0108701	0.826734	0.699134	0.939284	0.883489	0.345963	control:CFZ	HMDB0129583	null	C37H46O21	M-H	25	0.0529	1.33518	26.6762	6-[(6-{[3-(3,4-dimethoxyphenyl)-7-methoxy-8-methyl-4-oxo-4H-chromen-5-yl]oxy}-3,4-dihydroxy-5-[(3,4,5-trihydroxy-6-methyloxan-2-yl)oxy]oxan-2-yl)methoxy]-3,4,5-trihydroxyoxane-2-carboxylic acid	Phenylpropanoids and polyketides	Isoflavonoids	Isoflavonoid O-glycosides	825.247	NA	0.4764	1	NA
0.48_825.2470m/z	0.971139	-0.0422499	0.0422499	0.93962	0.699134	0.990421	0.970931	0.481242	control:CFZ+atRA	HMDB0129578	null	C37H46O21	M-H	25	0.0529	1.33518	26.6762	6-({2-[(2-{[3-(3,4-dimethoxyphenyl)-7-methoxy-8-methyl-4-oxo-4H-chromen-5-yl]oxy}-4,5-dihydroxy-6-(hydroxymethyl)oxan-3-yl)oxy]-4,5-dihydroxy-6-methyloxan-3-yl}oxy)-3,4,5-trihydroxyoxane-2-carboxylic acid	Phenylpropanoids and polyketides	Isoflavonoids	Isoflavonoid O-glycosides	825.247	NA	0.4764	1	NA
0.48_825.2470m/z	0.971139	-0.0422499	0.0422499	0.93962	0.699134	0.990421	0.970931	0.481242	control:CFZ+atRA	HMDB0129579	null	C37H46O21	M-H	25	0.0529	1.33518	26.6762	6-({2-[(2-{[3-(3,4-dimethoxyphenyl)-7-methoxy-8-methyl-4-oxo-4H-chromen-5-yl]oxy}-4,5-dihydroxy-6-(hydroxymethyl)oxan-3-yl)oxy]-3,5-dihydroxy-6-methyloxan-4-yl}oxy)-3,4,5-trihydroxyoxane-2-carboxylic acid	Phenylpropanoids and polyketides	Isoflavonoids	Isoflavonoid O-glycosides	825.247	NA	0.4764	1	NA
0.48_825.2470m/z	0.971139	-0.0422499	0.0422499	0.93962	0.699134	0.990421	0.970931	0.481242	control:CFZ+atRA	HMDB0129580	null	C37H46O21	M-H	25	0.0529	1.33518	26.6762	6-({6-[(2-{[3-(3,4-dimethoxyphenyl)-7-methoxy-8-methyl-4-oxo-4H-chromen-5-yl]oxy}-4,5-dihydroxy-6-(hydroxymethyl)oxan-3-yl)oxy]-4,5-dihydroxy-2-methyloxan-3-yl}oxy)-3,4,5-trihydroxyoxane-2-carboxylic acid	Phenylpropanoids and polyketides	Isoflavonoids	Isoflavonoid O-glycosides	825.247	NA	0.4764	1	NA
0.48_825.2470m/z	0.971139	-0.0422499	0.0422499	0.93962	0.699134	0.990421	0.970931	0.481242	control:CFZ+atRA	HMDB0129581	null	C37H46O21	M-H	25	0.0529	1.33518	26.6762	6-[(2-{[3-(3,4-dimethoxyphenyl)-7-methoxy-8-methyl-4-oxo-4H-chromen-5-yl]oxy}-5-hydroxy-6-(hydroxymethyl)-3-[(3,4,5-trihydroxy-6-methyloxan-2-yl)oxy]oxan-4-yl)oxy]-3,4,5-trihydroxyoxane-2-carboxylic acid	Phenylpropanoids and polyketides	Isoflavonoids	Isoflavonoid O-glycosides	825.247	NA	0.4764	1	NA
0.48_825.2470m/z	0.971139	-0.0422499	0.0422499	0.93962	0.699134	0.990421	0.970931	0.481242	control:CFZ+atRA	HMDB0129582	null	C37H46O21	M-H	25	0.0529	1.33518	26.6762	6-[(6-{[3-(3,4-dimethoxyphenyl)-7-methoxy-8-methyl-4-oxo-4H-chromen-5-yl]oxy}-4-hydroxy-2-(hydroxymethyl)-5-[(3,4,5-trihydroxy-6-methyloxan-2-yl)oxy]oxan-3-yl)oxy]-3,4,5-trihydroxyoxane-2-carboxylic acid	Phenylpropanoids and polyketides	Isoflavonoids	Isoflavonoid O-glycosides	825.247	NA	0.4764	1	NA
0.48_825.2470m/z	0.971139	-0.0422499	0.0422499	0.93962	0.699134	0.990421	0.970931	0.481242	control:CFZ+atRA	HMDB0129583	null	C37H46O21	M-H	25	0.0529	1.33518	26.6762	6-[(6-{[3-(3,4-dimethoxyphenyl)-7-methoxy-8-methyl-4-oxo-4H-chromen-5-yl]oxy}-3,4-dihydroxy-5-[(3,4,5-trihydroxy-6-methyloxan-2-yl)oxy]oxan-2-yl)methoxy]-3,4,5-trihydroxyoxane-2-carboxylic acid	Phenylpropanoids and polyketides	Isoflavonoids	Isoflavonoid O-glycosides	825.247	NA	0.4764	1	NA
0.48_825.2470m/z	1.0816	0.113169	-0.113169	0.393261	0.484848	0.604472	0.705116	0.26871	control:BTZ	HMDB0129578	null	C37H46O21	M-H	25	0.0529	1.33518	26.6762	6-({2-[(2-{[3-(3,4-dimethoxyphenyl)-7-methoxy-8-methyl-4-oxo-4H-chromen-5-yl]oxy}-4,5-dihydroxy-6-(hydroxymethyl)oxan-3-yl)oxy]-4,5-dihydroxy-6-methyloxan-3-yl}oxy)-3,4,5-trihydroxyoxane-2-carboxylic acid	Phenylpropanoids and polyketides	Isoflavonoids	Isoflavonoid O-glycosides	825.247	NA	0.4764	1	NA
0.48_825.2470m/z	1.0816	0.113169	-0.113169	0.393261	0.484848	0.604472	0.705116	0.26871	control:BTZ	HMDB0129579	null	C37H46O21	M-H	25	0.0529	1.33518	26.6762	6-({2-[(2-{[3-(3,4-dimethoxyphenyl)-7-methoxy-8-methyl-4-oxo-4H-chromen-5-yl]oxy}-4,5-dihydroxy-6-(hydroxymethyl)oxan-3-yl)oxy]-3,5-dihydroxy-6-methyloxan-4-yl}oxy)-3,4,5-trihydroxyoxane-2-carboxylic acid	Phenylpropanoids and polyketides	Isoflavonoids	Isoflavonoid O-glycosides	825.247	NA	0.4764	1	NA
0.48_825.2470m/z	1.0816	0.113169	-0.113169	0.393261	0.484848	0.604472	0.705116	0.26871	control:BTZ	HMDB0129580	null	C37H46O21	M-H	25	0.0529	1.33518	26.6762	6-({6-[(2-{[3-(3,4-dimethoxyphenyl)-7-methoxy-8-methyl-4-oxo-4H-chromen-5-yl]oxy}-4,5-dihydroxy-6-(hydroxymethyl)oxan-3-yl)oxy]-4,5-dihydroxy-2-methyloxan-3-yl}oxy)-3,4,5-trihydroxyoxane-2-carboxylic acid	Phenylpropanoids and polyketides	Isoflavonoids	Isoflavonoid O-glycosides	825.247	NA	0.4764	1	NA
0.48_825.2470m/z	1.0816	0.113169	-0.113169	0.393261	0.484848	0.604472	0.705116	0.26871	control:BTZ	HMDB0129581	null	C37H46O21	M-H	25	0.0529	1.33518	26.6762	6-[(2-{[3-(3,4-dimethoxyphenyl)-7-methoxy-8-methyl-4-oxo-4H-chromen-5-yl]oxy}-5-hydroxy-6-(hydroxymethyl)-3-[(3,4,5-trihydroxy-6-methyloxan-2-yl)oxy]oxan-4-yl)oxy]-3,4,5-trihydroxyoxane-2-carboxylic acid	Phenylpropanoids and polyketides	Isoflavonoids	Isoflavonoid O-glycosides	825.247	NA	0.4764	1	NA
0.48_825.2470m/z	1.0816	0.113169	-0.113169	0.393261	0.484848	0.604472	0.705116	0.26871	control:BTZ	HMDB0129582	null	C37H46O21	M-H	25	0.0529	1.33518	26.6762	6-[(6-{[3-(3,4-dimethoxyphenyl)-7-methoxy-8-methyl-4-oxo-4H-chromen-5-yl]oxy}-4-hydroxy-2-(hydroxymethyl)-5-[(3,4,5-trihydroxy-6-methyloxan-2-yl)oxy]oxan-3-yl)oxy]-3,4,5-trihydroxyoxane-2-carboxylic acid	Phenylpropanoids and polyketides	Isoflavonoids	Isoflavonoid O-glycosides	825.247	NA	0.4764	1	NA
0.48_825.2470m/z	1.0816	0.113169	-0.113169	0.393261	0.484848	0.604472	0.705116	0.26871	control:BTZ	HMDB0129583	null	C37H46O21	M-H	25	0.0529	1.33518	26.6762	6-[(6-{[3-(3,4-dimethoxyphenyl)-7-methoxy-8-methyl-4-oxo-4H-chromen-5-yl]oxy}-3,4-dihydroxy-5-[(3,4,5-trihydroxy-6-methyloxan-2-yl)oxy]oxan-2-yl)methoxy]-3,4,5-trihydroxyoxane-2-carboxylic acid	Phenylpropanoids and polyketides	Isoflavonoids	Isoflavonoid O-glycosides	825.247	NA	0.4764	1	NA
0.48_825.2470m/z	0.96385	-0.0531201	0.0531201	0.82331	0.818182	0.999832	1	0.342733	CFZ:CFZ+atRA	HMDB0129578	null	C37H46O21	M-H	25	0.0529	1.33518	26.6762	6-({2-[(2-{[3-(3,4-dimethoxyphenyl)-7-methoxy-8-methyl-4-oxo-4H-chromen-5-yl]oxy}-4,5-dihydroxy-6-(hydroxymethyl)oxan-3-yl)oxy]-4,5-dihydroxy-6-methyloxan-3-yl}oxy)-3,4,5-trihydroxyoxane-2-carboxylic acid	Phenylpropanoids and polyketides	Isoflavonoids	Isoflavonoid O-glycosides	825.247	NA	0.4764	1	NA
0.48_825.2470m/z	0.96385	-0.0531201	0.0531201	0.82331	0.818182	0.999832	1	0.342733	CFZ:CFZ+atRA	HMDB0129579	null	C37H46O21	M-H	25	0.0529	1.33518	26.6762	6-({2-[(2-{[3-(3,4-dimethoxyphenyl)-7-methoxy-8-methyl-4-oxo-4H-chromen-5-yl]oxy}-4,5-dihydroxy-6-(hydroxymethyl)oxan-3-yl)oxy]-3,5-dihydroxy-6-methyloxan-4-yl}oxy)-3,4,5-trihydroxyoxane-2-carboxylic acid	Phenylpropanoids and polyketides	Isoflavonoids	Isoflavonoid O-glycosides	825.247	NA	0.4764	1	NA
0.48_825.2470m/z	0.96385	-0.0531201	0.0531201	0.82331	0.818182	0.999832	1	0.342733	CFZ:CFZ+atRA	HMDB0129580	null	C37H46O21	M-H	25	0.0529	1.33518	26.6762	6-({6-[(2-{[3-(3,4-dimethoxyphenyl)-7-methoxy-8-methyl-4-oxo-4H-chromen-5-yl]oxy}-4,5-dihydroxy-6-(hydroxymethyl)oxan-3-yl)oxy]-4,5-dihydroxy-2-methyloxan-3-yl}oxy)-3,4,5-trihydroxyoxane-2-carboxylic acid	Phenylpropanoids and polyketides	Isoflavonoids	Isoflavonoid O-glycosides	825.247	NA	0.4764	1	NA
0.48_825.2470m/z	0.96385	-0.0531201	0.0531201	0.82331	0.818182	0.999832	1	0.342733	CFZ:CFZ+atRA	HMDB0129581	null	C37H46O21	M-H	25	0.0529	1.33518	26.6762	6-[(2-{[3-(3,4-dimethoxyphenyl)-7-methoxy-8-methyl-4-oxo-4H-chromen-5-yl]oxy}-5-hydroxy-6-(hydroxymethyl)-3-[(3,4,5-trihydroxy-6-methyloxan-2-yl)oxy]oxan-4-yl)oxy]-3,4,5-trihydroxyoxane-2-carboxylic acid	Phenylpropanoids and polyketides	Isoflavonoids	Isoflavonoid O-glycosides	825.247	NA	0.4764	1	NA
0.48_825.2470m/z	0.96385	-0.0531201	0.0531201	0.82331	0.818182	0.999832	1	0.342733	CFZ:CFZ+atRA	HMDB0129582	null	C37H46O21	M-H	25	0.0529	1.33518	26.6762	6-[(6-{[3-(3,4-dimethoxyphenyl)-7-methoxy-8-methyl-4-oxo-4H-chromen-5-yl]oxy}-4-hydroxy-2-(hydroxymethyl)-5-[(3,4,5-trihydroxy-6-methyloxan-2-yl)oxy]oxan-3-yl)oxy]-3,4,5-trihydroxyoxane-2-carboxylic acid	Phenylpropanoids and polyketides	Isoflavonoids	Isoflavonoid O-glycosides	825.247	NA	0.4764	1	NA
0.48_825.2470m/z	0.96385	-0.0531201	0.0531201	0.82331	0.818182	0.999832	1	0.342733	CFZ:CFZ+atRA	HMDB0129583	null	C37H46O21	M-H	25	0.0529	1.33518	26.6762	6-[(6-{[3-(3,4-dimethoxyphenyl)-7-methoxy-8-methyl-4-oxo-4H-chromen-5-yl]oxy}-3,4-dihydroxy-5-[(3,4,5-trihydroxy-6-methyloxan-2-yl)oxy]oxan-2-yl)methoxy]-3,4,5-trihydroxyoxane-2-carboxylic acid	Phenylpropanoids and polyketides	Isoflavonoids	Isoflavonoid O-glycosides	825.247	NA	0.4764	1	NA
0.48_825.2470m/z	1.07348	0.102299	-0.102299	0.575752	0.588745	0.944669	0.96616	0.363081	CFZ:BTZ	HMDB0129578	null	C37H46O21	M-H	25	0.0529	1.33518	26.6762	6-({2-[(2-{[3-(3,4-dimethoxyphenyl)-7-methoxy-8-methyl-4-oxo-4H-chromen-5-yl]oxy}-4,5-dihydroxy-6-(hydroxymethyl)oxan-3-yl)oxy]-4,5-dihydroxy-6-methyloxan-3-yl}oxy)-3,4,5-trihydroxyoxane-2-carboxylic acid	Phenylpropanoids and polyketides	Isoflavonoids	Isoflavonoid O-glycosides	825.247	NA	0.4764	1	NA
0.48_825.2470m/z	1.07348	0.102299	-0.102299	0.575752	0.588745	0.944669	0.96616	0.363081	CFZ:BTZ	HMDB0129579	null	C37H46O21	M-H	25	0.0529	1.33518	26.6762	6-({2-[(2-{[3-(3,4-dimethoxyphenyl)-7-methoxy-8-methyl-4-oxo-4H-chromen-5-yl]oxy}-4,5-dihydroxy-6-(hydroxymethyl)oxan-3-yl)oxy]-3,5-dihydroxy-6-methyloxan-4-yl}oxy)-3,4,5-trihydroxyoxane-2-carboxylic acid	Phenylpropanoids and polyketides	Isoflavonoids	Isoflavonoid O-glycosides	825.247	NA	0.4764	1	NA
0.48_825.2470m/z	1.07348	0.102299	-0.102299	0.575752	0.588745	0.944669	0.96616	0.363081	CFZ:BTZ	HMDB0129580	null	C37H46O21	M-H	25	0.0529	1.33518	26.6762	6-({6-[(2-{[3-(3,4-dimethoxyphenyl)-7-methoxy-8-methyl-4-oxo-4H-chromen-5-yl]oxy}-4,5-dihydroxy-6-(hydroxymethyl)oxan-3-yl)oxy]-4,5-dihydroxy-2-methyloxan-3-yl}oxy)-3,4,5-trihydroxyoxane-2-carboxylic acid	Phenylpropanoids and polyketides	Isoflavonoids	Isoflavonoid O-glycosides	825.247	NA	0.4764	1	NA
0.48_825.2470m/z	1.07348	0.102299	-0.102299	0.575752	0.588745	0.944669	0.96616	0.363081	CFZ:BTZ	HMDB0129581	null	C37H46O21	M-H	25	0.0529	1.33518	26.6762	6-[(2-{[3-(3,4-dimethoxyphenyl)-7-methoxy-8-methyl-4-oxo-4H-chromen-5-yl]oxy}-5-hydroxy-6-(hydroxymethyl)-3-[(3,4,5-trihydroxy-6-methyloxan-2-yl)oxy]oxan-4-yl)oxy]-3,4,5-trihydroxyoxane-2-carboxylic acid	Phenylpropanoids and polyketides	Isoflavonoids	Isoflavonoid O-glycosides	825.247	NA	0.4764	1	NA
0.48_825.2470m/z	1.07348	0.102299	-0.102299	0.575752	0.588745	0.944669	0.96616	0.363081	CFZ:BTZ	HMDB0129582	null	C37H46O21	M-H	25	0.0529	1.33518	26.6762	6-[(6-{[3-(3,4-dimethoxyphenyl)-7-methoxy-8-methyl-4-oxo-4H-chromen-5-yl]oxy}-4-hydroxy-2-(hydroxymethyl)-5-[(3,4,5-trihydroxy-6-methyloxan-2-yl)oxy]oxan-3-yl)oxy]-3,4,5-trihydroxyoxane-2-carboxylic acid	Phenylpropanoids and polyketides	Isoflavonoids	Isoflavonoid O-glycosides	825.247	NA	0.4764	1	NA
0.48_825.2470m/z	1.07348	0.102299	-0.102299	0.575752	0.588745	0.944669	0.96616	0.363081	CFZ:BTZ	HMDB0129583	null	C37H46O21	M-H	25	0.0529	1.33518	26.6762	6-[(6-{[3-(3,4-dimethoxyphenyl)-7-methoxy-8-methyl-4-oxo-4H-chromen-5-yl]oxy}-3,4-dihydroxy-5-[(3,4,5-trihydroxy-6-methyloxan-2-yl)oxy]oxan-2-yl)methoxy]-3,4,5-trihydroxyoxane-2-carboxylic acid	Phenylpropanoids and polyketides	Isoflavonoids	Isoflavonoid O-glycosides	825.247	NA	0.4764	1	NA
0.48_941.2296m/z	0.930624	-0.103729	0.103729	0.791942	0.937229	0.928254	0.982426	0.512419	control:CFZ	HMDB0134312	null	C56H42O12	M+Cl	29.7	0	-8.24717	57.8336	5-[4-(5-{3-[3-(3,5-dihydroxyphenyl)-6-hydroxy-2-(4-hydroxyphenyl)-2,3-dihydro-1-benzofuran-4-yl]oxiran-2-yl}-2-(4-hydroxyphenyl)-2,3-dihydro-1-benzofuran-3-yl)-6-hydroxy-2-phenyl-2,3-dihydro-1-benzofuran-3-yl]benzene-1,3-diol	Phenylpropanoids and polyketides	2-arylbenzofuran flavonoids	null	941.23	NA	0.4764	1	NA
0.48_941.2296m/z	0.930624	-0.103729	0.103729	0.791942	0.937229	0.928254	0.982426	0.512419	control:CFZ	HMDB0134313	null	C56H42O12	M+Cl	29.7	0	-8.24717	57.8336	5-[4-(5-{3-[3-(3,5-dihydroxyphenyl)-6-hydroxy-2-phenyl-2,3-dihydro-1-benzofuran-4-yl]oxiran-2-yl}-2-(4-hydroxyphenyl)-2,3-dihydro-1-benzofuran-3-yl)-6-hydroxy-2-(4-hydroxyphenyl)-2,3-dihydro-1-benzofuran-3-yl]benzene-1,3-diol	Phenylpropanoids and polyketides	2-arylbenzofuran flavonoids	null	941.23	NA	0.4764	1	NA
0.48_941.2296m/z	0.930624	-0.103729	0.103729	0.791942	0.937229	0.928254	0.982426	0.512419	control:CFZ	HMDB0134314	null	C56H42O12	M+Cl	29.7	0	-8.24717	57.8336	5-[4-(5-{3-[3-(3,5-dihydroxyphenyl)-6-hydroxy-2-(4-hydroxyphenyl)-2,3-dihydro-1-benzofuran-4-yl]oxiran-2-yl}-2-phenyl-2,3-dihydro-1-benzofuran-3-yl)-6-hydroxy-2-(4-hydroxyphenyl)-2,3-dihydro-1-benzofuran-3-yl]benzene-1,3-diol	Phenylpropanoids and polyketides	2-arylbenzofuran flavonoids	null	941.23	NA	0.4764	1	NA
0.48_941.2296m/z	0.885395	-0.175607	0.175607	0.91306	1	0.98878	1	0.931367	control:CFZ+atRA	HMDB0134312	null	C56H42O12	M+Cl	29.7	0	-8.24717	57.8336	5-[4-(5-{3-[3-(3,5-dihydroxyphenyl)-6-hydroxy-2-(4-hydroxyphenyl)-2,3-dihydro-1-benzofuran-4-yl]oxiran-2-yl}-2-(4-hydroxyphenyl)-2,3-dihydro-1-benzofuran-3-yl)-6-hydroxy-2-phenyl-2,3-dihydro-1-benzofuran-3-yl]benzene-1,3-diol	Phenylpropanoids and polyketides	2-arylbenzofuran flavonoids	null	941.23	NA	0.4764	1	NA
0.48_941.2296m/z	0.885395	-0.175607	0.175607	0.91306	1	0.98878	1	0.931367	control:CFZ+atRA	HMDB0134313	null	C56H42O12	M+Cl	29.7	0	-8.24717	57.8336	5-[4-(5-{3-[3-(3,5-dihydroxyphenyl)-6-hydroxy-2-phenyl-2,3-dihydro-1-benzofuran-4-yl]oxiran-2-yl}-2-(4-hydroxyphenyl)-2,3-dihydro-1-benzofuran-3-yl)-6-hydroxy-2-(4-hydroxyphenyl)-2,3-dihydro-1-benzofuran-3-yl]benzene-1,3-diol	Phenylpropanoids and polyketides	2-arylbenzofuran flavonoids	null	941.23	NA	0.4764	1	NA
0.48_941.2296m/z	0.885395	-0.175607	0.175607	0.91306	1	0.98878	1	0.931367	control:CFZ+atRA	HMDB0134314	null	C56H42O12	M+Cl	29.7	0	-8.24717	57.8336	5-[4-(5-{3-[3-(3,5-dihydroxyphenyl)-6-hydroxy-2-(4-hydroxyphenyl)-2,3-dihydro-1-benzofuran-4-yl]oxiran-2-yl}-2-phenyl-2,3-dihydro-1-benzofuran-3-yl)-6-hydroxy-2-(4-hydroxyphenyl)-2,3-dihydro-1-benzofuran-3-yl]benzene-1,3-diol	Phenylpropanoids and polyketides	2-arylbenzofuran flavonoids	null	941.23	NA	0.4764	1	NA
0.48_941.2296m/z	0.824928	-0.277661	0.277661	0.308073	0.309524	0.530413	0.576759	0.489997	control:BTZ	HMDB0134312	null	C56H42O12	M+Cl	29.7	0	-8.24717	57.8336	5-[4-(5-{3-[3-(3,5-dihydroxyphenyl)-6-hydroxy-2-(4-hydroxyphenyl)-2,3-dihydro-1-benzofuran-4-yl]oxiran-2-yl}-2-(4-hydroxyphenyl)-2,3-dihydro-1-benzofuran-3-yl)-6-hydroxy-2-phenyl-2,3-dihydro-1-benzofuran-3-yl]benzene-1,3-diol	Phenylpropanoids and polyketides	2-arylbenzofuran flavonoids	null	941.23	NA	0.4764	1	NA
0.48_941.2296m/z	0.824928	-0.277661	0.277661	0.308073	0.309524	0.530413	0.576759	0.489997	control:BTZ	HMDB0134313	null	C56H42O12	M+Cl	29.7	0	-8.24717	57.8336	5-[4-(5-{3-[3-(3,5-dihydroxyphenyl)-6-hydroxy-2-phenyl-2,3-dihydro-1-benzofuran-4-yl]oxiran-2-yl}-2-(4-hydroxyphenyl)-2,3-dihydro-1-benzofuran-3-yl)-6-hydroxy-2-(4-hydroxyphenyl)-2,3-dihydro-1-benzofuran-3-yl]benzene-1,3-diol	Phenylpropanoids and polyketides	2-arylbenzofuran flavonoids	null	941.23	NA	0.4764	1	NA
0.48_941.2296m/z	0.824928	-0.277661	0.277661	0.308073	0.309524	0.530413	0.576759	0.489997	control:BTZ	HMDB0134314	null	C56H42O12	M+Cl	29.7	0	-8.24717	57.8336	5-[4-(5-{3-[3-(3,5-dihydroxyphenyl)-6-hydroxy-2-(4-hydroxyphenyl)-2,3-dihydro-1-benzofuran-4-yl]oxiran-2-yl}-2-phenyl-2,3-dihydro-1-benzofuran-3-yl)-6-hydroxy-2-(4-hydroxyphenyl)-2,3-dihydro-1-benzofuran-3-yl]benzene-1,3-diol	Phenylpropanoids and polyketides	2-arylbenzofuran flavonoids	null	941.23	NA	0.4764	1	NA
0.48_941.2296m/z	0.951399	-0.0718772	0.0718772	0.799613	0.937229	0.999832	1	0.873884	CFZ:CFZ+atRA	HMDB0134312	null	C56H42O12	M+Cl	29.7	0	-8.24717	57.8336	5-[4-(5-{3-[3-(3,5-dihydroxyphenyl)-6-hydroxy-2-(4-hydroxyphenyl)-2,3-dihydro-1-benzofuran-4-yl]oxiran-2-yl}-2-(4-hydroxyphenyl)-2,3-dihydro-1-benzofuran-3-yl)-6-hydroxy-2-phenyl-2,3-dihydro-1-benzofuran-3-yl]benzene-1,3-diol	Phenylpropanoids and polyketides	2-arylbenzofuran flavonoids	null	941.23	NA	0.4764	1	NA
0.48_941.2296m/z	0.951399	-0.0718772	0.0718772	0.799613	0.937229	0.999832	1	0.873884	CFZ:CFZ+atRA	HMDB0134313	null	C56H42O12	M+Cl	29.7	0	-8.24717	57.8336	5-[4-(5-{3-[3-(3,5-dihydroxyphenyl)-6-hydroxy-2-phenyl-2,3-dihydro-1-benzofuran-4-yl]oxiran-2-yl}-2-(4-hydroxyphenyl)-2,3-dihydro-1-benzofuran-3-yl)-6-hydroxy-2-(4-hydroxyphenyl)-2,3-dihydro-1-benzofuran-3-yl]benzene-1,3-diol	Phenylpropanoids and polyketides	2-arylbenzofuran flavonoids	null	941.23	NA	0.4764	1	NA
0.48_941.2296m/z	0.951399	-0.0718772	0.0718772	0.799613	0.937229	0.999832	1	0.873884	CFZ:CFZ+atRA	HMDB0134314	null	C56H42O12	M+Cl	29.7	0	-8.24717	57.8336	5-[4-(5-{3-[3-(3,5-dihydroxyphenyl)-6-hydroxy-2-(4-hydroxyphenyl)-2,3-dihydro-1-benzofuran-4-yl]oxiran-2-yl}-2-phenyl-2,3-dihydro-1-benzofuran-3-yl)-6-hydroxy-2-(4-hydroxyphenyl)-2,3-dihydro-1-benzofuran-3-yl]benzene-1,3-diol	Phenylpropanoids and polyketides	2-arylbenzofuran flavonoids	null	941.23	NA	0.4764	1	NA
0.48_941.2296m/z	0.886424	-0.173931	0.173931	0.504355	0.393939	0.931604	0.920389	0.573946	CFZ:BTZ	HMDB0134312	null	C56H42O12	M+Cl	29.7	0	-8.24717	57.8336	5-[4-(5-{3-[3-(3,5-dihydroxyphenyl)-6-hydroxy-2-(4-hydroxyphenyl)-2,3-dihydro-1-benzofuran-4-yl]oxiran-2-yl}-2-(4-hydroxyphenyl)-2,3-dihydro-1-benzofuran-3-yl)-6-hydroxy-2-phenyl-2,3-dihydro-1-benzofuran-3-yl]benzene-1,3-diol	Phenylpropanoids and polyketides	2-arylbenzofuran flavonoids	null	941.23	NA	0.4764	1	NA
0.48_941.2296m/z	0.886424	-0.173931	0.173931	0.504355	0.393939	0.931604	0.920389	0.573946	CFZ:BTZ	HMDB0134313	null	C56H42O12	M+Cl	29.7	0	-8.24717	57.8336	5-[4-(5-{3-[3-(3,5-dihydroxyphenyl)-6-hydroxy-2-phenyl-2,3-dihydro-1-benzofuran-4-yl]oxiran-2-yl}-2-(4-hydroxyphenyl)-2,3-dihydro-1-benzofuran-3-yl)-6-hydroxy-2-(4-hydroxyphenyl)-2,3-dihydro-1-benzofuran-3-yl]benzene-1,3-diol	Phenylpropanoids and polyketides	2-arylbenzofuran flavonoids	null	941.23	NA	0.4764	1	NA
0.48_941.2296m/z	0.886424	-0.173931	0.173931	0.504355	0.393939	0.931604	0.920389	0.573946	CFZ:BTZ	HMDB0134314	null	C56H42O12	M+Cl	29.7	0	-8.24717	57.8336	5-[4-(5-{3-[3-(3,5-dihydroxyphenyl)-6-hydroxy-2-(4-hydroxyphenyl)-2,3-dihydro-1-benzofuran-4-yl]oxiran-2-yl}-2-phenyl-2,3-dihydro-1-benzofuran-3-yl)-6-hydroxy-2-(4-hydroxyphenyl)-2,3-dihydro-1-benzofuran-3-yl]benzene-1,3-diol	Phenylpropanoids and polyketides	2-arylbenzofuran flavonoids	null	941.23	NA	0.4764	1	NA
0.48_948.2337m/z	0.984884	-0.0219749	0.0219749	0.895896	1	0.96294	1	0.531461	control:CFZ	HMDB0125120	null	C46H45O22+	M-H	27	0	0.762474	35.9194	[3-(3,4-dihydroxyphenyl)-1-hydroxyprop-2-en-1-ylidene][(6-{[6-({[3-(3,4-dihydroxyphenyl)prop-2-enoyl]oxy}methyl)-4,5-dihydroxy-2-{[7-hydroxy-2-(4-hydroxy-3-methoxyphenyl)-5-oxo-5H-chromen-3-yl]oxy}oxan-3-yl]oxy}-3,4,5-trihydroxyoxan-2-yl)methyl]oxidanium	Phenylpropanoids and polyketides	Flavonoids	Flavonoid glycosides	948.234	NA	0.4764	1	NA
0.48_948.2337m/z	0.984884	-0.0219749	0.0219749	0.895896	1	0.96294	1	0.531461	control:CFZ	HMDB0125200	null	C46H45O22+	M-H	27	0	0.762474	35.9194	[3-(3,4-dihydroxyphenyl)-1-hydroxyprop-2-en-1-ylidene][(6-{[2-(3,4-dihydroxyphenyl)-7-hydroxy-5-oxo-5H-chromen-3-yl]oxy}-3,4-dihydroxy-5-{[3,4,5-trihydroxy-6-({[3-(4-hydroxy-3-methoxyphenyl)prop-2-enoyl]oxy}methyl)oxan-2-yl]oxy}oxan-2-yl)methyl]oxidanium	Phenylpropanoids and polyketides	Flavonoids	Flavonoid glycosides	948.234	NA	0.4764	1	NA
0.48_948.2337m/z	0.98563	-0.0208816	0.0208816	0.974155	0.937229	0.995973	0.9955	0.500967	control:CFZ+atRA	HMDB0125120	null	C46H45O22+	M-H	27	0	0.762474	35.9194	[3-(3,4-dihydroxyphenyl)-1-hydroxyprop-2-en-1-ylidene][(6-{[6-({[3-(3,4-dihydroxyphenyl)prop-2-enoyl]oxy}methyl)-4,5-dihydroxy-2-{[7-hydroxy-2-(4-hydroxy-3-methoxyphenyl)-5-oxo-5H-chromen-3-yl]oxy}oxan-3-yl]oxy}-3,4,5-trihydroxyoxan-2-yl)methyl]oxidanium	Phenylpropanoids and polyketides	Flavonoids	Flavonoid glycosides	948.234	NA	0.4764	1	NA
0.48_948.2337m/z	0.98563	-0.0208816	0.0208816	0.974155	0.937229	0.995973	0.9955	0.500967	control:CFZ+atRA	HMDB0125200	null	C46H45O22+	M-H	27	0	0.762474	35.9194	[3-(3,4-dihydroxyphenyl)-1-hydroxyprop-2-en-1-ylidene][(6-{[2-(3,4-dihydroxyphenyl)-7-hydroxy-5-oxo-5H-chromen-3-yl]oxy}-3,4-dihydroxy-5-{[3,4,5-trihydroxy-6-({[3-(4-hydroxy-3-methoxyphenyl)prop-2-enoyl]oxy}methyl)oxan-2-yl]oxy}oxan-2-yl)methyl]oxidanium	Phenylpropanoids and polyketides	Flavonoids	Flavonoid glycosides	948.234	NA	0.4764	1	NA
0.48_948.2337m/z	1.0645	0.090171	-0.090171	0.58045	0.484848	0.740101	0.705116	0.682111	control:BTZ	HMDB0125120	null	C46H45O22+	M-H	27	0	0.762474	35.9194	[3-(3,4-dihydroxyphenyl)-1-hydroxyprop-2-en-1-ylidene][(6-{[6-({[3-(3,4-dihydroxyphenyl)prop-2-enoyl]oxy}methyl)-4,5-dihydroxy-2-{[7-hydroxy-2-(4-hydroxy-3-methoxyphenyl)-5-oxo-5H-chromen-3-yl]oxy}oxan-3-yl]oxy}-3,4,5-trihydroxyoxan-2-yl)methyl]oxidanium	Phenylpropanoids and polyketides	Flavonoids	Flavonoid glycosides	948.234	NA	0.4764	1	NA
0.48_948.2337m/z	1.0645	0.090171	-0.090171	0.58045	0.484848	0.740101	0.705116	0.682111	control:BTZ	HMDB0125200	null	C46H45O22+	M-H	27	0	0.762474	35.9194	[3-(3,4-dihydroxyphenyl)-1-hydroxyprop-2-en-1-ylidene][(6-{[2-(3,4-dihydroxyphenyl)-7-hydroxy-5-oxo-5H-chromen-3-yl]oxy}-3,4-dihydroxy-5-{[3,4,5-trihydroxy-6-({[3-(4-hydroxy-3-methoxyphenyl)prop-2-enoyl]oxy}methyl)oxan-2-yl]oxy}oxan-2-yl)methyl]oxidanium	Phenylpropanoids and polyketides	Flavonoids	Flavonoid glycosides	948.234	NA	0.4764	1	NA
0.48_948.2337m/z	1.00076	0.00109325	-0.00109325	0.934112	0.937229	0.999832	1	0.382496	CFZ:CFZ+atRA	HMDB0125120	null	C46H45O22+	M-H	27	0	0.762474	35.9194	[3-(3,4-dihydroxyphenyl)-1-hydroxyprop-2-en-1-ylidene][(6-{[6-({[3-(3,4-dihydroxyphenyl)prop-2-enoyl]oxy}methyl)-4,5-dihydroxy-2-{[7-hydroxy-2-(4-hydroxy-3-methoxyphenyl)-5-oxo-5H-chromen-3-yl]oxy}oxan-3-yl]oxy}-3,4,5-trihydroxyoxan-2-yl)methyl]oxidanium	Phenylpropanoids and polyketides	Flavonoids	Flavonoid glycosides	948.234	NA	0.4764	1	NA
0.48_948.2337m/z	1.00076	0.00109325	-0.00109325	0.934112	0.937229	0.999832	1	0.382496	CFZ:CFZ+atRA	HMDB0125200	null	C46H45O22+	M-H	27	0	0.762474	35.9194	[3-(3,4-dihydroxyphenyl)-1-hydroxyprop-2-en-1-ylidene][(6-{[2-(3,4-dihydroxyphenyl)-7-hydroxy-5-oxo-5H-chromen-3-yl]oxy}-3,4-dihydroxy-5-{[3,4,5-trihydroxy-6-({[3-(4-hydroxy-3-methoxyphenyl)prop-2-enoyl]oxy}methyl)oxan-2-yl]oxy}oxan-2-yl)methyl]oxidanium	Phenylpropanoids and polyketides	Flavonoids	Flavonoid glycosides	948.234	NA	0.4764	1	NA
0.48_948.2337m/z	1.08083	0.112146	-0.112146	0.514156	0.484848	0.931883	0.943159	0.529904	CFZ:BTZ	HMDB0125120	null	C46H45O22+	M-H	27	0	0.762474	35.9194	[3-(3,4-dihydroxyphenyl)-1-hydroxyprop-2-en-1-ylidene][(6-{[6-({[3-(3,4-dihydroxyphenyl)prop-2-enoyl]oxy}methyl)-4,5-dihydroxy-2-{[7-hydroxy-2-(4-hydroxy-3-methoxyphenyl)-5-oxo-5H-chromen-3-yl]oxy}oxan-3-yl]oxy}-3,4,5-trihydroxyoxan-2-yl)methyl]oxidanium	Phenylpropanoids and polyketides	Flavonoids	Flavonoid glycosides	948.234	NA	0.4764	1	NA
0.48_948.2337m/z	1.08083	0.112146	-0.112146	0.514156	0.484848	0.931883	0.943159	0.529904	CFZ:BTZ	HMDB0125200	null	C46H45O22+	M-H	27	0	0.762474	35.9194	[3-(3,4-dihydroxyphenyl)-1-hydroxyprop-2-en-1-ylidene][(6-{[2-(3,4-dihydroxyphenyl)-7-hydroxy-5-oxo-5H-chromen-3-yl]oxy}-3,4-dihydroxy-5-{[3,4,5-trihydroxy-6-({[3-(4-hydroxy-3-methoxyphenyl)prop-2-enoyl]oxy}methyl)oxan-2-yl]oxy}oxan-2-yl)methyl]oxidanium	Phenylpropanoids and polyketides	Flavonoids	Flavonoid glycosides	948.234	NA	0.4764	1	NA
0.48_957.2232m/z	0.793145	-0.334343	0.334343	0.229604	0.393939	0.57347	0.734057	0.596784	control:CFZ	HMDB0134201	null	C56H42O13	M+Cl	26.4	0	-9.48001	42.3773	5-[4-(5-{3-[3-(3,5-dihydroxyphenyl)-6-hydroxy-2-(4-hydroxyphenyl)-2,3-dihydro-1-benzofuran-4-yl]oxiran-2-yl}-2-(4-hydroxyphenyl)-2,3-dihydro-1-benzofuran-3-yl)-6-hydroxy-2-(4-hydroxyphenyl)-2,3-dihydro-1-benzofuran-3-yl]benzene-1,3-diol	Phenylpropanoids and polyketides	2-arylbenzofuran flavonoids	null	957.223	NA	0.4764	1	NA
0.48_957.2232m/z	0.793145	-0.334343	0.334343	0.229604	0.393939	0.57347	0.734057	0.596784	control:CFZ	HMDB0134495	null	C56H42O13	M+Cl	26.4	0	-9.48001	42.3773	1-[3-(3,5-dihydroxyphenyl)-6-hydroxy-2-(4-hydroxyphenyl)-2,3-dihydro-1-benzofuran-4-yl]-2-hydroxy-2-{3-[6-hydroxy-3-(3-hydroxyphenyl)-2-(4-hydroxyphenyl)-2,3-dihydro-1-benzofuran-4-yl]-2-(4-hydroxyphenyl)-2,3-dihydro-1-benzofuran-5-yl}ethan-1-one	Phenylpropanoids and polyketides	2-arylbenzofuran flavonoids	null	957.223	NA	0.4764	1	NA
0.48_957.2232m/z	0.793145	-0.334343	0.334343	0.229604	0.393939	0.57347	0.734057	0.596784	control:CFZ	HMDB0134496	null	C56H42O13	M+Cl	26.4	0	-9.48001	42.3773	2-{3-[3-(3,5-dihydroxyphenyl)-6-hydroxy-2-(4-hydroxyphenyl)-2,3-dihydro-1-benzofuran-4-yl]-2-(4-hydroxyphenyl)-2,3-dihydro-1-benzofuran-5-yl}-2-hydroxy-1-[6-hydroxy-3-(3-hydroxyphenyl)-2-(4-hydroxyphenyl)-2,3-dihydro-1-benzofuran-4-yl]ethan-1-one	Phenylpropanoids and polyketides	2-arylbenzofuran flavonoids	null	957.223	NA	0.4764	1	NA
0.48_957.2232m/z	0.793145	-0.334343	0.334343	0.229604	0.393939	0.57347	0.734057	0.596784	control:CFZ	HMDB0134497	null	C56H42O13	M+Cl	26.4	0	-9.48001	42.3773	1-[3-(3,5-dihydroxyphenyl)-6-hydroxy-2-(4-hydroxyphenyl)-2,3-dihydro-1-benzofuran-4-yl]-2-{3-[3-(3,5-dihydroxyphenyl)-6-hydroxy-2-phenyl-2,3-dihydro-1-benzofuran-4-yl]-2-(4-hydroxyphenyl)-2,3-dihydro-1-benzofuran-5-yl}-2-hydroxyethan-1-one	Phenylpropanoids and polyketides	2-arylbenzofuran flavonoids	null	957.223	NA	0.4764	1	NA
0.48_957.2232m/z	0.793145	-0.334343	0.334343	0.229604	0.393939	0.57347	0.734057	0.596784	control:CFZ	HMDB0134498	null	C56H42O13	M+Cl	26.4	0	-9.48001	42.3773	2-{3-[3-(3,5-dihydroxyphenyl)-6-hydroxy-2-(4-hydroxyphenyl)-2,3-dihydro-1-benzofuran-4-yl]-2-(4-hydroxyphenyl)-2,3-dihydro-1-benzofuran-5-yl}-1-[3-(3,5-dihydroxyphenyl)-6-hydroxy-2-phenyl-2,3-dihydro-1-benzofuran-4-yl]-2-hydroxyethan-1-one	Phenylpropanoids and polyketides	2-arylbenzofuran flavonoids	null	957.223	NA	0.4764	1	NA
0.48_957.2232m/z	0.793145	-0.334343	0.334343	0.229604	0.393939	0.57347	0.734057	0.596784	control:CFZ	HMDB0134499	null	C56H42O13	M+Cl	26.4	0	-9.48001	42.3773	1-[3-(3,5-dihydroxyphenyl)-6-hydroxy-2-(4-hydroxyphenyl)-2,3-dihydro-1-benzofuran-4-yl]-2-{3-[3-(3,5-dihydroxyphenyl)-6-hydroxy-2-(4-hydroxyphenyl)-2,3-dihydro-1-benzofuran-4-yl]-2-phenyl-2,3-dihydro-1-benzofuran-5-yl}-2-hydroxyethan-1-one	Phenylpropanoids and polyketides	2-arylbenzofuran flavonoids	null	957.223	NA	0.4764	1	NA
0.48_957.2232m/z	0.793145	-0.334343	0.334343	0.229604	0.393939	0.57347	0.734057	0.596784	control:CFZ	HMDB0134500	null	C56H42O13	M+Cl	26.4	0	-9.48001	42.3773	2-[3-(3,5-dihydroxyphenyl)-6-hydroxy-2-(4-hydroxyphenyl)-2,3-dihydro-1-benzofuran-4-yl]-2-hydroxy-1-{3-[6-hydroxy-3-(3-hydroxyphenyl)-2-(4-hydroxyphenyl)-2,3-dihydro-1-benzofuran-4-yl]-2-(4-hydroxyphenyl)-2,3-dihydro-1-benzofuran-5-yl}ethan-1-one	Phenylpropanoids and polyketides	2-arylbenzofuran flavonoids	null	957.223	NA	0.4764	1	NA
0.48_957.2232m/z	0.793145	-0.334343	0.334343	0.229604	0.393939	0.57347	0.734057	0.596784	control:CFZ	HMDB0134501	null	C56H42O13	M+Cl	26.4	0	-9.48001	42.3773	1-{3-[3-(3,5-dihydroxyphenyl)-6-hydroxy-2-(4-hydroxyphenyl)-2,3-dihydro-1-benzofuran-4-yl]-2-(4-hydroxyphenyl)-2,3-dihydro-1-benzofuran-5-yl}-2-hydroxy-2-[6-hydroxy-3-(3-hydroxyphenyl)-2-(4-hydroxyphenyl)-2,3-dihydro-1-benzofuran-4-yl]ethan-1-one	Phenylpropanoids and polyketides	2-arylbenzofuran flavonoids	null	957.223	NA	0.4764	1	NA
0.48_957.2232m/z	0.793145	-0.334343	0.334343	0.229604	0.393939	0.57347	0.734057	0.596784	control:CFZ	HMDB0134502	null	C56H42O13	M+Cl	26.4	0	-9.48001	42.3773	2-[3-(3,5-dihydroxyphenyl)-6-hydroxy-2-(4-hydroxyphenyl)-2,3-dihydro-1-benzofuran-4-yl]-1-{3-[3-(3,5-dihydroxyphenyl)-6-hydroxy-2-phenyl-2,3-dihydro-1-benzofuran-4-yl]-2-(4-hydroxyphenyl)-2,3-dihydro-1-benzofuran-5-yl}-2-hydroxyethan-1-one	Phenylpropanoids and polyketides	2-arylbenzofuran flavonoids	null	957.223	NA	0.4764	1	NA
0.48_957.2232m/z	0.793145	-0.334343	0.334343	0.229604	0.393939	0.57347	0.734057	0.596784	control:CFZ	HMDB0134503	null	C56H42O13	M+Cl	26.4	0	-9.48001	42.3773	1-{3-[3-(3,5-dihydroxyphenyl)-6-hydroxy-2-(4-hydroxyphenyl)-2,3-dihydro-1-benzofuran-4-yl]-2-(4-hydroxyphenyl)-2,3-dihydro-1-benzofuran-5-yl}-2-[3-(3,5-dihydroxyphenyl)-6-hydroxy-2-phenyl-2,3-dihydro-1-benzofuran-4-yl]-2-hydroxyethan-1-one	Phenylpropanoids and polyketides	2-arylbenzofuran flavonoids	null	957.223	NA	0.4764	1	NA
0.48_957.2232m/z	0.793145	-0.334343	0.334343	0.229604	0.393939	0.57347	0.734057	0.596784	control:CFZ	HMDB0134504	null	C56H42O13	M+Cl	26.4	0	-9.48001	42.3773	2-[3-(3,5-dihydroxyphenyl)-6-hydroxy-2-(4-hydroxyphenyl)-2,3-dihydro-1-benzofuran-4-yl]-1-{3-[3-(3,5-dihydroxyphenyl)-6-hydroxy-2-(4-hydroxyphenyl)-2,3-dihydro-1-benzofuran-4-yl]-2-phenyl-2,3-dihydro-1-benzofuran-5-yl}-2-hydroxyethan-1-one	Phenylpropanoids and polyketides	2-arylbenzofuran flavonoids	null	957.223	NA	0.4764	1	NA
0.48_957.2232m/z	0.809695	-0.30455	0.30455	0.302859	0.588745	0.817733	0.962591	0.888492	control:CFZ+atRA	HMDB0134201	null	C56H42O13	M+Cl	26.4	0	-9.48001	42.3773	5-[4-(5-{3-[3-(3,5-dihydroxyphenyl)-6-hydroxy-2-(4-hydroxyphenyl)-2,3-dihydro-1-benzofuran-4-yl]oxiran-2-yl}-2-(4-hydroxyphenyl)-2,3-dihydro-1-benzofuran-3-yl)-6-hydroxy-2-(4-hydroxyphenyl)-2,3-dihydro-1-benzofuran-3-yl]benzene-1,3-diol	Phenylpropanoids and polyketides	2-arylbenzofuran flavonoids	null	957.223	NA	0.4764	1	NA
0.48_957.2232m/z	0.809695	-0.30455	0.30455	0.302859	0.588745	0.817733	0.962591	0.888492	control:CFZ+atRA	HMDB0134495	null	C56H42O13	M+Cl	26.4	0	-9.48001	42.3773	1-[3-(3,5-dihydroxyphenyl)-6-hydroxy-2-(4-hydroxyphenyl)-2,3-dihydro-1-benzofuran-4-yl]-2-hydroxy-2-{3-[6-hydroxy-3-(3-hydroxyphenyl)-2-(4-hydroxyphenyl)-2,3-dihydro-1-benzofuran-4-yl]-2-(4-hydroxyphenyl)-2,3-dihydro-1-benzofuran-5-yl}ethan-1-one	Phenylpropanoids and polyketides	2-arylbenzofuran flavonoids	null	957.223	NA	0.4764	1	NA
0.48_957.2232m/z	0.809695	-0.30455	0.30455	0.302859	0.588745	0.817733	0.962591	0.888492	control:CFZ+atRA	HMDB0134496	null	C56H42O13	M+Cl	26.4	0	-9.48001	42.3773	2-{3-[3-(3,5-dihydroxyphenyl)-6-hydroxy-2-(4-hydroxyphenyl)-2,3-dihydro-1-benzofuran-4-yl]-2-(4-hydroxyphenyl)-2,3-dihydro-1-benzofuran-5-yl}-2-hydroxy-1-[6-hydroxy-3-(3-hydroxyphenyl)-2-(4-hydroxyphenyl)-2,3-dihydro-1-benzofuran-4-yl]ethan-1-one	Phenylpropanoids and polyketides	2-arylbenzofuran flavonoids	null	957.223	NA	0.4764	1	NA
0.48_957.2232m/z	0.809695	-0.30455	0.30455	0.302859	0.588745	0.817733	0.962591	0.888492	control:CFZ+atRA	HMDB0134497	null	C56H42O13	M+Cl	26.4	0	-9.48001	42.3773	1-[3-(3,5-dihydroxyphenyl)-6-hydroxy-2-(4-hydroxyphenyl)-2,3-dihydro-1-benzofuran-4-yl]-2-{3-[3-(3,5-dihydroxyphenyl)-6-hydroxy-2-phenyl-2,3-dihydro-1-benzofuran-4-yl]-2-(4-hydroxyphenyl)-2,3-dihydro-1-benzofuran-5-yl}-2-hydroxyethan-1-one	Phenylpropanoids and polyketides	2-arylbenzofuran flavonoids	null	957.223	NA	0.4764	1	NA
0.48_957.2232m/z	0.809695	-0.30455	0.30455	0.302859	0.588745	0.817733	0.962591	0.888492	control:CFZ+atRA	HMDB0134498	null	C56H42O13	M+Cl	26.4	0	-9.48001	42.3773	2-{3-[3-(3,5-dihydroxyphenyl)-6-hydroxy-2-(4-hydroxyphenyl)-2,3-dihydro-1-benzofuran-4-yl]-2-(4-hydroxyphenyl)-2,3-dihydro-1-benzofuran-5-yl}-1-[3-(3,5-dihydroxyphenyl)-6-hydroxy-2-phenyl-2,3-dihydro-1-benzofuran-4-yl]-2-hydroxyethan-1-one	Phenylpropanoids and polyketides	2-arylbenzofuran flavonoids	null	957.223	NA	0.4764	1	NA
0.48_957.2232m/z	0.809695	-0.30455	0.30455	0.302859	0.588745	0.817733	0.962591	0.888492	control:CFZ+atRA	HMDB0134499	null	C56H42O13	M+Cl	26.4	0	-9.48001	42.3773	1-[3-(3,5-dihydroxyphenyl)-6-hydroxy-2-(4-hydroxyphenyl)-2,3-dihydro-1-benzofuran-4-yl]-2-{3-[3-(3,5-dihydroxyphenyl)-6-hydroxy-2-(4-hydroxyphenyl)-2,3-dihydro-1-benzofuran-4-yl]-2-phenyl-2,3-dihydro-1-benzofuran-5-yl}-2-hydroxyethan-1-one	Phenylpropanoids and polyketides	2-arylbenzofuran flavonoids	null	957.223	NA	0.4764	1	NA
0.48_957.2232m/z	0.809695	-0.30455	0.30455	0.302859	0.588745	0.817733	0.962591	0.888492	control:CFZ+atRA	HMDB0134500	null	C56H42O13	M+Cl	26.4	0	-9.48001	42.3773	2-[3-(3,5-dihydroxyphenyl)-6-hydroxy-2-(4-hydroxyphenyl)-2,3-dihydro-1-benzofuran-4-yl]-2-hydroxy-1-{3-[6-hydroxy-3-(3-hydroxyphenyl)-2-(4-hydroxyphenyl)-2,3-dihydro-1-benzofuran-4-yl]-2-(4-hydroxyphenyl)-2,3-dihydro-1-benzofuran-5-yl}ethan-1-one	Phenylpropanoids and polyketides	2-arylbenzofuran flavonoids	null	957.223	NA	0.4764	1	NA
0.48_957.2232m/z	0.809695	-0.30455	0.30455	0.302859	0.588745	0.817733	0.962591	0.888492	control:CFZ+atRA	HMDB0134501	null	C56H42O13	M+Cl	26.4	0	-9.48001	42.3773	1-{3-[3-(3,5-dihydroxyphenyl)-6-hydroxy-2-(4-hydroxyphenyl)-2,3-dihydro-1-benzofuran-4-yl]-2-(4-hydroxyphenyl)-2,3-dihydro-1-benzofuran-5-yl}-2-hydroxy-2-[6-hydroxy-3-(3-hydroxyphenyl)-2-(4-hydroxyphenyl)-2,3-dihydro-1-benzofuran-4-yl]ethan-1-one	Phenylpropanoids and polyketides	2-arylbenzofuran flavonoids	null	957.223	NA	0.4764	1	NA
0.48_957.2232m/z	0.809695	-0.30455	0.30455	0.302859	0.588745	0.817733	0.962591	0.888492	control:CFZ+atRA	HMDB0134502	null	C56H42O13	M+Cl	26.4	0	-9.48001	42.3773	2-[3-(3,5-dihydroxyphenyl)-6-hydroxy-2-(4-hydroxyphenyl)-2,3-dihydro-1-benzofuran-4-yl]-1-{3-[3-(3,5-dihydroxyphenyl)-6-hydroxy-2-phenyl-2,3-dihydro-1-benzofuran-4-yl]-2-(4-hydroxyphenyl)-2,3-dihydro-1-benzofuran-5-yl}-2-hydroxyethan-1-one	Phenylpropanoids and polyketides	2-arylbenzofuran flavonoids	null	957.223	NA	0.4764	1	NA
0.48_957.2232m/z	0.809695	-0.30455	0.30455	0.302859	0.588745	0.817733	0.962591	0.888492	control:CFZ+atRA	HMDB0134503	null	C56H42O13	M+Cl	26.4	0	-9.48001	42.3773	1-{3-[3-(3,5-dihydroxyphenyl)-6-hydroxy-2-(4-hydroxyphenyl)-2,3-dihydro-1-benzofuran-4-yl]-2-(4-hydroxyphenyl)-2,3-dihydro-1-benzofuran-5-yl}-2-[3-(3,5-dihydroxyphenyl)-6-hydroxy-2-phenyl-2,3-dihydro-1-benzofuran-4-yl]-2-hydroxyethan-1-one	Phenylpropanoids and polyketides	2-arylbenzofuran flavonoids	null	957.223	NA	0.4764	1	NA
0.48_957.2232m/z	0.809695	-0.30455	0.30455	0.302859	0.588745	0.817733	0.962591	0.888492	control:CFZ+atRA	HMDB0134504	null	C56H42O13	M+Cl	26.4	0	-9.48001	42.3773	2-[3-(3,5-dihydroxyphenyl)-6-hydroxy-2-(4-hydroxyphenyl)-2,3-dihydro-1-benzofuran-4-yl]-1-{3-[3-(3,5-dihydroxyphenyl)-6-hydroxy-2-(4-hydroxyphenyl)-2,3-dihydro-1-benzofuran-4-yl]-2-phenyl-2,3-dihydro-1-benzofuran-5-yl}-2-hydroxyethan-1-one	Phenylpropanoids and polyketides	2-arylbenzofuran flavonoids	null	957.223	NA	0.4764	1	NA
0.48_957.2232m/z	0.752189	-0.410832	0.410832	0.0540272	0.0649351	0.357122	0.334925	0.9793	control:BTZ	HMDB0134201	null	C56H42O13	M+Cl	26.4	0	-9.48001	42.3773	5-[4-(5-{3-[3-(3,5-dihydroxyphenyl)-6-hydroxy-2-(4-hydroxyphenyl)-2,3-dihydro-1-benzofuran-4-yl]oxiran-2-yl}-2-(4-hydroxyphenyl)-2,3-dihydro-1-benzofuran-3-yl)-6-hydroxy-2-(4-hydroxyphenyl)-2,3-dihydro-1-benzofuran-3-yl]benzene-1,3-diol	Phenylpropanoids and polyketides	2-arylbenzofuran flavonoids	null	957.223	NA	0.4764	1	NA
0.48_957.2232m/z	0.752189	-0.410832	0.410832	0.0540272	0.0649351	0.357122	0.334925	0.9793	control:BTZ	HMDB0134495	null	C56H42O13	M+Cl	26.4	0	-9.48001	42.3773	1-[3-(3,5-dihydroxyphenyl)-6-hydroxy-2-(4-hydroxyphenyl)-2,3-dihydro-1-benzofuran-4-yl]-2-hydroxy-2-{3-[6-hydroxy-3-(3-hydroxyphenyl)-2-(4-hydroxyphenyl)-2,3-dihydro-1-benzofuran-4-yl]-2-(4-hydroxyphenyl)-2,3-dihydro-1-benzofuran-5-yl}ethan-1-one	Phenylpropanoids and polyketides	2-arylbenzofuran flavonoids	null	957.223	NA	0.4764	1	NA
0.48_957.2232m/z	0.752189	-0.410832	0.410832	0.0540272	0.0649351	0.357122	0.334925	0.9793	control:BTZ	HMDB0134496	null	C56H42O13	M+Cl	26.4	0	-9.48001	42.3773	2-{3-[3-(3,5-dihydroxyphenyl)-6-hydroxy-2-(4-hydroxyphenyl)-2,3-dihydro-1-benzofuran-4-yl]-2-(4-hydroxyphenyl)-2,3-dihydro-1-benzofuran-5-yl}-2-hydroxy-1-[6-hydroxy-3-(3-hydroxyphenyl)-2-(4-hydroxyphenyl)-2,3-dihydro-1-benzofuran-4-yl]ethan-1-one	Phenylpropanoids and polyketides	2-arylbenzofuran flavonoids	null	957.223	NA	0.4764	1	NA
0.48_957.2232m/z	0.752189	-0.410832	0.410832	0.0540272	0.0649351	0.357122	0.334925	0.9793	control:BTZ	HMDB0134497	null	C56H42O13	M+Cl	26.4	0	-9.48001	42.3773	1-[3-(3,5-dihydroxyphenyl)-6-hydroxy-2-(4-hydroxyphenyl)-2,3-dihydro-1-benzofuran-4-yl]-2-{3-[3-(3,5-dihydroxyphenyl)-6-hydroxy-2-phenyl-2,3-dihydro-1-benzofuran-4-yl]-2-(4-hydroxyphenyl)-2,3-dihydro-1-benzofuran-5-yl}-2-hydroxyethan-1-one	Phenylpropanoids and polyketides	2-arylbenzofuran flavonoids	null	957.223	NA	0.4764	1	NA
0.48_957.2232m/z	0.752189	-0.410832	0.410832	0.0540272	0.0649351	0.357122	0.334925	0.9793	control:BTZ	HMDB0134498	null	C56H42O13	M+Cl	26.4	0	-9.48001	42.3773	2-{3-[3-(3,5-dihydroxyphenyl)-6-hydroxy-2-(4-hydroxyphenyl)-2,3-dihydro-1-benzofuran-4-yl]-2-(4-hydroxyphenyl)-2,3-dihydro-1-benzofuran-5-yl}-1-[3-(3,5-dihydroxyphenyl)-6-hydroxy-2-phenyl-2,3-dihydro-1-benzofuran-4-yl]-2-hydroxyethan-1-one	Phenylpropanoids and polyketides	2-arylbenzofuran flavonoids	null	957.223	NA	0.4764	1	NA
0.48_957.2232m/z	0.752189	-0.410832	0.410832	0.0540272	0.0649351	0.357122	0.334925	0.9793	control:BTZ	HMDB0134499	null	C56H42O13	M+Cl	26.4	0	-9.48001	42.3773	1-[3-(3,5-dihydroxyphenyl)-6-hydroxy-2-(4-hydroxyphenyl)-2,3-dihydro-1-benzofuran-4-yl]-2-{3-[3-(3,5-dihydroxyphenyl)-6-hydroxy-2-(4-hydroxyphenyl)-2,3-dihydro-1-benzofuran-4-yl]-2-phenyl-2,3-dihydro-1-benzofuran-5-yl}-2-hydroxyethan-1-one	Phenylpropanoids and polyketides	2-arylbenzofuran flavonoids	null	957.223	NA	0.4764	1	NA
0.48_957.2232m/z	0.752189	-0.410832	0.410832	0.0540272	0.0649351	0.357122	0.334925	0.9793	control:BTZ	HMDB0134500	null	C56H42O13	M+Cl	26.4	0	-9.48001	42.3773	2-[3-(3,5-dihydroxyphenyl)-6-hydroxy-2-(4-hydroxyphenyl)-2,3-dihydro-1-benzofuran-4-yl]-2-hydroxy-1-{3-[6-hydroxy-3-(3-hydroxyphenyl)-2-(4-hydroxyphenyl)-2,3-dihydro-1-benzofuran-4-yl]-2-(4-hydroxyphenyl)-2,3-dihydro-1-benzofuran-5-yl}ethan-1-one	Phenylpropanoids and polyketides	2-arylbenzofuran flavonoids	null	957.223	NA	0.4764	1	NA
0.48_957.2232m/z	0.752189	-0.410832	0.410832	0.0540272	0.0649351	0.357122	0.334925	0.9793	control:BTZ	HMDB0134501	null	C56H42O13	M+Cl	26.4	0	-9.48001	42.3773	1-{3-[3-(3,5-dihydroxyphenyl)-6-hydroxy-2-(4-hydroxyphenyl)-2,3-dihydro-1-benzofuran-4-yl]-2-(4-hydroxyphenyl)-2,3-dihydro-1-benzofuran-5-yl}-2-hydroxy-2-[6-hydroxy-3-(3-hydroxyphenyl)-2-(4-hydroxyphenyl)-2,3-dihydro-1-benzofuran-4-yl]ethan-1-one	Phenylpropanoids and polyketides	2-arylbenzofuran flavonoids	null	957.223	NA	0.4764	1	NA
0.48_957.2232m/z	0.752189	-0.410832	0.410832	0.0540272	0.0649351	0.357122	0.334925	0.9793	control:BTZ	HMDB0134502	null	C56H42O13	M+Cl	26.4	0	-9.48001	42.3773	2-[3-(3,5-dihydroxyphenyl)-6-hydroxy-2-(4-hydroxyphenyl)-2,3-dihydro-1-benzofuran-4-yl]-1-{3-[3-(3,5-dihydroxyphenyl)-6-hydroxy-2-phenyl-2,3-dihydro-1-benzofuran-4-yl]-2-(4-hydroxyphenyl)-2,3-dihydro-1-benzofuran-5-yl}-2-hydroxyethan-1-one	Phenylpropanoids and polyketides	2-arylbenzofuran flavonoids	null	957.223	NA	0.4764	1	NA
0.48_957.2232m/z	0.752189	-0.410832	0.410832	0.0540272	0.0649351	0.357122	0.334925	0.9793	control:BTZ	HMDB0134503	null	C56H42O13	M+Cl	26.4	0	-9.48001	42.3773	1-{3-[3-(3,5-dihydroxyphenyl)-6-hydroxy-2-(4-hydroxyphenyl)-2,3-dihydro-1-benzofuran-4-yl]-2-(4-hydroxyphenyl)-2,3-dihydro-1-benzofuran-5-yl}-2-[3-(3,5-dihydroxyphenyl)-6-hydroxy-2-phenyl-2,3-dihydro-1-benzofuran-4-yl]-2-hydroxyethan-1-one	Phenylpropanoids and polyketides	2-arylbenzofuran flavonoids	null	957.223	NA	0.4764	1	NA
0.48_957.2232m/z	0.752189	-0.410832	0.410832	0.0540272	0.0649351	0.357122	0.334925	0.9793	control:BTZ	HMDB0134504	null	C56H42O13	M+Cl	26.4	0	-9.48001	42.3773	2-[3-(3,5-dihydroxyphenyl)-6-hydroxy-2-(4-hydroxyphenyl)-2,3-dihydro-1-benzofuran-4-yl]-1-{3-[3-(3,5-dihydroxyphenyl)-6-hydroxy-2-(4-hydroxyphenyl)-2,3-dihydro-1-benzofuran-4-yl]-2-phenyl-2,3-dihydro-1-benzofuran-5-yl}-2-hydroxyethan-1-one	Phenylpropanoids and polyketides	2-arylbenzofuran flavonoids	null	957.223	NA	0.4764	1	NA
0.48_957.2232m/z	1.02087	0.0297932	-0.0297932	0.887992	0.818182	0.999832	1	0.200489	CFZ:CFZ+atRA	HMDB0134201	null	C56H42O13	M+Cl	26.4	0	-9.48001	42.3773	5-[4-(5-{3-[3-(3,5-dihydroxyphenyl)-6-hydroxy-2-(4-hydroxyphenyl)-2,3-dihydro-1-benzofuran-4-yl]oxiran-2-yl}-2-(4-hydroxyphenyl)-2,3-dihydro-1-benzofuran-3-yl)-6-hydroxy-2-(4-hydroxyphenyl)-2,3-dihydro-1-benzofuran-3-yl]benzene-1,3-diol	Phenylpropanoids and polyketides	2-arylbenzofuran flavonoids	null	957.223	NA	0.4764	1	NA
0.48_957.2232m/z	1.02087	0.0297932	-0.0297932	0.887992	0.818182	0.999832	1	0.200489	CFZ:CFZ+atRA	HMDB0134495	null	C56H42O13	M+Cl	26.4	0	-9.48001	42.3773	1-[3-(3,5-dihydroxyphenyl)-6-hydroxy-2-(4-hydroxyphenyl)-2,3-dihydro-1-benzofuran-4-yl]-2-hydroxy-2-{3-[6-hydroxy-3-(3-hydroxyphenyl)-2-(4-hydroxyphenyl)-2,3-dihydro-1-benzofuran-4-yl]-2-(4-hydroxyphenyl)-2,3-dihydro-1-benzofuran-5-yl}ethan-1-one	Phenylpropanoids and polyketides	2-arylbenzofuran flavonoids	null	957.223	NA	0.4764	1	NA
0.48_957.2232m/z	1.02087	0.0297932	-0.0297932	0.887992	0.818182	0.999832	1	0.200489	CFZ:CFZ+atRA	HMDB0134496	null	C56H42O13	M+Cl	26.4	0	-9.48001	42.3773	2-{3-[3-(3,5-dihydroxyphenyl)-6-hydroxy-2-(4-hydroxyphenyl)-2,3-dihydro-1-benzofuran-4-yl]-2-(4-hydroxyphenyl)-2,3-dihydro-1-benzofuran-5-yl}-2-hydroxy-1-[6-hydroxy-3-(3-hydroxyphenyl)-2-(4-hydroxyphenyl)-2,3-dihydro-1-benzofuran-4-yl]ethan-1-one	Phenylpropanoids and polyketides	2-arylbenzofuran flavonoids	null	957.223	NA	0.4764	1	NA
0.48_957.2232m/z	1.02087	0.0297932	-0.0297932	0.887992	0.818182	0.999832	1	0.200489	CFZ:CFZ+atRA	HMDB0134497	null	C56H42O13	M+Cl	26.4	0	-9.48001	42.3773	1-[3-(3,5-dihydroxyphenyl)-6-hydroxy-2-(4-hydroxyphenyl)-2,3-dihydro-1-benzofuran-4-yl]-2-{3-[3-(3,5-dihydroxyphenyl)-6-hydroxy-2-phenyl-2,3-dihydro-1-benzofuran-4-yl]-2-(4-hydroxyphenyl)-2,3-dihydro-1-benzofuran-5-yl}-2-hydroxyethan-1-one	Phenylpropanoids and polyketides	2-arylbenzofuran flavonoids	null	957.223	NA	0.4764	1	NA
0.48_957.2232m/z	1.02087	0.0297932	-0.0297932	0.887992	0.818182	0.999832	1	0.200489	CFZ:CFZ+atRA	HMDB0134498	null	C56H42O13	M+Cl	26.4	0	-9.48001	42.3773	2-{3-[3-(3,5-dihydroxyphenyl)-6-hydroxy-2-(4-hydroxyphenyl)-2,3-dihydro-1-benzofuran-4-yl]-2-(4-hydroxyphenyl)-2,3-dihydro-1-benzofuran-5-yl}-1-[3-(3,5-dihydroxyphenyl)-6-hydroxy-2-phenyl-2,3-dihydro-1-benzofuran-4-yl]-2-hydroxyethan-1-one	Phenylpropanoids and polyketides	2-arylbenzofuran flavonoids	null	957.223	NA	0.4764	1	NA
0.48_957.2232m/z	1.02087	0.0297932	-0.0297932	0.887992	0.818182	0.999832	1	0.200489	CFZ:CFZ+atRA	HMDB0134499	null	C56H42O13	M+Cl	26.4	0	-9.48001	42.3773	1-[3-(3,5-dihydroxyphenyl)-6-hydroxy-2-(4-hydroxyphenyl)-2,3-dihydro-1-benzofuran-4-yl]-2-{3-[3-(3,5-dihydroxyphenyl)-6-hydroxy-2-(4-hydroxyphenyl)-2,3-dihydro-1-benzofuran-4-yl]-2-phenyl-2,3-dihydro-1-benzofuran-5-yl}-2-hydroxyethan-1-one	Phenylpropanoids and polyketides	2-arylbenzofuran flavonoids	null	957.223	NA	0.4764	1	NA
0.48_957.2232m/z	1.02087	0.0297932	-0.0297932	0.887992	0.818182	0.999832	1	0.200489	CFZ:CFZ+atRA	HMDB0134500	null	C56H42O13	M+Cl	26.4	0	-9.48001	42.3773	2-[3-(3,5-dihydroxyphenyl)-6-hydroxy-2-(4-hydroxyphenyl)-2,3-dihydro-1-benzofuran-4-yl]-2-hydroxy-1-{3-[6-hydroxy-3-(3-hydroxyphenyl)-2-(4-hydroxyphenyl)-2,3-dihydro-1-benzofuran-4-yl]-2-(4-hydroxyphenyl)-2,3-dihydro-1-benzofuran-5-yl}ethan-1-one	Phenylpropanoids and polyketides	2-arylbenzofuran flavonoids	null	957.223	NA	0.4764	1	NA
0.48_957.2232m/z	1.02087	0.0297932	-0.0297932	0.887992	0.818182	0.999832	1	0.200489	CFZ:CFZ+atRA	HMDB0134501	null	C56H42O13	M+Cl	26.4	0	-9.48001	42.3773	1-{3-[3-(3,5-dihydroxyphenyl)-6-hydroxy-2-(4-hydroxyphenyl)-2,3-dihydro-1-benzofuran-4-yl]-2-(4-hydroxyphenyl)-2,3-dihydro-1-benzofuran-5-yl}-2-hydroxy-2-[6-hydroxy-3-(3-hydroxyphenyl)-2-(4-hydroxyphenyl)-2,3-dihydro-1-benzofuran-4-yl]ethan-1-one	Phenylpropanoids and polyketides	2-arylbenzofuran flavonoids	null	957.223	NA	0.4764	1	NA
0.48_957.2232m/z	1.02087	0.0297932	-0.0297932	0.887992	0.818182	0.999832	1	0.200489	CFZ:CFZ+atRA	HMDB0134502	null	C56H42O13	M+Cl	26.4	0	-9.48001	42.3773	2-[3-(3,5-dihydroxyphenyl)-6-hydroxy-2-(4-hydroxyphenyl)-2,3-dihydro-1-benzofuran-4-yl]-1-{3-[3-(3,5-dihydroxyphenyl)-6-hydroxy-2-phenyl-2,3-dihydro-1-benzofuran-4-yl]-2-(4-hydroxyphenyl)-2,3-dihydro-1-benzofuran-5-yl}-2-hydroxyethan-1-one	Phenylpropanoids and polyketides	2-arylbenzofuran flavonoids	null	957.223	NA	0.4764	1	NA
0.48_957.2232m/z	1.02087	0.0297932	-0.0297932	0.887992	0.818182	0.999832	1	0.200489	CFZ:CFZ+atRA	HMDB0134503	null	C56H42O13	M+Cl	26.4	0	-9.48001	42.3773	1-{3-[3-(3,5-dihydroxyphenyl)-6-hydroxy-2-(4-hydroxyphenyl)-2,3-dihydro-1-benzofuran-4-yl]-2-(4-hydroxyphenyl)-2,3-dihydro-1-benzofuran-5-yl}-2-[3-(3,5-dihydroxyphenyl)-6-hydroxy-2-phenyl-2,3-dihydro-1-benzofuran-4-yl]-2-hydroxyethan-1-one	Phenylpropanoids and polyketides	2-arylbenzofuran flavonoids	null	957.223	NA	0.4764	1	NA
0.48_957.2232m/z	1.02087	0.0297932	-0.0297932	0.887992	0.818182	0.999832	1	0.200489	CFZ:CFZ+atRA	HMDB0134504	null	C56H42O13	M+Cl	26.4	0	-9.48001	42.3773	2-[3-(3,5-dihydroxyphenyl)-6-hydroxy-2-(4-hydroxyphenyl)-2,3-dihydro-1-benzofuran-4-yl]-1-{3-[3-(3,5-dihydroxyphenyl)-6-hydroxy-2-(4-hydroxyphenyl)-2,3-dihydro-1-benzofuran-4-yl]-2-phenyl-2,3-dihydro-1-benzofuran-5-yl}-2-hydroxyethan-1-one	Phenylpropanoids and polyketides	2-arylbenzofuran flavonoids	null	957.223	NA	0.4764	1	NA
0.48_957.2232m/z	0.948362	-0.0764895	0.0764895	0.622099	0.699134	0.953116	0.983839	0.285338	CFZ:BTZ	HMDB0134201	null	C56H42O13	M+Cl	26.4	0	-9.48001	42.3773	5-[4-(5-{3-[3-(3,5-dihydroxyphenyl)-6-hydroxy-2-(4-hydroxyphenyl)-2,3-dihydro-1-benzofuran-4-yl]oxiran-2-yl}-2-(4-hydroxyphenyl)-2,3-dihydro-1-benzofuran-3-yl)-6-hydroxy-2-(4-hydroxyphenyl)-2,3-dihydro-1-benzofuran-3-yl]benzene-1,3-diol	Phenylpropanoids and polyketides	2-arylbenzofuran flavonoids	null	957.223	NA	0.4764	1	NA
0.48_957.2232m/z	0.948362	-0.0764895	0.0764895	0.622099	0.699134	0.953116	0.983839	0.285338	CFZ:BTZ	HMDB0134495	null	C56H42O13	M+Cl	26.4	0	-9.48001	42.3773	1-[3-(3,5-dihydroxyphenyl)-6-hydroxy-2-(4-hydroxyphenyl)-2,3-dihydro-1-benzofuran-4-yl]-2-hydroxy-2-{3-[6-hydroxy-3-(3-hydroxyphenyl)-2-(4-hydroxyphenyl)-2,3-dihydro-1-benzofuran-4-yl]-2-(4-hydroxyphenyl)-2,3-dihydro-1-benzofuran-5-yl}ethan-1-one	Phenylpropanoids and polyketides	2-arylbenzofuran flavonoids	null	957.223	NA	0.4764	1	NA
0.48_957.2232m/z	0.948362	-0.0764895	0.0764895	0.622099	0.699134	0.953116	0.983839	0.285338	CFZ:BTZ	HMDB0134496	null	C56H42O13	M+Cl	26.4	0	-9.48001	42.3773	2-{3-[3-(3,5-dihydroxyphenyl)-6-hydroxy-2-(4-hydroxyphenyl)-2,3-dihydro-1-benzofuran-4-yl]-2-(4-hydroxyphenyl)-2,3-dihydro-1-benzofuran-5-yl}-2-hydroxy-1-[6-hydroxy-3-(3-hydroxyphenyl)-2-(4-hydroxyphenyl)-2,3-dihydro-1-benzofuran-4-yl]ethan-1-one	Phenylpropanoids and polyketides	2-arylbenzofuran flavonoids	null	957.223	NA	0.4764	1	NA
0.48_957.2232m/z	0.948362	-0.0764895	0.0764895	0.622099	0.699134	0.953116	0.983839	0.285338	CFZ:BTZ	HMDB0134497	null	C56H42O13	M+Cl	26.4	0	-9.48001	42.3773	1-[3-(3,5-dihydroxyphenyl)-6-hydroxy-2-(4-hydroxyphenyl)-2,3-dihydro-1-benzofuran-4-yl]-2-{3-[3-(3,5-dihydroxyphenyl)-6-hydroxy-2-phenyl-2,3-dihydro-1-benzofuran-4-yl]-2-(4-hydroxyphenyl)-2,3-dihydro-1-benzofuran-5-yl}-2-hydroxyethan-1-one	Phenylpropanoids and polyketides	2-arylbenzofuran flavonoids	null	957.223	NA	0.4764	1	NA
0.48_957.2232m/z	0.948362	-0.0764895	0.0764895	0.622099	0.699134	0.953116	0.983839	0.285338	CFZ:BTZ	HMDB0134498	null	C56H42O13	M+Cl	26.4	0	-9.48001	42.3773	2-{3-[3-(3,5-dihydroxyphenyl)-6-hydroxy-2-(4-hydroxyphenyl)-2,3-dihydro-1-benzofuran-4-yl]-2-(4-hydroxyphenyl)-2,3-dihydro-1-benzofuran-5-yl}-1-[3-(3,5-dihydroxyphenyl)-6-hydroxy-2-phenyl-2,3-dihydro-1-benzofuran-4-yl]-2-hydroxyethan-1-one	Phenylpropanoids and polyketides	2-arylbenzofuran flavonoids	null	957.223	NA	0.4764	1	NA
0.48_957.2232m/z	0.948362	-0.0764895	0.0764895	0.622099	0.699134	0.953116	0.983839	0.285338	CFZ:BTZ	HMDB0134499	null	C56H42O13	M+Cl	26.4	0	-9.48001	42.3773	1-[3-(3,5-dihydroxyphenyl)-6-hydroxy-2-(4-hydroxyphenyl)-2,3-dihydro-1-benzofuran-4-yl]-2-{3-[3-(3,5-dihydroxyphenyl)-6-hydroxy-2-(4-hydroxyphenyl)-2,3-dihydro-1-benzofuran-4-yl]-2-phenyl-2,3-dihydro-1-benzofuran-5-yl}-2-hydroxyethan-1-one	Phenylpropanoids and polyketides	2-arylbenzofuran flavonoids	null	957.223	NA	0.4764	1	NA
0.48_957.2232m/z	0.948362	-0.0764895	0.0764895	0.622099	0.699134	0.953116	0.983839	0.285338	CFZ:BTZ	HMDB0134500	null	C56H42O13	M+Cl	26.4	0	-9.48001	42.3773	2-[3-(3,5-dihydroxyphenyl)-6-hydroxy-2-(4-hydroxyphenyl)-2,3-dihydro-1-benzofuran-4-yl]-2-hydroxy-1-{3-[6-hydroxy-3-(3-hydroxyphenyl)-2-(4-hydroxyphenyl)-2,3-dihydro-1-benzofuran-4-yl]-2-(4-hydroxyphenyl)-2,3-dihydro-1-benzofuran-5-yl}ethan-1-one	Phenylpropanoids and polyketides	2-arylbenzofuran flavonoids	null	957.223	NA	0.4764	1	NA
0.48_957.2232m/z	0.948362	-0.0764895	0.0764895	0.622099	0.699134	0.953116	0.983839	0.285338	CFZ:BTZ	HMDB0134501	null	C56H42O13	M+Cl	26.4	0	-9.48001	42.3773	1-{3-[3-(3,5-dihydroxyphenyl)-6-hydroxy-2-(4-hydroxyphenyl)-2,3-dihydro-1-benzofuran-4-yl]-2-(4-hydroxyphenyl)-2,3-dihydro-1-benzofuran-5-yl}-2-hydroxy-2-[6-hydroxy-3-(3-hydroxyphenyl)-2-(4-hydroxyphenyl)-2,3-dihydro-1-benzofuran-4-yl]ethan-1-one	Phenylpropanoids and polyketides	2-arylbenzofuran flavonoids	null	957.223	NA	0.4764	1	NA
0.48_957.2232m/z	0.948362	-0.0764895	0.0764895	0.622099	0.699134	0.953116	0.983839	0.285338	CFZ:BTZ	HMDB0134502	null	C56H42O13	M+Cl	26.4	0	-9.48001	42.3773	2-[3-(3,5-dihydroxyphenyl)-6-hydroxy-2-(4-hydroxyphenyl)-2,3-dihydro-1-benzofuran-4-yl]-1-{3-[3-(3,5-dihydroxyphenyl)-6-hydroxy-2-phenyl-2,3-dihydro-1-benzofuran-4-yl]-2-(4-hydroxyphenyl)-2,3-dihydro-1-benzofuran-5-yl}-2-hydroxyethan-1-one	Phenylpropanoids and polyketides	2-arylbenzofuran flavonoids	null	957.223	NA	0.4764	1	NA
0.48_957.2232m/z	0.948362	-0.0764895	0.0764895	0.622099	0.699134	0.953116	0.983839	0.285338	CFZ:BTZ	HMDB0134503	null	C56H42O13	M+Cl	26.4	0	-9.48001	42.3773	1-{3-[3-(3,5-dihydroxyphenyl)-6-hydroxy-2-(4-hydroxyphenyl)-2,3-dihydro-1-benzofuran-4-yl]-2-(4-hydroxyphenyl)-2,3-dihydro-1-benzofuran-5-yl}-2-[3-(3,5-dihydroxyphenyl)-6-hydroxy-2-phenyl-2,3-dihydro-1-benzofuran-4-yl]-2-hydroxyethan-1-one	Phenylpropanoids and polyketides	2-arylbenzofuran flavonoids	null	957.223	NA	0.4764	1	NA
0.48_957.2232m/z	0.948362	-0.0764895	0.0764895	0.622099	0.699134	0.953116	0.983839	0.285338	CFZ:BTZ	HMDB0134504	null	C56H42O13	M+Cl	26.4	0	-9.48001	42.3773	2-[3-(3,5-dihydroxyphenyl)-6-hydroxy-2-(4-hydroxyphenyl)-2,3-dihydro-1-benzofuran-4-yl]-1-{3-[3-(3,5-dihydroxyphenyl)-6-hydroxy-2-(4-hydroxyphenyl)-2,3-dihydro-1-benzofuran-4-yl]-2-phenyl-2,3-dihydro-1-benzofuran-5-yl}-2-hydroxyethan-1-one	Phenylpropanoids and polyketides	2-arylbenzofuran flavonoids	null	957.223	NA	0.4764	1	NA
0.48_962.2540n	1.02365	0.0337209	-0.0337209	0.831163	0.937229	0.941154	0.982426	0.423417	control:CFZ	HMDB0135051	null	C51H46O19	M+Cl, M+FA-H	31.7	0.0456	-9.72877	69.188	6-(3-{6,8-bis[3,7-dihydroxy-2-(3-hydroxyphenyl)-3,4-dihydro-2H-1-benzopyran-4-yl]-3,5,7-trihydroxy-3,4-dihydro-2H-1-benzopyran-2-yl}phenoxy)-3,4,5-trihydroxyoxane-2-carboxylic acid	Phenylpropanoids and polyketides	Flavonoids	Biflavonoids and polyflavonoids	997.223	962.254	0.4764	1	NA
0.48_962.2540n	1.02365	0.0337209	-0.0337209	0.831163	0.937229	0.941154	0.982426	0.423417	control:CFZ	HMDB0135052	null	C51H46O19	M+Cl, M+FA-H	31.7	0.0456	-9.72877	69.188	6-[3-(4-{6-[3,7-dihydroxy-2-(3-hydroxyphenyl)-3,4-dihydro-2H-1-benzopyran-4-yl]-3,5,7-trihydroxy-2-(3-hydroxyphenyl)-3,4-dihydro-2H-1-benzopyran-8-yl}-3,7-dihydroxy-3,4-dihydro-2H-1-benzopyran-2-yl)phenoxy]-3,4,5-trihydroxyoxane-2-carboxylic acid	Phenylpropanoids and polyketides	Flavonoids	Biflavonoids and polyflavonoids	997.223	962.254	0.4764	1	NA
0.48_962.2540n	1.02365	0.0337209	-0.0337209	0.831163	0.937229	0.941154	0.982426	0.423417	control:CFZ	HMDB0135054	null	C51H46O19	M+Cl, M+FA-H	31.7	0.0456	-9.72877	69.188	6-[3-(4-{8-[3,7-dihydroxy-2-(3-hydroxyphenyl)-3,4-dihydro-2H-1-benzopyran-4-yl]-3,5,7-trihydroxy-2-(3-hydroxyphenyl)-3,4-dihydro-2H-1-benzopyran-6-yl}-3,7-dihydroxy-3,4-dihydro-2H-1-benzopyran-2-yl)phenoxy]-3,4,5-trihydroxyoxane-2-carboxylic acid	Phenylpropanoids and polyketides	Flavonoids	Biflavonoids and polyflavonoids	997.223	962.254	0.4764	1	NA
0.48_962.2540n	1.04905	0.0690844	-0.0690844	0.760098	1	0.947495	1	0.198154	control:CFZ+atRA	HMDB0135051	null	C51H46O19	M+Cl, M+FA-H	31.7	0.0456	-9.72877	69.188	6-(3-{6,8-bis[3,7-dihydroxy-2-(3-hydroxyphenyl)-3,4-dihydro-2H-1-benzopyran-4-yl]-3,5,7-trihydroxy-3,4-dihydro-2H-1-benzopyran-2-yl}phenoxy)-3,4,5-trihydroxyoxane-2-carboxylic acid	Phenylpropanoids and polyketides	Flavonoids	Biflavonoids and polyflavonoids	997.223	962.254	0.4764	1	NA
0.48_962.2540n	1.04905	0.0690844	-0.0690844	0.760098	1	0.947495	1	0.198154	control:CFZ+atRA	HMDB0135052	null	C51H46O19	M+Cl, M+FA-H	31.7	0.0456	-9.72877	69.188	6-[3-(4-{6-[3,7-dihydroxy-2-(3-hydroxyphenyl)-3,4-dihydro-2H-1-benzopyran-4-yl]-3,5,7-trihydroxy-2-(3-hydroxyphenyl)-3,4-dihydro-2H-1-benzopyran-8-yl}-3,7-dihydroxy-3,4-dihydro-2H-1-benzopyran-2-yl)phenoxy]-3,4,5-trihydroxyoxane-2-carboxylic acid	Phenylpropanoids and polyketides	Flavonoids	Biflavonoids and polyflavonoids	997.223	962.254	0.4764	1	NA
0.48_962.2540n	1.04905	0.0690844	-0.0690844	0.760098	1	0.947495	1	0.198154	control:CFZ+atRA	HMDB0135054	null	C51H46O19	M+Cl, M+FA-H	31.7	0.0456	-9.72877	69.188	6-[3-(4-{8-[3,7-dihydroxy-2-(3-hydroxyphenyl)-3,4-dihydro-2H-1-benzopyran-4-yl]-3,5,7-trihydroxy-2-(3-hydroxyphenyl)-3,4-dihydro-2H-1-benzopyran-6-yl}-3,7-dihydroxy-3,4-dihydro-2H-1-benzopyran-2-yl)phenoxy]-3,4,5-trihydroxyoxane-2-carboxylic acid	Phenylpropanoids and polyketides	Flavonoids	Biflavonoids and polyflavonoids	997.223	962.254	0.4764	1	NA
0.48_962.2540n	1.10691	0.146535	-0.146535	0.467386	0.588745	0.664633	0.772876	0.746961	control:BTZ	HMDB0135051	null	C51H46O19	M+Cl, M+FA-H	31.7	0.0456	-9.72877	69.188	6-(3-{6,8-bis[3,7-dihydroxy-2-(3-hydroxyphenyl)-3,4-dihydro-2H-1-benzopyran-4-yl]-3,5,7-trihydroxy-3,4-dihydro-2H-1-benzopyran-2-yl}phenoxy)-3,4,5-trihydroxyoxane-2-carboxylic acid	Phenylpropanoids and polyketides	Flavonoids	Biflavonoids and polyflavonoids	997.223	962.254	0.4764	1	NA
0.48_962.2540n	1.10691	0.146535	-0.146535	0.467386	0.588745	0.664633	0.772876	0.746961	control:BTZ	HMDB0135052	null	C51H46O19	M+Cl, M+FA-H	31.7	0.0456	-9.72877	69.188	6-[3-(4-{6-[3,7-dihydroxy-2-(3-hydroxyphenyl)-3,4-dihydro-2H-1-benzopyran-4-yl]-3,5,7-trihydroxy-2-(3-hydroxyphenyl)-3,4-dihydro-2H-1-benzopyran-8-yl}-3,7-dihydroxy-3,4-dihydro-2H-1-benzopyran-2-yl)phenoxy]-3,4,5-trihydroxyoxane-2-carboxylic acid	Phenylpropanoids and polyketides	Flavonoids	Biflavonoids and polyflavonoids	997.223	962.254	0.4764	1	NA
0.48_962.2540n	1.10691	0.146535	-0.146535	0.467386	0.588745	0.664633	0.772876	0.746961	control:BTZ	HMDB0135054	null	C51H46O19	M+Cl, M+FA-H	31.7	0.0456	-9.72877	69.188	6-[3-(4-{8-[3,7-dihydroxy-2-(3-hydroxyphenyl)-3,4-dihydro-2H-1-benzopyran-4-yl]-3,5,7-trihydroxy-2-(3-hydroxyphenyl)-3,4-dihydro-2H-1-benzopyran-6-yl}-3,7-dihydroxy-3,4-dihydro-2H-1-benzopyran-2-yl)phenoxy]-3,4,5-trihydroxyoxane-2-carboxylic acid	Phenylpropanoids and polyketides	Flavonoids	Biflavonoids and polyflavonoids	997.223	962.254	0.4764	1	NA
0.48_962.2540n	1.02482	0.0353635	-0.0353635	0.991389	0.588745	0.999832	1	0.272883	CFZ:CFZ+atRA	HMDB0135051	null	C51H46O19	M+Cl, M+FA-H	31.7	0.0456	-9.72877	69.188	6-(3-{6,8-bis[3,7-dihydroxy-2-(3-hydroxyphenyl)-3,4-dihydro-2H-1-benzopyran-4-yl]-3,5,7-trihydroxy-3,4-dihydro-2H-1-benzopyran-2-yl}phenoxy)-3,4,5-trihydroxyoxane-2-carboxylic acid	Phenylpropanoids and polyketides	Flavonoids	Biflavonoids and polyflavonoids	997.223	962.254	0.4764	1	NA
0.48_962.2540n	1.02482	0.0353635	-0.0353635	0.991389	0.588745	0.999832	1	0.272883	CFZ:CFZ+atRA	HMDB0135052	null	C51H46O19	M+Cl, M+FA-H	31.7	0.0456	-9.72877	69.188	6-[3-(4-{6-[3,7-dihydroxy-2-(3-hydroxyphenyl)-3,4-dihydro-2H-1-benzopyran-4-yl]-3,5,7-trihydroxy-2-(3-hydroxyphenyl)-3,4-dihydro-2H-1-benzopyran-8-yl}-3,7-dihydroxy-3,4-dihydro-2H-1-benzopyran-2-yl)phenoxy]-3,4,5-trihydroxyoxane-2-carboxylic acid	Phenylpropanoids and polyketides	Flavonoids	Biflavonoids and polyflavonoids	997.223	962.254	0.4764	1	NA
0.48_962.2540n	1.02482	0.0353635	-0.0353635	0.991389	0.588745	0.999832	1	0.272883	CFZ:CFZ+atRA	HMDB0135054	null	C51H46O19	M+Cl, M+FA-H	31.7	0.0456	-9.72877	69.188	6-[3-(4-{8-[3,7-dihydroxy-2-(3-hydroxyphenyl)-3,4-dihydro-2H-1-benzopyran-4-yl]-3,5,7-trihydroxy-2-(3-hydroxyphenyl)-3,4-dihydro-2H-1-benzopyran-6-yl}-3,7-dihydroxy-3,4-dihydro-2H-1-benzopyran-2-yl)phenoxy]-3,4,5-trihydroxyoxane-2-carboxylic acid	Phenylpropanoids and polyketides	Flavonoids	Biflavonoids and polyflavonoids	997.223	962.254	0.4764	1	NA
0.48_962.2540n	1.08134	0.112814	-0.112814	0.626322	0.937229	0.955108	0.99724	0.422248	CFZ:BTZ	HMDB0135051	null	C51H46O19	M+Cl, M+FA-H	31.7	0.0456	-9.72877	69.188	6-(3-{6,8-bis[3,7-dihydroxy-2-(3-hydroxyphenyl)-3,4-dihydro-2H-1-benzopyran-4-yl]-3,5,7-trihydroxy-3,4-dihydro-2H-1-benzopyran-2-yl}phenoxy)-3,4,5-trihydroxyoxane-2-carboxylic acid	Phenylpropanoids and polyketides	Flavonoids	Biflavonoids and polyflavonoids	997.223	962.254	0.4764	1	NA
0.48_962.2540n	1.08134	0.112814	-0.112814	0.626322	0.937229	0.955108	0.99724	0.422248	CFZ:BTZ	HMDB0135052	null	C51H46O19	M+Cl, M+FA-H	31.7	0.0456	-9.72877	69.188	6-[3-(4-{6-[3,7-dihydroxy-2-(3-hydroxyphenyl)-3,4-dihydro-2H-1-benzopyran-4-yl]-3,5,7-trihydroxy-2-(3-hydroxyphenyl)-3,4-dihydro-2H-1-benzopyran-8-yl}-3,7-dihydroxy-3,4-dihydro-2H-1-benzopyran-2-yl)phenoxy]-3,4,5-trihydroxyoxane-2-carboxylic acid	Phenylpropanoids and polyketides	Flavonoids	Biflavonoids and polyflavonoids	997.223	962.254	0.4764	1	NA
0.48_962.2540n	1.08134	0.112814	-0.112814	0.626322	0.937229	0.955108	0.99724	0.422248	CFZ:BTZ	HMDB0135054	null	C51H46O19	M+Cl, M+FA-H	31.7	0.0456	-9.72877	69.188	6-[3-(4-{8-[3,7-dihydroxy-2-(3-hydroxyphenyl)-3,4-dihydro-2H-1-benzopyran-4-yl]-3,5,7-trihydroxy-2-(3-hydroxyphenyl)-3,4-dihydro-2H-1-benzopyran-6-yl}-3,7-dihydroxy-3,4-dihydro-2H-1-benzopyran-2-yl)phenoxy]-3,4,5-trihydroxyoxane-2-carboxylic acid	Phenylpropanoids and polyketides	Flavonoids	Biflavonoids and polyflavonoids	997.223	962.254	0.4764	1	NA
0.48_981.2255m/z	0.979918	-0.0292671	0.0292671	0.68726	0.937229	0.87097	0.982426	0.462694	control:CFZ	HMDB0125742	null	C56H40O12S	M+FA-H	26.6	0	3.42226	37.1274	[3-(6-hydroxy-4-{5-[(E)-2-[6-hydroxy-3-(3-hydroxyphenyl)-2-(4-hydroxyphenyl)-2,3-dihydro-1-benzofuran-4-yl]ethenyl]-2-phenyl-1-benzofuran-3-yl}-2-(4-hydroxyphenyl)-2,3-dihydro-1-benzofuran-3-yl)phenyl]oxidanesulfonic acid	Phenylpropanoids and polyketides	2-arylbenzofuran flavonoids	null	981.225	NA	0.4764	1	NA
0.48_981.2255m/z	0.979918	-0.0292671	0.0292671	0.68726	0.937229	0.87097	0.982426	0.462694	control:CFZ	HMDB0125743	null	C56H40O12S	M+FA-H	26.6	0	3.42226	37.1274	(3-{6-hydroxy-4-[(E)-2-{3-[6-hydroxy-3-(3-hydroxyphenyl)-2-(4-hydroxyphenyl)-2,3-dihydro-1-benzofuran-4-yl]-2-phenyl-1-benzofuran-5-yl}ethenyl]-2-(4-hydroxyphenyl)-2,3-dihydro-1-benzofuran-3-yl}phenyl)oxidanesulfonic acid	Phenylpropanoids and polyketides	2-arylbenzofuran flavonoids	null	981.225	NA	0.4764	1	NA
0.48_981.2255m/z	0.979918	-0.0292671	0.0292671	0.68726	0.937229	0.87097	0.982426	0.462694	control:CFZ	HMDB0125750	null	C56H40O12S	M+FA-H	26.6	0	3.42226	37.1274	[3-(6-hydroxy-4-{5-[(E)-2-[6-hydroxy-3-(3-hydroxyphenyl)-2-(4-hydroxyphenyl)-2,3-dihydro-1-benzofuran-4-yl]ethenyl]-2-(4-hydroxyphenyl)-1-benzofuran-3-yl}-2-phenyl-2,3-dihydro-1-benzofuran-3-yl)phenyl]oxidanesulfonic acid	Phenylpropanoids and polyketides	2-arylbenzofuran flavonoids	null	981.225	NA	0.4764	1	NA
0.48_981.2255m/z	0.979918	-0.0292671	0.0292671	0.68726	0.937229	0.87097	0.982426	0.462694	control:CFZ	HMDB0125751	null	C56H40O12S	M+FA-H	26.6	0	3.42226	37.1274	(3-{6-hydroxy-4-[(E)-2-{3-[6-hydroxy-3-(3-hydroxyphenyl)-2-phenyl-2,3-dihydro-1-benzofuran-4-yl]-2-(4-hydroxyphenyl)-1-benzofuran-5-yl}ethenyl]-2-(4-hydroxyphenyl)-2,3-dihydro-1-benzofuran-3-yl}phenyl)oxidanesulfonic acid	Phenylpropanoids and polyketides	2-arylbenzofuran flavonoids	null	981.225	NA	0.4764	1	NA
0.48_981.2255m/z	0.979918	-0.0292671	0.0292671	0.68726	0.937229	0.87097	0.982426	0.462694	control:CFZ	HMDB0125758	null	C56H40O12S	M+FA-H	26.6	0	3.42226	37.1274	[3-(6-hydroxy-4-{5-[(E)-2-[6-hydroxy-3-(3-hydroxyphenyl)-2-phenyl-2,3-dihydro-1-benzofuran-4-yl]ethenyl]-2-(4-hydroxyphenyl)-1-benzofuran-3-yl}-2-(4-hydroxyphenyl)-2,3-dihydro-1-benzofuran-3-yl)phenyl]oxidanesulfonic acid	Phenylpropanoids and polyketides	2-arylbenzofuran flavonoids	null	981.225	NA	0.4764	1	NA
0.48_981.2255m/z	0.979918	-0.0292671	0.0292671	0.68726	0.937229	0.87097	0.982426	0.462694	control:CFZ	HMDB0125759	null	C56H40O12S	M+FA-H	26.6	0	3.42226	37.1274	(3-{6-hydroxy-4-[(E)-2-{3-[6-hydroxy-3-(3-hydroxyphenyl)-2-(4-hydroxyphenyl)-2,3-dihydro-1-benzofuran-4-yl]-2-(4-hydroxyphenyl)-1-benzofuran-5-yl}ethenyl]-2-phenyl-2,3-dihydro-1-benzofuran-3-yl}phenyl)oxidanesulfonic acid	Phenylpropanoids and polyketides	2-arylbenzofuran flavonoids	null	981.225	NA	0.4764	1	NA
0.48_981.2255m/z	0.979918	-0.0292671	0.0292671	0.68726	0.937229	0.87097	0.982426	0.462694	control:CFZ	HMDB0125765	null	C56H40O12S	M+FA-H	26.6	0	3.42226	37.1274	[3-(4-{5-[(E)-2-[3-(3,5-dihydroxyphenyl)-6-hydroxy-2-(4-hydroxyphenyl)-2,3-dihydro-1-benzofuran-4-yl]ethenyl]-2-phenyl-1-benzofuran-3-yl}-6-hydroxy-2-phenyl-2,3-dihydro-1-benzofuran-3-yl)phenyl]oxidanesulfonic acid	Phenylpropanoids and polyketides	2-arylbenzofuran flavonoids	null	981.225	NA	0.4764	1	NA
0.48_981.2255m/z	0.979918	-0.0292671	0.0292671	0.68726	0.937229	0.87097	0.982426	0.462694	control:CFZ	HMDB0125771	null	C56H40O12S	M+FA-H	26.6	0	3.42226	37.1274	[3-(4-{5-[(E)-2-[3-(3,5-dihydroxyphenyl)-6-hydroxy-2-phenyl-2,3-dihydro-1-benzofuran-4-yl]ethenyl]-2-phenyl-1-benzofuran-3-yl}-6-hydroxy-2-(4-hydroxyphenyl)-2,3-dihydro-1-benzofuran-3-yl)phenyl]oxidanesulfonic acid	Phenylpropanoids and polyketides	2-arylbenzofuran flavonoids	null	981.225	NA	0.4764	1	NA
0.48_981.2255m/z	0.979918	-0.0292671	0.0292671	0.68726	0.937229	0.87097	0.982426	0.462694	control:CFZ	HMDB0125777	null	C56H40O12S	M+FA-H	26.6	0	3.42226	37.1274	[3-(4-{5-[(E)-2-[3-(3,5-dihydroxyphenyl)-6-hydroxy-2-phenyl-2,3-dihydro-1-benzofuran-4-yl]ethenyl]-2-(4-hydroxyphenyl)-1-benzofuran-3-yl}-6-hydroxy-2-phenyl-2,3-dihydro-1-benzofuran-3-yl)phenyl]oxidanesulfonic acid	Phenylpropanoids and polyketides	2-arylbenzofuran flavonoids	null	981.225	NA	0.4764	1	NA
0.48_981.2255m/z	0.979918	-0.0292671	0.0292671	0.68726	0.937229	0.87097	0.982426	0.462694	control:CFZ	HMDB0125783	null	C56H40O12S	M+FA-H	26.6	0	3.42226	37.1274	(3-{4-[(E)-2-{3-[3-(3,5-dihydroxyphenyl)-6-hydroxy-2-phenyl-2,3-dihydro-1-benzofuran-4-yl]-2-phenyl-1-benzofuran-5-yl}ethenyl]-6-hydroxy-2-(4-hydroxyphenyl)-2,3-dihydro-1-benzofuran-3-yl}phenyl)oxidanesulfonic acid	Phenylpropanoids and polyketides	2-arylbenzofuran flavonoids	null	981.225	NA	0.4764	1	NA
0.48_981.2255m/z	0.979918	-0.0292671	0.0292671	0.68726	0.937229	0.87097	0.982426	0.462694	control:CFZ	HMDB0125789	null	C56H40O12S	M+FA-H	26.6	0	3.42226	37.1274	(3-{4-[(E)-2-{3-[3-(3,5-dihydroxyphenyl)-6-hydroxy-2-(4-hydroxyphenyl)-2,3-dihydro-1-benzofuran-4-yl]-2-phenyl-1-benzofuran-5-yl}ethenyl]-6-hydroxy-2-phenyl-2,3-dihydro-1-benzofuran-3-yl}phenyl)oxidanesulfonic acid	Phenylpropanoids and polyketides	2-arylbenzofuran flavonoids	null	981.225	NA	0.4764	1	NA
0.48_981.2255m/z	0.979918	-0.0292671	0.0292671	0.68726	0.937229	0.87097	0.982426	0.462694	control:CFZ	HMDB0125795	null	C56H40O12S	M+FA-H	26.6	0	3.42226	37.1274	(3-{4-[(E)-2-{3-[3-(3,5-dihydroxyphenyl)-6-hydroxy-2-phenyl-2,3-dihydro-1-benzofuran-4-yl]-2-(4-hydroxyphenyl)-1-benzofuran-5-yl}ethenyl]-6-hydroxy-2-phenyl-2,3-dihydro-1-benzofuran-3-yl}phenyl)oxidanesulfonic acid	Phenylpropanoids and polyketides	2-arylbenzofuran flavonoids	null	981.225	NA	0.4764	1	NA
0.48_981.2255m/z	0.863111	-0.212381	0.212381	0.389606	0.588745	0.847169	0.962591	0.817486	control:CFZ+atRA	HMDB0125742	null	C56H40O12S	M+FA-H	26.6	0	3.42226	37.1274	[3-(6-hydroxy-4-{5-[(E)-2-[6-hydroxy-3-(3-hydroxyphenyl)-2-(4-hydroxyphenyl)-2,3-dihydro-1-benzofuran-4-yl]ethenyl]-2-phenyl-1-benzofuran-3-yl}-2-(4-hydroxyphenyl)-2,3-dihydro-1-benzofuran-3-yl)phenyl]oxidanesulfonic acid	Phenylpropanoids and polyketides	2-arylbenzofuran flavonoids	null	981.225	NA	0.4764	1	NA
0.48_981.2255m/z	0.863111	-0.212381	0.212381	0.389606	0.588745	0.847169	0.962591	0.817486	control:CFZ+atRA	HMDB0125743	null	C56H40O12S	M+FA-H	26.6	0	3.42226	37.1274	(3-{6-hydroxy-4-[(E)-2-{3-[6-hydroxy-3-(3-hydroxyphenyl)-2-(4-hydroxyphenyl)-2,3-dihydro-1-benzofuran-4-yl]-2-phenyl-1-benzofuran-5-yl}ethenyl]-2-(4-hydroxyphenyl)-2,3-dihydro-1-benzofuran-3-yl}phenyl)oxidanesulfonic acid	Phenylpropanoids and polyketides	2-arylbenzofuran flavonoids	null	981.225	NA	0.4764	1	NA
0.48_981.2255m/z	0.863111	-0.212381	0.212381	0.389606	0.588745	0.847169	0.962591	0.817486	control:CFZ+atRA	HMDB0125750	null	C56H40O12S	M+FA-H	26.6	0	3.42226	37.1274	[3-(6-hydroxy-4-{5-[(E)-2-[6-hydroxy-3-(3-hydroxyphenyl)-2-(4-hydroxyphenyl)-2,3-dihydro-1-benzofuran-4-yl]ethenyl]-2-(4-hydroxyphenyl)-1-benzofuran-3-yl}-2-phenyl-2,3-dihydro-1-benzofuran-3-yl)phenyl]oxidanesulfonic acid	Phenylpropanoids and polyketides	2-arylbenzofuran flavonoids	null	981.225	NA	0.4764	1	NA
0.48_981.2255m/z	0.863111	-0.212381	0.212381	0.389606	0.588745	0.847169	0.962591	0.817486	control:CFZ+atRA	HMDB0125751	null	C56H40O12S	M+FA-H	26.6	0	3.42226	37.1274	(3-{6-hydroxy-4-[(E)-2-{3-[6-hydroxy-3-(3-hydroxyphenyl)-2-phenyl-2,3-dihydro-1-benzofuran-4-yl]-2-(4-hydroxyphenyl)-1-benzofuran-5-yl}ethenyl]-2-(4-hydroxyphenyl)-2,3-dihydro-1-benzofuran-3-yl}phenyl)oxidanesulfonic acid	Phenylpropanoids and polyketides	2-arylbenzofuran flavonoids	null	981.225	NA	0.4764	1	NA
0.48_981.2255m/z	0.863111	-0.212381	0.212381	0.389606	0.588745	0.847169	0.962591	0.817486	control:CFZ+atRA	HMDB0125758	null	C56H40O12S	M+FA-H	26.6	0	3.42226	37.1274	[3-(6-hydroxy-4-{5-[(E)-2-[6-hydroxy-3-(3-hydroxyphenyl)-2-phenyl-2,3-dihydro-1-benzofuran-4-yl]ethenyl]-2-(4-hydroxyphenyl)-1-benzofuran-3-yl}-2-(4-hydroxyphenyl)-2,3-dihydro-1-benzofuran-3-yl)phenyl]oxidanesulfonic acid	Phenylpropanoids and polyketides	2-arylbenzofuran flavonoids	null	981.225	NA	0.4764	1	NA
0.48_981.2255m/z	0.863111	-0.212381	0.212381	0.389606	0.588745	0.847169	0.962591	0.817486	control:CFZ+atRA	HMDB0125759	null	C56H40O12S	M+FA-H	26.6	0	3.42226	37.1274	(3-{6-hydroxy-4-[(E)-2-{3-[6-hydroxy-3-(3-hydroxyphenyl)-2-(4-hydroxyphenyl)-2,3-dihydro-1-benzofuran-4-yl]-2-(4-hydroxyphenyl)-1-benzofuran-5-yl}ethenyl]-2-phenyl-2,3-dihydro-1-benzofuran-3-yl}phenyl)oxidanesulfonic acid	Phenylpropanoids and polyketides	2-arylbenzofuran flavonoids	null	981.225	NA	0.4764	1	NA
0.48_981.2255m/z	0.863111	-0.212381	0.212381	0.389606	0.588745	0.847169	0.962591	0.817486	control:CFZ+atRA	HMDB0125765	null	C56H40O12S	M+FA-H	26.6	0	3.42226	37.1274	[3-(4-{5-[(E)-2-[3-(3,5-dihydroxyphenyl)-6-hydroxy-2-(4-hydroxyphenyl)-2,3-dihydro-1-benzofuran-4-yl]ethenyl]-2-phenyl-1-benzofuran-3-yl}-6-hydroxy-2-phenyl-2,3-dihydro-1-benzofuran-3-yl)phenyl]oxidanesulfonic acid	Phenylpropanoids and polyketides	2-arylbenzofuran flavonoids	null	981.225	NA	0.4764	1	NA
0.48_981.2255m/z	0.863111	-0.212381	0.212381	0.389606	0.588745	0.847169	0.962591	0.817486	control:CFZ+atRA	HMDB0125771	null	C56H40O12S	M+FA-H	26.6	0	3.42226	37.1274	[3-(4-{5-[(E)-2-[3-(3,5-dihydroxyphenyl)-6-hydroxy-2-phenyl-2,3-dihydro-1-benzofuran-4-yl]ethenyl]-2-phenyl-1-benzofuran-3-yl}-6-hydroxy-2-(4-hydroxyphenyl)-2,3-dihydro-1-benzofuran-3-yl)phenyl]oxidanesulfonic acid	Phenylpropanoids and polyketides	2-arylbenzofuran flavonoids	null	981.225	NA	0.4764	1	NA
0.48_981.2255m/z	0.863111	-0.212381	0.212381	0.389606	0.588745	0.847169	0.962591	0.817486	control:CFZ+atRA	HMDB0125777	null	C56H40O12S	M+FA-H	26.6	0	3.42226	37.1274	[3-(4-{5-[(E)-2-[3-(3,5-dihydroxyphenyl)-6-hydroxy-2-phenyl-2,3-dihydro-1-benzofuran-4-yl]ethenyl]-2-(4-hydroxyphenyl)-1-benzofuran-3-yl}-6-hydroxy-2-phenyl-2,3-dihydro-1-benzofuran-3-yl)phenyl]oxidanesulfonic acid	Phenylpropanoids and polyketides	2-arylbenzofuran flavonoids	null	981.225	NA	0.4764	1	NA
0.48_981.2255m/z	0.863111	-0.212381	0.212381	0.389606	0.588745	0.847169	0.962591	0.817486	control:CFZ+atRA	HMDB0125783	null	C56H40O12S	M+FA-H	26.6	0	3.42226	37.1274	(3-{4-[(E)-2-{3-[3-(3,5-dihydroxyphenyl)-6-hydroxy-2-phenyl-2,3-dihydro-1-benzofuran-4-yl]-2-phenyl-1-benzofuran-5-yl}ethenyl]-6-hydroxy-2-(4-hydroxyphenyl)-2,3-dihydro-1-benzofuran-3-yl}phenyl)oxidanesulfonic acid	Phenylpropanoids and polyketides	2-arylbenzofuran flavonoids	null	981.225	NA	0.4764	1	NA
0.48_981.2255m/z	0.863111	-0.212381	0.212381	0.389606	0.588745	0.847169	0.962591	0.817486	control:CFZ+atRA	HMDB0125789	null	C56H40O12S	M+FA-H	26.6	0	3.42226	37.1274	(3-{4-[(E)-2-{3-[3-(3,5-dihydroxyphenyl)-6-hydroxy-2-(4-hydroxyphenyl)-2,3-dihydro-1-benzofuran-4-yl]-2-phenyl-1-benzofuran-5-yl}ethenyl]-6-hydroxy-2-phenyl-2,3-dihydro-1-benzofuran-3-yl}phenyl)oxidanesulfonic acid	Phenylpropanoids and polyketides	2-arylbenzofuran flavonoids	null	981.225	NA	0.4764	1	NA
0.48_981.2255m/z	0.863111	-0.212381	0.212381	0.389606	0.588745	0.847169	0.962591	0.817486	control:CFZ+atRA	HMDB0125795	null	C56H40O12S	M+FA-H	26.6	0	3.42226	37.1274	(3-{4-[(E)-2-{3-[3-(3,5-dihydroxyphenyl)-6-hydroxy-2-phenyl-2,3-dihydro-1-benzofuran-4-yl]-2-(4-hydroxyphenyl)-1-benzofuran-5-yl}ethenyl]-6-hydroxy-2-phenyl-2,3-dihydro-1-benzofuran-3-yl}phenyl)oxidanesulfonic acid	Phenylpropanoids and polyketides	2-arylbenzofuran flavonoids	null	981.225	NA	0.4764	1	NA
0.48_981.2255m/z	0.867534	-0.205008	0.205008	0.440478	0.937229	0.641752	0.969692	0.476417	control:BTZ	HMDB0125742	null	C56H40O12S	M+FA-H	26.6	0	3.42226	37.1274	[3-(6-hydroxy-4-{5-[(E)-2-[6-hydroxy-3-(3-hydroxyphenyl)-2-(4-hydroxyphenyl)-2,3-dihydro-1-benzofuran-4-yl]ethenyl]-2-phenyl-1-benzofuran-3-yl}-2-(4-hydroxyphenyl)-2,3-dihydro-1-benzofuran-3-yl)phenyl]oxidanesulfonic acid	Phenylpropanoids and polyketides	2-arylbenzofuran flavonoids	null	981.225	NA	0.4764	1	NA
0.48_981.2255m/z	0.867534	-0.205008	0.205008	0.440478	0.937229	0.641752	0.969692	0.476417	control:BTZ	HMDB0125743	null	C56H40O12S	M+FA-H	26.6	0	3.42226	37.1274	(3-{6-hydroxy-4-[(E)-2-{3-[6-hydroxy-3-(3-hydroxyphenyl)-2-(4-hydroxyphenyl)-2,3-dihydro-1-benzofuran-4-yl]-2-phenyl-1-benzofuran-5-yl}ethenyl]-2-(4-hydroxyphenyl)-2,3-dihydro-1-benzofuran-3-yl}phenyl)oxidanesulfonic acid	Phenylpropanoids and polyketides	2-arylbenzofuran flavonoids	null	981.225	NA	0.4764	1	NA
0.48_981.2255m/z	0.867534	-0.205008	0.205008	0.440478	0.937229	0.641752	0.969692	0.476417	control:BTZ	HMDB0125750	null	C56H40O12S	M+FA-H	26.6	0	3.42226	37.1274	[3-(6-hydroxy-4-{5-[(E)-2-[6-hydroxy-3-(3-hydroxyphenyl)-2-(4-hydroxyphenyl)-2,3-dihydro-1-benzofuran-4-yl]ethenyl]-2-(4-hydroxyphenyl)-1-benzofuran-3-yl}-2-phenyl-2,3-dihydro-1-benzofuran-3-yl)phenyl]oxidanesulfonic acid	Phenylpropanoids and polyketides	2-arylbenzofuran flavonoids	null	981.225	NA	0.4764	1	NA
0.48_981.2255m/z	0.867534	-0.205008	0.205008	0.440478	0.937229	0.641752	0.969692	0.476417	control:BTZ	HMDB0125751	null	C56H40O12S	M+FA-H	26.6	0	3.42226	37.1274	(3-{6-hydroxy-4-[(E)-2-{3-[6-hydroxy-3-(3-hydroxyphenyl)-2-phenyl-2,3-dihydro-1-benzofuran-4-yl]-2-(4-hydroxyphenyl)-1-benzofuran-5-yl}ethenyl]-2-(4-hydroxyphenyl)-2,3-dihydro-1-benzofuran-3-yl}phenyl)oxidanesulfonic acid	Phenylpropanoids and polyketides	2-arylbenzofuran flavonoids	null	981.225	NA	0.4764	1	NA
0.48_981.2255m/z	0.867534	-0.205008	0.205008	0.440478	0.937229	0.641752	0.969692	0.476417	control:BTZ	HMDB0125758	null	C56H40O12S	M+FA-H	26.6	0	3.42226	37.1274	[3-(6-hydroxy-4-{5-[(E)-2-[6-hydroxy-3-(3-hydroxyphenyl)-2-phenyl-2,3-dihydro-1-benzofuran-4-yl]ethenyl]-2-(4-hydroxyphenyl)-1-benzofuran-3-yl}-2-(4-hydroxyphenyl)-2,3-dihydro-1-benzofuran-3-yl)phenyl]oxidanesulfonic acid	Phenylpropanoids and polyketides	2-arylbenzofuran flavonoids	null	981.225	NA	0.4764	1	NA
0.48_981.2255m/z	0.867534	-0.205008	0.205008	0.440478	0.937229	0.641752	0.969692	0.476417	control:BTZ	HMDB0125759	null	C56H40O12S	M+FA-H	26.6	0	3.42226	37.1274	(3-{6-hydroxy-4-[(E)-2-{3-[6-hydroxy-3-(3-hydroxyphenyl)-2-(4-hydroxyphenyl)-2,3-dihydro-1-benzofuran-4-yl]-2-(4-hydroxyphenyl)-1-benzofuran-5-yl}ethenyl]-2-phenyl-2,3-dihydro-1-benzofuran-3-yl}phenyl)oxidanesulfonic acid	Phenylpropanoids and polyketides	2-arylbenzofuran flavonoids	null	981.225	NA	0.4764	1	NA
0.48_981.2255m/z	0.867534	-0.205008	0.205008	0.440478	0.937229	0.641752	0.969692	0.476417	control:BTZ	HMDB0125765	null	C56H40O12S	M+FA-H	26.6	0	3.42226	37.1274	[3-(4-{5-[(E)-2-[3-(3,5-dihydroxyphenyl)-6-hydroxy-2-(4-hydroxyphenyl)-2,3-dihydro-1-benzofuran-4-yl]ethenyl]-2-phenyl-1-benzofuran-3-yl}-6-hydroxy-2-phenyl-2,3-dihydro-1-benzofuran-3-yl)phenyl]oxidanesulfonic acid	Phenylpropanoids and polyketides	2-arylbenzofuran flavonoids	null	981.225	NA	0.4764	1	NA
0.48_981.2255m/z	0.867534	-0.205008	0.205008	0.440478	0.937229	0.641752	0.969692	0.476417	control:BTZ	HMDB0125771	null	C56H40O12S	M+FA-H	26.6	0	3.42226	37.1274	[3-(4-{5-[(E)-2-[3-(3,5-dihydroxyphenyl)-6-hydroxy-2-phenyl-2,3-dihydro-1-benzofuran-4-yl]ethenyl]-2-phenyl-1-benzofuran-3-yl}-6-hydroxy-2-(4-hydroxyphenyl)-2,3-dihydro-1-benzofuran-3-yl)phenyl]oxidanesulfonic acid	Phenylpropanoids and polyketides	2-arylbenzofuran flavonoids	null	981.225	NA	0.4764	1	NA
0.48_981.2255m/z	0.867534	-0.205008	0.205008	0.440478	0.937229	0.641752	0.969692	0.476417	control:BTZ	HMDB0125777	null	C56H40O12S	M+FA-H	26.6	0	3.42226	37.1274	[3-(4-{5-[(E)-2-[3-(3,5-dihydroxyphenyl)-6-hydroxy-2-phenyl-2,3-dihydro-1-benzofuran-4-yl]ethenyl]-2-(4-hydroxyphenyl)-1-benzofuran-3-yl}-6-hydroxy-2-phenyl-2,3-dihydro-1-benzofuran-3-yl)phenyl]oxidanesulfonic acid	Phenylpropanoids and polyketides	2-arylbenzofuran flavonoids	null	981.225	NA	0.4764	1	NA
0.48_981.2255m/z	0.867534	-0.205008	0.205008	0.440478	0.937229	0.641752	0.969692	0.476417	control:BTZ	HMDB0125783	null	C56H40O12S	M+FA-H	26.6	0	3.42226	37.1274	(3-{4-[(E)-2-{3-[3-(3,5-dihydroxyphenyl)-6-hydroxy-2-phenyl-2,3-dihydro-1-benzofuran-4-yl]-2-phenyl-1-benzofuran-5-yl}ethenyl]-6-hydroxy-2-(4-hydroxyphenyl)-2,3-dihydro-1-benzofuran-3-yl}phenyl)oxidanesulfonic acid	Phenylpropanoids and polyketides	2-arylbenzofuran flavonoids	null	981.225	NA	0.4764	1	NA
0.48_981.2255m/z	0.867534	-0.205008	0.205008	0.440478	0.937229	0.641752	0.969692	0.476417	control:BTZ	HMDB0125789	null	C56H40O12S	M+FA-H	26.6	0	3.42226	37.1274	(3-{4-[(E)-2-{3-[3-(3,5-dihydroxyphenyl)-6-hydroxy-2-(4-hydroxyphenyl)-2,3-dihydro-1-benzofuran-4-yl]-2-phenyl-1-benzofuran-5-yl}ethenyl]-6-hydroxy-2-phenyl-2,3-dihydro-1-benzofuran-3-yl}phenyl)oxidanesulfonic acid	Phenylpropanoids and polyketides	2-arylbenzofuran flavonoids	null	981.225	NA	0.4764	1	NA
0.48_981.2255m/z	0.867534	-0.205008	0.205008	0.440478	0.937229	0.641752	0.969692	0.476417	control:BTZ	HMDB0125795	null	C56H40O12S	M+FA-H	26.6	0	3.42226	37.1274	(3-{4-[(E)-2-{3-[3-(3,5-dihydroxyphenyl)-6-hydroxy-2-phenyl-2,3-dihydro-1-benzofuran-4-yl]-2-(4-hydroxyphenyl)-1-benzofuran-5-yl}ethenyl]-6-hydroxy-2-phenyl-2,3-dihydro-1-benzofuran-3-yl}phenyl)oxidanesulfonic acid	Phenylpropanoids and polyketides	2-arylbenzofuran flavonoids	null	981.225	NA	0.4764	1	NA
0.48_981.2255m/z	0.8808	-0.183114	0.183114	0.412718	0.393939	0.999832	1	0.531513	CFZ:CFZ+atRA	HMDB0125742	null	C56H40O12S	M+FA-H	26.6	0	3.42226	37.1274	[3-(6-hydroxy-4-{5-[(E)-2-[6-hydroxy-3-(3-hydroxyphenyl)-2-(4-hydroxyphenyl)-2,3-dihydro-1-benzofuran-4-yl]ethenyl]-2-phenyl-1-benzofuran-3-yl}-2-(4-hydroxyphenyl)-2,3-dihydro-1-benzofuran-3-yl)phenyl]oxidanesulfonic acid	Phenylpropanoids and polyketides	2-arylbenzofuran flavonoids	null	981.225	NA	0.4764	1	NA
0.48_981.2255m/z	0.8808	-0.183114	0.183114	0.412718	0.393939	0.999832	1	0.531513	CFZ:CFZ+atRA	HMDB0125743	null	C56H40O12S	M+FA-H	26.6	0	3.42226	37.1274	(3-{6-hydroxy-4-[(E)-2-{3-[6-hydroxy-3-(3-hydroxyphenyl)-2-(4-hydroxyphenyl)-2,3-dihydro-1-benzofuran-4-yl]-2-phenyl-1-benzofuran-5-yl}ethenyl]-2-(4-hydroxyphenyl)-2,3-dihydro-1-benzofuran-3-yl}phenyl)oxidanesulfonic acid	Phenylpropanoids and polyketides	2-arylbenzofuran flavonoids	null	981.225	NA	0.4764	1	NA
0.48_981.2255m/z	0.8808	-0.183114	0.183114	0.412718	0.393939	0.999832	1	0.531513	CFZ:CFZ+atRA	HMDB0125750	null	C56H40O12S	M+FA-H	26.6	0	3.42226	37.1274	[3-(6-hydroxy-4-{5-[(E)-2-[6-hydroxy-3-(3-hydroxyphenyl)-2-(4-hydroxyphenyl)-2,3-dihydro-1-benzofuran-4-yl]ethenyl]-2-(4-hydroxyphenyl)-1-benzofuran-3-yl}-2-phenyl-2,3-dihydro-1-benzofuran-3-yl)phenyl]oxidanesulfonic acid	Phenylpropanoids and polyketides	2-arylbenzofuran flavonoids	null	981.225	NA	0.4764	1	NA
0.48_981.2255m/z	0.8808	-0.183114	0.183114	0.412718	0.393939	0.999832	1	0.531513	CFZ:CFZ+atRA	HMDB0125751	null	C56H40O12S	M+FA-H	26.6	0	3.42226	37.1274	(3-{6-hydroxy-4-[(E)-2-{3-[6-hydroxy-3-(3-hydroxyphenyl)-2-phenyl-2,3-dihydro-1-benzofuran-4-yl]-2-(4-hydroxyphenyl)-1-benzofuran-5-yl}ethenyl]-2-(4-hydroxyphenyl)-2,3-dihydro-1-benzofuran-3-yl}phenyl)oxidanesulfonic acid	Phenylpropanoids and polyketides	2-arylbenzofuran flavonoids	null	981.225	NA	0.4764	1	NA
0.48_981.2255m/z	0.8808	-0.183114	0.183114	0.412718	0.393939	0.999832	1	0.531513	CFZ:CFZ+atRA	HMDB0125758	null	C56H40O12S	M+FA-H	26.6	0	3.42226	37.1274	[3-(6-hydroxy-4-{5-[(E)-2-[6-hydroxy-3-(3-hydroxyphenyl)-2-phenyl-2,3-dihydro-1-benzofuran-4-yl]ethenyl]-2-(4-hydroxyphenyl)-1-benzofuran-3-yl}-2-(4-hydroxyphenyl)-2,3-dihydro-1-benzofuran-3-yl)phenyl]oxidanesulfonic acid	Phenylpropanoids and polyketides	2-arylbenzofuran flavonoids	null	981.225	NA	0.4764	1	NA
0.48_981.2255m/z	0.8808	-0.183114	0.183114	0.412718	0.393939	0.999832	1	0.531513	CFZ:CFZ+atRA	HMDB0125759	null	C56H40O12S	M+FA-H	26.6	0	3.42226	37.1274	(3-{6-hydroxy-4-[(E)-2-{3-[6-hydroxy-3-(3-hydroxyphenyl)-2-(4-hydroxyphenyl)-2,3-dihydro-1-benzofuran-4-yl]-2-(4-hydroxyphenyl)-1-benzofuran-5-yl}ethenyl]-2-phenyl-2,3-dihydro-1-benzofuran-3-yl}phenyl)oxidanesulfonic acid	Phenylpropanoids and polyketides	2-arylbenzofuran flavonoids	null	981.225	NA	0.4764	1	NA
0.48_981.2255m/z	0.8808	-0.183114	0.183114	0.412718	0.393939	0.999832	1	0.531513	CFZ:CFZ+atRA	HMDB0125765	null	C56H40O12S	M+FA-H	26.6	0	3.42226	37.1274	[3-(4-{5-[(E)-2-[3-(3,5-dihydroxyphenyl)-6-hydroxy-2-(4-hydroxyphenyl)-2,3-dihydro-1-benzofuran-4-yl]ethenyl]-2-phenyl-1-benzofuran-3-yl}-6-hydroxy-2-phenyl-2,3-dihydro-1-benzofuran-3-yl)phenyl]oxidanesulfonic acid	Phenylpropanoids and polyketides	2-arylbenzofuran flavonoids	null	981.225	NA	0.4764	1	NA
0.48_981.2255m/z	0.8808	-0.183114	0.183114	0.412718	0.393939	0.999832	1	0.531513	CFZ:CFZ+atRA	HMDB0125771	null	C56H40O12S	M+FA-H	26.6	0	3.42226	37.1274	[3-(4-{5-[(E)-2-[3-(3,5-dihydroxyphenyl)-6-hydroxy-2-phenyl-2,3-dihydro-1-benzofuran-4-yl]ethenyl]-2-phenyl-1-benzofuran-3-yl}-6-hydroxy-2-(4-hydroxyphenyl)-2,3-dihydro-1-benzofuran-3-yl)phenyl]oxidanesulfonic acid	Phenylpropanoids and polyketides	2-arylbenzofuran flavonoids	null	981.225	NA	0.4764	1	NA
0.48_981.2255m/z	0.8808	-0.183114	0.183114	0.412718	0.393939	0.999832	1	0.531513	CFZ:CFZ+atRA	HMDB0125777	null	C56H40O12S	M+FA-H	26.6	0	3.42226	37.1274	[3-(4-{5-[(E)-2-[3-(3,5-dihydroxyphenyl)-6-hydroxy-2-phenyl-2,3-dihydro-1-benzofuran-4-yl]ethenyl]-2-(4-hydroxyphenyl)-1-benzofuran-3-yl}-6-hydroxy-2-phenyl-2,3-dihydro-1-benzofuran-3-yl)phenyl]oxidanesulfonic acid	Phenylpropanoids and polyketides	2-arylbenzofuran flavonoids	null	981.225	NA	0.4764	1	NA
0.48_981.2255m/z	0.8808	-0.183114	0.183114	0.412718	0.393939	0.999832	1	0.531513	CFZ:CFZ+atRA	HMDB0125783	null	C56H40O12S	M+FA-H	26.6	0	3.42226	37.1274	(3-{4-[(E)-2-{3-[3-(3,5-dihydroxyphenyl)-6-hydroxy-2-phenyl-2,3-dihydro-1-benzofuran-4-yl]-2-phenyl-1-benzofuran-5-yl}ethenyl]-6-hydroxy-2-(4-hydroxyphenyl)-2,3-dihydro-1-benzofuran-3-yl}phenyl)oxidanesulfonic acid	Phenylpropanoids and polyketides	2-arylbenzofuran flavonoids	null	981.225	NA	0.4764	1	NA
0.48_981.2255m/z	0.8808	-0.183114	0.183114	0.412718	0.393939	0.999832	1	0.531513	CFZ:CFZ+atRA	HMDB0125789	null	C56H40O12S	M+FA-H	26.6	0	3.42226	37.1274	(3-{4-[(E)-2-{3-[3-(3,5-dihydroxyphenyl)-6-hydroxy-2-(4-hydroxyphenyl)-2,3-dihydro-1-benzofuran-4-yl]-2-phenyl-1-benzofuran-5-yl}ethenyl]-6-hydroxy-2-phenyl-2,3-dihydro-1-benzofuran-3-yl}phenyl)oxidanesulfonic acid	Phenylpropanoids and polyketides	2-arylbenzofuran flavonoids	null	981.225	NA	0.4764	1	NA
0.48_981.2255m/z	0.8808	-0.183114	0.183114	0.412718	0.393939	0.999832	1	0.531513	CFZ:CFZ+atRA	HMDB0125795	null	C56H40O12S	M+FA-H	26.6	0	3.42226	37.1274	(3-{4-[(E)-2-{3-[3-(3,5-dihydroxyphenyl)-6-hydroxy-2-phenyl-2,3-dihydro-1-benzofuran-4-yl]-2-(4-hydroxyphenyl)-1-benzofuran-5-yl}ethenyl]-6-hydroxy-2-phenyl-2,3-dihydro-1-benzofuran-3-yl}phenyl)oxidanesulfonic acid	Phenylpropanoids and polyketides	2-arylbenzofuran flavonoids	null	981.225	NA	0.4764	1	NA
0.48_981.2255m/z	0.885313	-0.175741	0.175741	0.522293	0.937229	0.934599	0.99724	0.375788	CFZ:BTZ	HMDB0125742	null	C56H40O12S	M+FA-H	26.6	0	3.42226	37.1274	[3-(6-hydroxy-4-{5-[(E)-2-[6-hydroxy-3-(3-hydroxyphenyl)-2-(4-hydroxyphenyl)-2,3-dihydro-1-benzofuran-4-yl]ethenyl]-2-phenyl-1-benzofuran-3-yl}-2-(4-hydroxyphenyl)-2,3-dihydro-1-benzofuran-3-yl)phenyl]oxidanesulfonic acid	Phenylpropanoids and polyketides	2-arylbenzofuran flavonoids	null	981.225	NA	0.4764	1	NA
0.48_981.2255m/z	0.885313	-0.175741	0.175741	0.522293	0.937229	0.934599	0.99724	0.375788	CFZ:BTZ	HMDB0125743	null	C56H40O12S	M+FA-H	26.6	0	3.42226	37.1274	(3-{6-hydroxy-4-[(E)-2-{3-[6-hydroxy-3-(3-hydroxyphenyl)-2-(4-hydroxyphenyl)-2,3-dihydro-1-benzofuran-4-yl]-2-phenyl-1-benzofuran-5-yl}ethenyl]-2-(4-hydroxyphenyl)-2,3-dihydro-1-benzofuran-3-yl}phenyl)oxidanesulfonic acid	Phenylpropanoids and polyketides	2-arylbenzofuran flavonoids	null	981.225	NA	0.4764	1	NA
0.48_981.2255m/z	0.885313	-0.175741	0.175741	0.522293	0.937229	0.934599	0.99724	0.375788	CFZ:BTZ	HMDB0125750	null	C56H40O12S	M+FA-H	26.6	0	3.42226	37.1274	[3-(6-hydroxy-4-{5-[(E)-2-[6-hydroxy-3-(3-hydroxyphenyl)-2-(4-hydroxyphenyl)-2,3-dihydro-1-benzofuran-4-yl]ethenyl]-2-(4-hydroxyphenyl)-1-benzofuran-3-yl}-2-phenyl-2,3-dihydro-1-benzofuran-3-yl)phenyl]oxidanesulfonic acid	Phenylpropanoids and polyketides	2-arylbenzofuran flavonoids	null	981.225	NA	0.4764	1	NA
0.48_981.2255m/z	0.885313	-0.175741	0.175741	0.522293	0.937229	0.934599	0.99724	0.375788	CFZ:BTZ	HMDB0125751	null	C56H40O12S	M+FA-H	26.6	0	3.42226	37.1274	(3-{6-hydroxy-4-[(E)-2-{3-[6-hydroxy-3-(3-hydroxyphenyl)-2-phenyl-2,3-dihydro-1-benzofuran-4-yl]-2-(4-hydroxyphenyl)-1-benzofuran-5-yl}ethenyl]-2-(4-hydroxyphenyl)-2,3-dihydro-1-benzofuran-3-yl}phenyl)oxidanesulfonic acid	Phenylpropanoids and polyketides	2-arylbenzofuran flavonoids	null	981.225	NA	0.4764	1	NA
0.48_981.2255m/z	0.885313	-0.175741	0.175741	0.522293	0.937229	0.934599	0.99724	0.375788	CFZ:BTZ	HMDB0125758	null	C56H40O12S	M+FA-H	26.6	0	3.42226	37.1274	[3-(6-hydroxy-4-{5-[(E)-2-[6-hydroxy-3-(3-hydroxyphenyl)-2-phenyl-2,3-dihydro-1-benzofuran-4-yl]ethenyl]-2-(4-hydroxyphenyl)-1-benzofuran-3-yl}-2-(4-hydroxyphenyl)-2,3-dihydro-1-benzofuran-3-yl)phenyl]oxidanesulfonic acid	Phenylpropanoids and polyketides	2-arylbenzofuran flavonoids	null	981.225	NA	0.4764	1	NA
0.48_981.2255m/z	0.885313	-0.175741	0.175741	0.522293	0.937229	0.934599	0.99724	0.375788	CFZ:BTZ	HMDB0125759	null	C56H40O12S	M+FA-H	26.6	0	3.42226	37.1274	(3-{6-hydroxy-4-[(E)-2-{3-[6-hydroxy-3-(3-hydroxyphenyl)-2-(4-hydroxyphenyl)-2,3-dihydro-1-benzofuran-4-yl]-2-(4-hydroxyphenyl)-1-benzofuran-5-yl}ethenyl]-2-phenyl-2,3-dihydro-1-benzofuran-3-yl}phenyl)oxidanesulfonic acid	Phenylpropanoids and polyketides	2-arylbenzofuran flavonoids	null	981.225	NA	0.4764	1	NA
0.48_981.2255m/z	0.885313	-0.175741	0.175741	0.522293	0.937229	0.934599	0.99724	0.375788	CFZ:BTZ	HMDB0125765	null	C56H40O12S	M+FA-H	26.6	0	3.42226	37.1274	[3-(4-{5-[(E)-2-[3-(3,5-dihydroxyphenyl)-6-hydroxy-2-(4-hydroxyphenyl)-2,3-dihydro-1-benzofuran-4-yl]ethenyl]-2-phenyl-1-benzofuran-3-yl}-6-hydroxy-2-phenyl-2,3-dihydro-1-benzofuran-3-yl)phenyl]oxidanesulfonic acid	Phenylpropanoids and polyketides	2-arylbenzofuran flavonoids	null	981.225	NA	0.4764	1	NA
0.48_981.2255m/z	0.885313	-0.175741	0.175741	0.522293	0.937229	0.934599	0.99724	0.375788	CFZ:BTZ	HMDB0125771	null	C56H40O12S	M+FA-H	26.6	0	3.42226	37.1274	[3-(4-{5-[(E)-2-[3-(3,5-dihydroxyphenyl)-6-hydroxy-2-phenyl-2,3-dihydro-1-benzofuran-4-yl]ethenyl]-2-phenyl-1-benzofuran-3-yl}-6-hydroxy-2-(4-hydroxyphenyl)-2,3-dihydro-1-benzofuran-3-yl)phenyl]oxidanesulfonic acid	Phenylpropanoids and polyketides	2-arylbenzofuran flavonoids	null	981.225	NA	0.4764	1	NA
0.48_981.2255m/z	0.885313	-0.175741	0.175741	0.522293	0.937229	0.934599	0.99724	0.375788	CFZ:BTZ	HMDB0125777	null	C56H40O12S	M+FA-H	26.6	0	3.42226	37.1274	[3-(4-{5-[(E)-2-[3-(3,5-dihydroxyphenyl)-6-hydroxy-2-phenyl-2,3-dihydro-1-benzofuran-4-yl]ethenyl]-2-(4-hydroxyphenyl)-1-benzofuran-3-yl}-6-hydroxy-2-phenyl-2,3-dihydro-1-benzofuran-3-yl)phenyl]oxidanesulfonic acid	Phenylpropanoids and polyketides	2-arylbenzofuran flavonoids	null	981.225	NA	0.4764	1	NA
0.48_981.2255m/z	0.885313	-0.175741	0.175741	0.522293	0.937229	0.934599	0.99724	0.375788	CFZ:BTZ	HMDB0125783	null	C56H40O12S	M+FA-H	26.6	0	3.42226	37.1274	(3-{4-[(E)-2-{3-[3-(3,5-dihydroxyphenyl)-6-hydroxy-2-phenyl-2,3-dihydro-1-benzofuran-4-yl]-2-phenyl-1-benzofuran-5-yl}ethenyl]-6-hydroxy-2-(4-hydroxyphenyl)-2,3-dihydro-1-benzofuran-3-yl}phenyl)oxidanesulfonic acid	Phenylpropanoids and polyketides	2-arylbenzofuran flavonoids	null	981.225	NA	0.4764	1	NA
0.48_981.2255m/z	0.885313	-0.175741	0.175741	0.522293	0.937229	0.934599	0.99724	0.375788	CFZ:BTZ	HMDB0125789	null	C56H40O12S	M+FA-H	26.6	0	3.42226	37.1274	(3-{4-[(E)-2-{3-[3-(3,5-dihydroxyphenyl)-6-hydroxy-2-(4-hydroxyphenyl)-2,3-dihydro-1-benzofuran-4-yl]-2-phenyl-1-benzofuran-5-yl}ethenyl]-6-hydroxy-2-phenyl-2,3-dihydro-1-benzofuran-3-yl}phenyl)oxidanesulfonic acid	Phenylpropanoids and polyketides	2-arylbenzofuran flavonoids	null	981.225	NA	0.4764	1	NA
0.48_981.2255m/z	0.885313	-0.175741	0.175741	0.522293	0.937229	0.934599	0.99724	0.375788	CFZ:BTZ	HMDB0125795	null	C56H40O12S	M+FA-H	26.6	0	3.42226	37.1274	(3-{4-[(E)-2-{3-[3-(3,5-dihydroxyphenyl)-6-hydroxy-2-phenyl-2,3-dihydro-1-benzofuran-4-yl]-2-(4-hydroxyphenyl)-1-benzofuran-5-yl}ethenyl]-6-hydroxy-2-phenyl-2,3-dihydro-1-benzofuran-3-yl}phenyl)oxidanesulfonic acid	Phenylpropanoids and polyketides	2-arylbenzofuran flavonoids	null	981.225	NA	0.4764	1	NA
0.49_1082.6861m/z	0.963283	-0.0539689	0.0539689	0.995732	0.818182	0.998721	0.93143	0.899198	control:CFZ	C20627	C20627	C52H101N3O13P2	M+FA-H	30.8	0	6.66278	61.3395	CDP-2,3-bis-(O-phytanyl)-sn-glycerol;	null	null	null	1082.69	NA	0.490683	1	NULL
0.49_1082.6861m/z	0.971964	-0.041025	0.041025	0.942082	0.818182	0.990421	0.983636	0.660001	control:CFZ+atRA	C20627	C20627	C52H101N3O13P2	M+FA-H	30.8	0	6.66278	61.3395	CDP-2,3-bis-(O-phytanyl)-sn-glycerol;	null	null	null	1082.69	NA	0.490683	1	NULL
0.49_1082.6861m/z	0.896568	-0.157515	0.157515	0.693108	0.937229	0.816536	0.969692	0.49142	control:BTZ	C20627	C20627	C52H101N3O13P2	M+FA-H	30.8	0	6.66278	61.3395	CDP-2,3-bis-(O-phytanyl)-sn-glycerol;	null	null	null	1082.69	NA	0.490683	1	NULL
0.49_1082.6861m/z	1.00901	0.0129439	-0.0129439	0.946937	0.937229	0.999832	1	0.722622	CFZ:CFZ+atRA	C20627	C20627	C52H101N3O13P2	M+FA-H	30.8	0	6.66278	61.3395	CDP-2,3-bis-(O-phytanyl)-sn-glycerol;	null	null	null	1082.69	NA	0.490683	1	NULL
0.49_1082.6861m/z	0.930742	-0.103547	0.103547	0.746859	1	0.981422	1	0.398775	CFZ:BTZ	C20627	C20627	C52H101N3O13P2	M+FA-H	30.8	0	6.66278	61.3395	CDP-2,3-bis-(O-phytanyl)-sn-glycerol;	null	null	null	1082.69	NA	0.490683	1	NULL
0.49_1183.6752m/z	0.644386	-0.634004	0.634004	0.12367	0.132035	0.550851	0.595808	1.39368	control:CFZ	C16887	C16887	C65H100O19	M-H	31.8	0	-2.90134	62.2379	Gambieric acid C;	null	null	null	1183.68	NA	0.490683	1	NULL
0.49_1183.6752m/z	0.91448	-0.128976	0.128976	0.63616	0.699134	0.90808	0.970931	0.42971	control:CFZ+atRA	C16887	C16887	C65H100O19	M-H	31.8	0	-2.90134	62.2379	Gambieric acid C;	null	null	null	1183.68	NA	0.490683	1	NULL
0.49_1183.6752m/z	0.611993	-0.708414	0.708414	0.188603	0.24026	0.428629	0.51946	1.17057	control:BTZ	C16887	C16887	C65H100O19	M-H	31.8	0	-2.90134	62.2379	Gambieric acid C;	null	null	null	1183.68	NA	0.490683	1	NULL
0.49_1183.6752m/z	1.41915	0.505027	-0.505027	0.165025	0.179654	0.999832	1	1.2941	CFZ:CFZ+atRA	C16887	C16887	C65H100O19	M-H	31.8	0	-2.90134	62.2379	Gambieric acid C;	null	null	null	1183.68	NA	0.490683	1	NULL
0.49_1183.6752m/z	0.94973	-0.0744103	0.0744103	0.941349	0.818182	0.990643	0.991717	0.814139	CFZ:BTZ	C16887	C16887	C65H100O19	M-H	31.8	0	-2.90134	62.2379	Gambieric acid C;	null	null	null	1183.68	NA	0.490683	1	NULL
0.49_158.9778m/z	1.09482	0.130691	-0.130691	0.175037	0.484848	0.553157	0.780664	0.451421	control:CFZ	C18300	C18300	C7H6Cl2	M-H	31.8	0	2.69302	62.3274	2,4-Dichlorotoluene;	null	null	null	158.978	NA	0.490683	1	map00623 Toluene degradation; map01120 Microbial metabolism in diverse environments; map01220 Degradation of aromatic compounds
0.49_158.9778m/z	1.09482	0.130691	-0.130691	0.175037	0.484848	0.553157	0.780664	0.451421	control:CFZ	C19165	C19165	C7H6Cl2	M-H	31.8	0	2.69302	62.3274	Benzal chloride;	null	null	null	158.978	NA	0.490683	1	NULL
0.49_158.9778m/z	1.0517	0.0727173	-0.0727173	0.4703	0.937229	0.854813	0.9955	0.275489	control:CFZ+atRA	C18300	C18300	C7H6Cl2	M-H	31.8	0	2.69302	62.3274	2,4-Dichlorotoluene;	null	null	null	158.978	NA	0.490683	1	map00623 Toluene degradation; map01120 Microbial metabolism in diverse environments; map01220 Degradation of aromatic compounds
0.49_158.9778m/z	1.0517	0.0727173	-0.0727173	0.4703	0.937229	0.854813	0.9955	0.275489	control:CFZ+atRA	C19165	C19165	C7H6Cl2	M-H	31.8	0	2.69302	62.3274	Benzal chloride;	null	null	null	158.978	NA	0.490683	1	NULL
0.49_158.9778m/z	1.01268	0.0181834	-0.0181834	0.863735	0.699134	0.927758	0.839893	0.587759	control:BTZ	C18300	C18300	C7H6Cl2	M-H	31.8	0	2.69302	62.3274	2,4-Dichlorotoluene;	null	null	null	158.978	NA	0.490683	1	map00623 Toluene degradation; map01120 Microbial metabolism in diverse environments; map01220 Degradation of aromatic compounds
0.49_158.9778m/z	1.01268	0.0181834	-0.0181834	0.863735	0.699134	0.927758	0.839893	0.587759	control:BTZ	C19165	C19165	C7H6Cl2	M-H	31.8	0	2.69302	62.3274	Benzal chloride;	null	null	null	158.978	NA	0.490683	1	NULL
0.49_158.9778m/z	0.960612	-0.057974	0.057974	0.496442	0.393939	0.999832	1	0.373381	CFZ:CFZ+atRA	C18300	C18300	C7H6Cl2	M-H	31.8	0	2.69302	62.3274	2,4-Dichlorotoluene;	null	null	null	158.978	NA	0.490683	1	map00623 Toluene degradation; map01120 Microbial metabolism in diverse environments; map01220 Degradation of aromatic compounds
0.49_158.9778m/z	0.960612	-0.057974	0.057974	0.496442	0.393939	0.999832	1	0.373381	CFZ:CFZ+atRA	C19165	C19165	C7H6Cl2	M-H	31.8	0	2.69302	62.3274	Benzal chloride;	null	null	null	158.978	NA	0.490683	1	NULL
0.49_158.9778m/z	0.924979	-0.112508	0.112508	0.212112	0.484848	0.825274	0.943159	0.537296	CFZ:BTZ	C18300	C18300	C7H6Cl2	M-H	31.8	0	2.69302	62.3274	2,4-Dichlorotoluene;	null	null	null	158.978	NA	0.490683	1	map00623 Toluene degradation; map01120 Microbial metabolism in diverse environments; map01220 Degradation of aromatic compounds
0.49_158.9778m/z	0.924979	-0.112508	0.112508	0.212112	0.484848	0.825274	0.943159	0.537296	CFZ:BTZ	C19165	C19165	C7H6Cl2	M-H	31.8	0	2.69302	62.3274	Benzal chloride;	null	null	null	158.978	NA	0.490683	1	NULL
0.49_275.0548m/z	1.37102	0.45525	-0.45525	0.0999729	0.0649351	0.550851	0.538618	1.25214	control:CFZ	HMDB0029954	null	C8H16O8	M+Cl	38.7	0	3.65653	97.5897	D-glycero-L-galacto-Octulose	Organic oxygen compounds	Organooxygen compounds	Carbohydrates and carbohydrate conjugates	275.055	NA	0.490683	1	NA
0.49_275.0548m/z	1.59052	0.669495	-0.669495	0.016759	0.025974	0.768523	0.599372	1.35043	control:CFZ+atRA	HMDB0029954	null	C8H16O8	M+Cl	38.7	0	3.65653	97.5897	D-glycero-L-galacto-Octulose	Organic oxygen compounds	Organooxygen compounds	Carbohydrates and carbohydrate conjugates	275.055	NA	0.490683	1	NA
0.49_275.0548m/z	0.955533	-0.065622	0.065622	0.717357	0.937229	0.8349	0.969692	0.487088	control:BTZ	HMDB0029954	null	C8H16O8	M+Cl	38.7	0	3.65653	97.5897	D-glycero-L-galacto-Octulose	Organic oxygen compounds	Organooxygen compounds	Carbohydrates and carbohydrate conjugates	275.055	NA	0.490683	1	NA
0.49_275.0548m/z	1.1601	0.214245	-0.214245	0.352851	0.179654	0.999832	1	0.63032	CFZ:CFZ+atRA	HMDB0029954	null	C8H16O8	M+Cl	38.7	0	3.65653	97.5897	D-glycero-L-galacto-Octulose	Organic oxygen compounds	Organooxygen compounds	Carbohydrates and carbohydrate conjugates	275.055	NA	0.490683	1	NA
0.49_275.0548m/z	0.69695	-0.520872	0.520872	0.0345096	0.0411255	0.778239	0.629686	1.2783	CFZ:BTZ	HMDB0029954	null	C8H16O8	M+Cl	38.7	0	3.65653	97.5897	D-glycero-L-galacto-Octulose	Organic oxygen compounds	Organooxygen compounds	Carbohydrates and carbohydrate conjugates	275.055	NA	0.490683	1	NA
0.49_389.0354m/z	1.48306	0.568579	-0.568579	0.00221908	0.004329	0.384682	0.284837	1.15294	control:CFZ	HMDB0037199	null	C13H12O11	M+FA-H	34.8	0	-2.28246	76.8289	2-O-Galloyl-1,4-galactarolactone	Benzenoids	Benzene and substituted derivatives	Benzoic acids and derivatives	389.035	NA	0.490683	1	NA
0.49_389.0354m/z	1.48306	0.568579	-0.568579	0.00221908	0.004329	0.384682	0.284837	1.15294	control:CFZ	HMDB0037201	null	C13H12O11	M+FA-H	34.8	0	-2.28246	76.8289	3-O-Galloyl-1,4-galactarolactone	Benzenoids	Benzene and substituted derivatives	Benzoic acids and derivatives	389.035	NA	0.490683	1	NA
0.49_389.0354m/z	1.48306	0.568579	-0.568579	0.00221908	0.004329	0.384682	0.284837	1.15294	control:CFZ	HMDB0037202	null	C13H12O11	M+FA-H	34.8	0	-2.28246	76.8289	5-O-Galloyl-1,4-galactarolactone	Benzenoids	Benzene and substituted derivatives	Benzoic acids and derivatives	389.035	NA	0.490683	1	NA
0.49_389.0354m/z	1.21532	0.281334	-0.281334	0.177014	0.24026	0.810073	0.851401	0.637551	control:CFZ+atRA	HMDB0037199	null	C13H12O11	M+FA-H	34.8	0	-2.28246	76.8289	2-O-Galloyl-1,4-galactarolactone	Benzenoids	Benzene and substituted derivatives	Benzoic acids and derivatives	389.035	NA	0.490683	1	NA
0.49_389.0354m/z	1.21532	0.281334	-0.281334	0.177014	0.24026	0.810073	0.851401	0.637551	control:CFZ+atRA	HMDB0037201	null	C13H12O11	M+FA-H	34.8	0	-2.28246	76.8289	3-O-Galloyl-1,4-galactarolactone	Benzenoids	Benzene and substituted derivatives	Benzoic acids and derivatives	389.035	NA	0.490683	1	NA
0.49_389.0354m/z	1.21532	0.281334	-0.281334	0.177014	0.24026	0.810073	0.851401	0.637551	control:CFZ+atRA	HMDB0037202	null	C13H12O11	M+FA-H	34.8	0	-2.28246	76.8289	5-O-Galloyl-1,4-galactarolactone	Benzenoids	Benzene and substituted derivatives	Benzoic acids and derivatives	389.035	NA	0.490683	1	NA
0.49_389.0354m/z	0.999994	-8.44132e-06	8.44132e-06	0.941007	1	0.96948	1	0.315851	control:BTZ	HMDB0037199	null	C13H12O11	M+FA-H	34.8	0	-2.28246	76.8289	2-O-Galloyl-1,4-galactarolactone	Benzenoids	Benzene and substituted derivatives	Benzoic acids and derivatives	389.035	NA	0.490683	1	NA
0.49_389.0354m/z	0.999994	-8.44132e-06	8.44132e-06	0.941007	1	0.96948	1	0.315851	control:BTZ	HMDB0037201	null	C13H12O11	M+FA-H	34.8	0	-2.28246	76.8289	3-O-Galloyl-1,4-galactarolactone	Benzenoids	Benzene and substituted derivatives	Benzoic acids and derivatives	389.035	NA	0.490683	1	NA
0.49_389.0354m/z	0.999994	-8.44132e-06	8.44132e-06	0.941007	1	0.96948	1	0.315851	control:BTZ	HMDB0037202	null	C13H12O11	M+FA-H	34.8	0	-2.28246	76.8289	5-O-Galloyl-1,4-galactarolactone	Benzenoids	Benzene and substituted derivatives	Benzoic acids and derivatives	389.035	NA	0.490683	1	NA
0.49_389.0354m/z	0.819465	-0.287245	0.287245	0.278117	0.24026	0.999832	1	0.73909	CFZ:CFZ+atRA	HMDB0037199	null	C13H12O11	M+FA-H	34.8	0	-2.28246	76.8289	2-O-Galloyl-1,4-galactarolactone	Benzenoids	Benzene and substituted derivatives	Benzoic acids and derivatives	389.035	NA	0.490683	1	NA
0.49_389.0354m/z	0.819465	-0.287245	0.287245	0.278117	0.24026	0.999832	1	0.73909	CFZ:CFZ+atRA	HMDB0037201	null	C13H12O11	M+FA-H	34.8	0	-2.28246	76.8289	3-O-Galloyl-1,4-galactarolactone	Benzenoids	Benzene and substituted derivatives	Benzoic acids and derivatives	389.035	NA	0.490683	1	NA
0.49_389.0354m/z	0.819465	-0.287245	0.287245	0.278117	0.24026	0.999832	1	0.73909	CFZ:CFZ+atRA	HMDB0037202	null	C13H12O11	M+FA-H	34.8	0	-2.28246	76.8289	5-O-Galloyl-1,4-galactarolactone	Benzenoids	Benzene and substituted derivatives	Benzoic acids and derivatives	389.035	NA	0.490683	1	NA
0.49_389.0354m/z	0.674277	-0.568587	0.568587	0.000332942	0.004329	0.182871	0.569674	1.39011	CFZ:BTZ	HMDB0037199	null	C13H12O11	M+FA-H	34.8	0	-2.28246	76.8289	2-O-Galloyl-1,4-galactarolactone	Benzenoids	Benzene and substituted derivatives	Benzoic acids and derivatives	389.035	NA	0.490683	1	NA
0.49_389.0354m/z	0.674277	-0.568587	0.568587	0.000332942	0.004329	0.182871	0.569674	1.39011	CFZ:BTZ	HMDB0037201	null	C13H12O11	M+FA-H	34.8	0	-2.28246	76.8289	3-O-Galloyl-1,4-galactarolactone	Benzenoids	Benzene and substituted derivatives	Benzoic acids and derivatives	389.035	NA	0.490683	1	NA
0.49_389.0354m/z	0.674277	-0.568587	0.568587	0.000332942	0.004329	0.182871	0.569674	1.39011	CFZ:BTZ	HMDB0037202	null	C13H12O11	M+FA-H	34.8	0	-2.28246	76.8289	5-O-Galloyl-1,4-galactarolactone	Benzenoids	Benzene and substituted derivatives	Benzoic acids and derivatives	389.035	NA	0.490683	1	NA
0.49_405.0128m/z	1.36325	0.447046	-0.447046	0.0220585	0.0411255	0.550851	0.49811	1.10714	control:CFZ	HMDB0127951	null	C14H14O12S	M-H	38	0	-1.18744	91.5365	2-hydroxy-3-({3-[3-methoxy-4-(sulfooxy)phenyl]prop-2-enoyl}oxy)butanedioic acid	Phenylpropanoids and polyketides	Cinnamic acids and derivatives	Hydroxycinnamic acids and derivatives	405.013	NA	0.490683	1	NA
0.49_405.0128m/z	1.36325	0.447046	-0.447046	0.0220585	0.0411255	0.550851	0.49811	1.10714	control:CFZ	HMDB0127952	null	C14H14O12S	M-H	38	0	-1.18744	91.5365	2-{[3-(4-hydroxy-3-methoxyphenyl)prop-2-enoyl]oxy}-3-(sulfooxy)butanedioic acid	Phenylpropanoids and polyketides	Cinnamic acids and derivatives	Hydroxycinnamic acids and derivatives	405.013	NA	0.490683	1	NA
0.49_405.0128m/z	1.22602	0.293984	-0.293984	0.139122	0.132035	0.810073	0.765329	0.683536	control:CFZ+atRA	HMDB0127951	null	C14H14O12S	M-H	38	0	-1.18744	91.5365	2-hydroxy-3-({3-[3-methoxy-4-(sulfooxy)phenyl]prop-2-enoyl}oxy)butanedioic acid	Phenylpropanoids and polyketides	Cinnamic acids and derivatives	Hydroxycinnamic acids and derivatives	405.013	NA	0.490683	1	NA
0.49_405.0128m/z	1.22602	0.293984	-0.293984	0.139122	0.132035	0.810073	0.765329	0.683536	control:CFZ+atRA	HMDB0127952	null	C14H14O12S	M-H	38	0	-1.18744	91.5365	2-{[3-(4-hydroxy-3-methoxyphenyl)prop-2-enoyl]oxy}-3-(sulfooxy)butanedioic acid	Phenylpropanoids and polyketides	Cinnamic acids and derivatives	Hydroxycinnamic acids and derivatives	405.013	NA	0.490683	1	NA
0.49_405.0128m/z	1.00973	0.013976	-0.013976	0.951246	0.699134	0.975899	0.839893	0.229693	control:BTZ	HMDB0127951	null	C14H14O12S	M-H	38	0	-1.18744	91.5365	2-hydroxy-3-({3-[3-methoxy-4-(sulfooxy)phenyl]prop-2-enoyl}oxy)butanedioic acid	Phenylpropanoids and polyketides	Cinnamic acids and derivatives	Hydroxycinnamic acids and derivatives	405.013	NA	0.490683	1	NA
0.49_405.0128m/z	1.00973	0.013976	-0.013976	0.951246	0.699134	0.975899	0.839893	0.229693	control:BTZ	HMDB0127952	null	C14H14O12S	M-H	38	0	-1.18744	91.5365	2-{[3-(4-hydroxy-3-methoxyphenyl)prop-2-enoyl]oxy}-3-(sulfooxy)butanedioic acid	Phenylpropanoids and polyketides	Cinnamic acids and derivatives	Hydroxycinnamic acids and derivatives	405.013	NA	0.490683	1	NA
0.49_405.0128m/z	0.89934	-0.153062	0.153062	0.377103	0.699134	0.999832	1	0.483753	CFZ:CFZ+atRA	HMDB0127951	null	C14H14O12S	M-H	38	0	-1.18744	91.5365	2-hydroxy-3-({3-[3-methoxy-4-(sulfooxy)phenyl]prop-2-enoyl}oxy)butanedioic acid	Phenylpropanoids and polyketides	Cinnamic acids and derivatives	Hydroxycinnamic acids and derivatives	405.013	NA	0.490683	1	NA
0.49_405.0128m/z	0.89934	-0.153062	0.153062	0.377103	0.699134	0.999832	1	0.483753	CFZ:CFZ+atRA	HMDB0127952	null	C14H14O12S	M-H	38	0	-1.18744	91.5365	2-{[3-(4-hydroxy-3-methoxyphenyl)prop-2-enoyl]oxy}-3-(sulfooxy)butanedioic acid	Phenylpropanoids and polyketides	Cinnamic acids and derivatives	Hydroxycinnamic acids and derivatives	405.013	NA	0.490683	1	NA
0.49_405.0128m/z	0.740684	-0.43307	0.43307	0.000103288	0.0021645	0.182871	0.526948	1.21944	CFZ:BTZ	HMDB0127951	null	C14H14O12S	M-H	38	0	-1.18744	91.5365	2-hydroxy-3-({3-[3-methoxy-4-(sulfooxy)phenyl]prop-2-enoyl}oxy)butanedioic acid	Phenylpropanoids and polyketides	Cinnamic acids and derivatives	Hydroxycinnamic acids and derivatives	405.013	NA	0.490683	1	NA
0.49_405.0128m/z	0.740684	-0.43307	0.43307	0.000103288	0.0021645	0.182871	0.526948	1.21944	CFZ:BTZ	HMDB0127952	null	C14H14O12S	M-H	38	0	-1.18744	91.5365	2-{[3-(4-hydroxy-3-methoxyphenyl)prop-2-enoyl]oxy}-3-(sulfooxy)butanedioic acid	Phenylpropanoids and polyketides	Cinnamic acids and derivatives	Hydroxycinnamic acids and derivatives	405.013	NA	0.490683	1	NA
0.49_525.8394n	1.01941	0.0277404	-0.0277404	0.836439	1	0.941586	1	0.179645	control:CFZ	C18505	C18505	C13H6Br2F6N2O2S	M+Cl, M+FA-H	24.7	0	-5.10731	29.302	Thifluzamide;	null	null	null	570.838	525.839	0.490683	1	NULL
0.49_525.8394n	1.00048	0.000687678	-0.000687678	0.968265	0.937229	0.995973	0.9955	0.170141	control:CFZ+atRA	C18505	C18505	C13H6Br2F6N2O2S	M+Cl, M+FA-H	24.7	0	-5.10731	29.302	Thifluzamide;	null	null	null	570.838	525.839	0.490683	1	NULL
0.49_525.8394n	0.9371	-0.0937254	0.0937254	0.326823	0.393939	0.545527	0.639577	0.339806	control:BTZ	C18505	C18505	C13H6Br2F6N2O2S	M+Cl, M+FA-H	24.7	0	-5.10731	29.302	Thifluzamide;	null	null	null	570.838	525.839	0.490683	1	NULL
0.49_525.8394n	0.981423	-0.0270528	0.0270528	0.764208	0.818182	0.999832	1	0.162783	CFZ:CFZ+atRA	C18505	C18505	C13H6Br2F6N2O2S	M+Cl, M+FA-H	24.7	0	-5.10731	29.302	Thifluzamide;	null	null	null	570.838	525.839	0.490683	1	NULL
0.49_525.8394n	0.919253	-0.121466	0.121466	0.122829	0.132035	0.819402	0.770835	0.575881	CFZ:BTZ	C18505	C18505	C13H6Br2F6N2O2S	M+Cl, M+FA-H	24.7	0	-5.10731	29.302	Thifluzamide;	null	null	null	570.838	525.839	0.490683	1	NULL
0.49_534.9716m/z	1.32546	0.406489	-0.406489	0.123157	0.0649351	0.550851	0.538618	0.800457	control:CFZ	C08075	C08075	C18H14Cl4N4O4	M+FA-H	24.6	0	-7.16184	31.0689	Oxiconazole nitrate;	null	null	null	534.972	NA	0.490683	1	NULL
0.49_534.9716m/z	1.23622	0.305938	-0.305938	0.250032	0.0649351	0.812622	0.704162	0.580391	control:CFZ+atRA	C08075	C08075	C18H14Cl4N4O4	M+FA-H	24.6	0	-7.16184	31.0689	Oxiconazole nitrate;	null	null	null	534.972	NA	0.490683	1	NULL
0.49_534.9716m/z	1.00353	0.00508782	-0.00508782	0.892539	0.818182	0.943042	0.911608	0.484286	control:BTZ	C08075	C08075	C18H14Cl4N4O4	M+FA-H	24.6	0	-7.16184	31.0689	Oxiconazole nitrate;	null	null	null	534.972	NA	0.490683	1	NULL
0.49_534.9716m/z	0.932677	-0.100551	0.100551	0.520694	0.588745	0.999832	1	0.293967	CFZ:CFZ+atRA	C08075	C08075	C18H14Cl4N4O4	M+FA-H	24.6	0	-7.16184	31.0689	Oxiconazole nitrate;	null	null	null	534.972	NA	0.490683	1	NULL
0.49_534.9716m/z	0.757123	-0.401401	0.401401	0.011127	0.025974	0.778239	0.605108	1.04881	CFZ:BTZ	C08075	C08075	C18H14Cl4N4O4	M+FA-H	24.6	0	-7.16184	31.0689	Oxiconazole nitrate;	null	null	null	534.972	NA	0.490683	1	NULL
0.49_849.7611m/z	1.03834	0.0542765	-0.0542765	0.80176	0.937229	0.931264	0.982426	0.893757	control:CFZ	HMDB0043220	null	C52H100O5	M+FA-H	27.2	0	7.26556	44.2178	TG(15:0/16:1(9Z)/o-18:0)	Lipids and lipid-like molecules	Glycerolipids	Triradylcglycerols	849.761	NA	0.490683	1	NA
0.49_849.7611m/z	1.03834	0.0542765	-0.0542765	0.80176	0.937229	0.931264	0.982426	0.893757	control:CFZ	HMDB0048456	null	C52H100O5	M+FA-H	27.2	0	7.26556	44.2178	TG(16:1(9Z)/15:0/o-18:0)	Lipids and lipid-like molecules	Glycerolipids	Triradylcglycerols	849.761	NA	0.490683	1	NA
0.49_849.7611m/z	0.860812	-0.216229	0.216229	0.585972	0.699134	0.889436	0.970931	1.08122	control:CFZ+atRA	HMDB0043220	null	C52H100O5	M+FA-H	27.2	0	7.26556	44.2178	TG(15:0/16:1(9Z)/o-18:0)	Lipids and lipid-like molecules	Glycerolipids	Triradylcglycerols	849.761	NA	0.490683	1	NA
0.49_849.7611m/z	0.860812	-0.216229	0.216229	0.585972	0.699134	0.889436	0.970931	1.08122	control:CFZ+atRA	HMDB0048456	null	C52H100O5	M+FA-H	27.2	0	7.26556	44.2178	TG(16:1(9Z)/15:0/o-18:0)	Lipids and lipid-like molecules	Glycerolipids	Triradylcglycerols	849.761	NA	0.490683	1	NA
0.49_849.7611m/z	1.13185	0.178685	-0.178685	0.537796	0.393939	0.712331	0.639577	1.00038	control:BTZ	HMDB0043220	null	C52H100O5	M+FA-H	27.2	0	7.26556	44.2178	TG(15:0/16:1(9Z)/o-18:0)	Lipids and lipid-like molecules	Glycerolipids	Triradylcglycerols	849.761	NA	0.490683	1	NA
0.49_849.7611m/z	1.13185	0.178685	-0.178685	0.537796	0.393939	0.712331	0.639577	1.00038	control:BTZ	HMDB0048456	null	C52H100O5	M+FA-H	27.2	0	7.26556	44.2178	TG(16:1(9Z)/15:0/o-18:0)	Lipids and lipid-like molecules	Glycerolipids	Triradylcglycerols	849.761	NA	0.490683	1	NA
0.49_849.7611m/z	0.829029	-0.270506	0.270506	0.47739	0.24026	0.999832	1	0.955423	CFZ:CFZ+atRA	HMDB0043220	null	C52H100O5	M+FA-H	27.2	0	7.26556	44.2178	TG(15:0/16:1(9Z)/o-18:0)	Lipids and lipid-like molecules	Glycerolipids	Triradylcglycerols	849.761	NA	0.490683	1	NA
0.49_849.7611m/z	0.829029	-0.270506	0.270506	0.47739	0.24026	0.999832	1	0.955423	CFZ:CFZ+atRA	HMDB0048456	null	C52H100O5	M+FA-H	27.2	0	7.26556	44.2178	TG(16:1(9Z)/15:0/o-18:0)	Lipids and lipid-like molecules	Glycerolipids	Triradylcglycerols	849.761	NA	0.490683	1	NA
0.49_849.7611m/z	1.09006	0.124409	-0.124409	0.759363	0.937229	0.981422	0.99724	0.700769	CFZ:BTZ	HMDB0043220	null	C52H100O5	M+FA-H	27.2	0	7.26556	44.2178	TG(15:0/16:1(9Z)/o-18:0)	Lipids and lipid-like molecules	Glycerolipids	Triradylcglycerols	849.761	NA	0.490683	1	NA
0.49_849.7611m/z	1.09006	0.124409	-0.124409	0.759363	0.937229	0.981422	0.99724	0.700769	CFZ:BTZ	HMDB0048456	null	C52H100O5	M+FA-H	27.2	0	7.26556	44.2178	TG(16:1(9Z)/15:0/o-18:0)	Lipids and lipid-like molecules	Glycerolipids	Triradylcglycerols	849.761	NA	0.490683	1	NA
0.49_903.2530m/z	1.47158	0.557367	-0.557367	0.0626498	0.0649351	0.550851	0.538618	0.924213	control:CFZ	HMDB0033579	null	C42H48N2O18	M+Cl	30.3	0	-7.62769	60.1505	Aquifoliunine EIV	Alkaloids and derivatives	null	null	903.253	NA	0.490683	1	NA
0.49_903.2530m/z	1.21597	0.282108	-0.282108	0.340233	0.588745	0.828921	0.962591	0.605184	control:CFZ+atRA	HMDB0033579	null	C42H48N2O18	M+Cl	30.3	0	-7.62769	60.1505	Aquifoliunine EIV	Alkaloids and derivatives	null	null	903.253	NA	0.490683	1	NA
0.49_903.2530m/z	1.4781	0.563743	-0.563743	0.15225	0.179654	0.394732	0.469782	1.69615	control:BTZ	HMDB0033579	null	C42H48N2O18	M+Cl	30.3	0	-7.62769	60.1505	Aquifoliunine EIV	Alkaloids and derivatives	null	null	903.253	NA	0.490683	1	NA
0.49_903.2530m/z	0.826302	-0.275259	0.275259	0.475912	0.588745	0.999832	1	0.560502	CFZ:CFZ+atRA	HMDB0033579	null	C42H48N2O18	M+Cl	30.3	0	-7.62769	60.1505	Aquifoliunine EIV	Alkaloids and derivatives	null	null	903.253	NA	0.490683	1	NA
0.49_903.2530m/z	1.00443	0.00637602	-0.00637602	0.599492	0.818182	0.947496	0.991717	0.849059	CFZ:BTZ	HMDB0033579	null	C42H48N2O18	M+Cl	30.3	0	-7.62769	60.1505	Aquifoliunine EIV	Alkaloids and derivatives	null	null	903.253	NA	0.490683	1	NA
0.49_903.7367m/z	1.50374	0.588552	-0.588552	0.0156387	0.00865801	0.523222	0.360306	1.20369	control:CFZ	HMDB0042738	null	C59H100O6	M-H	28.7	1.85	-8.83959	51.6492	TG(14:0/22:5(4Z,7Z,10Z,13Z,16Z)/20:2n6)	Lipids and lipid-like molecules	Glycerolipids	Triradylcglycerols	903.737	NA	0.490683	1	NA
0.49_903.7367m/z	1.50374	0.588552	-0.588552	0.0156387	0.00865801	0.523222	0.360306	1.20369	control:CFZ	HMDB0044377	null	C59H100O6	M-H	28.7	1.85	-8.83959	51.6492	TG(16:0/20:4(5Z,8Z,11Z,14Z)/20:3n6)	Lipids and lipid-like molecules	Glycerolipids	Triradylcglycerols	903.737	NA	0.490683	1	NA
0.49_903.7367m/z	1.56171	0.643128	-0.643128	0.0365954	0.0151515	0.768523	0.546465	1.29271	control:CFZ+atRA	HMDB0042738	null	C59H100O6	M-H	28.7	1.85	-8.83959	51.6492	TG(14:0/22:5(4Z,7Z,10Z,13Z,16Z)/20:2n6)	Lipids and lipid-like molecules	Glycerolipids	Triradylcglycerols	903.737	NA	0.490683	1	NA
0.49_903.7367m/z	1.56171	0.643128	-0.643128	0.0365954	0.0151515	0.768523	0.546465	1.29271	control:CFZ+atRA	HMDB0044377	null	C59H100O6	M-H	28.7	1.85	-8.83959	51.6492	TG(16:0/20:4(5Z,8Z,11Z,14Z)/20:3n6)	Lipids and lipid-like molecules	Glycerolipids	Triradylcglycerols	903.737	NA	0.490683	1	NA
0.49_903.7367m/z	0.81908	-0.287925	0.287925	0.42216	0.393939	0.627578	0.639577	0.708307	control:BTZ	HMDB0042738	null	C59H100O6	M-H	28.7	1.85	-8.83959	51.6492	TG(14:0/22:5(4Z,7Z,10Z,13Z,16Z)/20:2n6)	Lipids and lipid-like molecules	Glycerolipids	Triradylcglycerols	903.737	NA	0.490683	1	NA
0.49_903.7367m/z	0.81908	-0.287925	0.287925	0.42216	0.393939	0.627578	0.639577	0.708307	control:BTZ	HMDB0044377	null	C59H100O6	M-H	28.7	1.85	-8.83959	51.6492	TG(16:0/20:4(5Z,8Z,11Z,14Z)/20:3n6)	Lipids and lipid-like molecules	Glycerolipids	Triradylcglycerols	903.737	NA	0.490683	1	NA
0.49_903.7367m/z	1.03855	0.0545762	-0.0545762	0.67643	0.818182	0.999832	1	0.376128	CFZ:CFZ+atRA	HMDB0042738	null	C59H100O6	M-H	28.7	1.85	-8.83959	51.6492	TG(14:0/22:5(4Z,7Z,10Z,13Z,16Z)/20:2n6)	Lipids and lipid-like molecules	Glycerolipids	Triradylcglycerols	903.737	NA	0.490683	1	NA
0.49_903.7367m/z	1.03855	0.0545762	-0.0545762	0.67643	0.818182	0.999832	1	0.376128	CFZ:CFZ+atRA	HMDB0044377	null	C59H100O6	M-H	28.7	1.85	-8.83959	51.6492	TG(16:0/20:4(5Z,8Z,11Z,14Z)/20:3n6)	Lipids and lipid-like molecules	Glycerolipids	Triradylcglycerols	903.737	NA	0.490683	1	NA
0.49_903.7367m/z	0.544696	-0.876477	0.876477	0.0167445	0.0021645	0.778239	0.526948	1.74079	CFZ:BTZ	HMDB0042738	null	C59H100O6	M-H	28.7	1.85	-8.83959	51.6492	TG(14:0/22:5(4Z,7Z,10Z,13Z,16Z)/20:2n6)	Lipids and lipid-like molecules	Glycerolipids	Triradylcglycerols	903.737	NA	0.490683	1	NA
0.49_903.7367m/z	0.544696	-0.876477	0.876477	0.0167445	0.0021645	0.778239	0.526948	1.74079	CFZ:BTZ	HMDB0044377	null	C59H100O6	M-H	28.7	1.85	-8.83959	51.6492	TG(16:0/20:4(5Z,8Z,11Z,14Z)/20:3n6)	Lipids and lipid-like molecules	Glycerolipids	Triradylcglycerols	903.737	NA	0.490683	1	NA
0.49_947.7337m/z	0.795784	-0.329552	0.329552	0.02307	0.025974	0.550851	0.47014	0.913827	control:CFZ	HMDB0044384	null	C59H98O6	M+FA-H	31.9	0	-0.916037	60.5829	TG(16:0/20:4(5Z,8Z,11Z,14Z)/20:4(8Z,11Z,14Z,17Z))	Lipids and lipid-like molecules	Glycerolipids	Triradylcglycerols	947.734	NA	0.490683	1	NA
0.49_947.7337m/z	1.02858	0.0406507	-0.0406507	0.700257	0.393939	0.929286	0.913812	0.25412	control:CFZ+atRA	HMDB0044384	null	C59H98O6	M+FA-H	31.9	0	-0.916037	60.5829	TG(16:0/20:4(5Z,8Z,11Z,14Z)/20:4(8Z,11Z,14Z,17Z))	Lipids and lipid-like molecules	Glycerolipids	Triradylcglycerols	947.734	NA	0.490683	1	NA
0.49_947.7337m/z	0.784302	-0.350519	0.350519	0.108282	0.132035	0.373446	0.427729	0.607612	control:BTZ	HMDB0044384	null	C59H98O6	M+FA-H	31.9	0	-0.916037	60.5829	TG(16:0/20:4(5Z,8Z,11Z,14Z)/20:4(8Z,11Z,14Z,17Z))	Lipids and lipid-like molecules	Glycerolipids	Triradylcglycerols	947.734	NA	0.490683	1	NA
0.49_947.7337m/z	1.29253	0.370202	-0.370202	0.0356626	0.0649351	0.999832	1	1.42162	CFZ:CFZ+atRA	HMDB0044384	null	C59H98O6	M+FA-H	31.9	0	-0.916037	60.5829	TG(16:0/20:4(5Z,8Z,11Z,14Z)/20:4(8Z,11Z,14Z,17Z))	Lipids and lipid-like molecules	Glycerolipids	Triradylcglycerols	947.734	NA	0.490683	1	NA
0.49_947.7337m/z	0.985572	-0.0209669	0.0209669	0.971321	0.937229	0.993314	0.99724	0.500532	CFZ:BTZ	HMDB0044384	null	C59H98O6	M+FA-H	31.9	0	-0.916037	60.5829	TG(16:0/20:4(5Z,8Z,11Z,14Z)/20:4(8Z,11Z,14Z,17Z))	Lipids and lipid-like molecules	Glycerolipids	Triradylcglycerols	947.734	NA	0.490683	1	NA
0.50_1041.7186m/z	0.801604	-0.319039	0.319039	0.254979	0.132035	0.590934	0.595808	0.971033	control:CFZ	HMDB0055799	null	C67H96O6	M+FA-H	32.5	0	-0.255541	62.8083	TG(20:5(5Z,8Z,11Z,14Z,17Z)/22:6(4Z,7Z,10Z,13Z,16Z,19Z)/22:6(4Z,7Z,10Z,13Z,16Z,19Z))	Lipids and lipid-like molecules	Glycerolipids	Triradylcglycerols	1041.72	NA	0.504967	1	NA
0.50_1041.7186m/z	1.03568	0.0505819	-0.0505819	0.900324	0.937229	0.986175	0.9955	0.24636	control:CFZ+atRA	HMDB0055799	null	C67H96O6	M+FA-H	32.5	0	-0.255541	62.8083	TG(20:5(5Z,8Z,11Z,14Z,17Z)/22:6(4Z,7Z,10Z,13Z,16Z,19Z)/22:6(4Z,7Z,10Z,13Z,16Z,19Z))	Lipids and lipid-like molecules	Glycerolipids	Triradylcglycerols	1041.72	NA	0.504967	1	NA
0.50_1041.7186m/z	1.08945	0.123598	-0.123598	0.681568	1	0.807858	1	0.569047	control:BTZ	HMDB0055799	null	C67H96O6	M+FA-H	32.5	0	-0.255541	62.8083	TG(20:5(5Z,8Z,11Z,14Z,17Z)/22:6(4Z,7Z,10Z,13Z,16Z,19Z)/22:6(4Z,7Z,10Z,13Z,16Z,19Z))	Lipids and lipid-like molecules	Glycerolipids	Triradylcglycerols	1041.72	NA	0.504967	1	NA
0.50_1041.7186m/z	1.29201	0.369621	-0.369621	0.187794	0.393939	0.999832	1	1.27502	CFZ:CFZ+atRA	HMDB0055799	null	C67H96O6	M+FA-H	32.5	0	-0.255541	62.8083	TG(20:5(5Z,8Z,11Z,14Z,17Z)/22:6(4Z,7Z,10Z,13Z,16Z,19Z)/22:6(4Z,7Z,10Z,13Z,16Z,19Z))	Lipids and lipid-like molecules	Glycerolipids	Triradylcglycerols	1041.72	NA	0.504967	1	NA
0.50_1041.7186m/z	1.35909	0.442637	-0.442637	0.13402	0.24026	0.822399	0.858272	1.23721	CFZ:BTZ	HMDB0055799	null	C67H96O6	M+FA-H	32.5	0	-0.255541	62.8083	TG(20:5(5Z,8Z,11Z,14Z,17Z)/22:6(4Z,7Z,10Z,13Z,16Z,19Z)/22:6(4Z,7Z,10Z,13Z,16Z,19Z))	Lipids and lipid-like molecules	Glycerolipids	Triradylcglycerols	1041.72	NA	0.504967	1	NA
0.50_294.9523m/z	1.05139	0.0722918	-0.0722918	0.640973	1	0.846494	1	0.332457	control:CFZ	C11536	C11536	C3H7O9PS	M+FA-H	36.4	0.0888	-2.8526	85.3031	(2R)-O-Phospho-3-sulfolactate; (2R)-Phosphosulfolactate;	null	null	null	294.952	NA	0.504967	1	map00680 Methane metabolism; map01120 Microbial metabolism in diverse environments
0.50_294.9523m/z	1.04841	0.068202	-0.068202	0.66319	1	0.916247	1	0.160676	control:CFZ+atRA	C11536	C11536	C3H7O9PS	M+FA-H	36.4	0.0888	-2.8526	85.3031	(2R)-O-Phospho-3-sulfolactate; (2R)-Phosphosulfolactate;	null	null	null	294.952	NA	0.504967	1	map00680 Methane metabolism; map01120 Microbial metabolism in diverse environments
0.50_294.9523m/z	0.899483	-0.152833	0.152833	0.46598	0.484848	0.663481	0.705116	0.633331	control:BTZ	C11536	C11536	C3H7O9PS	M+FA-H	36.4	0.0888	-2.8526	85.3031	(2R)-O-Phospho-3-sulfolactate; (2R)-Phosphosulfolactate;	null	null	null	294.952	NA	0.504967	1	map00680 Methane metabolism; map01120 Microbial metabolism in diverse environments
0.50_294.9523m/z	0.997169	-0.00408986	0.00408986	0.978181	1	0.999832	1	0.176667	CFZ:CFZ+atRA	C11536	C11536	C3H7O9PS	M+FA-H	36.4	0.0888	-2.8526	85.3031	(2R)-O-Phospho-3-sulfolactate; (2R)-Phosphosulfolactate;	null	null	null	294.952	NA	0.504967	1	map00680 Methane metabolism; map01120 Microbial metabolism in diverse environments
0.50_294.9523m/z	0.855521	-0.225125	0.225125	0.257517	0.484848	0.84146	0.943159	0.874782	CFZ:BTZ	C11536	C11536	C3H7O9PS	M+FA-H	36.4	0.0888	-2.8526	85.3031	(2R)-O-Phospho-3-sulfolactate; (2R)-Phosphosulfolactate;	null	null	null	294.952	NA	0.504967	1	map00680 Methane metabolism; map01120 Microbial metabolism in diverse environments
0.50_362.9398m/z	1.05746	0.0805994	-0.0805994	0.420995	0.588745	0.721541	0.831862	0.4238	control:CFZ	C05707	C05707	C8H16N2O4Se2	M-H	18.2	0	8.24399	0.212349	Selenohomocystine;	null	null	null	362.94	NA	0.504967	1	NULL
0.50_362.9398m/z	1.03516	0.0498518	-0.0498518	0.626388	0.818182	0.904473	0.983636	0.154659	control:CFZ+atRA	C05707	C05707	C8H16N2O4Se2	M-H	18.2	0	8.24399	0.212349	Selenohomocystine;	null	null	null	362.94	NA	0.504967	1	NULL
0.50_362.9398m/z	0.905568	-0.143105	0.143105	0.476152	0.699134	0.671242	0.839893	0.580708	control:BTZ	C05707	C05707	C8H16N2O4Se2	M-H	18.2	0	8.24399	0.212349	Selenohomocystine;	null	null	null	362.94	NA	0.504967	1	NULL
0.50_362.9398m/z	0.978913	-0.0307476	0.0307476	0.788223	0.818182	0.999832	1	0.173076	CFZ:CFZ+atRA	C05707	C05707	C8H16N2O4Se2	M-H	18.2	0	8.24399	0.212349	Selenohomocystine;	null	null	null	362.94	NA	0.504967	1	NULL
0.50_362.9398m/z	0.856364	-0.223704	0.223704	0.241754	0.393939	0.835267	0.920389	0.889936	CFZ:BTZ	C05707	C05707	C8H16N2O4Se2	M-H	18.2	0	8.24399	0.212349	Selenohomocystine;	null	null	null	362.94	NA	0.504967	1	NULL
0.50_478.8524m/z	1.01975	0.0282112	-0.0282112	0.949532	0.818182	0.982239	0.93143	0.390784	control:CFZ	C04367	C04367	C9H8I2O4	M+FA-H	33.7	0	6.81492	76.3071	3-(3,5-Diiodo-4-hydroxyphenyl)lactate;	Phenylpropanoids and polyketides	Phenylpropanoic acids	null	478.852	NA	0.504967	1	NULL
0.50_478.8524m/z	1.01975	0.0282112	-0.0282112	0.949532	0.818182	0.982239	0.93143	0.390784	control:CFZ	HMDB0059636	C04367	C9H8I2O4	M+FA-H	33.7	0	6.81492	76.3071	3-(3,5-Diiodo-4-hydroxyphenyl)lactate	Phenylpropanoids and polyketides	Phenylpropanoic acids	null	478.852	NA	0.504967	1	NULL
0.50_478.8524m/z	1.22771	0.29597	-0.29597	0.415045	0.484848	0.847169	0.949991	1.10339	control:CFZ+atRA	C04367	C04367	C9H8I2O4	M+FA-H	33.7	0	6.81492	76.3071	3-(3,5-Diiodo-4-hydroxyphenyl)lactate;	Phenylpropanoids and polyketides	Phenylpropanoic acids	null	478.852	NA	0.504967	1	NULL
0.50_478.8524m/z	1.22771	0.29597	-0.29597	0.415045	0.484848	0.847169	0.949991	1.10339	control:CFZ+atRA	HMDB0059636	C04367	C9H8I2O4	M+FA-H	33.7	0	6.81492	76.3071	3-(3,5-Diiodo-4-hydroxyphenyl)lactate	Phenylpropanoids and polyketides	Phenylpropanoic acids	null	478.852	NA	0.504967	1	NULL
0.50_478.8524m/z	0.961549	-0.0565676	0.0565676	0.661592	0.699134	0.795773	0.839893	0.388755	control:BTZ	C04367	C04367	C9H8I2O4	M+FA-H	33.7	0	6.81492	76.3071	3-(3,5-Diiodo-4-hydroxyphenyl)lactate;	Phenylpropanoids and polyketides	Phenylpropanoic acids	null	478.852	NA	0.504967	1	NULL
0.50_478.8524m/z	0.961549	-0.0565676	0.0565676	0.661592	0.699134	0.795773	0.839893	0.388755	control:BTZ	HMDB0059636	C04367	C9H8I2O4	M+FA-H	33.7	0	6.81492	76.3071	3-(3,5-Diiodo-4-hydroxyphenyl)lactate	Phenylpropanoids and polyketides	Phenylpropanoic acids	null	478.852	NA	0.504967	1	NULL
0.50_478.8524m/z	1.20394	0.267759	-0.267759	0.306612	0.393939	0.999832	1	0.857873	CFZ:CFZ+atRA	C04367	C04367	C9H8I2O4	M+FA-H	33.7	0	6.81492	76.3071	3-(3,5-Diiodo-4-hydroxyphenyl)lactate;	Phenylpropanoids and polyketides	Phenylpropanoic acids	null	478.852	NA	0.504967	1	NULL
0.50_478.8524m/z	1.20394	0.267759	-0.267759	0.306612	0.393939	0.999832	1	0.857873	CFZ:CFZ+atRA	HMDB0059636	C04367	C9H8I2O4	M+FA-H	33.7	0	6.81492	76.3071	3-(3,5-Diiodo-4-hydroxyphenyl)lactate	Phenylpropanoids and polyketides	Phenylpropanoic acids	null	478.852	NA	0.504967	1	NULL
0.50_478.8524m/z	0.942929	-0.0847788	0.0847788	0.642136	0.588745	0.959778	0.96616	0.366586	CFZ:BTZ	C04367	C04367	C9H8I2O4	M+FA-H	33.7	0	6.81492	76.3071	3-(3,5-Diiodo-4-hydroxyphenyl)lactate;	Phenylpropanoids and polyketides	Phenylpropanoic acids	null	478.852	NA	0.504967	1	NULL
0.50_478.8524m/z	0.942929	-0.0847788	0.0847788	0.642136	0.588745	0.959778	0.96616	0.366586	CFZ:BTZ	HMDB0059636	C04367	C9H8I2O4	M+FA-H	33.7	0	6.81492	76.3071	3-(3,5-Diiodo-4-hydroxyphenyl)lactate	Phenylpropanoids and polyketides	Phenylpropanoic acids	null	478.852	NA	0.504967	1	NULL
0.50_819.7960n	1.00498	0.00716606	-0.00716606	0.877044	0.937229	0.955117	0.982426	0.632228	control:CFZ	HMDB0006230	null	C6H20O30P8	M-H, M+FA-H	34.6	0	2.34824	75.6329	Bisdiphosphoinositol tetrakisphosphate	Organic oxygen compounds	Organooxygen compounds	Alcohols and polyols	818.789	819.796	0.504967	1	NA
0.50_819.7960n	0.958596	-0.0610046	0.0610046	0.57228	0.699134	0.887594	0.970931	0.385622	control:CFZ+atRA	HMDB0006230	null	C6H20O30P8	M-H, M+FA-H	34.6	0	2.34824	75.6329	Bisdiphosphoinositol tetrakisphosphate	Organic oxygen compounds	Organooxygen compounds	Alcohols and polyols	818.789	819.796	0.504967	1	NA
0.50_819.7960n	0.83936	-0.252639	0.252639	0.142958	0.132035	0.390009	0.427729	0.703067	control:BTZ	HMDB0006230	null	C6H20O30P8	M-H, M+FA-H	34.6	0	2.34824	75.6329	Bisdiphosphoinositol tetrakisphosphate	Organic oxygen compounds	Organooxygen compounds	Alcohols and polyols	818.789	819.796	0.504967	1	NA
0.50_819.7960n	0.953847	-0.0681706	0.0681706	0.568399	0.588745	0.999832	1	0.417704	CFZ:CFZ+atRA	HMDB0006230	null	C6H20O30P8	M-H, M+FA-H	34.6	0	2.34824	75.6329	Bisdiphosphoinositol tetrakisphosphate	Organic oxygen compounds	Organooxygen compounds	Alcohols and polyols	818.789	819.796	0.504967	1	NA
0.50_819.7960n	0.835201	-0.259805	0.259805	0.162064	0.179654	0.825274	0.80695	0.953132	CFZ:BTZ	HMDB0006230	null	C6H20O30P8	M-H, M+FA-H	34.6	0	2.34824	75.6329	Bisdiphosphoinositol tetrakisphosphate	Organic oxygen compounds	Organooxygen compounds	Alcohols and polyols	818.789	819.796	0.504967	1	NA
0.52_197.9621m/z	0.847082	-0.239426	0.239426	0.356058	0.309524	0.667237	0.68816	1.07001	control:CFZ	HMDB0033585	null	C4H5NO4S	M+Cl	36.6	0	-7.55387	91.3519	Acesulfame	Organic acids and derivatives	Organic sulfuric acids and derivatives	null	197.962	NA	0.519767	1	NA
0.52_197.9621m/z	1.0602	0.0843364	-0.0843364	0.665014	1	0.916488	1	0.860595	control:CFZ+atRA	HMDB0033585	null	C4H5NO4S	M+Cl	36.6	0	-7.55387	91.3519	Acesulfame	Organic acids and derivatives	Organic sulfuric acids and derivatives	null	197.962	NA	0.519767	1	NA
0.52_197.9621m/z	1.34182	0.424196	-0.424196	0.546322	0.699134	0.718515	0.839893	0.297456	control:BTZ	HMDB0033585	null	C4H5NO4S	M+Cl	36.6	0	-7.55387	91.3519	Acesulfame	Organic acids and derivatives	Organic sulfuric acids and derivatives	null	197.962	NA	0.519767	1	NA
0.52_197.9621m/z	1.25159	0.323762	-0.323762	0.320343	0.484848	0.999832	1	1.61824	CFZ:CFZ+atRA	HMDB0033585	null	C4H5NO4S	M+Cl	36.6	0	-7.55387	91.3519	Acesulfame	Organic acids and derivatives	Organic sulfuric acids and derivatives	null	197.962	NA	0.519767	1	NA
0.52_197.9621m/z	1.58405	0.663622	-0.663622	0.0174161	0.0151515	0.778239	0.605108	1.0979	CFZ:BTZ	HMDB0033585	null	C4H5NO4S	M+Cl	36.6	0	-7.55387	91.3519	Acesulfame	Organic acids and derivatives	Organic sulfuric acids and derivatives	null	197.962	NA	0.519767	1	NA
0.52_986.7764m/z	1.21435	0.280182	-0.280182	0.241028	0.24026	0.579948	0.647385	1.5155	control:CFZ	HMDB0114630	null	C55H108NO8P	M+FA-H	34.7	0	-3.23788	77.163	PE-NMe2(24:0/24:1(15Z))	Lipids and lipid-like molecules	Glycerophospholipids	Glycerophosphoethanolamines	986.776	NA	0.519767	1	NA
0.52_986.7764m/z	0.941439	-0.0870608	0.0870608	0.449298	0.484848	0.850309	0.949991	0.447528	control:CFZ+atRA	HMDB0114630	null	C55H108NO8P	M+FA-H	34.7	0	-3.23788	77.163	PE-NMe2(24:0/24:1(15Z))	Lipids and lipid-like molecules	Glycerophospholipids	Glycerophosphoethanolamines	986.776	NA	0.519767	1	NA
0.52_986.7764m/z	0.784834	-0.34954	0.34954	0.114869	0.132035	0.375495	0.427729	1.26142	control:BTZ	HMDB0114630	null	C55H108NO8P	M+FA-H	34.7	0	-3.23788	77.163	PE-NMe2(24:0/24:1(15Z))	Lipids and lipid-like molecules	Glycerophospholipids	Glycerophosphoethanolamines	986.776	NA	0.519767	1	NA
0.52_986.7764m/z	0.775263	-0.367243	0.367243	0.0916504	0.132035	0.999832	1	1.58936	CFZ:CFZ+atRA	HMDB0114630	null	C55H108NO8P	M+FA-H	34.7	0	-3.23788	77.163	PE-NMe2(24:0/24:1(15Z))	Lipids and lipid-like molecules	Glycerophospholipids	Glycerophosphoethanolamines	986.776	NA	0.519767	1	NA
0.52_986.7764m/z	0.646301	-0.629722	0.629722	0.0281267	0.0411255	0.778239	0.629686	1.82302	CFZ:BTZ	HMDB0114630	null	C55H108NO8P	M+FA-H	34.7	0	-3.23788	77.163	PE-NMe2(24:0/24:1(15Z))	Lipids and lipid-like molecules	Glycerophospholipids	Glycerophosphoethanolamines	986.776	NA	0.519767	1	NA
0.53_1071.2434m/z	1.4832	0.568709	-0.568709	0.288443	0.132035	0.615063	0.595808	3.84665	control:CFZ	HMDB0039864	null	C51H46O23	M+FA-H	30.4	0	2.16765	54.3549	3-O-beta-D-Galactopyranosylcinnamtannin B1	Phenylpropanoids and polyketides	Flavonoids	Biflavonoids and polyflavonoids	1071.24	NA	0.53445	1	NA
0.53_1071.2434m/z	1.30993	0.38949	-0.38949	0.174913	0.179654	0.810073	0.822892	0.430854	control:CFZ+atRA	HMDB0039864	null	C51H46O23	M+FA-H	30.4	0	2.16765	54.3549	3-O-beta-D-Galactopyranosylcinnamtannin B1	Phenylpropanoids and polyketides	Flavonoids	Biflavonoids and polyflavonoids	1071.24	NA	0.53445	1	NA
0.53_1071.2434m/z	1.11198	0.153126	-0.153126	0.494043	0.393939	0.683395	0.639577	0.338674	control:BTZ	HMDB0039864	null	C51H46O23	M+FA-H	30.4	0	2.16765	54.3549	3-O-beta-D-Galactopyranosylcinnamtannin B1	Phenylpropanoids and polyketides	Flavonoids	Biflavonoids and polyflavonoids	1071.24	NA	0.53445	1	NA
0.53_1071.2434m/z	0.883181	-0.179219	0.179219	0.394695	0.818182	0.999832	1	2.55034	CFZ:CFZ+atRA	HMDB0039864	null	C51H46O23	M+FA-H	30.4	0	2.16765	54.3549	3-O-beta-D-Galactopyranosylcinnamtannin B1	Phenylpropanoids and polyketides	Flavonoids	Biflavonoids and polyflavonoids	1071.24	NA	0.53445	1	NA
0.53_1071.2434m/z	0.749717	-0.415583	0.415583	0.344264	0.588745	0.878116	0.96616	2.06886	CFZ:BTZ	HMDB0039864	null	C51H46O23	M+FA-H	30.4	0	2.16765	54.3549	3-O-beta-D-Galactopyranosylcinnamtannin B1	Phenylpropanoids and polyketides	Flavonoids	Biflavonoids and polyflavonoids	1071.24	NA	0.53445	1	NA
0.53_1078.7184m/z	0.953342	-0.0689343	0.0689343	0.667936	0.818182	0.861878	0.93143	0.827787	control:CFZ	HMDB0004881	null	C56H105NO18	M-H	30.5	0	-6.95969	60.4432	Trihexosylceramide (d18:1/20:0)	Lipids and lipid-like molecules	Sphingolipids	Glycosphingolipids	1078.72	NA	0.53445	1	NA
0.53_1078.7184m/z	0.919323	-0.121357	0.121357	0.464247	0.393939	0.853633	0.913812	0.784972	control:CFZ+atRA	HMDB0004881	null	C56H105NO18	M-H	30.5	0	-6.95969	60.4432	Trihexosylceramide (d18:1/20:0)	Lipids and lipid-like molecules	Sphingolipids	Glycosphingolipids	1078.72	NA	0.53445	1	NA
0.53_1078.7184m/z	1.01205	0.0172839	-0.0172839	0.887823	0.699134	0.941789	0.839893	0.484809	control:BTZ	HMDB0004881	null	C56H105NO18	M-H	30.5	0	-6.95969	60.4432	Trihexosylceramide (d18:1/20:0)	Lipids and lipid-like molecules	Sphingolipids	Glycosphingolipids	1078.72	NA	0.53445	1	NA
0.53_1078.7184m/z	0.964316	-0.0524224	0.0524224	0.752133	0.484848	0.999832	1	0.400914	CFZ:CFZ+atRA	HMDB0004881	null	C56H105NO18	M-H	30.5	0	-6.95969	60.4432	Trihexosylceramide (d18:1/20:0)	Lipids and lipid-like molecules	Sphingolipids	Glycosphingolipids	1078.72	NA	0.53445	1	NA
0.53_1078.7184m/z	1.06158	0.0862183	-0.0862183	0.590367	0.24026	0.94527	0.858272	0.338679	CFZ:BTZ	HMDB0004881	null	C56H105NO18	M-H	30.5	0	-6.95969	60.4432	Trihexosylceramide (d18:1/20:0)	Lipids and lipid-like molecules	Sphingolipids	Glycosphingolipids	1078.72	NA	0.53445	1	NA
0.53_112.9849m/z	1.06094	0.0853365	-0.0853365	0.0289839	0.025974	0.550851	0.47014	0.31676	control:CFZ	HMDB0014118	null	C2HF3O2	M-H	37.5	0	-5.8366	94.3607	Trifluoroacetic acid	Organic acids and derivatives	Carboxylic acids and derivatives	Alpha-halocarboxylic acids and derivatives	112.985	NA	0.53445	1	NA
0.53_112.9849m/z	1.02226	0.0317667	-0.0317667	0.55084	0.588745	0.883764	0.962591	0.291777	control:CFZ+atRA	HMDB0014118	null	C2HF3O2	M-H	37.5	0	-5.8366	94.3607	Trifluoroacetic acid	Organic acids and derivatives	Carboxylic acids and derivatives	Alpha-halocarboxylic acids and derivatives	112.985	NA	0.53445	1	NA
0.53_112.9849m/z	1.04872	0.0686289	-0.0686289	0.223635	0.309524	0.458668	0.576759	0.299896	control:BTZ	HMDB0014118	null	C2HF3O2	M-H	37.5	0	-5.8366	94.3607	Trifluoroacetic acid	Organic acids and derivatives	Carboxylic acids and derivatives	Alpha-halocarboxylic acids and derivatives	112.985	NA	0.53445	1	NA
0.53_112.9849m/z	0.963549	-0.0535698	0.0535698	0.454796	0.937229	0.999832	1	0.361271	CFZ:CFZ+atRA	HMDB0014118	null	C2HF3O2	M-H	37.5	0	-5.8366	94.3607	Trifluoroacetic acid	Organic acids and derivatives	Carboxylic acids and derivatives	Alpha-halocarboxylic acids and derivatives	112.985	NA	0.53445	1	NA
0.53_112.9849m/z	0.988486	-0.0167076	0.0167076	0.822815	0.588745	0.988272	0.96616	0.232452	CFZ:BTZ	HMDB0014118	null	C2HF3O2	M-H	37.5	0	-5.8366	94.3607	Trifluoroacetic acid	Organic acids and derivatives	Carboxylic acids and derivatives	Alpha-halocarboxylic acids and derivatives	112.985	NA	0.53445	1	NA
0.53_316.9472m/z	1.12352	0.168027	-0.168027	0.112481	0.24026	0.550851	0.647385	0.499159	control:CFZ	C06637	C06637	C14H9Cl3	M+Cl	27.4	0	2.81343	40.4442	1-Chloro-2,2-bis(4'-chlorophenyl)ethylene; DDMU;	null	null	null	316.947	NA	0.53445	1	NULL
0.53_316.9472m/z	1.00395	0.0056932	-0.0056932	0.969196	0.484848	0.995973	0.949991	0.35178	control:CFZ+atRA	C06637	C06637	C14H9Cl3	M+Cl	27.4	0	2.81343	40.4442	1-Chloro-2,2-bis(4'-chlorophenyl)ethylene; DDMU;	null	null	null	316.947	NA	0.53445	1	NULL
0.53_316.9472m/z	1.05193	0.0730365	-0.0730365	0.547154	0.699134	0.718515	0.839893	0.535036	control:BTZ	C06637	C06637	C14H9Cl3	M+Cl	27.4	0	2.81343	40.4442	1-Chloro-2,2-bis(4'-chlorophenyl)ethylene; DDMU;	null	null	null	316.947	NA	0.53445	1	NULL
0.53_316.9472m/z	0.893578	-0.162334	0.162334	0.00303769	0.0021645	0.999832	0.958087	0.837994	CFZ:CFZ+atRA	C06637	C06637	C14H9Cl3	M+Cl	27.4	0	2.81343	40.4442	1-Chloro-2,2-bis(4'-chlorophenyl)ethylene; DDMU;	null	null	null	316.947	NA	0.53445	1	NULL
0.53_316.9472m/z	0.936278	-0.0949907	0.0949907	0.400369	0.179654	0.912248	0.80695	0.444663	CFZ:BTZ	C06637	C06637	C14H9Cl3	M+Cl	27.4	0	2.81343	40.4442	1-Chloro-2,2-bis(4'-chlorophenyl)ethylene; DDMU;	null	null	null	316.947	NA	0.53445	1	NULL
0.53_332.9211m/z	0.954113	-0.067768	0.067768	0.373088	0.393939	0.684235	0.734057	0.430467	control:CFZ	C17103	C17103	C10H14BrCl3O	M-H	24.3	3.52	-2.91738	21.1893	Costatol;	null	null	null	332.921	NA	0.53445	1	NULL
0.53_332.9211m/z	1.00629	0.00904601	-0.00904601	0.87165	0.484848	0.981547	0.949991	0.244812	control:CFZ+atRA	C17103	C17103	C10H14BrCl3O	M-H	24.3	3.52	-2.91738	21.1893	Costatol;	null	null	null	332.921	NA	0.53445	1	NULL
0.53_332.9211m/z	1.02419	0.0344821	-0.0344821	0.70782	1	0.828455	1	0.152556	control:BTZ	C17103	C17103	C10H14BrCl3O	M-H	24.3	3.52	-2.91738	21.1893	Costatol;	null	null	null	332.921	NA	0.53445	1	NULL
0.53_332.9211m/z	1.05469	0.076814	-0.076814	0.421019	0.309524	0.999832	1	0.591563	CFZ:CFZ+atRA	C17103	C17103	C10H14BrCl3O	M-H	24.3	3.52	-2.91738	21.1893	Costatol;	null	null	null	332.921	NA	0.53445	1	NULL
0.53_332.9211m/z	1.07345	0.10225	-0.10225	0.271323	0.484848	0.844124	0.943159	0.442489	CFZ:BTZ	C17103	C17103	C10H14BrCl3O	M-H	24.3	3.52	-2.91738	21.1893	Costatol;	null	null	null	332.921	NA	0.53445	1	NULL
0.53_771.8120n	0.93961	-0.0898664	0.0898664	0.293474	0.309524	0.619117	0.68816	0.432209	control:CFZ	C15426	C15426	C6H10Hg2I2O2	M+Cl, M+FA-H	18.2	0	-8.22587	0	2,5-Bis[(iodomercuri)methyl]-p-dioxane;	null	null	null	806.781	771.812	0.53445	1	NULL
0.53_771.8120n	0.952933	-0.0695532	0.0695532	0.614173	0.699134	0.90121	0.970931	0.361297	control:CFZ+atRA	C15426	C15426	C6H10Hg2I2O2	M+Cl, M+FA-H	18.2	0	-8.22587	0	2,5-Bis[(iodomercuri)methyl]-p-dioxane;	null	null	null	806.781	771.812	0.53445	1	NULL
0.53_771.8120n	1.02164	0.030884	-0.030884	0.771437	1	0.869675	1	0.277432	control:BTZ	C15426	C15426	C6H10Hg2I2O2	M+Cl, M+FA-H	18.2	0	-8.22587	0	2,5-Bis[(iodomercuri)methyl]-p-dioxane;	null	null	null	806.781	771.812	0.53445	1	NULL
0.53_771.8120n	1.01418	0.0203132	-0.0203132	0.747305	0.393939	0.999832	1	0.270585	CFZ:CFZ+atRA	C15426	C15426	C6H10Hg2I2O2	M+Cl, M+FA-H	18.2	0	-8.22587	0	2,5-Bis[(iodomercuri)methyl]-p-dioxane;	null	null	null	806.781	771.812	0.53445	1	NULL
0.53_771.8120n	1.0873	0.12075	-0.12075	0.283698	0.309524	0.848411	0.902979	0.542652	CFZ:BTZ	C15426	C15426	C6H10Hg2I2O2	M+Cl, M+FA-H	18.2	0	-8.22587	0	2,5-Bis[(iodomercuri)methyl]-p-dioxane;	null	null	null	806.781	771.812	0.53445	1	NULL
0.53_774.7967m/z	1.06696	0.0935029	-0.0935029	0.232618	0.24026	0.574369	0.647385	0.386505	control:CFZ	HMDB0006229	C11526	C6H19O27P7	M+Cl	38.4	0	-0.605262	92.5526	5-Diphosphoinositol pentakisphosphate	Organic oxygen compounds	Organooxygen compounds	Alcohols and polyols	774.797	NA	0.53445	1	map04070 Phosphatidylinositol signaling system
0.53_774.7967m/z	1.00296	0.0042667	-0.0042667	0.995406	0.309524	0.999687	0.890704	0.130335	control:CFZ+atRA	HMDB0006229	C11526	C6H19O27P7	M+Cl	38.4	0	-0.605262	92.5526	5-Diphosphoinositol pentakisphosphate	Organic oxygen compounds	Organooxygen compounds	Alcohols and polyols	774.797	NA	0.53445	1	map04070 Phosphatidylinositol signaling system
0.53_774.7967m/z	1.07182	0.10006	-0.10006	0.349404	0.393939	0.566328	0.639577	0.498044	control:BTZ	HMDB0006229	C11526	C6H19O27P7	M+Cl	38.4	0	-0.605262	92.5526	5-Diphosphoinositol pentakisphosphate	Organic oxygen compounds	Organooxygen compounds	Alcohols and polyols	774.797	NA	0.53445	1	map04070 Phosphatidylinositol signaling system
0.53_774.7967m/z	0.94002	-0.0892362	0.0892362	0.0891808	0.0930736	0.999832	1	0.492731	CFZ:CFZ+atRA	HMDB0006229	C11526	C6H19O27P7	M+Cl	38.4	0	-0.605262	92.5526	5-Diphosphoinositol pentakisphosphate	Organic oxygen compounds	Organooxygen compounds	Alcohols and polyols	774.797	NA	0.53445	1	map04070 Phosphatidylinositol signaling system
0.53_774.7967m/z	1.00456	0.00655671	-0.00655671	0.860939	0.818182	0.990477	0.991717	0.409844	CFZ:BTZ	HMDB0006229	C11526	C6H19O27P7	M+Cl	38.4	0	-0.605262	92.5526	5-Diphosphoinositol pentakisphosphate	Organic oxygen compounds	Organooxygen compounds	Alcohols and polyols	774.797	NA	0.53445	1	map04070 Phosphatidylinositol signaling system
0.55_128.9588m/z	0.811332	-0.301636	0.301636	0.219215	0.484848	0.569383	0.780664	0.966009	control:CFZ	C01485	C01485	ClHO3	M+FA-H	32.9	0	-9.8701	75.2436	Chloric acid; Chlorate;	null	null	null	128.959	NA	0.549233	1	NULL
0.55_128.9588m/z	1.12986	0.176138	-0.176138	0.847219	0.818182	0.975505	0.983636	0.40784	control:CFZ+atRA	C01485	C01485	ClHO3	M+FA-H	32.9	0	-9.8701	75.2436	Chloric acid; Chlorate;	null	null	null	128.959	NA	0.549233	1	NULL
0.55_128.9588m/z	0.909092	-0.137502	0.137502	0.464619	0.484848	0.662634	0.705116	0.513923	control:BTZ	C01485	C01485	ClHO3	M+FA-H	32.9	0	-9.8701	75.2436	Chloric acid; Chlorate;	null	null	null	128.959	NA	0.549233	1	NULL
0.55_128.9588m/z	1.39259	0.477774	-0.477774	0.104773	0.24026	0.999832	1	1.85933	CFZ:CFZ+atRA	C01485	C01485	ClHO3	M+FA-H	32.9	0	-9.8701	75.2436	Chloric acid; Chlorate;	null	null	null	128.959	NA	0.549233	1	NULL
0.55_128.9588m/z	1.12049	0.164134	-0.164134	0.333041	0.179654	0.87706	0.80695	0.465998	CFZ:BTZ	C01485	C01485	ClHO3	M+FA-H	32.9	0	-9.8701	75.2436	Chloric acid; Chlorate;	null	null	null	128.959	NA	0.549233	1	NULL
0.55_348.8948m/z	0.855898	-0.224489	0.224489	0.205836	0.309524	0.560171	0.68816	0.7543	control:CFZ	C19025	C19025	C12H6Cl4N2S	M-H	24.1	0	4.36144	25.7614	Chlorfensulphide; Azosulfide;	null	null	null	348.895	NA	0.549233	1	NULL
0.55_348.8948m/z	1.02277	0.0324775	-0.0324775	0.893777	0.699134	0.984848	0.970931	0.313816	control:CFZ+atRA	C19025	C19025	C12H6Cl4N2S	M-H	24.1	0	4.36144	25.7614	Chlorfensulphide; Azosulfide;	null	null	null	348.895	NA	0.549233	1	NULL
0.55_348.8948m/z	1.01468	0.0210297	-0.0210297	0.89767	0.937229	0.944415	0.969692	0.352714	control:BTZ	C19025	C19025	C12H6Cl4N2S	M-H	24.1	0	4.36144	25.7614	Chlorfensulphide; Azosulfide;	null	null	null	348.895	NA	0.549233	1	NULL
0.55_348.8948m/z	1.19496	0.256966	-0.256966	0.157581	0.179654	0.999832	1	1.16409	CFZ:CFZ+atRA	C19025	C19025	C12H6Cl4N2S	M-H	24.1	0	4.36144	25.7614	Chlorfensulphide; Azosulfide;	null	null	null	348.895	NA	0.549233	1	NULL
0.55_348.8948m/z	1.18552	0.245519	-0.245519	0.197266	0.132035	0.825274	0.770835	0.814947	CFZ:BTZ	C19025	C19025	C12H6Cl4N2S	M-H	24.1	0	4.36144	25.7614	Chlorfensulphide; Azosulfide;	null	null	null	348.895	NA	0.549233	1	NULL
0.55_364.8708m/z	0.6653	-0.587923	0.587923	0.098148	0.24026	0.550851	0.647385	1.59608	control:CFZ	C14744	C14744	C10H6Cl4O4	M+Cl	24.9	0	-1.90454	26.9968	Dacthal; Chlorthal-dimethyl; Dimethyl 2,3,5,6-tetrachloroterephthalate;	null	null	null	364.871	NA	0.549233	1	NULL
0.55_364.8708m/z	0.860552	-0.216666	0.216666	0.517649	0.484848	0.868546	0.949991	0.737962	control:CFZ+atRA	C14744	C14744	C10H6Cl4O4	M+Cl	24.9	0	-1.90454	26.9968	Dacthal; Chlorthal-dimethyl; Dimethyl 2,3,5,6-tetrachloroterephthalate;	null	null	null	364.871	NA	0.549233	1	NULL
0.55_364.8708m/z	0.886887	-0.173178	0.173178	0.716439	0.588745	0.834342	0.772876	0.369752	control:BTZ	C14744	C14744	C10H6Cl4O4	M+Cl	24.9	0	-1.90454	26.9968	Dacthal; Chlorthal-dimethyl; Dimethyl 2,3,5,6-tetrachloroterephthalate;	null	null	null	364.871	NA	0.549233	1	NULL
0.55_364.8708m/z	1.29348	0.371256	-0.371256	0.204988	0.24026	0.999832	1	1.38759	CFZ:CFZ+atRA	C14744	C14744	C10H6Cl4O4	M+Cl	24.9	0	-1.90454	26.9968	Dacthal; Chlorthal-dimethyl; Dimethyl 2,3,5,6-tetrachloroterephthalate;	null	null	null	364.871	NA	0.549233	1	NULL
0.55_364.8708m/z	1.33306	0.414745	-0.414745	0.158094	0.179654	0.825274	0.80695	1.19574	CFZ:BTZ	C14744	C14744	C10H6Cl4O4	M+Cl	24.9	0	-1.90454	26.9968	Dacthal; Chlorthal-dimethyl; Dimethyl 2,3,5,6-tetrachloroterephthalate;	null	null	null	364.871	NA	0.549233	1	NULL
0.56_154.0612m/z	1.41842	0.504281	-0.504281	0.0660448	0.309524	0.550851	0.68816	1.0643	control:CFZ	C00135	C00135	C6H9N3O2	M-H	37.2	0.865	-6.33303	92.2165	L-Histidine; (S)-alpha-Amino-1H-imidazole-4-propionic acid;	Organic acids and derivatives	Carboxylic acids and derivatives	Amino acids, peptides, and analogues	154.061	NA	0.563883	1	map00340 Histidine metabolism; map00410 beta-Alanine metabolism; map00970 Aminoacyl-tRNA biosynthesis; map01060 Biosynthesis of plant secondary metabolites; map01065 Biosynthesis of alkaloids derived from histidine and purine; map01100 Metabolic pathways; map01110 Biosynthesis of secondary metabolites; map01230 Biosynthesis of amino acids; map02010 ABC transporters; map04974 Protein digestion and…
0.56_154.0612m/z	1.41842	0.504281	-0.504281	0.0660448	0.309524	0.550851	0.68816	1.0643	control:CFZ	C00768	C00768	C6H9N3O2	M-H	37.2	0.865	-6.33303	92.2165	Histidine; alpha-Amino-1H-imidazole-4-propionic acid;	null	null	null	154.061	NA	0.563883	1	NULL
0.56_154.0612m/z	1.41842	0.504281	-0.504281	0.0660448	0.309524	0.550851	0.68816	1.0643	control:CFZ	C06419	C06419	C6H9N3O2	M-H	37.2	0.865	-6.33303	92.2165	D-Histidine; (R)-alpha-Amino-1H-imidazole-4-propionic acid;	null	null	null	154.061	NA	0.563883	1	NULL
0.56_154.0612m/z	1.28193	0.358319	-0.358319	0.210139	0.24026	0.810073	0.851401	0.87821	control:CFZ+atRA	C00135	C00135	C6H9N3O2	M-H	37.2	0.865	-6.33303	92.2165	L-Histidine; (S)-alpha-Amino-1H-imidazole-4-propionic acid;	Organic acids and derivatives	Carboxylic acids and derivatives	Amino acids, peptides, and analogues	154.061	NA	0.563883	1	map00340 Histidine metabolism; map00410 beta-Alanine metabolism; map00970 Aminoacyl-tRNA biosynthesis; map01060 Biosynthesis of plant secondary metabolites; map01065 Biosynthesis of alkaloids derived from histidine and purine; map01100 Metabolic pathways; map01110 Biosynthesis of secondary metabolites; map01230 Biosynthesis of amino acids; map02010 ABC transporters; map04974 Protein digestion and…
0.56_154.0612m/z	1.28193	0.358319	-0.358319	0.210139	0.24026	0.810073	0.851401	0.87821	control:CFZ+atRA	C00768	C00768	C6H9N3O2	M-H	37.2	0.865	-6.33303	92.2165	Histidine; alpha-Amino-1H-imidazole-4-propionic acid;	null	null	null	154.061	NA	0.563883	1	NULL
0.56_154.0612m/z	1.28193	0.358319	-0.358319	0.210139	0.24026	0.810073	0.851401	0.87821	control:CFZ+atRA	C06419	C06419	C6H9N3O2	M-H	37.2	0.865	-6.33303	92.2165	D-Histidine; (R)-alpha-Amino-1H-imidazole-4-propionic acid;	null	null	null	154.061	NA	0.563883	1	NULL
0.56_154.0612m/z	0.901991	-0.148815	0.148815	0.952632	0.818182	0.977115	0.911608	0.642636	control:BTZ	C00135	C00135	C6H9N3O2	M-H	37.2	0.865	-6.33303	92.2165	L-Histidine; (S)-alpha-Amino-1H-imidazole-4-propionic acid;	Organic acids and derivatives	Carboxylic acids and derivatives	Amino acids, peptides, and analogues	154.061	NA	0.563883	1	map00340 Histidine metabolism; map00410 beta-Alanine metabolism; map00970 Aminoacyl-tRNA biosynthesis; map01060 Biosynthesis of plant secondary metabolites; map01065 Biosynthesis of alkaloids derived from histidine and purine; map01100 Metabolic pathways; map01110 Biosynthesis of secondary metabolites; map01230 Biosynthesis of amino acids; map02010 ABC transporters; map04974 Protein digestion and…
0.56_154.0612m/z	0.901991	-0.148815	0.148815	0.952632	0.818182	0.977115	0.911608	0.642636	control:BTZ	C00768	C00768	C6H9N3O2	M-H	37.2	0.865	-6.33303	92.2165	Histidine; alpha-Amino-1H-imidazole-4-propionic acid;	null	null	null	154.061	NA	0.563883	1	NULL
0.56_154.0612m/z	0.901991	-0.148815	0.148815	0.952632	0.818182	0.977115	0.911608	0.642636	control:BTZ	C06419	C06419	C6H9N3O2	M-H	37.2	0.865	-6.33303	92.2165	D-Histidine; (R)-alpha-Amino-1H-imidazole-4-propionic acid;	null	null	null	154.061	NA	0.563883	1	NULL
0.56_154.0612m/z	0.903777	-0.145962	0.145962	0.608091	0.699134	0.999832	1	0.322947	CFZ:CFZ+atRA	C00135	C00135	C6H9N3O2	M-H	37.2	0.865	-6.33303	92.2165	L-Histidine; (S)-alpha-Amino-1H-imidazole-4-propionic acid;	Organic acids and derivatives	Carboxylic acids and derivatives	Amino acids, peptides, and analogues	154.061	NA	0.563883	1	map00340 Histidine metabolism; map00410 beta-Alanine metabolism; map00970 Aminoacyl-tRNA biosynthesis; map01060 Biosynthesis of plant secondary metabolites; map01065 Biosynthesis of alkaloids derived from histidine and purine; map01100 Metabolic pathways; map01110 Biosynthesis of secondary metabolites; map01230 Biosynthesis of amino acids; map02010 ABC transporters; map04974 Protein digestion and…
0.56_154.0612m/z	0.903777	-0.145962	0.145962	0.608091	0.699134	0.999832	1	0.322947	CFZ:CFZ+atRA	C00768	C00768	C6H9N3O2	M-H	37.2	0.865	-6.33303	92.2165	Histidine; alpha-Amino-1H-imidazole-4-propionic acid;	null	null	null	154.061	NA	0.563883	1	NULL
0.56_154.0612m/z	0.903777	-0.145962	0.145962	0.608091	0.699134	0.999832	1	0.322947	CFZ:CFZ+atRA	C06419	C06419	C6H9N3O2	M-H	37.2	0.865	-6.33303	92.2165	D-Histidine; (R)-alpha-Amino-1H-imidazole-4-propionic acid;	null	null	null	154.061	NA	0.563883	1	NULL
0.56_154.0612m/z	0.635914	-0.653096	0.653096	0.186451	0.179654	0.825274	0.80695	1.21848	CFZ:BTZ	C00135	C00135	C6H9N3O2	M-H	37.2	0.865	-6.33303	92.2165	L-Histidine; (S)-alpha-Amino-1H-imidazole-4-propionic acid;	Organic acids and derivatives	Carboxylic acids and derivatives	Amino acids, peptides, and analogues	154.061	NA	0.563883	1	map00340 Histidine metabolism; map00410 beta-Alanine metabolism; map00970 Aminoacyl-tRNA biosynthesis; map01060 Biosynthesis of plant secondary metabolites; map01065 Biosynthesis of alkaloids derived from histidine and purine; map01100 Metabolic pathways; map01110 Biosynthesis of secondary metabolites; map01230 Biosynthesis of amino acids; map02010 ABC transporters; map04974 Protein digestion and…
0.56_154.0612m/z	0.635914	-0.653096	0.653096	0.186451	0.179654	0.825274	0.80695	1.21848	CFZ:BTZ	C00768	C00768	C6H9N3O2	M-H	37.2	0.865	-6.33303	92.2165	Histidine; alpha-Amino-1H-imidazole-4-propionic acid;	null	null	null	154.061	NA	0.563883	1	NULL
0.56_154.0612m/z	0.635914	-0.653096	0.653096	0.186451	0.179654	0.825274	0.80695	1.21848	CFZ:BTZ	C06419	C06419	C6H9N3O2	M-H	37.2	0.865	-6.33303	92.2165	D-Histidine; (R)-alpha-Amino-1H-imidazole-4-propionic acid;	null	null	null	154.061	NA	0.563883	1	NULL
0.56_213.0482m/z	1.68957	0.756657	-0.756657	0.0289233	0.0411255	0.550851	0.49811	1.26776	control:CFZ	HMDB0033187	null	C14H10	M+Cl	40.2	6.75	3.25402	98.0722	2,12-Tetradecadiene-4,6,8,10-tetrayne	Hydrocarbons	Unsaturated hydrocarbons	Enynes	213.048	NA	0.563883	1	NA
0.56_213.0482m/z	1.46457	0.550476	-0.550476	0.0542992	0.0930736	0.778282	0.745354	0.948235	control:CFZ+atRA	HMDB0033187	null	C14H10	M+Cl	40.2	6.75	3.25402	98.0722	2,12-Tetradecadiene-4,6,8,10-tetrayne	Hydrocarbons	Unsaturated hydrocarbons	Enynes	213.048	NA	0.563883	1	NA
0.56_213.0482m/z	1.61366	0.69034	-0.69034	0.0377618	0.0649351	0.352303	0.334925	0.967712	control:BTZ	HMDB0033187	null	C14H10	M+Cl	40.2	6.75	3.25402	98.0722	2,12-Tetradecadiene-4,6,8,10-tetrayne	Hydrocarbons	Unsaturated hydrocarbons	Enynes	213.048	NA	0.563883	1	NA
0.56_213.0482m/z	0.866828	-0.206182	0.206182	0.354585	0.699134	0.999832	1	0.714104	CFZ:CFZ+atRA	HMDB0033187	null	C14H10	M+Cl	40.2	6.75	3.25402	98.0722	2,12-Tetradecadiene-4,6,8,10-tetrayne	Hydrocarbons	Unsaturated hydrocarbons	Enynes	213.048	NA	0.563883	1	NA
0.56_213.0482m/z	0.955073	-0.0663174	0.0663174	0.869347	1	0.990477	1	0.703158	CFZ:BTZ	HMDB0033187	null	C14H10	M+Cl	40.2	6.75	3.25402	98.0722	2,12-Tetradecadiene-4,6,8,10-tetrayne	Hydrocarbons	Unsaturated hydrocarbons	Enynes	213.048	NA	0.563883	1	NA
0.56_281.0353m/z	1.81225	0.857779	-0.857779	0.996251	0.309524	0.998789	0.68816	0.564357	control:CFZ	C12739	C12739	C9H11FN2O5	M+Cl	38.8	0.383	2.64325	96.8457	5'-Deoxy-5-fluorouridine; Doxifluridine;	Nucleosides, nucleotides, and analogues	5'-deoxyribonucleosides	null	281.035	NA	0.563883	1	map00983 Drug metabolism - other enzymes
0.56_281.0353m/z	1.81225	0.857779	-0.857779	0.996251	0.309524	0.998789	0.68816	0.564357	control:CFZ	HMDB0060406	C12739	C9H11FN2O5	M+Cl	38.8	0.383	2.64325	96.8457	5'-Deoxy-5-fluorouridine	Nucleosides, nucleotides, and analogues	5'-deoxyribonucleosides	null	281.035	NA	0.563883	1	map00983 Drug metabolism - other enzymes
0.56_281.0353m/z	1.47771	0.563362	-0.563362	0.813125	0.309524	0.968338	0.890704	1.62827	control:CFZ+atRA	C12739	C12739	C9H11FN2O5	M+Cl	38.8	0.383	2.64325	96.8457	5'-Deoxy-5-fluorouridine; Doxifluridine;	Nucleosides, nucleotides, and analogues	5'-deoxyribonucleosides	null	281.035	NA	0.563883	1	map00983 Drug metabolism - other enzymes
0.56_281.0353m/z	1.47771	0.563362	-0.563362	0.813125	0.309524	0.968338	0.890704	1.62827	control:CFZ+atRA	HMDB0060406	C12739	C9H11FN2O5	M+Cl	38.8	0.383	2.64325	96.8457	5'-Deoxy-5-fluorouridine	Nucleosides, nucleotides, and analogues	5'-deoxyribonucleosides	null	281.035	NA	0.563883	1	map00983 Drug metabolism - other enzymes
0.56_281.0353m/z	2.42417	1.27749	-1.27749	0.570779	0.179654	0.733471	0.469782	1.46769	control:BTZ	C12739	C12739	C9H11FN2O5	M+Cl	38.8	0.383	2.64325	96.8457	5'-Deoxy-5-fluorouridine; Doxifluridine;	Nucleosides, nucleotides, and analogues	5'-deoxyribonucleosides	null	281.035	NA	0.563883	1	map00983 Drug metabolism - other enzymes
0.56_281.0353m/z	2.42417	1.27749	-1.27749	0.570779	0.179654	0.733471	0.469782	1.46769	control:BTZ	HMDB0060406	C12739	C9H11FN2O5	M+Cl	38.8	0.383	2.64325	96.8457	5'-Deoxy-5-fluorouridine	Nucleosides, nucleotides, and analogues	5'-deoxyribonucleosides	null	281.035	NA	0.563883	1	map00983 Drug metabolism - other enzymes
0.56_281.0353m/z	0.815402	-0.294416	0.294416	0.765877	0.588745	0.999832	1	0.897327	CFZ:CFZ+atRA	C12739	C12739	C9H11FN2O5	M+Cl	38.8	0.383	2.64325	96.8457	5'-Deoxy-5-fluorouridine; Doxifluridine;	Nucleosides, nucleotides, and analogues	5'-deoxyribonucleosides	null	281.035	NA	0.563883	1	map00983 Drug metabolism - other enzymes
0.56_281.0353m/z	0.815402	-0.294416	0.294416	0.765877	0.588745	0.999832	1	0.897327	CFZ:CFZ+atRA	HMDB0060406	C12739	C9H11FN2O5	M+Cl	38.8	0.383	2.64325	96.8457	5'-Deoxy-5-fluorouridine	Nucleosides, nucleotides, and analogues	5'-deoxyribonucleosides	null	281.035	NA	0.563883	1	map00983 Drug metabolism - other enzymes
0.56_281.0353m/z	1.33766	0.419714	-0.419714	0.480673	0.818182	0.922539	0.991717	1.48061	CFZ:BTZ	C12739	C12739	C9H11FN2O5	M+Cl	38.8	0.383	2.64325	96.8457	5'-Deoxy-5-fluorouridine; Doxifluridine;	Nucleosides, nucleotides, and analogues	5'-deoxyribonucleosides	null	281.035	NA	0.563883	1	map00983 Drug metabolism - other enzymes
0.56_281.0353m/z	1.33766	0.419714	-0.419714	0.480673	0.818182	0.922539	0.991717	1.48061	CFZ:BTZ	HMDB0060406	C12739	C9H11FN2O5	M+Cl	38.8	0.383	2.64325	96.8457	5'-Deoxy-5-fluorouridine	Nucleosides, nucleotides, and analogues	5'-deoxyribonucleosides	null	281.035	NA	0.563883	1	map00983 Drug metabolism - other enzymes
0.56_292.0637m/z	2.66865	1.41611	-1.41611	0.343645	0.393939	0.655613	0.734057	1.00159	control:CFZ	C14406	C14406	C16H9NO2	M+FA-H	38	17	8.586	82.4701	3-Nitrofluoranthene;	null	null	null	292.064	NA	0.563883	1	NULL
0.56_292.0637m/z	2.66865	1.41611	-1.41611	0.343645	0.393939	0.655613	0.734057	1.00159	control:CFZ	C19276	C19276	C16H9NO2	M+FA-H	38	17	8.586	82.4701	4-Nitropyrene;	null	null	null	292.064	NA	0.563883	1	NULL
0.56_292.0637m/z	2.66865	1.41611	-1.41611	0.343645	0.393939	0.655613	0.734057	1.00159	control:CFZ	C19476	C19476	C16H9NO2	M+FA-H	38	17	8.586	82.4701	2-Nitropyrene;	null	null	null	292.064	NA	0.563883	1	NULL
0.56_292.0637m/z	1.37408	0.45847	-0.45847	0.705282	0.818182	0.929576	0.983636	0.766636	control:CFZ+atRA	C14406	C14406	C16H9NO2	M+FA-H	38	17	8.586	82.4701	3-Nitrofluoranthene;	null	null	null	292.064	NA	0.563883	1	NULL
0.56_292.0637m/z	1.37408	0.45847	-0.45847	0.705282	0.818182	0.929576	0.983636	0.766636	control:CFZ+atRA	C19276	C19276	C16H9NO2	M+FA-H	38	17	8.586	82.4701	4-Nitropyrene;	null	null	null	292.064	NA	0.563883	1	NULL
0.56_292.0637m/z	1.37408	0.45847	-0.45847	0.705282	0.818182	0.929576	0.983636	0.766636	control:CFZ+atRA	C19476	C19476	C16H9NO2	M+FA-H	38	17	8.586	82.4701	2-Nitropyrene;	null	null	null	292.064	NA	0.563883	1	NULL
0.56_292.0637m/z	4.39289	2.13517	-2.13517	0.118489	0.0930736	0.378544	0.380181	2.02638	control:BTZ	C14406	C14406	C16H9NO2	M+FA-H	38	17	8.586	82.4701	3-Nitrofluoranthene;	null	null	null	292.064	NA	0.563883	1	NULL
0.56_292.0637m/z	4.39289	2.13517	-2.13517	0.118489	0.0930736	0.378544	0.380181	2.02638	control:BTZ	C19276	C19276	C16H9NO2	M+FA-H	38	17	8.586	82.4701	4-Nitropyrene;	null	null	null	292.064	NA	0.563883	1	NULL
0.56_292.0637m/z	4.39289	2.13517	-2.13517	0.118489	0.0930736	0.378544	0.380181	2.02638	control:BTZ	C19476	C19476	C16H9NO2	M+FA-H	38	17	8.586	82.4701	2-Nitropyrene;	null	null	null	292.064	NA	0.563883	1	NULL
0.56_292.0637m/z	0.514899	-0.957639	0.957639	0.581197	0.699134	0.999832	1	1.08644	CFZ:CFZ+atRA	C14406	C14406	C16H9NO2	M+FA-H	38	17	8.586	82.4701	3-Nitrofluoranthene;	null	null	null	292.064	NA	0.563883	1	NULL
0.56_292.0637m/z	0.514899	-0.957639	0.957639	0.581197	0.699134	0.999832	1	1.08644	CFZ:CFZ+atRA	C19276	C19276	C16H9NO2	M+FA-H	38	17	8.586	82.4701	4-Nitropyrene;	null	null	null	292.064	NA	0.563883	1	NULL
0.56_292.0637m/z	0.514899	-0.957639	0.957639	0.581197	0.699134	0.999832	1	1.08644	CFZ:CFZ+atRA	C19476	C19476	C16H9NO2	M+FA-H	38	17	8.586	82.4701	2-Nitropyrene;	null	null	null	292.064	NA	0.563883	1	NULL
0.56_292.0637m/z	1.64611	0.719061	-0.719061	0.398753	0.309524	0.912248	0.902979	0.811366	CFZ:BTZ	C14406	C14406	C16H9NO2	M+FA-H	38	17	8.586	82.4701	3-Nitrofluoranthene;	null	null	null	292.064	NA	0.563883	1	NULL
0.56_292.0637m/z	1.64611	0.719061	-0.719061	0.398753	0.309524	0.912248	0.902979	0.811366	CFZ:BTZ	C19276	C19276	C16H9NO2	M+FA-H	38	17	8.586	82.4701	4-Nitropyrene;	null	null	null	292.064	NA	0.563883	1	NULL
0.56_292.0637m/z	1.64611	0.719061	-0.719061	0.398753	0.309524	0.912248	0.902979	0.811366	CFZ:BTZ	C19476	C19476	C16H9NO2	M+FA-H	38	17	8.586	82.4701	2-Nitropyrene;	null	null	null	292.064	NA	0.563883	1	NULL
0.56_307.9964m/z	1.89414	0.921546	-0.921546	0.237375	0.179654	0.575973	0.623919	1.82273	control:CFZ	C18963	C18963	C7H16NO4PS2	M+Cl	36.1	0	4.40042	85.4065	Amidithion;	null	null	null	307.996	NA	0.563883	1	NULL
0.56_307.9964m/z	1.92831	0.947335	-0.947335	0.0971951	0.132035	0.803577	0.765329	0.874898	control:CFZ+atRA	C18963	C18963	C7H16NO4PS2	M+Cl	36.1	0	4.40042	85.4065	Amidithion;	null	null	null	307.996	NA	0.563883	1	NULL
0.56_307.9964m/z	1.47379	0.559532	-0.559532	0.238272	0.309524	0.471413	0.576759	0.747243	control:BTZ	C18963	C18963	C7H16NO4PS2	M+Cl	36.1	0	4.40042	85.4065	Amidithion;	null	null	null	307.996	NA	0.563883	1	NULL
0.56_307.9964m/z	1.01804	0.0257885	-0.0257885	0.53026	0.818182	0.999832	1	1.45117	CFZ:CFZ+atRA	C18963	C18963	C7H16NO4PS2	M+Cl	36.1	0	4.40042	85.4065	Amidithion;	null	null	null	307.996	NA	0.563883	1	NULL
0.56_307.9964m/z	0.778077	-0.362014	0.362014	0.494945	0.699134	0.929835	0.983839	1.794	CFZ:BTZ	C18963	C18963	C7H16NO4PS2	M+Cl	36.1	0	4.40042	85.4065	Amidithion;	null	null	null	307.996	NA	0.563883	1	NULL
0.56_349.0231m/z	1.71013	0.774102	-0.774102	0.0981476	0.179654	0.550851	0.623919	0.76771	control:CFZ	HMDB0059987	null	C11H12O8S	M+FA-H	37.3	2.01	-1.38271	86.3045	5-(3',4',5'-Trihydroxyphenyl)-gamma-valerolactone-4'-O-sulphate	Organic acids and derivatives	Organic sulfuric acids and derivatives	Arylsulfates	349.023	NA	0.563883	1	NA
0.56_349.0231m/z	1.59172	0.670586	-0.670586	0.205638	0.24026	0.810073	0.851401	1.04635	control:CFZ+atRA	HMDB0059987	null	C11H12O8S	M+FA-H	37.3	2.01	-1.38271	86.3045	5-(3',4',5'-Trihydroxyphenyl)-gamma-valerolactone-4'-O-sulphate	Organic acids and derivatives	Organic sulfuric acids and derivatives	Arylsulfates	349.023	NA	0.563883	1	NA
0.56_349.0231m/z	2.55328	1.35235	-1.35235	0.029595	0.0649351	0.349856	0.334925	1.74576	control:BTZ	HMDB0059987	null	C11H12O8S	M+FA-H	37.3	2.01	-1.38271	86.3045	5-(3',4',5'-Trihydroxyphenyl)-gamma-valerolactone-4'-O-sulphate	Organic acids and derivatives	Organic sulfuric acids and derivatives	Arylsulfates	349.023	NA	0.563883	1	NA
0.56_349.0231m/z	0.930762	-0.103516	0.103516	0.807031	0.588745	0.999832	1	0.553036	CFZ:CFZ+atRA	HMDB0059987	null	C11H12O8S	M+FA-H	37.3	2.01	-1.38271	86.3045	5-(3',4',5'-Trihydroxyphenyl)-gamma-valerolactone-4'-O-sulphate	Organic acids and derivatives	Organic sulfuric acids and derivatives	Arylsulfates	349.023	NA	0.563883	1	NA
0.56_349.0231m/z	1.49304	0.578251	-0.578251	0.119967	0.309524	0.819402	0.902979	1.82295	CFZ:BTZ	HMDB0059987	null	C11H12O8S	M+FA-H	37.3	2.01	-1.38271	86.3045	5-(3',4',5'-Trihydroxyphenyl)-gamma-valerolactone-4'-O-sulphate	Organic acids and derivatives	Organic sulfuric acids and derivatives	Arylsulfates	349.023	NA	0.563883	1	NA
0.56_395.9561m/z	0.834147	-0.261627	0.261627	0.325295	1	0.643029	1	1.2921	control:CFZ	C13102	C13102	BiH2N3O9	M-H	33.7	0	9.80601	79.3116	Bismuth subnitrate; Bismuth hydroxide nitrate oxide;	null	null	null	395.956	NA	0.563883	1	NULL
0.56_395.9561m/z	0.878352	-0.18713	0.18713	0.623199	0.588745	0.903204	0.962591	1.14027	control:CFZ+atRA	C13102	C13102	BiH2N3O9	M-H	33.7	0	9.80601	79.3116	Bismuth subnitrate; Bismuth hydroxide nitrate oxide;	null	null	null	395.956	NA	0.563883	1	NULL
0.56_395.9561m/z	1.40782	0.493463	-0.493463	0.364399	0.588745	0.582167	0.772876	1.24944	control:BTZ	C13102	C13102	BiH2N3O9	M-H	33.7	0	9.80601	79.3116	Bismuth subnitrate; Bismuth hydroxide nitrate oxide;	null	null	null	395.956	NA	0.563883	1	NULL
0.56_395.9561m/z	1.05299	0.0744976	-0.0744976	0.519714	0.937229	0.999832	1	0.630138	CFZ:CFZ+atRA	C13102	C13102	BiH2N3O9	M-H	33.7	0	9.80601	79.3116	Bismuth subnitrate; Bismuth hydroxide nitrate oxide;	null	null	null	395.956	NA	0.563883	1	NULL
0.56_395.9561m/z	1.68774	0.75509	-0.75509	0.0910748	0.132035	0.819402	0.770835	2.41241	CFZ:BTZ	C13102	C13102	BiH2N3O9	M-H	33.7	0	9.80601	79.3116	Bismuth subnitrate; Bismuth hydroxide nitrate oxide;	null	null	null	395.956	NA	0.563883	1	NULL
0.56_417.0100m/z	1.38096	0.46567	-0.46567	0.628223	0.699134	0.840108	0.883489	0.262813	control:CFZ	C18851	C18851	C12H10F3N4NaO6S	M-H	37	0	0.555892	85.6219	Flucarbazone-sodium;	null	null	null	417.01	NA	0.563883	1	NULL
0.56_417.0100m/z	1.46733	0.553197	-0.553197	0.375019	0.309524	0.838441	0.890704	0.818544	control:CFZ+atRA	C18851	C18851	C12H10F3N4NaO6S	M-H	37	0	0.555892	85.6219	Flucarbazone-sodium;	null	null	null	417.01	NA	0.563883	1	NULL
0.56_417.0100m/z	1.73786	0.797311	-0.797311	0.179498	0.179654	0.419575	0.469782	1.27723	control:BTZ	C18851	C18851	C12H10F3N4NaO6S	M-H	37	0	0.555892	85.6219	Flucarbazone-sodium;	null	null	null	417.01	NA	0.563883	1	NULL
0.56_417.0100m/z	1.06255	0.0875265	-0.0875265	0.490104	0.818182	0.999832	1	0.744708	CFZ:CFZ+atRA	C18851	C18851	C12H10F3N4NaO6S	M-H	37	0	0.555892	85.6219	Flucarbazone-sodium;	null	null	null	417.01	NA	0.563883	1	NULL
0.56_417.0100m/z	1.25844	0.331641	-0.331641	0.22704	0.484848	0.828443	0.943159	1.6491	CFZ:BTZ	C18851	C18851	C12H10F3N4NaO6S	M-H	37	0	0.555892	85.6219	Flucarbazone-sodium;	null	null	null	417.01	NA	0.563883	1	NULL
0.56_523.9597n	1.49878	0.583784	-0.583784	0.173828	0.24026	0.553157	0.647385	0.566868	control:CFZ	HMDB0060411	C16617	C10H15N4O13P3S	M+Cl, M+FA-H	33.5	0.0665	5.26235	73.4423	6-Mercaptopurine ribonucleoside triphosphate	Nucleosides, nucleotides, and analogues	Purine nucleotides	Purine ribonucleotides	568.959	523.96	0.563883	1	map00983 Drug metabolism - other enzymes
0.56_523.9597n	1.49878	0.583784	-0.583784	0.173828	0.24026	0.553157	0.647385	0.566868	control:CFZ	HMDB0060790	C16617	C10H15N4O13P3S	M+Cl, M+FA-H	33.5	0.0665	5.26235	73.4423	6-Thioinosine triphosphate	Nucleosides, nucleotides, and analogues	Purine nucleotides	Purine ribonucleotides	568.959	523.96	0.563883	1	map00983 Drug metabolism - other enzymes
0.56_523.9597n	1.58383	0.663415	-0.663415	0.153521	0.24026	0.810073	0.851401	0.970489	control:CFZ+atRA	HMDB0060411	C16617	C10H15N4O13P3S	M+Cl, M+FA-H	33.5	0.0665	5.26235	73.4423	6-Mercaptopurine ribonucleoside triphosphate	Nucleosides, nucleotides, and analogues	Purine nucleotides	Purine ribonucleotides	568.959	523.96	0.563883	1	map00983 Drug metabolism - other enzymes
0.56_523.9597n	1.58383	0.663415	-0.663415	0.153521	0.24026	0.810073	0.851401	0.970489	control:CFZ+atRA	HMDB0060790	C16617	C10H15N4O13P3S	M+Cl, M+FA-H	33.5	0.0665	5.26235	73.4423	6-Thioinosine triphosphate	Nucleosides, nucleotides, and analogues	Purine nucleotides	Purine ribonucleotides	568.959	523.96	0.563883	1	map00983 Drug metabolism - other enzymes
0.56_523.9597n	2.06348	1.04508	-1.04508	0.106659	0.0930736	0.373446	0.380181	1.99905	control:BTZ	HMDB0060411	C16617	C10H15N4O13P3S	M+Cl, M+FA-H	33.5	0.0665	5.26235	73.4423	6-Mercaptopurine ribonucleoside triphosphate	Nucleosides, nucleotides, and analogues	Purine nucleotides	Purine ribonucleotides	568.959	523.96	0.563883	1	map00983 Drug metabolism - other enzymes
0.56_523.9597n	2.06348	1.04508	-1.04508	0.106659	0.0930736	0.373446	0.380181	1.99905	control:BTZ	HMDB0060790	C16617	C10H15N4O13P3S	M+Cl, M+FA-H	33.5	0.0665	5.26235	73.4423	6-Thioinosine triphosphate	Nucleosides, nucleotides, and analogues	Purine nucleotides	Purine ribonucleotides	568.959	523.96	0.563883	1	map00983 Drug metabolism - other enzymes
0.56_523.9597n	1.05675	0.0796308	-0.0796308	0.590365	0.818182	0.999832	1	0.68422	CFZ:CFZ+atRA	HMDB0060411	C16617	C10H15N4O13P3S	M+Cl, M+FA-H	33.5	0.0665	5.26235	73.4423	6-Mercaptopurine ribonucleoside triphosphate	Nucleosides, nucleotides, and analogues	Purine nucleotides	Purine ribonucleotides	568.959	523.96	0.563883	1	map00983 Drug metabolism - other enzymes
0.56_523.9597n	1.05675	0.0796308	-0.0796308	0.590365	0.818182	0.999832	1	0.68422	CFZ:CFZ+atRA	HMDB0060790	C16617	C10H15N4O13P3S	M+Cl, M+FA-H	33.5	0.0665	5.26235	73.4423	6-Thioinosine triphosphate	Nucleosides, nucleotides, and analogues	Purine nucleotides	Purine ribonucleotides	568.959	523.96	0.563883	1	map00983 Drug metabolism - other enzymes
0.56_523.9597n	1.37678	0.461294	-0.461294	0.217112	0.393939	0.825274	0.920389	2.46929	CFZ:BTZ	HMDB0060411	C16617	C10H15N4O13P3S	M+Cl, M+FA-H	33.5	0.0665	5.26235	73.4423	6-Mercaptopurine ribonucleoside triphosphate	Nucleosides, nucleotides, and analogues	Purine nucleotides	Purine ribonucleotides	568.959	523.96	0.563883	1	map00983 Drug metabolism - other enzymes
0.56_523.9597n	1.37678	0.461294	-0.461294	0.217112	0.393939	0.825274	0.920389	2.46929	CFZ:BTZ	HMDB0060790	C16617	C10H15N4O13P3S	M+Cl, M+FA-H	33.5	0.0665	5.26235	73.4423	6-Thioinosine triphosphate	Nucleosides, nucleotides, and analogues	Purine nucleotides	Purine ribonucleotides	568.959	523.96	0.563883	1	map00983 Drug metabolism - other enzymes
0.56_649.6346n	0.96146	-0.0567013	0.0567013	0.877807	0.588745	0.955192	0.831862	0.725362	control:CFZ	HMDB0000831	null	C42H83NO3	M-H, M+Cl	34.5	0	-4.20006	77.5655	N-Lignoceroylsphingosine	Lipids and lipid-like molecules	Sphingolipids	Ceramides	684.751	649.635	0.563883	1	NA
0.56_649.6346n	0.96146	-0.0567013	0.0567013	0.877807	0.588745	0.955192	0.831862	0.725362	control:CFZ	HMDB0004956	null	C42H83NO3	M-H, M+Cl	34.5	0	-4.20006	77.5655	Ceramide (d18:1/24:0)	Lipids and lipid-like molecules	Sphingolipids	Ceramides	684.751	649.635	0.563883	1	NA
0.56_649.6346n	0.96146	-0.0567013	0.0567013	0.877807	0.588745	0.955192	0.831862	0.725362	control:CFZ	HMDB0011769	null	C42H83NO3	M-H, M+Cl	34.5	0	-4.20006	77.5655	Cer(d18:0/24:1(15Z))	Lipids and lipid-like molecules	Sphingolipids	Ceramides	684.751	649.635	0.563883	1	NA
0.56_649.6346n	0.978798	-0.0309163	0.0309163	0.831432	0.588745	0.973362	0.962591	0.295572	control:CFZ+atRA	HMDB0000831	null	C42H83NO3	M-H, M+Cl	34.5	0	-4.20006	77.5655	N-Lignoceroylsphingosine	Lipids and lipid-like molecules	Sphingolipids	Ceramides	684.751	649.635	0.563883	1	NA
0.56_649.6346n	0.978798	-0.0309163	0.0309163	0.831432	0.588745	0.973362	0.962591	0.295572	control:CFZ+atRA	HMDB0004956	null	C42H83NO3	M-H, M+Cl	34.5	0	-4.20006	77.5655	Ceramide (d18:1/24:0)	Lipids and lipid-like molecules	Sphingolipids	Ceramides	684.751	649.635	0.563883	1	NA
0.56_649.6346n	0.978798	-0.0309163	0.0309163	0.831432	0.588745	0.973362	0.962591	0.295572	control:CFZ+atRA	HMDB0011769	null	C42H83NO3	M-H, M+Cl	34.5	0	-4.20006	77.5655	Cer(d18:0/24:1(15Z))	Lipids and lipid-like molecules	Sphingolipids	Ceramides	684.751	649.635	0.563883	1	NA
0.56_649.6346n	0.914833	-0.12842	0.12842	0.587785	0.818182	0.745611	0.911608	0.41072	control:BTZ	HMDB0000831	null	C42H83NO3	M-H, M+Cl	34.5	0	-4.20006	77.5655	N-Lignoceroylsphingosine	Lipids and lipid-like molecules	Sphingolipids	Ceramides	684.751	649.635	0.563883	1	NA
0.56_649.6346n	0.914833	-0.12842	0.12842	0.587785	0.818182	0.745611	0.911608	0.41072	control:BTZ	HMDB0004956	null	C42H83NO3	M-H, M+Cl	34.5	0	-4.20006	77.5655	Ceramide (d18:1/24:0)	Lipids and lipid-like molecules	Sphingolipids	Ceramides	684.751	649.635	0.563883	1	NA
0.56_649.6346n	0.914833	-0.12842	0.12842	0.587785	0.818182	0.745611	0.911608	0.41072	control:BTZ	HMDB0011769	null	C42H83NO3	M-H, M+Cl	34.5	0	-4.20006	77.5655	Cer(d18:0/24:1(15Z))	Lipids and lipid-like molecules	Sphingolipids	Ceramides	684.751	649.635	0.563883	1	NA
0.56_649.6346n	1.01803	0.025785	-0.025785	0.980694	0.818182	0.999832	1	0.432063	CFZ:CFZ+atRA	HMDB0000831	null	C42H83NO3	M-H, M+Cl	34.5	0	-4.20006	77.5655	N-Lignoceroylsphingosine	Lipids and lipid-like molecules	Sphingolipids	Ceramides	684.751	649.635	0.563883	1	NA
0.56_649.6346n	1.01803	0.025785	-0.025785	0.980694	0.818182	0.999832	1	0.432063	CFZ:CFZ+atRA	HMDB0004956	null	C42H83NO3	M-H, M+Cl	34.5	0	-4.20006	77.5655	Ceramide (d18:1/24:0)	Lipids and lipid-like molecules	Sphingolipids	Ceramides	684.751	649.635	0.563883	1	NA
0.56_649.6346n	1.01803	0.025785	-0.025785	0.980694	0.818182	0.999832	1	0.432063	CFZ:CFZ+atRA	HMDB0011769	null	C42H83NO3	M-H, M+Cl	34.5	0	-4.20006	77.5655	Cer(d18:0/24:1(15Z))	Lipids and lipid-like molecules	Sphingolipids	Ceramides	684.751	649.635	0.563883	1	NA
0.56_649.6346n	0.951504	-0.0717183	0.0717183	0.737514	0.818182	0.980966	0.991717	0.266172	CFZ:BTZ	HMDB0000831	null	C42H83NO3	M-H, M+Cl	34.5	0	-4.20006	77.5655	N-Lignoceroylsphingosine	Lipids and lipid-like molecules	Sphingolipids	Ceramides	684.751	649.635	0.563883	1	NA
0.56_649.6346n	0.951504	-0.0717183	0.0717183	0.737514	0.818182	0.980966	0.991717	0.266172	CFZ:BTZ	HMDB0004956	null	C42H83NO3	M-H, M+Cl	34.5	0	-4.20006	77.5655	Ceramide (d18:1/24:0)	Lipids and lipid-like molecules	Sphingolipids	Ceramides	684.751	649.635	0.563883	1	NA
0.56_649.6346n	0.951504	-0.0717183	0.0717183	0.737514	0.818182	0.980966	0.991717	0.266172	CFZ:BTZ	HMDB0011769	null	C42H83NO3	M-H, M+Cl	34.5	0	-4.20006	77.5655	Cer(d18:0/24:1(15Z))	Lipids and lipid-like molecules	Sphingolipids	Ceramides	684.751	649.635	0.563883	1	NA
0.58_124.0067m/z	0.646806	-0.628594	0.628594	0.00157651	0.004329	0.384682	0.284837	1.43063	control:CFZ	C00245	C00245	C2H7NO3S	M-H	37.9	0.904	-5.50742	94.9856	Taurine; 2-Aminoethanesulfonic acid; Aminoethylsulfonic acid;	Organic acids and derivatives	Organic sulfonic acids and derivatives	Organosulfonic acids and derivatives	124.007	NA	0.578317	1	map00120 Primary bile acid biosynthesis; map00430 Taurine and hypotaurine metabolism; map00920 Sulfur metabolism; map01100 Metabolic pathways; map02010 ABC transporters; map04080 Neuroactive ligand-receptor interaction
0.58_124.0067m/z	0.646806	-0.628594	0.628594	0.00157651	0.004329	0.384682	0.284837	1.43063	control:CFZ	HMDB0000251	C00245	C2H7NO3S	M-H	37.9	0.904	-5.50742	94.9856	Taurine	Organic acids and derivatives	Organic sulfonic acids and derivatives	Organosulfonic acids and derivatives	124.007	NA	0.578317	1	map00120 Primary bile acid biosynthesis; map00430 Taurine and hypotaurine metabolism; map00920 Sulfur metabolism; map01100 Metabolic pathways; map02010 ABC transporters; map04080 Neuroactive ligand-receptor interaction
0.58_124.0067m/z	0.678501	-0.559577	0.559577	0.00241911	0.0021645	0.755629	0.501855	1.48319	control:CFZ+atRA	C00245	C00245	C2H7NO3S	M-H	37.9	0.904	-5.50742	94.9856	Taurine; 2-Aminoethanesulfonic acid; Aminoethylsulfonic acid;	Organic acids and derivatives	Organic sulfonic acids and derivatives	Organosulfonic acids and derivatives	124.007	NA	0.578317	1	map00120 Primary bile acid biosynthesis; map00430 Taurine and hypotaurine metabolism; map00920 Sulfur metabolism; map01100 Metabolic pathways; map02010 ABC transporters; map04080 Neuroactive ligand-receptor interaction
0.58_124.0067m/z	0.678501	-0.559577	0.559577	0.00241911	0.0021645	0.755629	0.501855	1.48319	control:CFZ+atRA	HMDB0000251	C00245	C2H7NO3S	M-H	37.9	0.904	-5.50742	94.9856	Taurine	Organic acids and derivatives	Organic sulfonic acids and derivatives	Organosulfonic acids and derivatives	124.007	NA	0.578317	1	map00120 Primary bile acid biosynthesis; map00430 Taurine and hypotaurine metabolism; map00920 Sulfur metabolism; map01100 Metabolic pathways; map02010 ABC transporters; map04080 Neuroactive ligand-receptor interaction
0.58_124.0067m/z	0.748956	-0.417047	0.417047	0.111466	0.132035	0.374828	0.427729	0.831481	control:BTZ	C00245	C00245	C2H7NO3S	M-H	37.9	0.904	-5.50742	94.9856	Taurine; 2-Aminoethanesulfonic acid; Aminoethylsulfonic acid;	Organic acids and derivatives	Organic sulfonic acids and derivatives	Organosulfonic acids and derivatives	124.007	NA	0.578317	1	map00120 Primary bile acid biosynthesis; map00430 Taurine and hypotaurine metabolism; map00920 Sulfur metabolism; map01100 Metabolic pathways; map02010 ABC transporters; map04080 Neuroactive ligand-receptor interaction
0.58_124.0067m/z	0.748956	-0.417047	0.417047	0.111466	0.132035	0.374828	0.427729	0.831481	control:BTZ	HMDB0000251	C00245	C2H7NO3S	M-H	37.9	0.904	-5.50742	94.9856	Taurine	Organic acids and derivatives	Organic sulfonic acids and derivatives	Organosulfonic acids and derivatives	124.007	NA	0.578317	1	map00120 Primary bile acid biosynthesis; map00430 Taurine and hypotaurine metabolism; map00920 Sulfur metabolism; map01100 Metabolic pathways; map02010 ABC transporters; map04080 Neuroactive ligand-receptor interaction
0.58_124.0067m/z	1.049	0.0690177	-0.0690177	0.595497	0.699134	0.999832	1	0.223498	CFZ:CFZ+atRA	C00245	C00245	C2H7NO3S	M-H	37.9	0.904	-5.50742	94.9856	Taurine; 2-Aminoethanesulfonic acid; Aminoethylsulfonic acid;	Organic acids and derivatives	Organic sulfonic acids and derivatives	Organosulfonic acids and derivatives	124.007	NA	0.578317	1	map00120 Primary bile acid biosynthesis; map00430 Taurine and hypotaurine metabolism; map00920 Sulfur metabolism; map01100 Metabolic pathways; map02010 ABC transporters; map04080 Neuroactive ligand-receptor interaction
0.58_124.0067m/z	1.049	0.0690177	-0.0690177	0.595497	0.699134	0.999832	1	0.223498	CFZ:CFZ+atRA	HMDB0000251	C00245	C2H7NO3S	M-H	37.9	0.904	-5.50742	94.9856	Taurine	Organic acids and derivatives	Organic sulfonic acids and derivatives	Organosulfonic acids and derivatives	124.007	NA	0.578317	1	map00120 Primary bile acid biosynthesis; map00430 Taurine and hypotaurine metabolism; map00920 Sulfur metabolism; map01100 Metabolic pathways; map02010 ABC transporters; map04080 Neuroactive ligand-receptor interaction
0.58_124.0067m/z	1.15793	0.211547	-0.211547	0.245274	0.24026	0.835267	0.858272	0.72071	CFZ:BTZ	C00245	C00245	C2H7NO3S	M-H	37.9	0.904	-5.50742	94.9856	Taurine; 2-Aminoethanesulfonic acid; Aminoethylsulfonic acid;	Organic acids and derivatives	Organic sulfonic acids and derivatives	Organosulfonic acids and derivatives	124.007	NA	0.578317	1	map00120 Primary bile acid biosynthesis; map00430 Taurine and hypotaurine metabolism; map00920 Sulfur metabolism; map01100 Metabolic pathways; map02010 ABC transporters; map04080 Neuroactive ligand-receptor interaction
0.58_124.0067m/z	1.15793	0.211547	-0.211547	0.245274	0.24026	0.835267	0.858272	0.72071	CFZ:BTZ	HMDB0000251	C00245	C2H7NO3S	M-H	37.9	0.904	-5.50742	94.9856	Taurine	Organic acids and derivatives	Organic sulfonic acids and derivatives	Organosulfonic acids and derivatives	124.007	NA	0.578317	1	map00120 Primary bile acid biosynthesis; map00430 Taurine and hypotaurine metabolism; map00920 Sulfur metabolism; map01100 Metabolic pathways; map02010 ABC transporters; map04080 Neuroactive ligand-receptor interaction
0.58_126.0030m/z	0.650336	-0.620744	0.620744	0.00293536	0.0021645	0.384682	0.284837	1.33736	control:CFZ	HMDB0032964	null	C5H5NOS	M-H	36.5	0	8.4189	91.8576	2-Acetylthiazole	Organic oxygen compounds	Organooxygen compounds	Carbonyl compounds	126.003	NA	0.578317	1	NA
0.58_126.0030m/z	0.688852	-0.537735	0.537735	0.00506712	0.0021645	0.755629	0.501855	1.37566	control:CFZ+atRA	HMDB0032964	null	C5H5NOS	M-H	36.5	0	8.4189	91.8576	2-Acetylthiazole	Organic oxygen compounds	Organooxygen compounds	Carbonyl compounds	126.003	NA	0.578317	1	NA
0.58_126.0030m/z	0.790313	-0.339504	0.339504	0.297591	0.309524	0.522759	0.576759	0.50013	control:BTZ	HMDB0032964	null	C5H5NOS	M-H	36.5	0	8.4189	91.8576	2-Acetylthiazole	Organic oxygen compounds	Organooxygen compounds	Carbonyl compounds	126.003	NA	0.578317	1	NA
0.58_126.0030m/z	1.05922	0.0830091	-0.0830091	0.529064	0.588745	0.999832	1	0.248059	CFZ:CFZ+atRA	HMDB0032964	null	C5H5NOS	M-H	36.5	0	8.4189	91.8576	2-Acetylthiazole	Organic oxygen compounds	Organooxygen compounds	Carbonyl compounds	126.003	NA	0.578317	1	NA
0.58_126.0030m/z	1.21524	0.281239	-0.281239	0.189361	0.24026	0.825274	0.858272	0.961466	CFZ:BTZ	HMDB0032964	null	C5H5NOS	M-H	36.5	0	8.4189	91.8576	2-Acetylthiazole	Organic oxygen compounds	Organooxygen compounds	Carbonyl compounds	126.003	NA	0.578317	1	NA
0.58_127.0505m/z	1.62647	0.701744	-0.701744	0.00994266	0.00865801	0.505694	0.360306	2.16606	control:CFZ	C05715	C05715	C5H8N2O2	M-H	38.8	2.72	-6.28753	98.2752	gamma-Amino-gamma-cyanobutanoate; 4-Amino-4-cyanobutanoic acid;	null	null	null	127.05	NA	0.578317	1	map00460 Cyanoamino acid metabolism
0.58_127.0505m/z	1.62647	0.701744	-0.701744	0.00994266	0.00865801	0.505694	0.360306	2.16606	control:CFZ	C05717	C05717	C5H8N2O2	M-H	38.8	2.72	-6.28753	98.2752	alpha-Amino-gamma-cyanobutanoate; 2-Amino-4-cyanobutanoic acid;	null	null	null	127.05	NA	0.578317	1	NULL
0.58_127.0505m/z	1.18237	0.241684	-0.241684	0.164463	0.309524	0.810073	0.890704	0.662873	control:CFZ+atRA	C05715	C05715	C5H8N2O2	M-H	38.8	2.72	-6.28753	98.2752	gamma-Amino-gamma-cyanobutanoate; 4-Amino-4-cyanobutanoic acid;	null	null	null	127.05	NA	0.578317	1	map00460 Cyanoamino acid metabolism
0.58_127.0505m/z	1.18237	0.241684	-0.241684	0.164463	0.309524	0.810073	0.890704	0.662873	control:CFZ+atRA	C05717	C05717	C5H8N2O2	M-H	38.8	2.72	-6.28753	98.2752	alpha-Amino-gamma-cyanobutanoate; 2-Amino-4-cyanobutanoic acid;	null	null	null	127.05	NA	0.578317	1	NULL
0.58_127.0505m/z	0.925209	-0.112149	0.112149	0.478403	0.588745	0.672638	0.772876	0.340874	control:BTZ	C05715	C05715	C5H8N2O2	M-H	38.8	2.72	-6.28753	98.2752	gamma-Amino-gamma-cyanobutanoate; 4-Amino-4-cyanobutanoic acid;	null	null	null	127.05	NA	0.578317	1	map00460 Cyanoamino acid metabolism
0.58_127.0505m/z	0.925209	-0.112149	0.112149	0.478403	0.588745	0.672638	0.772876	0.340874	control:BTZ	C05717	C05717	C5H8N2O2	M-H	38.8	2.72	-6.28753	98.2752	alpha-Amino-gamma-cyanobutanoate; 2-Amino-4-cyanobutanoic acid;	null	null	null	127.05	NA	0.578317	1	NULL
0.58_127.0505m/z	0.726956	-0.460061	0.460061	0.0701028	0.0930736	0.999832	1	1.59303	CFZ:CFZ+atRA	C05715	C05715	C5H8N2O2	M-H	38.8	2.72	-6.28753	98.2752	gamma-Amino-gamma-cyanobutanoate; 4-Amino-4-cyanobutanoic acid;	null	null	null	127.05	NA	0.578317	1	map00460 Cyanoamino acid metabolism
0.58_127.0505m/z	0.726956	-0.460061	0.460061	0.0701028	0.0930736	0.999832	1	1.59303	CFZ:CFZ+atRA	C05717	C05717	C5H8N2O2	M-H	38.8	2.72	-6.28753	98.2752	alpha-Amino-gamma-cyanobutanoate; 2-Amino-4-cyanobutanoic acid;	null	null	null	127.05	NA	0.578317	1	NULL
0.58_127.0505m/z	0.568845	-0.813893	0.813893	0.00508762	0.004329	0.778239	0.569674	2.14123	CFZ:BTZ	C05715	C05715	C5H8N2O2	M-H	38.8	2.72	-6.28753	98.2752	gamma-Amino-gamma-cyanobutanoate; 4-Amino-4-cyanobutanoic acid;	null	null	null	127.05	NA	0.578317	1	map00460 Cyanoamino acid metabolism
0.58_127.0505m/z	0.568845	-0.813893	0.813893	0.00508762	0.004329	0.778239	0.569674	2.14123	CFZ:BTZ	C05717	C05717	C5H8N2O2	M-H	38.8	2.72	-6.28753	98.2752	alpha-Amino-gamma-cyanobutanoate; 2-Amino-4-cyanobutanoic acid;	null	null	null	127.05	NA	0.578317	1	NULL
0.58_128.0345m/z	1.37944	0.464087	-0.464087	0.0334161	0.0649351	0.550851	0.538618	1.24244	control:CFZ	C01877	C01877	C5H7NO3	M-H	42	18.7	-6.30962	98.6494	4-Oxoproline; 4-Oxo-L-proline;	null	null	null	128.035	NA	0.578317	1	map00330 Arginine and proline metabolism
0.58_128.0345m/z	1.08253	0.114403	-0.114403	0.585122	0.699134	0.889436	0.970931	0.583134	control:CFZ+atRA	C01877	C01877	C5H7NO3	M-H	42	18.7	-6.30962	98.6494	4-Oxoproline; 4-Oxo-L-proline;	null	null	null	128.035	NA	0.578317	1	map00330 Arginine and proline metabolism
0.58_128.0345m/z	0.786144	-0.347135	0.347135	0.102242	0.132035	0.37327	0.427729	0.67499	control:BTZ	C01877	C01877	C5H7NO3	M-H	42	18.7	-6.30962	98.6494	4-Oxoproline; 4-Oxo-L-proline;	null	null	null	128.035	NA	0.578317	1	map00330 Arginine and proline metabolism
0.58_128.0345m/z	0.784756	-0.349684	0.349684	0.165162	0.132035	0.999832	1	1.02068	CFZ:CFZ+atRA	C01877	C01877	C5H7NO3	M-H	42	18.7	-6.30962	98.6494	4-Oxoproline; 4-Oxo-L-proline;	null	null	null	128.035	NA	0.578317	1	map00330 Arginine and proline metabolism
0.58_128.0345m/z	0.569899	-0.811222	0.811222	0.000671015	0.0021645	0.233369	0.526948	2.02684	CFZ:BTZ	C01877	C01877	C5H7NO3	M-H	42	18.7	-6.30962	98.6494	4-Oxoproline; 4-Oxo-L-proline;	null	null	null	128.035	NA	0.578317	1	map00330 Arginine and proline metabolism
0.58_145.0611m/z	1.53163	0.615067	-0.615067	0.0005989	0.004329	0.291605	0.284837	1.59499	control:CFZ	C00303	C00303	C5H10N2O3	M-H	40.7	11.4	-5.04987	98.1629	Glutamine; 2-Aminoglutaramic acid;	null	null	null	145.061	NA	0.578317	1	NULL
0.58_145.0611m/z	1.24943	0.32127	-0.32127	0.0537484	0.0930736	0.778282	0.745354	0.868912	control:CFZ+atRA	C00303	C00303	C5H10N2O3	M-H	40.7	11.4	-5.04987	98.1629	Glutamine; 2-Aminoglutaramic acid;	null	null	null	145.061	NA	0.578317	1	NULL
0.58_145.0611m/z	0.951237	-0.0721237	0.0721237	0.615126	0.818182	0.762293	0.911608	0.320644	control:BTZ	C00303	C00303	C5H10N2O3	M-H	40.7	11.4	-5.04987	98.1629	Glutamine; 2-Aminoglutaramic acid;	null	null	null	145.061	NA	0.578317	1	NULL
0.58_145.0611m/z	0.815752	-0.293797	0.293797	0.0812531	0.132035	0.999832	1	1.01103	CFZ:CFZ+atRA	C00303	C00303	C5H10N2O3	M-H	40.7	11.4	-5.04987	98.1629	Glutamine; 2-Aminoglutaramic acid;	null	null	null	145.061	NA	0.578317	1	NULL
0.58_145.0611m/z	0.621062	-0.68719	0.68719	0.000382133	0.0021645	0.182871	0.526948	1.95102	CFZ:BTZ	C00303	C00303	C5H10N2O3	M-H	40.7	11.4	-5.04987	98.1629	Glutamine; 2-Aminoglutaramic acid;	null	null	null	145.061	NA	0.578317	1	NULL
0.58_193.0343m/z	0.386536	-1.37133	1.37133	0.00331627	0.004329	0.384682	0.284837	1.86036	control:CFZ	C16245	C16245	C6H10O7	M-H	40.5	12.7	-5.57422	95.9592	D-Glucuronic acid;	null	null	null	193.034	NA	0.578317	1	NULL
0.58_193.0343m/z	0.386536	-1.37133	1.37133	0.00331627	0.004329	0.384682	0.284837	1.86036	control:CFZ	HMDB0002545	null	C6H10O7	M-H	40.5	12.7	-5.57422	95.9592	Galacturonic acid	Organic oxygen compounds	Organooxygen compounds	Carbohydrates and carbohydrate conjugates	193.034	NA	0.578317	1	NA
0.58_193.0343m/z	0.386536	-1.37133	1.37133	0.00331627	0.004329	0.384682	0.284837	1.86036	control:CFZ	HMDB0002704	null	C6H10O7	M-H	40.5	12.7	-5.57422	95.9592	Iduronic acid	Organic oxygen compounds	Organooxygen compounds	Carbohydrates and carbohydrate conjugates	193.034	NA	0.578317	1	NA
0.58_193.0343m/z	0.386536	-1.37133	1.37133	0.00331627	0.004329	0.384682	0.284837	1.86036	control:CFZ	HMDB0062783	null	C6H10O7	M-H	40.5	12.7	-5.57422	95.9592	Aldehydo-L-iduronate	Organooxygen compounds	Carbohydrates and carbohydrate conjugates	Sugar acids and derivatives	193.034	NA	0.578317	1	NA
0.58_193.0343m/z	0.326546	-1.61464	1.61464	0.00256886	0.004329	0.755629	0.526948	2.51436	control:CFZ+atRA	C16245	C16245	C6H10O7	M-H	40.5	12.7	-5.57422	95.9592	D-Glucuronic acid;	null	null	null	193.034	NA	0.578317	1	NULL
0.58_193.0343m/z	0.326546	-1.61464	1.61464	0.00256886	0.004329	0.755629	0.526948	2.51436	control:CFZ+atRA	HMDB0002545	null	C6H10O7	M-H	40.5	12.7	-5.57422	95.9592	Galacturonic acid	Organic oxygen compounds	Organooxygen compounds	Carbohydrates and carbohydrate conjugates	193.034	NA	0.578317	1	NA
0.58_193.0343m/z	0.326546	-1.61464	1.61464	0.00256886	0.004329	0.755629	0.526948	2.51436	control:CFZ+atRA	HMDB0002704	null	C6H10O7	M-H	40.5	12.7	-5.57422	95.9592	Iduronic acid	Organic oxygen compounds	Organooxygen compounds	Carbohydrates and carbohydrate conjugates	193.034	NA	0.578317	1	NA
0.58_193.0343m/z	0.326546	-1.61464	1.61464	0.00256886	0.004329	0.755629	0.526948	2.51436	control:CFZ+atRA	HMDB0062783	null	C6H10O7	M-H	40.5	12.7	-5.57422	95.9592	Aldehydo-L-iduronate	Organooxygen compounds	Carbohydrates and carbohydrate conjugates	Sugar acids and derivatives	193.034	NA	0.578317	1	NA
0.58_193.0343m/z	0.315143	-1.66592	1.66592	0.000119183	0.0021645	0.106921	0.1171	2.05534	control:BTZ	C16245	C16245	C6H10O7	M-H	40.5	12.7	-5.57422	95.9592	D-Glucuronic acid;	null	null	null	193.034	NA	0.578317	1	NULL
0.58_193.0343m/z	0.315143	-1.66592	1.66592	0.000119183	0.0021645	0.106921	0.1171	2.05534	control:BTZ	HMDB0002545	null	C6H10O7	M-H	40.5	12.7	-5.57422	95.9592	Galacturonic acid	Organic oxygen compounds	Organooxygen compounds	Carbohydrates and carbohydrate conjugates	193.034	NA	0.578317	1	NA
0.58_193.0343m/z	0.315143	-1.66592	1.66592	0.000119183	0.0021645	0.106921	0.1171	2.05534	control:BTZ	HMDB0002704	null	C6H10O7	M-H	40.5	12.7	-5.57422	95.9592	Iduronic acid	Organic oxygen compounds	Organooxygen compounds	Carbohydrates and carbohydrate conjugates	193.034	NA	0.578317	1	NA
0.58_193.0343m/z	0.315143	-1.66592	1.66592	0.000119183	0.0021645	0.106921	0.1171	2.05534	control:BTZ	HMDB0062783	null	C6H10O7	M-H	40.5	12.7	-5.57422	95.9592	Aldehydo-L-iduronate	Organooxygen compounds	Carbohydrates and carbohydrate conjugates	Sugar acids and derivatives	193.034	NA	0.578317	1	NA
0.58_193.0343m/z	0.844801	-0.243316	0.243316	0.588708	0.588745	0.999832	1	0.708059	CFZ:CFZ+atRA	C16245	C16245	C6H10O7	M-H	40.5	12.7	-5.57422	95.9592	D-Glucuronic acid;	null	null	null	193.034	NA	0.578317	1	NULL
0.58_193.0343m/z	0.844801	-0.243316	0.243316	0.588708	0.588745	0.999832	1	0.708059	CFZ:CFZ+atRA	HMDB0002545	null	C6H10O7	M-H	40.5	12.7	-5.57422	95.9592	Galacturonic acid	Organic oxygen compounds	Organooxygen compounds	Carbohydrates and carbohydrate conjugates	193.034	NA	0.578317	1	NA
0.58_193.0343m/z	0.844801	-0.243316	0.243316	0.588708	0.588745	0.999832	1	0.708059	CFZ:CFZ+atRA	HMDB0002704	null	C6H10O7	M-H	40.5	12.7	-5.57422	95.9592	Iduronic acid	Organic oxygen compounds	Organooxygen compounds	Carbohydrates and carbohydrate conjugates	193.034	NA	0.578317	1	NA
0.58_193.0343m/z	0.844801	-0.243316	0.243316	0.588708	0.588745	0.999832	1	0.708059	CFZ:CFZ+atRA	HMDB0062783	null	C6H10O7	M-H	40.5	12.7	-5.57422	95.9592	Aldehydo-L-iduronate	Organooxygen compounds	Carbohydrates and carbohydrate conjugates	Sugar acids and derivatives	193.034	NA	0.578317	1	NA
0.58_193.0343m/z	0.8153	-0.294597	0.294597	0.328693	0.309524	0.876448	0.902979	0.699985	CFZ:BTZ	C16245	C16245	C6H10O7	M-H	40.5	12.7	-5.57422	95.9592	D-Glucuronic acid;	null	null	null	193.034	NA	0.578317	1	NULL
0.58_193.0343m/z	0.8153	-0.294597	0.294597	0.328693	0.309524	0.876448	0.902979	0.699985	CFZ:BTZ	HMDB0002545	null	C6H10O7	M-H	40.5	12.7	-5.57422	95.9592	Galacturonic acid	Organic oxygen compounds	Organooxygen compounds	Carbohydrates and carbohydrate conjugates	193.034	NA	0.578317	1	NA
0.58_193.0343m/z	0.8153	-0.294597	0.294597	0.328693	0.309524	0.876448	0.902979	0.699985	CFZ:BTZ	HMDB0002704	null	C6H10O7	M-H	40.5	12.7	-5.57422	95.9592	Iduronic acid	Organic oxygen compounds	Organooxygen compounds	Carbohydrates and carbohydrate conjugates	193.034	NA	0.578317	1	NA
0.58_193.0343m/z	0.8153	-0.294597	0.294597	0.328693	0.309524	0.876448	0.902979	0.699985	CFZ:BTZ	HMDB0062783	null	C6H10O7	M-H	40.5	12.7	-5.57422	95.9592	Aldehydo-L-iduronate	Organooxygen compounds	Carbohydrates and carbohydrate conjugates	Sugar acids and derivatives	193.034	NA	0.578317	1	NA
0.58_203.0196m/z	1.82231	0.86577	-0.86577	0.000138956	0.0021645	0.096654	0.284837	2.06736	control:CFZ	HMDB0031665	null	C7H8O7	M-H	40	5.03	-0.593897	95.4821	Daucic acid	Organic acids and derivatives	Hydroxy acids and derivatives	Beta hydroxy acids and derivatives	203.02	NA	0.578317	1	NA
0.58_203.0196m/z	1.33846	0.420577	-0.420577	0.0154079	0.0411255	0.768523	0.685754	1.11845	control:CFZ+atRA	HMDB0031665	null	C7H8O7	M-H	40	5.03	-0.593897	95.4821	Daucic acid	Organic acids and derivatives	Hydroxy acids and derivatives	Beta hydroxy acids and derivatives	203.02	NA	0.578317	1	NA
0.58_203.0196m/z	1.17091	0.227626	-0.227626	0.145219	0.24026	0.390623	0.51946	0.639663	control:BTZ	HMDB0031665	null	C7H8O7	M-H	40	5.03	-0.593897	95.4821	Daucic acid	Organic acids and derivatives	Hydroxy acids and derivatives	Beta hydroxy acids and derivatives	203.02	NA	0.578317	1	NA
0.58_203.0196m/z	0.734486	-0.445193	0.445193	0.00391344	0.0021645	0.999832	0.958087	1.48368	CFZ:CFZ+atRA	HMDB0031665	null	C7H8O7	M-H	40	5.03	-0.593897	95.4821	Daucic acid	Organic acids and derivatives	Hydroxy acids and derivatives	Beta hydroxy acids and derivatives	203.02	NA	0.578317	1	NA
0.58_203.0196m/z	0.642539	-0.638144	0.638144	0.000239842	0.0021645	0.182871	0.526948	1.7163	CFZ:BTZ	HMDB0031665	null	C7H8O7	M-H	40	5.03	-0.593897	95.4821	Daucic acid	Organic acids and derivatives	Hydroxy acids and derivatives	Beta hydroxy acids and derivatives	203.02	NA	0.578317	1	NA
0.58_255.0106m/z	0.988156	-0.017189	0.017189	0.9163	0.818182	0.968397	0.93143	0.574518	control:CFZ	C18812	C18812	C9H8N4OS	M+Cl	31.2	10.7	-3.03844	48.7287	Thidiazuron;	null	null	null	255.011	NA	0.578317	1	NULL
0.58_255.0106m/z	0.956828	-0.0636687	0.0636687	0.873543	1	0.981547	1	0.509911	control:CFZ+atRA	C18812	C18812	C9H8N4OS	M+Cl	31.2	10.7	-3.03844	48.7287	Thidiazuron;	null	null	null	255.011	NA	0.578317	1	NULL
0.58_255.0106m/z	1.14699	0.19785	-0.19785	0.0399603	0.025974	0.353436	0.240433	0.541544	control:BTZ	C18812	C18812	C9H8N4OS	M+Cl	31.2	10.7	-3.03844	48.7287	Thidiazuron;	null	null	null	255.011	NA	0.578317	1	NULL
0.58_255.0106m/z	0.968296	-0.0464797	0.0464797	0.842267	0.699134	0.999832	1	0.506596	CFZ:CFZ+atRA	C18812	C18812	C9H8N4OS	M+Cl	31.2	10.7	-3.03844	48.7287	Thidiazuron;	null	null	null	255.011	NA	0.578317	1	NULL
0.58_255.0106m/z	1.16074	0.215039	-0.215039	0.307505	0.309524	0.867875	0.902979	0.57852	CFZ:BTZ	C18812	C18812	C9H8N4OS	M+Cl	31.2	10.7	-3.03844	48.7287	Thidiazuron;	null	null	null	255.011	NA	0.578317	1	NULL
0.58_271.0029m/z	0.548934	-0.865296	0.865296	0.0109517	0.0021645	0.505694	0.284837	1.52142	control:CFZ	C14094	C14094	C11H8O6	M+Cl	36.6	7.4	6.11563	82.7884	2-Carboxy-2-hydroxy-8-carboxychromene;	null	null	null	271.003	NA	0.578317	1	map00626 Naphthalene degradation; map01120 Microbial metabolism in diverse environments
0.58_271.0029m/z	0.64815	-0.625601	0.625601	0.0228299	0.0021645	0.768523	0.501855	1.45042	control:CFZ+atRA	C14094	C14094	C11H8O6	M+Cl	36.6	7.4	6.11563	82.7884	2-Carboxy-2-hydroxy-8-carboxychromene;	null	null	null	271.003	NA	0.578317	1	map00626 Naphthalene degradation; map01120 Microbial metabolism in diverse environments
0.58_271.0029m/z	0.749296	-0.416392	0.416392	0.353378	0.393939	0.570327	0.639577	0.709309	control:BTZ	C14094	C14094	C11H8O6	M+Cl	36.6	7.4	6.11563	82.7884	2-Carboxy-2-hydroxy-8-carboxychromene;	null	null	null	271.003	NA	0.578317	1	map00626 Naphthalene degradation; map01120 Microbial metabolism in diverse environments
0.58_271.0029m/z	1.18074	0.239695	-0.239695	0.368371	0.699134	0.999832	1	0.556471	CFZ:CFZ+atRA	C14094	C14094	C11H8O6	M+Cl	36.6	7.4	6.11563	82.7884	2-Carboxy-2-hydroxy-8-carboxychromene;	null	null	null	271.003	NA	0.578317	1	map00626 Naphthalene degradation; map01120 Microbial metabolism in diverse environments
0.58_271.0029m/z	1.365	0.448904	-0.448904	0.146218	0.0930736	0.825274	0.733293	1.21202	CFZ:BTZ	C14094	C14094	C11H8O6	M+Cl	36.6	7.4	6.11563	82.7884	2-Carboxy-2-hydroxy-8-carboxychromene;	null	null	null	271.003	NA	0.578317	1	map00626 Naphthalene degradation; map01120 Microbial metabolism in diverse environments
0.58_284.7740m/z	0.948064	-0.0769433	0.0769433	0.566918	0.588745	0.806404	0.831862	0.3392	control:CFZ	HMDB0061733	null	CBr2Cl2	M+FA-H	21	0	6.01609	11.8565	Dibromodichloromethane	Organohalogen compounds	Alkyl halides	Halomethanes	284.774	NA	0.578317	1	NA
0.58_284.7740m/z	1.15267	0.204979	-0.204979	0.296157	0.588745	0.816554	0.962591	0.554439	control:CFZ+atRA	HMDB0061733	null	CBr2Cl2	M+FA-H	21	0	6.01609	11.8565	Dibromodichloromethane	Organohalogen compounds	Alkyl halides	Halomethanes	284.774	NA	0.578317	1	NA
0.58_284.7740m/z	1.22551	0.293377	-0.293377	0.15268	0.24026	0.394931	0.51946	0.663998	control:BTZ	HMDB0061733	null	CBr2Cl2	M+FA-H	21	0	6.01609	11.8565	Dibromodichloromethane	Organohalogen compounds	Alkyl halides	Halomethanes	284.774	NA	0.578317	1	NA
0.58_284.7740m/z	1.21581	0.281923	-0.281923	0.199934	0.179654	0.999832	1	1.21871	CFZ:CFZ+atRA	HMDB0061733	null	CBr2Cl2	M+FA-H	21	0	6.01609	11.8565	Dibromodichloromethane	Organohalogen compounds	Alkyl halides	Halomethanes	284.774	NA	0.578317	1	NA
0.58_284.7740m/z	1.29264	0.37032	-0.37032	0.0977556	0.132035	0.819402	0.770835	1.10149	CFZ:BTZ	HMDB0061733	null	CBr2Cl2	M+FA-H	21	0	6.01609	11.8565	Dibromodichloromethane	Organohalogen compounds	Alkyl halides	Halomethanes	284.774	NA	0.578317	1	NA
0.58_307.0831m/z	1.35981	0.44341	-0.44341	0.372538	0.699134	0.684235	0.883489	0.611238	control:CFZ	HMDB0040692	null	C15H16O7	M-H	40.8	11.6	2.62094	95.287	4R,5R,6S-Trihydroxy-2-hydroxymethyl-2-cyclohexen-1-one 6-(2-hydroxy-6-methylbenzoate)	Benzenoids	Benzene and substituted derivatives	Benzoic acids and derivatives	307.083	NA	0.578317	1	NA
0.58_307.0831m/z	1.42793	0.513922	-0.513922	0.284407	0.484848	0.816554	0.949991	1.24263	control:CFZ+atRA	HMDB0040692	null	C15H16O7	M-H	40.8	11.6	2.62094	95.287	4R,5R,6S-Trihydroxy-2-hydroxymethyl-2-cyclohexen-1-one 6-(2-hydroxy-6-methylbenzoate)	Benzenoids	Benzene and substituted derivatives	Benzoic acids and derivatives	307.083	NA	0.578317	1	NA
0.58_307.0831m/z	1.98338	0.987963	-0.987963	0.0477334	0.0411255	0.357122	0.286467	1.72699	control:BTZ	HMDB0040692	null	C15H16O7	M-H	40.8	11.6	2.62094	95.287	4R,5R,6S-Trihydroxy-2-hydroxymethyl-2-cyclohexen-1-one 6-(2-hydroxy-6-methylbenzoate)	Benzenoids	Benzene and substituted derivatives	Benzoic acids and derivatives	307.083	NA	0.578317	1	NA
0.58_307.0831m/z	1.05009	0.070512	-0.070512	0.76187	0.818182	0.999832	1	0.360752	CFZ:CFZ+atRA	HMDB0040692	null	C15H16O7	M-H	40.8	11.6	2.62094	95.287	4R,5R,6S-Trihydroxy-2-hydroxymethyl-2-cyclohexen-1-one 6-(2-hydroxy-6-methylbenzoate)	Benzenoids	Benzene and substituted derivatives	Benzoic acids and derivatives	307.083	NA	0.578317	1	NA
0.58_307.0831m/z	1.45857	0.544553	-0.544553	0.122288	0.132035	0.819402	0.770835	1.3367	CFZ:BTZ	HMDB0040692	null	C15H16O7	M-H	40.8	11.6	2.62094	95.287	4R,5R,6S-Trihydroxy-2-hydroxymethyl-2-cyclohexen-1-one 6-(2-hydroxy-6-methylbenzoate)	Benzenoids	Benzene and substituted derivatives	Benzoic acids and derivatives	307.083	NA	0.578317	1	NA
0.58_366.2044m/z	0.939971	-0.0893124	0.0893124	0.826817	1	0.939284	1	0.552649	control:CFZ	HMDB0061636	null	C17H33NO5	M+Cl	35.8	0.154	-2.51517	81.6888	3-hydroxydecanoyl carnitine	Lipids and lipid-like molecules	Fatty Acyls	Fatty acid esters	366.204	NA	0.578317	1	NA
0.58_366.2044m/z	1.44897	0.535025	-0.535025	0.362081	0.309524	0.83503	0.890704	1.2189	control:CFZ+atRA	HMDB0061636	null	C17H33NO5	M+Cl	35.8	0.154	-2.51517	81.6888	3-hydroxydecanoyl carnitine	Lipids and lipid-like molecules	Fatty Acyls	Fatty acid esters	366.204	NA	0.578317	1	NA
0.58_366.2044m/z	2.1892	1.1304	-1.1304	0.0968665	0.132035	0.368718	0.427729	1.47116	control:BTZ	HMDB0061636	null	C17H33NO5	M+Cl	35.8	0.154	-2.51517	81.6888	3-hydroxydecanoyl carnitine	Lipids and lipid-like molecules	Fatty Acyls	Fatty acid esters	366.204	NA	0.578317	1	NA
0.58_366.2044m/z	1.5415	0.624337	-0.624337	0.272836	0.24026	0.999832	1	1.35437	CFZ:CFZ+atRA	HMDB0061636	null	C17H33NO5	M+Cl	35.8	0.154	-2.51517	81.6888	3-hydroxydecanoyl carnitine	Lipids and lipid-like molecules	Fatty Acyls	Fatty acid esters	366.204	NA	0.578317	1	NA
0.58_366.2044m/z	2.329	1.21971	-1.21971	0.0749163	0.0411255	0.809512	0.629686	2.40165	CFZ:BTZ	HMDB0061636	null	C17H33NO5	M+Cl	35.8	0.154	-2.51517	81.6888	3-hydroxydecanoyl carnitine	Lipids and lipid-like molecules	Fatty Acyls	Fatty acid esters	366.204	NA	0.578317	1	NA
0.58_424.0301m/z	1.00119	0.00170992	-0.00170992	0.674432	0.588745	0.866003	0.831862	0.646676	control:CFZ	HMDB0060415	C16619	C10H14N5O7PS	M+FA-H	35	3.41	-8.48039	81.1651	6-Thioguanosine monophosphate	Nucleosides, nucleotides, and analogues	Purine nucleotides	Purine ribonucleotides	424.03	NA	0.578317	1	map00983 Drug metabolism - other enzymes
0.58_424.0301m/z	1.00119	0.00170992	-0.00170992	0.674432	0.588745	0.866003	0.831862	0.646676	control:CFZ	HMDB0060789	C16619	C10H14N5O7PS	M+FA-H	35	3.41	-8.48039	81.1651	6-Thioguanylic acid	Nucleosides, nucleotides, and analogues	Purine nucleotides	Purine ribonucleotides	424.03	NA	0.578317	1	map00983 Drug metabolism - other enzymes
0.58_424.0301m/z	0.673397	-0.570472	0.570472	0.479212	0.484848	0.858456	0.949991	1.22147	control:CFZ+atRA	HMDB0060415	C16619	C10H14N5O7PS	M+FA-H	35	3.41	-8.48039	81.1651	6-Thioguanosine monophosphate	Nucleosides, nucleotides, and analogues	Purine nucleotides	Purine ribonucleotides	424.03	NA	0.578317	1	map00983 Drug metabolism - other enzymes
0.58_424.0301m/z	0.673397	-0.570472	0.570472	0.479212	0.484848	0.858456	0.949991	1.22147	control:CFZ+atRA	HMDB0060789	C16619	C10H14N5O7PS	M+FA-H	35	3.41	-8.48039	81.1651	6-Thioguanylic acid	Nucleosides, nucleotides, and analogues	Purine nucleotides	Purine ribonucleotides	424.03	NA	0.578317	1	map00983 Drug metabolism - other enzymes
0.58_424.0301m/z	0.564686	-0.824478	0.824478	0.0511349	0.0930736	0.357122	0.380181	1.39629	control:BTZ	HMDB0060415	C16619	C10H14N5O7PS	M+FA-H	35	3.41	-8.48039	81.1651	6-Thioguanosine monophosphate	Nucleosides, nucleotides, and analogues	Purine nucleotides	Purine ribonucleotides	424.03	NA	0.578317	1	map00983 Drug metabolism - other enzymes
0.58_424.0301m/z	0.564686	-0.824478	0.824478	0.0511349	0.0930736	0.357122	0.380181	1.39629	control:BTZ	HMDB0060789	C16619	C10H14N5O7PS	M+FA-H	35	3.41	-8.48039	81.1651	6-Thioguanylic acid	Nucleosides, nucleotides, and analogues	Purine nucleotides	Purine ribonucleotides	424.03	NA	0.578317	1	map00983 Drug metabolism - other enzymes
0.58_424.0301m/z	0.672599	-0.572182	0.572182	0.650615	0.588745	0.999832	1	0.699602	CFZ:CFZ+atRA	HMDB0060415	C16619	C10H14N5O7PS	M+FA-H	35	3.41	-8.48039	81.1651	6-Thioguanosine monophosphate	Nucleosides, nucleotides, and analogues	Purine nucleotides	Purine ribonucleotides	424.03	NA	0.578317	1	map00983 Drug metabolism - other enzymes
0.58_424.0301m/z	0.672599	-0.572182	0.572182	0.650615	0.588745	0.999832	1	0.699602	CFZ:CFZ+atRA	HMDB0060789	C16619	C10H14N5O7PS	M+FA-H	35	3.41	-8.48039	81.1651	6-Thioguanylic acid	Nucleosides, nucleotides, and analogues	Purine nucleotides	Purine ribonucleotides	424.03	NA	0.578317	1	map00983 Drug metabolism - other enzymes
0.58_424.0301m/z	0.564018	-0.826188	0.826188	0.0191774	0.025974	0.778239	0.605108	1.61918	CFZ:BTZ	HMDB0060415	C16619	C10H14N5O7PS	M+FA-H	35	3.41	-8.48039	81.1651	6-Thioguanosine monophosphate	Nucleosides, nucleotides, and analogues	Purine nucleotides	Purine ribonucleotides	424.03	NA	0.578317	1	map00983 Drug metabolism - other enzymes
0.58_424.0301m/z	0.564018	-0.826188	0.826188	0.0191774	0.025974	0.778239	0.605108	1.61918	CFZ:BTZ	HMDB0060789	C16619	C10H14N5O7PS	M+FA-H	35	3.41	-8.48039	81.1651	6-Thioguanylic acid	Nucleosides, nucleotides, and analogues	Purine nucleotides	Purine ribonucleotides	424.03	NA	0.578317	1	map00983 Drug metabolism - other enzymes
0.58_816.6068m/z	1.3541	0.437332	-0.437332	0.348376	0.309524	0.658678	0.68816	0.611609	control:CFZ	HMDB0008062	null	C44H86NO7P	M+FA-H	26.3	0	-7.21977	39.4007	PC(18:0/P-18:1(11Z))	Lipids and lipid-like molecules	Glycerophospholipids	Glycerophosphocholines	816.607	NA	0.578317	1	NA
0.58_816.6068m/z	1.3541	0.437332	-0.437332	0.348376	0.309524	0.658678	0.68816	0.611609	control:CFZ	HMDB0008063	null	C44H86NO7P	M+FA-H	26.3	0	-7.21977	39.4007	PC(18:0/P-18:1(9Z))	Lipids and lipid-like molecules	Glycerophospholipids	Glycerophosphocholines	816.607	NA	0.578317	1	NA
0.58_816.6068m/z	1.3541	0.437332	-0.437332	0.348376	0.309524	0.658678	0.68816	0.611609	control:CFZ	HMDB0008324	null	C44H86NO7P	M+FA-H	26.3	0	-7.21977	39.4007	PC(20:1(11Z)/P-16:0)	null	null	null	816.607	NA	0.578317	1	NA
0.58_816.6068m/z	1.3541	0.437332	-0.437332	0.348376	0.309524	0.658678	0.68816	0.611609	control:CFZ	HMDB0013418	null	C44H86NO7P	M+FA-H	26.3	0	-7.21977	39.4007	PC(o-18:0/18:2(9Z,12Z))	null	null	null	816.607	NA	0.578317	1	NA
0.58_816.6068m/z	1.20771	0.272277	-0.272277	0.523358	0.588745	0.86974	0.962591	1.29577	control:CFZ+atRA	HMDB0008062	null	C44H86NO7P	M+FA-H	26.3	0	-7.21977	39.4007	PC(18:0/P-18:1(11Z))	Lipids and lipid-like molecules	Glycerophospholipids	Glycerophosphocholines	816.607	NA	0.578317	1	NA
0.58_816.6068m/z	1.20771	0.272277	-0.272277	0.523358	0.588745	0.86974	0.962591	1.29577	control:CFZ+atRA	HMDB0008063	null	C44H86NO7P	M+FA-H	26.3	0	-7.21977	39.4007	PC(18:0/P-18:1(9Z))	Lipids and lipid-like molecules	Glycerophospholipids	Glycerophosphocholines	816.607	NA	0.578317	1	NA
0.58_816.6068m/z	1.20771	0.272277	-0.272277	0.523358	0.588745	0.86974	0.962591	1.29577	control:CFZ+atRA	HMDB0008324	null	C44H86NO7P	M+FA-H	26.3	0	-7.21977	39.4007	PC(20:1(11Z)/P-16:0)	null	null	null	816.607	NA	0.578317	1	NA
0.58_816.6068m/z	1.20771	0.272277	-0.272277	0.523358	0.588745	0.86974	0.962591	1.29577	control:CFZ+atRA	HMDB0013418	null	C44H86NO7P	M+FA-H	26.3	0	-7.21977	39.4007	PC(o-18:0/18:2(9Z,12Z))	null	null	null	816.607	NA	0.578317	1	NA
0.58_816.6068m/z	0.789456	-0.341069	0.341069	0.188306	0.393939	0.428629	0.639577	0.798697	control:BTZ	HMDB0008062	null	C44H86NO7P	M+FA-H	26.3	0	-7.21977	39.4007	PC(18:0/P-18:1(11Z))	Lipids and lipid-like molecules	Glycerophospholipids	Glycerophosphocholines	816.607	NA	0.578317	1	NA
0.58_816.6068m/z	0.789456	-0.341069	0.341069	0.188306	0.393939	0.428629	0.639577	0.798697	control:BTZ	HMDB0008063	null	C44H86NO7P	M+FA-H	26.3	0	-7.21977	39.4007	PC(18:0/P-18:1(9Z))	Lipids and lipid-like molecules	Glycerophospholipids	Glycerophosphocholines	816.607	NA	0.578317	1	NA
0.58_816.6068m/z	0.789456	-0.341069	0.341069	0.188306	0.393939	0.428629	0.639577	0.798697	control:BTZ	HMDB0008324	null	C44H86NO7P	M+FA-H	26.3	0	-7.21977	39.4007	PC(20:1(11Z)/P-16:0)	null	null	null	816.607	NA	0.578317	1	NA
0.58_816.6068m/z	0.789456	-0.341069	0.341069	0.188306	0.393939	0.428629	0.639577	0.798697	control:BTZ	HMDB0013418	null	C44H86NO7P	M+FA-H	26.3	0	-7.21977	39.4007	PC(o-18:0/18:2(9Z,12Z))	null	null	null	816.607	NA	0.578317	1	NA
0.58_816.6068m/z	0.891894	-0.165056	0.165056	0.784087	0.818182	0.999832	1	0.38888	CFZ:CFZ+atRA	HMDB0008062	null	C44H86NO7P	M+FA-H	26.3	0	-7.21977	39.4007	PC(18:0/P-18:1(11Z))	Lipids and lipid-like molecules	Glycerophospholipids	Glycerophosphocholines	816.607	NA	0.578317	1	NA
0.58_816.6068m/z	0.891894	-0.165056	0.165056	0.784087	0.818182	0.999832	1	0.38888	CFZ:CFZ+atRA	HMDB0008063	null	C44H86NO7P	M+FA-H	26.3	0	-7.21977	39.4007	PC(18:0/P-18:1(9Z))	Lipids and lipid-like molecules	Glycerophospholipids	Glycerophosphocholines	816.607	NA	0.578317	1	NA
0.58_816.6068m/z	0.891894	-0.165056	0.165056	0.784087	0.818182	0.999832	1	0.38888	CFZ:CFZ+atRA	HMDB0008324	null	C44H86NO7P	M+FA-H	26.3	0	-7.21977	39.4007	PC(20:1(11Z)/P-16:0)	null	null	null	816.607	NA	0.578317	1	NA
0.58_816.6068m/z	0.891894	-0.165056	0.165056	0.784087	0.818182	0.999832	1	0.38888	CFZ:CFZ+atRA	HMDB0013418	null	C44H86NO7P	M+FA-H	26.3	0	-7.21977	39.4007	PC(o-18:0/18:2(9Z,12Z))	null	null	null	816.607	NA	0.578317	1	NA
0.58_816.6068m/z	0.583012	-0.778402	0.778402	0.0252392	0.0151515	0.778239	0.605108	1.89576	CFZ:BTZ	HMDB0008062	null	C44H86NO7P	M+FA-H	26.3	0	-7.21977	39.4007	PC(18:0/P-18:1(11Z))	Lipids and lipid-like molecules	Glycerophospholipids	Glycerophosphocholines	816.607	NA	0.578317	1	NA
0.58_816.6068m/z	0.583012	-0.778402	0.778402	0.0252392	0.0151515	0.778239	0.605108	1.89576	CFZ:BTZ	HMDB0008063	null	C44H86NO7P	M+FA-H	26.3	0	-7.21977	39.4007	PC(18:0/P-18:1(9Z))	Lipids and lipid-like molecules	Glycerophospholipids	Glycerophosphocholines	816.607	NA	0.578317	1	NA
0.58_816.6068m/z	0.583012	-0.778402	0.778402	0.0252392	0.0151515	0.778239	0.605108	1.89576	CFZ:BTZ	HMDB0008324	null	C44H86NO7P	M+FA-H	26.3	0	-7.21977	39.4007	PC(20:1(11Z)/P-16:0)	null	null	null	816.607	NA	0.578317	1	NA
0.58_816.6068m/z	0.583012	-0.778402	0.778402	0.0252392	0.0151515	0.778239	0.605108	1.89576	CFZ:BTZ	HMDB0013418	null	C44H86NO7P	M+FA-H	26.3	0	-7.21977	39.4007	PC(o-18:0/18:2(9Z,12Z))	null	null	null	816.607	NA	0.578317	1	NA
0.59_113.0234m/z	1.24929	0.321103	-0.321103	0.264696	0.309524	0.600842	0.68816	0.681807	control:CFZ	HMDB0031859	null	C5H6O3	M-H	41.9	32	-8.85451	87.2204	Norfuraneol	Organoheterocyclic compounds	Dihydrofurans	Furanones	113.023	NA	0.592617	1	NA
0.59_113.0234m/z	1.05138	0.0722875	-0.0722875	0.826722	0.818182	0.972334	0.983636	0.714263	control:CFZ+atRA	HMDB0031859	null	C5H6O3	M-H	41.9	32	-8.85451	87.2204	Norfuraneol	Organoheterocyclic compounds	Dihydrofurans	Furanones	113.023	NA	0.592617	1	NA
0.59_113.0234m/z	1.15108	0.202984	-0.202984	0.522007	0.588745	0.703665	0.772876	0.244002	control:BTZ	HMDB0031859	null	C5H6O3	M-H	41.9	32	-8.85451	87.2204	Norfuraneol	Organoheterocyclic compounds	Dihydrofurans	Furanones	113.023	NA	0.592617	1	NA
0.59_113.0234m/z	0.841587	-0.248816	0.248816	0.317887	0.179654	0.999832	1	0.793744	CFZ:CFZ+atRA	HMDB0031859	null	C5H6O3	M-H	41.9	32	-8.85451	87.2204	Norfuraneol	Organoheterocyclic compounds	Dihydrofurans	Furanones	113.023	NA	0.592617	1	NA
0.59_113.0234m/z	0.921388	-0.118119	0.118119	0.300236	0.393939	0.861938	0.920389	0.313058	CFZ:BTZ	HMDB0031859	null	C5H6O3	M-H	41.9	32	-8.85451	87.2204	Norfuraneol	Organoheterocyclic compounds	Dihydrofurans	Furanones	113.023	NA	0.592617	1	NA
0.59_131.0818m/z	1.55843	0.640097	-0.640097	0.00124467	0.0021645	0.365561	0.284837	1.40172	control:CFZ	C03943	C03943	C5H12N2O2	M-H	40.3	8.98	-6.1316	99.355	(2R,4S)-2,4-Diaminopentanoate; D-threo-2,4-Diaminopentanoate; 2,4-Diaminopentanoate;	null	null	null	131.082	NA	0.592617	1	map00472 D-Arginine and D-ornithine metabolism
0.59_131.0818m/z	1.34253	0.424954	-0.424954	0.0564037	0.0649351	0.778282	0.704162	1.02372	control:CFZ+atRA	C03943	C03943	C5H12N2O2	M-H	40.3	8.98	-6.1316	99.355	(2R,4S)-2,4-Diaminopentanoate; D-threo-2,4-Diaminopentanoate; 2,4-Diaminopentanoate;	null	null	null	131.082	NA	0.592617	1	map00472 D-Arginine and D-ornithine metabolism
0.59_131.0818m/z	0.871239	-0.19886	0.19886	0.278869	0.393939	0.505704	0.639577	0.496049	control:BTZ	C03943	C03943	C5H12N2O2	M-H	40.3	8.98	-6.1316	99.355	(2R,4S)-2,4-Diaminopentanoate; D-threo-2,4-Diaminopentanoate; 2,4-Diaminopentanoate;	null	null	null	131.082	NA	0.592617	1	map00472 D-Arginine and D-ornithine metabolism
0.59_131.0818m/z	0.861461	-0.215143	0.215143	0.383551	0.24026	0.999832	1	0.576429	CFZ:CFZ+atRA	C03943	C03943	C5H12N2O2	M-H	40.3	8.98	-6.1316	99.355	(2R,4S)-2,4-Diaminopentanoate; D-threo-2,4-Diaminopentanoate; 2,4-Diaminopentanoate;	null	null	null	131.082	NA	0.592617	1	map00472 D-Arginine and D-ornithine metabolism
0.59_131.0818m/z	0.559047	-0.838957	0.838957	0.000578553	0.0021645	0.233369	0.526948	2.07904	CFZ:BTZ	C03943	C03943	C5H12N2O2	M-H	40.3	8.98	-6.1316	99.355	(2R,4S)-2,4-Diaminopentanoate; D-threo-2,4-Diaminopentanoate; 2,4-Diaminopentanoate;	null	null	null	131.082	NA	0.592617	1	map00472 D-Arginine and D-ornithine metabolism
0.59_132.0294m/z	0.972089	-0.0408395	0.0408395	0.680232	0.818182	0.867724	0.93143	0.306853	control:CFZ	C00402	C00402	C4H7NO4	M-H	42	20.6	-6.48663	96.7272	D-Aspartate; D-Aspartic acid;	Organic acids and derivatives	Carboxylic acids and derivatives	Amino acids, peptides, and analogues	132.029	NA	0.592617	1	map00250 Alanine, aspartate and glutamate metabolism
0.59_132.0294m/z	0.972089	-0.0408395	0.0408395	0.680232	0.818182	0.867724	0.93143	0.306853	control:CFZ	HMDB0006483	C00402	C4H7NO4	M-H	42	20.6	-6.48663	96.7272	D-Aspartic acid	Organic acids and derivatives	Carboxylic acids and derivatives	Amino acids, peptides, and analogues	132.029	NA	0.592617	1	map00250 Alanine, aspartate and glutamate metabolism
0.59_132.0294m/z	0.972089	-0.0408395	0.0408395	0.680232	0.818182	0.867724	0.93143	0.306853	control:CFZ	HMDB0062186	C16433	C4H7NO4	M-H	42	20.6	-6.48663	96.7272	1-deoxy-1-(N6-lysino)-D-fructose	Organic acids and derivatives	Carboxylic acids and derivatives	Amino acids, peptides, and analogues	132.029	NA	0.592617	1	NULL
0.59_132.0294m/z	0.972089	-0.0408395	0.0408395	0.680232	0.818182	0.867724	0.93143	0.306853	control:CFZ	HMDB0062501	C16433	C4H7NO4	M-H	42	20.6	-6.48663	96.7272	N-acetyl-seryl-aspartate	Organic acids and derivatives	Carboxylic acids and derivatives	Amino acids, peptides, and analogues	132.029	NA	0.592617	1	NULL
0.59_132.0294m/z	1.00326	0.00469412	-0.00469412	0.933618	1	0.990421	1	0.310782	control:CFZ+atRA	C00402	C00402	C4H7NO4	M-H	42	20.6	-6.48663	96.7272	D-Aspartate; D-Aspartic acid;	Organic acids and derivatives	Carboxylic acids and derivatives	Amino acids, peptides, and analogues	132.029	NA	0.592617	1	map00250 Alanine, aspartate and glutamate metabolism
0.59_132.0294m/z	1.00326	0.00469412	-0.00469412	0.933618	1	0.990421	1	0.310782	control:CFZ+atRA	HMDB0006483	C00402	C4H7NO4	M-H	42	20.6	-6.48663	96.7272	D-Aspartic acid	Organic acids and derivatives	Carboxylic acids and derivatives	Amino acids, peptides, and analogues	132.029	NA	0.592617	1	map00250 Alanine, aspartate and glutamate metabolism
0.59_132.0294m/z	1.00326	0.00469412	-0.00469412	0.933618	1	0.990421	1	0.310782	control:CFZ+atRA	HMDB0062186	C16433	C4H7NO4	M-H	42	20.6	-6.48663	96.7272	1-deoxy-1-(N6-lysino)-D-fructose	Organic acids and derivatives	Carboxylic acids and derivatives	Amino acids, peptides, and analogues	132.029	NA	0.592617	1	NULL
0.59_132.0294m/z	1.00326	0.00469412	-0.00469412	0.933618	1	0.990421	1	0.310782	control:CFZ+atRA	HMDB0062501	C16433	C4H7NO4	M-H	42	20.6	-6.48663	96.7272	N-acetyl-seryl-aspartate	Organic acids and derivatives	Carboxylic acids and derivatives	Amino acids, peptides, and analogues	132.029	NA	0.592617	1	NULL
0.59_132.0294m/z	0.960367	-0.0583422	0.0583422	0.717024	0.588745	0.834814	0.772876	0.189403	control:BTZ	C00402	C00402	C4H7NO4	M-H	42	20.6	-6.48663	96.7272	D-Aspartate; D-Aspartic acid;	Organic acids and derivatives	Carboxylic acids and derivatives	Amino acids, peptides, and analogues	132.029	NA	0.592617	1	map00250 Alanine, aspartate and glutamate metabolism
0.59_132.0294m/z	0.960367	-0.0583422	0.0583422	0.717024	0.588745	0.834814	0.772876	0.189403	control:BTZ	HMDB0006483	C00402	C4H7NO4	M-H	42	20.6	-6.48663	96.7272	D-Aspartic acid	Organic acids and derivatives	Carboxylic acids and derivatives	Amino acids, peptides, and analogues	132.029	NA	0.592617	1	map00250 Alanine, aspartate and glutamate metabolism
0.59_132.0294m/z	0.960367	-0.0583422	0.0583422	0.717024	0.588745	0.834814	0.772876	0.189403	control:BTZ	HMDB0062186	C16433	C4H7NO4	M-H	42	20.6	-6.48663	96.7272	1-deoxy-1-(N6-lysino)-D-fructose	Organic acids and derivatives	Carboxylic acids and derivatives	Amino acids, peptides, and analogues	132.029	NA	0.592617	1	NULL
0.59_132.0294m/z	0.960367	-0.0583422	0.0583422	0.717024	0.588745	0.834814	0.772876	0.189403	control:BTZ	HMDB0062501	C16433	C4H7NO4	M-H	42	20.6	-6.48663	96.7272	N-acetyl-seryl-aspartate	Organic acids and derivatives	Carboxylic acids and derivatives	Amino acids, peptides, and analogues	132.029	NA	0.592617	1	NULL
0.59_132.0294m/z	1.03206	0.0455337	-0.0455337	0.656485	0.588745	0.999832	1	0.394213	CFZ:CFZ+atRA	C00402	C00402	C4H7NO4	M-H	42	20.6	-6.48663	96.7272	D-Aspartate; D-Aspartic acid;	Organic acids and derivatives	Carboxylic acids and derivatives	Amino acids, peptides, and analogues	132.029	NA	0.592617	1	map00250 Alanine, aspartate and glutamate metabolism
0.59_132.0294m/z	1.03206	0.0455337	-0.0455337	0.656485	0.588745	0.999832	1	0.394213	CFZ:CFZ+atRA	HMDB0006483	C00402	C4H7NO4	M-H	42	20.6	-6.48663	96.7272	D-Aspartic acid	Organic acids and derivatives	Carboxylic acids and derivatives	Amino acids, peptides, and analogues	132.029	NA	0.592617	1	map00250 Alanine, aspartate and glutamate metabolism
0.59_132.0294m/z	1.03206	0.0455337	-0.0455337	0.656485	0.588745	0.999832	1	0.394213	CFZ:CFZ+atRA	HMDB0062186	C16433	C4H7NO4	M-H	42	20.6	-6.48663	96.7272	1-deoxy-1-(N6-lysino)-D-fructose	Organic acids and derivatives	Carboxylic acids and derivatives	Amino acids, peptides, and analogues	132.029	NA	0.592617	1	NULL
0.59_132.0294m/z	1.03206	0.0455337	-0.0455337	0.656485	0.588745	0.999832	1	0.394213	CFZ:CFZ+atRA	HMDB0062501	C16433	C4H7NO4	M-H	42	20.6	-6.48663	96.7272	N-acetyl-seryl-aspartate	Organic acids and derivatives	Carboxylic acids and derivatives	Amino acids, peptides, and analogues	132.029	NA	0.592617	1	NULL
0.59_132.0294m/z	0.987941	-0.0175027	0.0175027	0.969575	1	0.993314	1	0.20769	CFZ:BTZ	C00402	C00402	C4H7NO4	M-H	42	20.6	-6.48663	96.7272	D-Aspartate; D-Aspartic acid;	Organic acids and derivatives	Carboxylic acids and derivatives	Amino acids, peptides, and analogues	132.029	NA	0.592617	1	map00250 Alanine, aspartate and glutamate metabolism
0.59_132.0294m/z	0.987941	-0.0175027	0.0175027	0.969575	1	0.993314	1	0.20769	CFZ:BTZ	HMDB0006483	C00402	C4H7NO4	M-H	42	20.6	-6.48663	96.7272	D-Aspartic acid	Organic acids and derivatives	Carboxylic acids and derivatives	Amino acids, peptides, and analogues	132.029	NA	0.592617	1	map00250 Alanine, aspartate and glutamate metabolism
0.59_132.0294m/z	0.987941	-0.0175027	0.0175027	0.969575	1	0.993314	1	0.20769	CFZ:BTZ	HMDB0062186	C16433	C4H7NO4	M-H	42	20.6	-6.48663	96.7272	1-deoxy-1-(N6-lysino)-D-fructose	Organic acids and derivatives	Carboxylic acids and derivatives	Amino acids, peptides, and analogues	132.029	NA	0.592617	1	NULL
0.59_132.0294m/z	0.987941	-0.0175027	0.0175027	0.969575	1	0.993314	1	0.20769	CFZ:BTZ	HMDB0062501	C16433	C4H7NO4	M-H	42	20.6	-6.48663	96.7272	N-acetyl-seryl-aspartate	Organic acids and derivatives	Carboxylic acids and derivatives	Amino acids, peptides, and analogues	132.029	NA	0.592617	1	NULL
0.59_146.0451m/z	0.988859	-0.0161636	0.0161636	0.670499	0.24026	0.863438	0.647385	0.45427	control:CFZ	C12269	C12269	C5H9NO4	M-H	39.5	4.49	-5.04129	99.0229	N-Methyl-D-aspartic acid; N-Methyl-D-aspartate; NMDA;	Organic acids and derivatives	Carboxylic acids and derivatives	Amino acids, peptides, and analogues	146.045	NA	0.592617	1	NULL
0.59_146.0451m/z	0.777568	-0.36296	0.36296	0.225642	0.179654	0.810073	0.822892	0.903877	control:CFZ+atRA	C12269	C12269	C5H9NO4	M-H	39.5	4.49	-5.04129	99.0229	N-Methyl-D-aspartic acid; N-Methyl-D-aspartate; NMDA;	Organic acids and derivatives	Carboxylic acids and derivatives	Amino acids, peptides, and analogues	146.045	NA	0.592617	1	NULL
0.59_146.0451m/z	0.672579	-0.572225	0.572225	0.114604	0.0411255	0.375495	0.286467	0.944228	control:BTZ	C12269	C12269	C5H9NO4	M-H	39.5	4.49	-5.04129	99.0229	N-Methyl-D-aspartic acid; N-Methyl-D-aspartate; NMDA;	Organic acids and derivatives	Carboxylic acids and derivatives	Amino acids, peptides, and analogues	146.045	NA	0.592617	1	NULL
0.59_146.0451m/z	0.786328	-0.346796	0.346796	0.259785	0.309524	0.999832	1	0.983001	CFZ:CFZ+atRA	C12269	C12269	C5H9NO4	M-H	39.5	4.49	-5.04129	99.0229	N-Methyl-D-aspartic acid; N-Methyl-D-aspartate; NMDA;	Organic acids and derivatives	Carboxylic acids and derivatives	Amino acids, peptides, and analogues	146.045	NA	0.592617	1	NULL
0.59_146.0451m/z	0.680157	-0.556061	0.556061	0.111659	0.0930736	0.819402	0.733293	1.16681	CFZ:BTZ	C12269	C12269	C5H9NO4	M-H	39.5	4.49	-5.04129	99.0229	N-Methyl-D-aspartic acid; N-Methyl-D-aspartate; NMDA;	Organic acids and derivatives	Carboxylic acids and derivatives	Amino acids, peptides, and analogues	146.045	NA	0.592617	1	NULL
0.59_174.0875m/z	1.68991	0.756947	-0.756947	0.000482104	0.0021645	0.260818	0.284837	1.51745	control:CFZ	C19778	C19778	C5H11N3O	M+FA-H	40.1	11.1	-7.01717	97.5126	(R)-Piperazine-2-carboxamide;	null	null	null	174.088	NA	0.592617	1	NULL
0.59_174.0875m/z	1.68991	0.756947	-0.756947	0.000482104	0.0021645	0.260818	0.284837	1.51745	control:CFZ	C19782	C19782	C5H11N3O	M+FA-H	40.1	11.1	-7.01717	97.5126	(S)-Piperazine-2-carboxamide;	null	null	null	174.088	NA	0.592617	1	NULL
0.59_174.0875m/z	1.42722	0.513213	-0.513213	0.0219049	0.025974	0.768523	0.599372	1.13361	control:CFZ+atRA	C19778	C19778	C5H11N3O	M+FA-H	40.1	11.1	-7.01717	97.5126	(R)-Piperazine-2-carboxamide;	null	null	null	174.088	NA	0.592617	1	NULL
0.59_174.0875m/z	1.42722	0.513213	-0.513213	0.0219049	0.025974	0.768523	0.599372	1.13361	control:CFZ+atRA	C19782	C19782	C5H11N3O	M+FA-H	40.1	11.1	-7.01717	97.5126	(S)-Piperazine-2-carboxamide;	null	null	null	174.088	NA	0.592617	1	NULL
0.59_174.0875m/z	0.883505	-0.178689	0.178689	0.364032	0.309524	0.582167	0.576759	0.429241	control:BTZ	C19778	C19778	C5H11N3O	M+FA-H	40.1	11.1	-7.01717	97.5126	(R)-Piperazine-2-carboxamide;	null	null	null	174.088	NA	0.592617	1	NULL
0.59_174.0875m/z	0.883505	-0.178689	0.178689	0.364032	0.309524	0.582167	0.576759	0.429241	control:BTZ	C19782	C19782	C5H11N3O	M+FA-H	40.1	11.1	-7.01717	97.5126	(S)-Piperazine-2-carboxamide;	null	null	null	174.088	NA	0.592617	1	NULL
0.59_174.0875m/z	0.844556	-0.243735	0.243735	0.280689	0.309524	0.999832	1	0.692276	CFZ:CFZ+atRA	C19778	C19778	C5H11N3O	M+FA-H	40.1	11.1	-7.01717	97.5126	(R)-Piperazine-2-carboxamide;	null	null	null	174.088	NA	0.592617	1	NULL
0.59_174.0875m/z	0.844556	-0.243735	0.243735	0.280689	0.309524	0.999832	1	0.692276	CFZ:CFZ+atRA	C19782	C19782	C5H11N3O	M+FA-H	40.1	11.1	-7.01717	97.5126	(S)-Piperazine-2-carboxamide;	null	null	null	174.088	NA	0.592617	1	NULL
0.59_174.0875m/z	0.522812	-0.935636	0.935636	0.000413141	0.0021645	0.182871	0.526948	2.26104	CFZ:BTZ	C19778	C19778	C5H11N3O	M+FA-H	40.1	11.1	-7.01717	97.5126	(R)-Piperazine-2-carboxamide;	null	null	null	174.088	NA	0.592617	1	NULL
0.59_174.0875m/z	0.522812	-0.935636	0.935636	0.000413141	0.0021645	0.182871	0.526948	2.26104	CFZ:BTZ	C19782	C19782	C5H11N3O	M+FA-H	40.1	11.1	-7.01717	97.5126	(S)-Piperazine-2-carboxamide;	null	null	null	174.088	NA	0.592617	1	NULL
0.59_175.0717m/z	1.01375	0.0196992	-0.0196992	0.67533	0.699134	0.866451	0.883489	0.231828	control:CFZ	C19780	C19780	C5H10N2O2	M+FA-H	39.1	2.78	-5.61171	99.1641	(R)-Piperazine-2-carboxylate; (R)-Piperazine-2-carboxylic acid; (R)-2-Piperazinecarboxylate;	null	null	null	175.072	NA	0.592617	1	NULL
0.59_175.0717m/z	1.01375	0.0196992	-0.0196992	0.67533	0.699134	0.866451	0.883489	0.231828	control:CFZ	C19783	C19783	C5H10N2O2	M+FA-H	39.1	2.78	-5.61171	99.1641	(S)-Piperazine-2-carboxylate; (S)-Piperazine-2-carboxylic acid; (S)-2-Piperazinecarboxylate;	null	null	null	175.072	NA	0.592617	1	NULL
0.59_175.0717m/z	0.987404	-0.018287	0.018287	0.967458	1	0.995973	1	0.392551	control:CFZ+atRA	C19780	C19780	C5H10N2O2	M+FA-H	39.1	2.78	-5.61171	99.1641	(R)-Piperazine-2-carboxylate; (R)-Piperazine-2-carboxylic acid; (R)-2-Piperazinecarboxylate;	null	null	null	175.072	NA	0.592617	1	NULL
0.59_175.0717m/z	0.987404	-0.018287	0.018287	0.967458	1	0.995973	1	0.392551	control:CFZ+atRA	C19783	C19783	C5H10N2O2	M+FA-H	39.1	2.78	-5.61171	99.1641	(S)-Piperazine-2-carboxylate; (S)-Piperazine-2-carboxylic acid; (S)-2-Piperazinecarboxylate;	null	null	null	175.072	NA	0.592617	1	NULL
0.59_175.0717m/z	0.923291	-0.115143	0.115143	0.24963	0.132035	0.479277	0.427729	0.284448	control:BTZ	C19780	C19780	C5H10N2O2	M+FA-H	39.1	2.78	-5.61171	99.1641	(R)-Piperazine-2-carboxylate; (R)-Piperazine-2-carboxylic acid; (R)-2-Piperazinecarboxylate;	null	null	null	175.072	NA	0.592617	1	NULL
0.59_175.0717m/z	0.923291	-0.115143	0.115143	0.24963	0.132035	0.479277	0.427729	0.284448	control:BTZ	C19783	C19783	C5H10N2O2	M+FA-H	39.1	2.78	-5.61171	99.1641	(S)-Piperazine-2-carboxylate; (S)-Piperazine-2-carboxylic acid; (S)-2-Piperazinecarboxylate;	null	null	null	175.072	NA	0.592617	1	NULL
0.59_175.0717m/z	0.974014	-0.0379862	0.0379862	0.803057	1	0.999832	1	0.317227	CFZ:CFZ+atRA	C19780	C19780	C5H10N2O2	M+FA-H	39.1	2.78	-5.61171	99.1641	(R)-Piperazine-2-carboxylate; (R)-Piperazine-2-carboxylic acid; (R)-2-Piperazinecarboxylate;	null	null	null	175.072	NA	0.592617	1	NULL
0.59_175.0717m/z	0.974014	-0.0379862	0.0379862	0.803057	1	0.999832	1	0.317227	CFZ:CFZ+atRA	C19783	C19783	C5H10N2O2	M+FA-H	39.1	2.78	-5.61171	99.1641	(S)-Piperazine-2-carboxylate; (S)-Piperazine-2-carboxylic acid; (S)-2-Piperazinecarboxylate;	null	null	null	175.072	NA	0.592617	1	NULL
0.59_175.0717m/z	0.910769	-0.134842	0.134842	0.20334	0.309524	0.825274	0.902979	0.486058	CFZ:BTZ	C19780	C19780	C5H10N2O2	M+FA-H	39.1	2.78	-5.61171	99.1641	(R)-Piperazine-2-carboxylate; (R)-Piperazine-2-carboxylic acid; (R)-2-Piperazinecarboxylate;	null	null	null	175.072	NA	0.592617	1	NULL
0.59_175.0717m/z	0.910769	-0.134842	0.134842	0.20334	0.309524	0.825274	0.902979	0.486058	CFZ:BTZ	C19783	C19783	C5H10N2O2	M+FA-H	39.1	2.78	-5.61171	99.1641	(S)-Piperazine-2-carboxylate; (S)-Piperazine-2-carboxylic acid; (S)-2-Piperazinecarboxylate;	null	null	null	175.072	NA	0.592617	1	NULL
0.59_180.0625n	1.08718	0.120592	-0.120592	0.587538	0.699134	0.817116	0.883489	0.397767	control:CFZ	C00247	C00247	C6H12O6	M-H, M+Cl	40.2	8.55	-4.94624	98.066	L-Sorbose; L-xylo-Hexulose;	null	null	null	215.032	180.062	0.592617	1	map00051 Fructose and mannose metabolism
0.59_180.0625n	1.08718	0.120592	-0.120592	0.587538	0.699134	0.817116	0.883489	0.397767	control:CFZ	C00764	C00764	C6H12O6	M-H, M+Cl	40.2	8.55	-4.94624	98.066	D-Sorbose; D-xylo-Hexulose;	null	null	null	215.032	180.062	0.592617	1	NULL
0.59_180.0625n	1.08718	0.120592	-0.120592	0.587538	0.699134	0.817116	0.883489	0.397767	control:CFZ	C00795	C00795	C6H12O6	M-H, M+Cl	40.2	8.55	-4.94624	98.066	D-Tagatose; lyxo-Hexulose;	null	null	null	215.032	180.062	0.592617	1	map00052 Galactose metabolism
0.59_180.0625n	1.08718	0.120592	-0.120592	0.587538	0.699134	0.817116	0.883489	0.397767	control:CFZ	C05003	C05003	C6H12O6	M-H, M+Cl	40.2	8.55	-4.94624	98.066	D-Fructose; D-arabino-Hex-2-ulopyranose;	null	null	null	215.032	180.062	0.592617	1	NULL
0.59_180.0625n	1.08718	0.120592	-0.120592	0.587538	0.699134	0.817116	0.883489	0.397767	control:CFZ	C06468	C06468	C6H12O6	M-H, M+Cl	40.2	8.55	-4.94624	98.066	D-Psicose; D-ribo-Hex-2-ulose; D-ribo-2-Hexulose; D-ribo-2-Ketohexulose; D-erythro-Hexulose; D-Pseudofructose; D-Allulose; D-Altrulose;	null	null	null	215.032	180.062	0.592617	1	NULL
0.59_180.0625n	1.08718	0.120592	-0.120592	0.587538	0.699134	0.817116	0.883489	0.397767	control:CFZ	C08356	C08356	C6H12O6	M-H, M+Cl	40.2	8.55	-4.94624	98.066	alpha-L-Sorbopyranose;	Organic oxygen compounds	Organooxygen compounds	Carbohydrates and carbohydrate conjugates	215.032	180.062	0.592617	1	NULL
0.59_180.0625n	1.02385	0.0340048	-0.0340048	0.900945	0.937229	0.986175	0.9955	0.46918	control:CFZ+atRA	C00247	C00247	C6H12O6	M-H, M+Cl	40.2	8.55	-4.94624	98.066	L-Sorbose; L-xylo-Hexulose;	null	null	null	215.032	180.062	0.592617	1	map00051 Fructose and mannose metabolism
0.59_180.0625n	1.02385	0.0340048	-0.0340048	0.900945	0.937229	0.986175	0.9955	0.46918	control:CFZ+atRA	C00764	C00764	C6H12O6	M-H, M+Cl	40.2	8.55	-4.94624	98.066	D-Sorbose; D-xylo-Hexulose;	null	null	null	215.032	180.062	0.592617	1	NULL
0.59_180.0625n	1.02385	0.0340048	-0.0340048	0.900945	0.937229	0.986175	0.9955	0.46918	control:CFZ+atRA	C00795	C00795	C6H12O6	M-H, M+Cl	40.2	8.55	-4.94624	98.066	D-Tagatose; lyxo-Hexulose;	null	null	null	215.032	180.062	0.592617	1	map00052 Galactose metabolism
0.59_180.0625n	1.02385	0.0340048	-0.0340048	0.900945	0.937229	0.986175	0.9955	0.46918	control:CFZ+atRA	C05003	C05003	C6H12O6	M-H, M+Cl	40.2	8.55	-4.94624	98.066	D-Fructose; D-arabino-Hex-2-ulopyranose;	null	null	null	215.032	180.062	0.592617	1	NULL
0.59_180.0625n	1.02385	0.0340048	-0.0340048	0.900945	0.937229	0.986175	0.9955	0.46918	control:CFZ+atRA	C06468	C06468	C6H12O6	M-H, M+Cl	40.2	8.55	-4.94624	98.066	D-Psicose; D-ribo-Hex-2-ulose; D-ribo-2-Hexulose; D-ribo-2-Ketohexulose; D-erythro-Hexulose; D-Pseudofructose; D-Allulose; D-Altrulose;	null	null	null	215.032	180.062	0.592617	1	NULL
0.59_180.0625n	1.02385	0.0340048	-0.0340048	0.900945	0.937229	0.986175	0.9955	0.46918	control:CFZ+atRA	C08356	C08356	C6H12O6	M-H, M+Cl	40.2	8.55	-4.94624	98.066	alpha-L-Sorbopyranose;	Organic oxygen compounds	Organooxygen compounds	Carbohydrates and carbohydrate conjugates	215.032	180.062	0.592617	1	NULL
0.59_180.0625n	0.774022	-0.369553	0.369553	0.0751897	0.0649351	0.367958	0.334925	1.13639	control:BTZ	C00247	C00247	C6H12O6	M-H, M+Cl	40.2	8.55	-4.94624	98.066	L-Sorbose; L-xylo-Hexulose;	null	null	null	215.032	180.062	0.592617	1	map00051 Fructose and mannose metabolism
0.59_180.0625n	0.774022	-0.369553	0.369553	0.0751897	0.0649351	0.367958	0.334925	1.13639	control:BTZ	C00764	C00764	C6H12O6	M-H, M+Cl	40.2	8.55	-4.94624	98.066	D-Sorbose; D-xylo-Hexulose;	null	null	null	215.032	180.062	0.592617	1	NULL
0.59_180.0625n	0.774022	-0.369553	0.369553	0.0751897	0.0649351	0.367958	0.334925	1.13639	control:BTZ	C00795	C00795	C6H12O6	M-H, M+Cl	40.2	8.55	-4.94624	98.066	D-Tagatose; lyxo-Hexulose;	null	null	null	215.032	180.062	0.592617	1	map00052 Galactose metabolism
0.59_180.0625n	0.774022	-0.369553	0.369553	0.0751897	0.0649351	0.367958	0.334925	1.13639	control:BTZ	C05003	C05003	C6H12O6	M-H, M+Cl	40.2	8.55	-4.94624	98.066	D-Fructose; D-arabino-Hex-2-ulopyranose;	null	null	null	215.032	180.062	0.592617	1	NULL
0.59_180.0625n	0.774022	-0.369553	0.369553	0.0751897	0.0649351	0.367958	0.334925	1.13639	control:BTZ	C06468	C06468	C6H12O6	M-H, M+Cl	40.2	8.55	-4.94624	98.066	D-Psicose; D-ribo-Hex-2-ulose; D-ribo-2-Hexulose; D-ribo-2-Ketohexulose; D-erythro-Hexulose; D-Pseudofructose; D-Allulose; D-Altrulose;	null	null	null	215.032	180.062	0.592617	1	NULL
0.59_180.0625n	0.774022	-0.369553	0.369553	0.0751897	0.0649351	0.367958	0.334925	1.13639	control:BTZ	C08356	C08356	C6H12O6	M-H, M+Cl	40.2	8.55	-4.94624	98.066	alpha-L-Sorbopyranose;	Organic oxygen compounds	Organooxygen compounds	Carbohydrates and carbohydrate conjugates	215.032	180.062	0.592617	1	NULL
0.59_180.0625n	0.941748	-0.0865875	0.0865875	0.658046	0.588745	0.999832	1	0.350387	CFZ:CFZ+atRA	C00247	C00247	C6H12O6	M-H, M+Cl	40.2	8.55	-4.94624	98.066	L-Sorbose; L-xylo-Hexulose;	null	null	null	215.032	180.062	0.592617	1	map00051 Fructose and mannose metabolism
0.59_180.0625n	0.941748	-0.0865875	0.0865875	0.658046	0.588745	0.999832	1	0.350387	CFZ:CFZ+atRA	C00764	C00764	C6H12O6	M-H, M+Cl	40.2	8.55	-4.94624	98.066	D-Sorbose; D-xylo-Hexulose;	null	null	null	215.032	180.062	0.592617	1	NULL
0.59_180.0625n	0.941748	-0.0865875	0.0865875	0.658046	0.588745	0.999832	1	0.350387	CFZ:CFZ+atRA	C00795	C00795	C6H12O6	M-H, M+Cl	40.2	8.55	-4.94624	98.066	D-Tagatose; lyxo-Hexulose;	null	null	null	215.032	180.062	0.592617	1	map00052 Galactose metabolism
0.59_180.0625n	0.941748	-0.0865875	0.0865875	0.658046	0.588745	0.999832	1	0.350387	CFZ:CFZ+atRA	C05003	C05003	C6H12O6	M-H, M+Cl	40.2	8.55	-4.94624	98.066	D-Fructose; D-arabino-Hex-2-ulopyranose;	null	null	null	215.032	180.062	0.592617	1	NULL
0.59_180.0625n	0.941748	-0.0865875	0.0865875	0.658046	0.588745	0.999832	1	0.350387	CFZ:CFZ+atRA	C06468	C06468	C6H12O6	M-H, M+Cl	40.2	8.55	-4.94624	98.066	D-Psicose; D-ribo-Hex-2-ulose; D-ribo-2-Hexulose; D-ribo-2-Ketohexulose; D-erythro-Hexulose; D-Pseudofructose; D-Allulose; D-Altrulose;	null	null	null	215.032	180.062	0.592617	1	NULL
0.59_180.0625n	0.941748	-0.0865875	0.0865875	0.658046	0.588745	0.999832	1	0.350387	CFZ:CFZ+atRA	C08356	C08356	C6H12O6	M-H, M+Cl	40.2	8.55	-4.94624	98.066	alpha-L-Sorbopyranose;	Organic oxygen compounds	Organooxygen compounds	Carbohydrates and carbohydrate conjugates	215.032	180.062	0.592617	1	NULL
0.59_180.0625n	0.711953	-0.490145	0.490145	0.0144188	0.025974	0.778239	0.605108	1.37577	CFZ:BTZ	C00247	C00247	C6H12O6	M-H, M+Cl	40.2	8.55	-4.94624	98.066	L-Sorbose; L-xylo-Hexulose;	null	null	null	215.032	180.062	0.592617	1	map00051 Fructose and mannose metabolism
0.59_180.0625n	0.711953	-0.490145	0.490145	0.0144188	0.025974	0.778239	0.605108	1.37577	CFZ:BTZ	C00764	C00764	C6H12O6	M-H, M+Cl	40.2	8.55	-4.94624	98.066	D-Sorbose; D-xylo-Hexulose;	null	null	null	215.032	180.062	0.592617	1	NULL
0.59_180.0625n	0.711953	-0.490145	0.490145	0.0144188	0.025974	0.778239	0.605108	1.37577	CFZ:BTZ	C00795	C00795	C6H12O6	M-H, M+Cl	40.2	8.55	-4.94624	98.066	D-Tagatose; lyxo-Hexulose;	null	null	null	215.032	180.062	0.592617	1	map00052 Galactose metabolism
0.59_180.0625n	0.711953	-0.490145	0.490145	0.0144188	0.025974	0.778239	0.605108	1.37577	CFZ:BTZ	C05003	C05003	C6H12O6	M-H, M+Cl	40.2	8.55	-4.94624	98.066	D-Fructose; D-arabino-Hex-2-ulopyranose;	null	null	null	215.032	180.062	0.592617	1	NULL
0.59_180.0625n	0.711953	-0.490145	0.490145	0.0144188	0.025974	0.778239	0.605108	1.37577	CFZ:BTZ	C06468	C06468	C6H12O6	M-H, M+Cl	40.2	8.55	-4.94624	98.066	D-Psicose; D-ribo-Hex-2-ulose; D-ribo-2-Hexulose; D-ribo-2-Ketohexulose; D-erythro-Hexulose; D-Pseudofructose; D-Allulose; D-Altrulose;	null	null	null	215.032	180.062	0.592617	1	NULL
0.59_180.0625n	0.711953	-0.490145	0.490145	0.0144188	0.025974	0.778239	0.605108	1.37577	CFZ:BTZ	C08356	C08356	C6H12O6	M-H, M+Cl	40.2	8.55	-4.94624	98.066	alpha-L-Sorbopyranose;	Organic oxygen compounds	Organooxygen compounds	Carbohydrates and carbohydrate conjugates	215.032	180.062	0.592617	1	NULL
0.59_189.0400m/z	1.23816	0.308203	-0.308203	0.205466	0.24026	0.560171	0.647385	0.603452	control:CFZ	C19821	C19821	C6H8O4	M+FA-H	31.6	9.14	-2.95745	52.5483	2-Hydroxy-2-(hydroxymethyl)-2H-pyran-3(6H)-one; Microthecin;	null	null	null	189.04	NA	0.592617	1	NULL
0.59_189.0400m/z	1.35096	0.433986	-0.433986	0.0824129	0.132035	0.803577	0.765329	0.878454	control:CFZ+atRA	C19821	C19821	C6H8O4	M+FA-H	31.6	9.14	-2.95745	52.5483	2-Hydroxy-2-(hydroxymethyl)-2H-pyran-3(6H)-one; Microthecin;	null	null	null	189.04	NA	0.592617	1	NULL
0.59_189.0400m/z	1.39981	0.485233	-0.485233	0.0380024	0.0649351	0.352446	0.334925	1.11891	control:BTZ	C19821	C19821	C6H8O4	M+FA-H	31.6	9.14	-2.95745	52.5483	2-Hydroxy-2-(hydroxymethyl)-2H-pyran-3(6H)-one; Microthecin;	null	null	null	189.04	NA	0.592617	1	NULL
0.59_189.0400m/z	1.0911	0.125784	-0.125784	0.62332	0.699134	0.999832	1	0.758467	CFZ:CFZ+atRA	C19821	C19821	C6H8O4	M+FA-H	31.6	9.14	-2.95745	52.5483	2-Hydroxy-2-(hydroxymethyl)-2H-pyran-3(6H)-one; Microthecin;	null	null	null	189.04	NA	0.592617	1	NULL
0.59_189.0400m/z	1.13055	0.177031	-0.177031	0.476399	0.699134	0.921022	0.983839	0.533263	CFZ:BTZ	C19821	C19821	C6H8O4	M+FA-H	31.6	9.14	-2.95745	52.5483	2-Hydroxy-2-(hydroxymethyl)-2H-pyran-3(6H)-one; Microthecin;	null	null	null	189.04	NA	0.592617	1	NULL
0.59_195.0501m/z	0.611338	-0.709958	0.709958	0.0359924	0.0649351	0.550851	0.538618	1.26355	control:CFZ	C21382	C21382	C5H10O5	M+FA-H	39.5	10.8	-6.09758	93.5675	R-THMF; (2R,4S)-2-Methyl-2,3,3,4-tetrahydroxytetrahydrofuran;	null	null	null	195.05	NA	0.592617	1	map02024 Quorum sensing; map02026 Biofilm formation - Escherichia coli
0.59_195.0501m/z	0.616876	-0.696947	0.696947	0.05247	0.132035	0.778282	0.765329	1.54643	control:CFZ+atRA	C21382	C21382	C5H10O5	M+FA-H	39.5	10.8	-6.09758	93.5675	R-THMF; (2R,4S)-2-Methyl-2,3,3,4-tetrahydroxytetrahydrofuran;	null	null	null	195.05	NA	0.592617	1	map02024 Quorum sensing; map02026 Biofilm formation - Escherichia coli
0.59_195.0501m/z	0.422084	-1.2444	1.2444	0.00155078	0.0021645	0.221695	0.1171	1.9963	control:BTZ	C21382	C21382	C5H10O5	M+FA-H	39.5	10.8	-6.09758	93.5675	R-THMF; (2R,4S)-2-Methyl-2,3,3,4-tetrahydroxytetrahydrofuran;	null	null	null	195.05	NA	0.592617	1	map02024 Quorum sensing; map02026 Biofilm formation - Escherichia coli
0.59_195.0501m/z	1.00906	0.0130104	-0.0130104	0.911822	0.937229	0.999832	1	0.171534	CFZ:CFZ+atRA	C21382	C21382	C5H10O5	M+FA-H	39.5	10.8	-6.09758	93.5675	R-THMF; (2R,4S)-2-Methyl-2,3,3,4-tetrahydroxytetrahydrofuran;	null	null	null	195.05	NA	0.592617	1	map02024 Quorum sensing; map02026 Biofilm formation - Escherichia coli
0.59_195.0501m/z	0.690426	-0.534442	0.534442	0.0621462	0.0930736	0.809512	0.733293	1.1386	CFZ:BTZ	C21382	C21382	C5H10O5	M+FA-H	39.5	10.8	-6.09758	93.5675	R-THMF; (2R,4S)-2-Methyl-2,3,3,4-tetrahydroxytetrahydrofuran;	null	null	null	195.05	NA	0.592617	1	map02024 Quorum sensing; map02026 Biofilm formation - Escherichia coli
0.59_196.0566m/z	0.812801	-0.299026	0.299026	0.305505	0.309524	0.631636	0.68816	1.1615	control:CFZ	HMDB0094699	null	C6H15NO2Si	M+Cl	39.2	10.6	0.0354993	85.5963	Trimethylsilyl l-Alanine	Organic acids and derivatives	Carboxylic acids and derivatives	Amino acids, peptides, and analogues	196.057	NA	0.592617	1	NA
0.59_196.0566m/z	0.867804	-0.204558	0.204558	0.38471	0.393939	0.845285	0.913812	1.05673	control:CFZ+atRA	HMDB0094699	null	C6H15NO2Si	M+Cl	39.2	10.6	0.0354993	85.5963	Trimethylsilyl l-Alanine	Organic acids and derivatives	Carboxylic acids and derivatives	Amino acids, peptides, and analogues	196.057	NA	0.592617	1	NA
0.59_196.0566m/z	0.589459	-0.762537	0.762537	0.0436504	0.0411255	0.356225	0.286467	1.30098	control:BTZ	HMDB0094699	null	C6H15NO2Si	M+Cl	39.2	10.6	0.0354993	85.5963	Trimethylsilyl l-Alanine	Organic acids and derivatives	Carboxylic acids and derivatives	Amino acids, peptides, and analogues	196.057	NA	0.592617	1	NA
0.59_196.0566m/z	1.06767	0.0944679	-0.0944679	0.751769	0.588745	0.999832	1	0.381045	CFZ:CFZ+atRA	HMDB0094699	null	C6H15NO2Si	M+Cl	39.2	10.6	0.0354993	85.5963	Trimethylsilyl l-Alanine	Organic acids and derivatives	Carboxylic acids and derivatives	Amino acids, peptides, and analogues	196.057	NA	0.592617	1	NA
0.59_196.0566m/z	0.72522	-0.46351	0.46351	0.117478	0.132035	0.819402	0.770835	0.99701	CFZ:BTZ	HMDB0094699	null	C6H15NO2Si	M+Cl	39.2	10.6	0.0354993	85.5963	Trimethylsilyl l-Alanine	Organic acids and derivatives	Carboxylic acids and derivatives	Amino acids, peptides, and analogues	196.057	NA	0.592617	1	NA
0.59_206.0590n	2.15606	1.1084	-1.1084	0.204588	0.132035	0.560171	0.595808	1.16997	control:CFZ	C14085	C14085	C11H10O4	M-H, M+Cl	42.3	20.8	5.24108	96.57	2-Hydroxy-8-methylchromene-2-carboxylate;	null	null	null	205.052	206.059	0.592617	1	map00626 Naphthalene degradation; map01120 Microbial metabolism in diverse environments; map01220 Degradation of aromatic compounds
0.59_206.0590n	2.20057	1.13787	-1.13787	0.131313	0.24026	0.810073	0.851401	2.06195	control:CFZ+atRA	C14085	C14085	C11H10O4	M-H, M+Cl	42.3	20.8	5.24108	96.57	2-Hydroxy-8-methylchromene-2-carboxylate;	null	null	null	205.052	206.059	0.592617	1	map00626 Naphthalene degradation; map01120 Microbial metabolism in diverse environments; map01220 Degradation of aromatic compounds
0.59_206.0590n	8.1167	3.02089	-3.02089	0.006579	0.00865801	0.277529	0.169301	2.62592	control:BTZ	C14085	C14085	C11H10O4	M-H, M+Cl	42.3	20.8	5.24108	96.57	2-Hydroxy-8-methylchromene-2-carboxylate;	null	null	null	205.052	206.059	0.592617	1	map00626 Naphthalene degradation; map01120 Microbial metabolism in diverse environments; map01220 Degradation of aromatic compounds
0.59_206.0590n	1.02064	0.0294757	-0.0294757	0.701118	0.699134	0.999832	1	0.739918	CFZ:CFZ+atRA	C14085	C14085	C11H10O4	M-H, M+Cl	42.3	20.8	5.24108	96.57	2-Hydroxy-8-methylchromene-2-carboxylate;	null	null	null	205.052	206.059	0.592617	1	map00626 Naphthalene degradation; map01120 Microbial metabolism in diverse environments; map01220 Degradation of aromatic compounds
0.59_206.0590n	3.7646	1.9125	-1.9125	0.0401958	0.0411255	0.781571	0.629686	2.0915	CFZ:BTZ	C14085	C14085	C11H10O4	M-H, M+Cl	42.3	20.8	5.24108	96.57	2-Hydroxy-8-methylchromene-2-carboxylate;	null	null	null	205.052	206.059	0.592617	1	map00626 Naphthalene degradation; map01120 Microbial metabolism in diverse environments; map01220 Degradation of aromatic compounds
0.59_215.1059m/z	1.02193	0.0312962	-0.0312962	0.848191	0.937229	0.945601	0.982426	0.418109	control:CFZ	HMDB0040833	null	C14H16O2	M-H	36.7	0	-8.47892	93.1007	3-[4-Hydroxy-3-(3-methyl-2-butenyl)phenyl]-2-propenal	Phenylpropanoids and polyketides	Cinnamaldehydes	null	215.106	NA	0.592617	1	NA
0.59_215.1059m/z	1.02193	0.0312962	-0.0312962	0.848191	0.937229	0.945601	0.982426	0.418109	control:CFZ	HMDB0133178	null	C14H16O2	M-H	36.7	0	-8.47892	93.1007	(2Z)-2-(phenylmethylidene)hept-6-enoic acid	Phenylpropanoids and polyketides	Cinnamic acids and derivatives	Cinnamic acids	215.106	NA	0.592617	1	NA
0.59_215.1059m/z	0.872374	-0.196981	0.196981	0.529876	0.309524	0.874439	0.890704	0.732899	control:CFZ+atRA	HMDB0040833	null	C14H16O2	M-H	36.7	0	-8.47892	93.1007	3-[4-Hydroxy-3-(3-methyl-2-butenyl)phenyl]-2-propenal	Phenylpropanoids and polyketides	Cinnamaldehydes	null	215.106	NA	0.592617	1	NA
0.59_215.1059m/z	0.872374	-0.196981	0.196981	0.529876	0.309524	0.874439	0.890704	0.732899	control:CFZ+atRA	HMDB0133178	null	C14H16O2	M-H	36.7	0	-8.47892	93.1007	(2Z)-2-(phenylmethylidene)hept-6-enoic acid	Phenylpropanoids and polyketides	Cinnamic acids and derivatives	Cinnamic acids	215.106	NA	0.592617	1	NA
0.59_215.1059m/z	0.515682	-0.955446	0.955446	0.00625575	0.00865801	0.277529	0.169301	1.82612	control:BTZ	HMDB0040833	null	C14H16O2	M-H	36.7	0	-8.47892	93.1007	3-[4-Hydroxy-3-(3-methyl-2-butenyl)phenyl]-2-propenal	Phenylpropanoids and polyketides	Cinnamaldehydes	null	215.106	NA	0.592617	1	NA
0.59_215.1059m/z	0.515682	-0.955446	0.955446	0.00625575	0.00865801	0.277529	0.169301	1.82612	control:BTZ	HMDB0133178	null	C14H16O2	M-H	36.7	0	-8.47892	93.1007	(2Z)-2-(phenylmethylidene)hept-6-enoic acid	Phenylpropanoids and polyketides	Cinnamic acids and derivatives	Cinnamic acids	215.106	NA	0.592617	1	NA
0.59_215.1059m/z	0.853653	-0.228278	0.228278	0.448396	0.484848	0.999832	1	0.681365	CFZ:CFZ+atRA	HMDB0040833	null	C14H16O2	M-H	36.7	0	-8.47892	93.1007	3-[4-Hydroxy-3-(3-methyl-2-butenyl)phenyl]-2-propenal	Phenylpropanoids and polyketides	Cinnamaldehydes	null	215.106	NA	0.592617	1	NA
0.59_215.1059m/z	0.853653	-0.228278	0.228278	0.448396	0.484848	0.999832	1	0.681365	CFZ:CFZ+atRA	HMDB0133178	null	C14H16O2	M-H	36.7	0	-8.47892	93.1007	(2Z)-2-(phenylmethylidene)hept-6-enoic acid	Phenylpropanoids and polyketides	Cinnamic acids and derivatives	Cinnamic acids	215.106	NA	0.592617	1	NA
0.59_215.1059m/z	0.504616	-0.986742	0.986742	0.00814962	0.0151515	0.778239	0.605108	2.10551	CFZ:BTZ	HMDB0040833	null	C14H16O2	M-H	36.7	0	-8.47892	93.1007	3-[4-Hydroxy-3-(3-methyl-2-butenyl)phenyl]-2-propenal	Phenylpropanoids and polyketides	Cinnamaldehydes	null	215.106	NA	0.592617	1	NA
0.59_215.1059m/z	0.504616	-0.986742	0.986742	0.00814962	0.0151515	0.778239	0.605108	2.10551	CFZ:BTZ	HMDB0133178	null	C14H16O2	M-H	36.7	0	-8.47892	93.1007	(2Z)-2-(phenylmethylidene)hept-6-enoic acid	Phenylpropanoids and polyketides	Cinnamic acids and derivatives	Cinnamic acids	215.106	NA	0.592617	1	NA
0.59_217.0294m/z	1.21026	0.275316	-0.275316	0.187613	0.24026	0.553636	0.647385	0.674133	control:CFZ	C07458	C07458	C6H8N2O2S	M+FA-H	38.6	0	3.38012	96.9937	Sulfanilamide; Sulfamine; Prontosil album;	Benzenoids	Benzene and substituted derivatives	Benzenesulfonamides	217.029	NA	0.592617	1	NULL
0.59_217.0294m/z	1.18403	0.243709	-0.243709	0.280242	0.484848	0.816554	0.949991	0.651314	control:CFZ+atRA	C07458	C07458	C6H8N2O2S	M+FA-H	38.6	0	3.38012	96.9937	Sulfanilamide; Sulfamine; Prontosil album;	Benzenoids	Benzene and substituted derivatives	Benzenesulfonamides	217.029	NA	0.592617	1	NULL
0.59_217.0294m/z	0.90929	-0.137187	0.137187	0.465016	0.699134	0.662646	0.839893	0.634308	control:BTZ	C07458	C07458	C6H8N2O2S	M+FA-H	38.6	0	3.38012	96.9937	Sulfanilamide; Sulfamine; Prontosil album;	Benzenoids	Benzene and substituted derivatives	Benzenesulfonamides	217.029	NA	0.592617	1	NULL
0.59_217.0294m/z	0.97833	-0.0316064	0.0316064	0.965198	0.699134	0.999832	1	0.118427	CFZ:CFZ+atRA	C07458	C07458	C6H8N2O2S	M+FA-H	38.6	0	3.38012	96.9937	Sulfanilamide; Sulfamine; Prontosil album;	Benzenoids	Benzene and substituted derivatives	Benzenesulfonamides	217.029	NA	0.592617	1	NULL
0.59_217.0294m/z	0.751319	-0.412503	0.412503	0.025364	0.0649351	0.778239	0.645243	1.11897	CFZ:BTZ	C07458	C07458	C6H8N2O2S	M+FA-H	38.6	0	3.38012	96.9937	Sulfanilamide; Sulfamine; Prontosil album;	Benzenoids	Benzene and substituted derivatives	Benzenesulfonamides	217.029	NA	0.592617	1	NULL
0.59_247.0619m/z	1.6487	0.721331	-0.721331	0.178139	0.309524	0.553157	0.68816	0.863206	control:CFZ	HMDB0038115	null	C12H10O3	M+FA-H	40.8	10.9	3.61725	97.251	Setarin	Phenylpropanoids and polyketides	Coumarins and derivatives	null	247.062	NA	0.592617	1	NA
0.59_247.0619m/z	1.60305	0.680821	-0.680821	0.189049	0.24026	0.810073	0.851401	1.51951	control:CFZ+atRA	HMDB0038115	null	C12H10O3	M+FA-H	40.8	10.9	3.61725	97.251	Setarin	Phenylpropanoids and polyketides	Coumarins and derivatives	null	247.062	NA	0.592617	1	NA
0.59_247.0619m/z	3.32659	1.73405	-1.73405	0.00783624	0.0151515	0.278389	0.206646	2.24009	control:BTZ	HMDB0038115	null	C12H10O3	M+FA-H	40.8	10.9	3.61725	97.251	Setarin	Phenylpropanoids and polyketides	Coumarins and derivatives	null	247.062	NA	0.592617	1	NA
0.59_247.0619m/z	0.972311	-0.0405097	0.0405097	0.891928	0.818182	0.999832	1	0.289513	CFZ:CFZ+atRA	HMDB0038115	null	C12H10O3	M+FA-H	40.8	10.9	3.61725	97.251	Setarin	Phenylpropanoids and polyketides	Coumarins and derivatives	null	247.062	NA	0.592617	1	NA
0.59_247.0619m/z	2.01771	1.01272	-1.01272	0.0870523	0.0930736	0.815111	0.733293	1.70157	CFZ:BTZ	HMDB0038115	null	C12H10O3	M+FA-H	40.8	10.9	3.61725	97.251	Setarin	Phenylpropanoids and polyketides	Coumarins and derivatives	null	247.062	NA	0.592617	1	NA
0.59_319.0629m/z	3.30486	1.72459	-1.72459	0.390436	0.24026	0.69737	0.647385	0.980151	control:CFZ	C07576	C07576	C12H17N2O4P	M+Cl	38.1	0	3.23251	94.4152	Psilocybin; Psilocybine;	null	null	null	319.063	NA	0.592617	1	map00901 Indole alkaloid biosynthesis; map01063 Biosynthesis of alkaloids derived from shikimate pathway; map01110 Biosynthesis of secondary metabolites
0.59_319.0629m/z	3.25034	1.70059	-1.70059	0.27355	0.179654	0.816554	0.822892	1.74374	control:CFZ+atRA	C07576	C07576	C12H17N2O4P	M+Cl	38.1	0	3.23251	94.4152	Psilocybin; Psilocybine;	null	null	null	319.063	NA	0.592617	1	map00901 Indole alkaloid biosynthesis; map01063 Biosynthesis of alkaloids derived from shikimate pathway; map01110 Biosynthesis of secondary metabolites
0.59_319.0629m/z	10.11	3.33771	-3.33771	0.0696099	0.0411255	0.367958	0.286467	2.66465	control:BTZ	C07576	C07576	C12H17N2O4P	M+Cl	38.1	0	3.23251	94.4152	Psilocybin; Psilocybine;	null	null	null	319.063	NA	0.592617	1	map00901 Indole alkaloid biosynthesis; map01063 Biosynthesis of alkaloids derived from shikimate pathway; map01110 Biosynthesis of secondary metabolites
0.59_319.0629m/z	0.983503	-0.0239983	0.0239983	0.686118	0.588745	0.999832	1	0.753112	CFZ:CFZ+atRA	C07576	C07576	C12H17N2O4P	M+Cl	38.1	0	3.23251	94.4152	Psilocybin; Psilocybine;	null	null	null	319.063	NA	0.592617	1	map00901 Indole alkaloid biosynthesis; map01063 Biosynthesis of alkaloids derived from shikimate pathway; map01110 Biosynthesis of secondary metabolites
0.59_319.0629m/z	3.05913	1.61312	-1.61312	0.120259	0.179654	0.819402	0.80695	1.85702	CFZ:BTZ	C07576	C07576	C12H17N2O4P	M+Cl	38.1	0	3.23251	94.4152	Psilocybin; Psilocybine;	null	null	null	319.063	NA	0.592617	1	map00901 Indole alkaloid biosynthesis; map01063 Biosynthesis of alkaloids derived from shikimate pathway; map01110 Biosynthesis of secondary metabolites
0.59_367.1048m/z	0.740491	-0.433445	0.433445	0.441156	0.588745	0.735613	0.831862	1.13124	control:CFZ	HMDB0014698	C08095	C12H20N4O7	M+Cl	44.7	33.2	6.53756	97.8134	Zanamivir	Organic acids and derivatives	Carboxylic acids and derivatives	Carboxylic acid derivatives	367.105	NA	0.592617	1	NULL
0.59_367.1048m/z	0.837704	-0.255488	0.255488	0.459501	0.393939	0.851985	0.913812	0.66467	control:CFZ+atRA	HMDB0014698	C08095	C12H20N4O7	M+Cl	44.7	33.2	6.53756	97.8134	Zanamivir	Organic acids and derivatives	Carboxylic acids and derivatives	Carboxylic acid derivatives	367.105	NA	0.592617	1	NULL
0.59_367.1048m/z	1.15076	0.20259	-0.20259	0.836652	0.937229	0.910937	0.969692	0.171273	control:BTZ	HMDB0014698	C08095	C12H20N4O7	M+Cl	44.7	33.2	6.53756	97.8134	Zanamivir	Organic acids and derivatives	Carboxylic acids and derivatives	Carboxylic acid derivatives	367.105	NA	0.592617	1	NULL
0.59_367.1048m/z	1.13128	0.177957	-0.177957	0.8988	0.588745	0.999832	1	0.272804	CFZ:CFZ+atRA	HMDB0014698	C08095	C12H20N4O7	M+Cl	44.7	33.2	6.53756	97.8134	Zanamivir	Organic acids and derivatives	Carboxylic acids and derivatives	Carboxylic acid derivatives	367.105	NA	0.592617	1	NULL
0.59_367.1048m/z	1.55405	0.636035	-0.636035	0.30233	0.309524	0.862138	0.902979	1.01207	CFZ:BTZ	HMDB0014698	C08095	C12H20N4O7	M+Cl	44.7	33.2	6.53756	97.8134	Zanamivir	Organic acids and derivatives	Carboxylic acids and derivatives	Carboxylic acid derivatives	367.105	NA	0.592617	1	NULL
0.59_555.1546m/z	1.21712	0.283476	-0.283476	0.713207	0.699134	0.882722	0.883489	1.0644	control:CFZ	HMDB0041535	null	C27H26O10	M+FA-H	36.9	1.78	7.37121	91.1443	Piperenol A triacetate	Organic acids and derivatives	Carboxylic acids and derivatives	Pentacarboxylic acids and derivatives	555.155	NA	0.592617	1	NA
0.59_555.1546m/z	1.40632	0.491925	-0.491925	0.496401	0.588745	0.864113	0.962591	1.49672	control:CFZ+atRA	HMDB0041535	null	C27H26O10	M+FA-H	36.9	1.78	7.37121	91.1443	Piperenol A triacetate	Organic acids and derivatives	Carboxylic acids and derivatives	Pentacarboxylic acids and derivatives	555.155	NA	0.592617	1	NA
0.59_555.1546m/z	7.52144	2.91101	-2.91101	0.0366809	0.0151515	0.352303	0.206646	3.15518	control:BTZ	HMDB0041535	null	C27H26O10	M+FA-H	36.9	1.78	7.37121	91.1443	Piperenol A triacetate	Organic acids and derivatives	Carboxylic acids and derivatives	Pentacarboxylic acids and derivatives	555.155	NA	0.592617	1	NA
0.59_555.1546m/z	1.15545	0.208449	-0.208449	0.717045	0.818182	0.999832	1	0.72823	CFZ:CFZ+atRA	HMDB0041535	null	C27H26O10	M+FA-H	36.9	1.78	7.37121	91.1443	Piperenol A triacetate	Organic acids and derivatives	Carboxylic acids and derivatives	Pentacarboxylic acids and derivatives	555.155	NA	0.592617	1	NA
0.59_555.1546m/z	6.17969	2.62753	-2.62753	0.0633931	0.0411255	0.809512	0.629686	3.5086	CFZ:BTZ	HMDB0041535	null	C27H26O10	M+FA-H	36.9	1.78	7.37121	91.1443	Piperenol A triacetate	Organic acids and derivatives	Carboxylic acids and derivatives	Pentacarboxylic acids and derivatives	555.155	NA	0.592617	1	NA
0.61_154.8977m/z	1.0605	0.0847433	-0.0847433	0.621499	0.588745	0.839642	0.831862	0.336097	control:CFZ	C08130	C08130	CaCl2	M+FA-H	29.4	0	-6.96519	54.8548	Calcium chloride anhydrous;	null	null	null	154.898	NA	0.6069	1	NULL
0.61_154.8977m/z	0.989233	-0.0156173	0.0156173	0.906194	0.818182	0.987429	0.983636	0.592586	control:CFZ+atRA	C08130	C08130	CaCl2	M+FA-H	29.4	0	-6.96519	54.8548	Calcium chloride anhydrous;	null	null	null	154.898	NA	0.6069	1	NULL
0.61_154.8977m/z	0.975096	-0.0363833	0.0363833	0.955087	0.818182	0.978768	0.911608	0.642167	control:BTZ	C08130	C08130	CaCl2	M+FA-H	29.4	0	-6.96519	54.8548	Calcium chloride anhydrous;	null	null	null	154.898	NA	0.6069	1	NULL
0.61_154.8977m/z	0.9328	-0.100361	0.100361	0.493378	0.588745	0.999832	1	0.395397	CFZ:CFZ+atRA	C08130	C08130	CaCl2	M+FA-H	29.4	0	-6.96519	54.8548	Calcium chloride anhydrous;	null	null	null	154.898	NA	0.6069	1	NULL
0.61_154.8977m/z	0.919469	-0.121127	0.121127	0.671046	0.699134	0.968337	0.983839	0.47609	CFZ:BTZ	C08130	C08130	CaCl2	M+FA-H	29.4	0	-6.96519	54.8548	Calcium chloride anhydrous;	null	null	null	154.898	NA	0.6069	1	NULL
0.61_159.0765m/z	0.962679	-0.054874	0.054874	0.714116	0.818182	0.882768	0.93143	0.169305	control:CFZ	C03153	C03153	C6H12N2O3	M-H	44.3	29.8	-6.06783	98.511	N5-Methyl-L-glutamine;	null	null	null	159.077	NA	0.6069	1	NULL
0.61_159.0765m/z	1.0762	0.105942	-0.105942	0.448139	0.588745	0.850309	0.962591	0.279987	control:CFZ+atRA	C03153	C03153	C6H12N2O3	M-H	44.3	29.8	-6.06783	98.511	N5-Methyl-L-glutamine;	null	null	null	159.077	NA	0.6069	1	NULL
0.61_159.0765m/z	0.769909	-0.37724	0.37724	0.244847	0.484848	0.477196	0.705116	0.719863	control:BTZ	C03153	C03153	C6H12N2O3	M-H	44.3	29.8	-6.06783	98.511	N5-Methyl-L-glutamine;	null	null	null	159.077	NA	0.6069	1	NULL
0.61_159.0765m/z	1.11792	0.160816	-0.160816	0.308316	0.588745	0.999832	1	0.635741	CFZ:CFZ+atRA	C03153	C03153	C6H12N2O3	M-H	44.3	29.8	-6.06783	98.511	N5-Methyl-L-glutamine;	null	null	null	159.077	NA	0.6069	1	NULL
0.61_159.0765m/z	0.799757	-0.322366	0.322366	0.330992	0.393939	0.876448	0.920389	0.938894	CFZ:BTZ	C03153	C03153	C6H12N2O3	M-H	44.3	29.8	-6.06783	98.511	N5-Methyl-L-glutamine;	null	null	null	159.077	NA	0.6069	1	NULL
0.61_165.0396m/z	0.927331	-0.108844	0.108844	0.449115	0.393939	0.740682	0.734057	0.498448	control:CFZ	HMDB0002601	null	C4H8O4	M+FA-H	38.9	2.99	-7.03145	99.3133	A,b-Dihydroxyisobutyric acid	Organic acids and derivatives	Hydroxy acids and derivatives	Beta hydroxy acids and derivatives	165.04	NA	0.6069	1	NA
0.61_165.0396m/z	0.731569	-0.450935	0.450935	0.190925	0.132035	0.810073	0.765329	1.25003	control:CFZ+atRA	HMDB0002601	null	C4H8O4	M+FA-H	38.9	2.99	-7.03145	99.3133	A,b-Dihydroxyisobutyric acid	Organic acids and derivatives	Hydroxy acids and derivatives	Beta hydroxy acids and derivatives	165.04	NA	0.6069	1	NA
0.61_165.0396m/z	0.483609	-1.04809	1.04809	0.00983461	0.025974	0.286474	0.240433	1.59894	control:BTZ	HMDB0002601	null	C4H8O4	M+FA-H	38.9	2.99	-7.03145	99.3133	A,b-Dihydroxyisobutyric acid	Organic acids and derivatives	Hydroxy acids and derivatives	Beta hydroxy acids and derivatives	165.04	NA	0.6069	1	NA
0.61_165.0396m/z	0.788897	-0.342091	0.342091	0.307962	0.393939	0.999832	1	0.717255	CFZ:CFZ+atRA	HMDB0002601	null	C4H8O4	M+FA-H	38.9	2.99	-7.03145	99.3133	A,b-Dihydroxyisobutyric acid	Organic acids and derivatives	Hydroxy acids and derivatives	Beta hydroxy acids and derivatives	165.04	NA	0.6069	1	NA
0.61_165.0396m/z	0.521507	-0.939242	0.939242	0.00390637	0.0021645	0.778239	0.526948	1.81483	CFZ:BTZ	HMDB0002601	null	C4H8O4	M+FA-H	38.9	2.99	-7.03145	99.3133	A,b-Dihydroxyisobutyric acid	Organic acids and derivatives	Hydroxy acids and derivatives	Beta hydroxy acids and derivatives	165.04	NA	0.6069	1	NA
0.61_171.0055m/z	0.707534	-0.499128	0.499128	0.0353467	0.0411255	0.550851	0.49811	1.32038	control:CFZ	C00093	C00093	C3H9O6P	M-H	38.4	0.0898	-5.22352	97.69	sn-Glycerol 3-phosphate; Glycerophosphoric acid; D-Glycerol 1-phosphate;	Lipids and lipid-like molecules	Glycerophospholipids	Glycerophosphates	171.005	NA	0.6069	1	map00561 Glycerolipid metabolism; map00564 Glycerophospholipid metabolism; map01100 Metabolic pathways; map01110 Biosynthesis of secondary metabolites; map02010 ABC transporters; map05231 Choline metabolism in cancer
0.61_171.0055m/z	0.707534	-0.499128	0.499128	0.0353467	0.0411255	0.550851	0.49811	1.32038	control:CFZ	C00623	C00623	C3H9O6P	M-H	38.4	0.0898	-5.22352	97.69	sn-Glycerol 1-phosphate; sn-Gro-1-P; L-Glycerol 1-phosphate;	null	null	null	171.005	NA	0.6069	1	map00564 Glycerophospholipid metabolism
0.61_171.0055m/z	0.707534	-0.499128	0.499128	0.0353467	0.0411255	0.550851	0.49811	1.32038	control:CFZ	C02979	C02979	C3H9O6P	M-H	38.4	0.0898	-5.22352	97.69	Glycerol 2-phosphate; beta-Glycerophosphoric acid;	Lipids and lipid-like molecules	Glycerophospholipids	Glycerophosphates	171.005	NA	0.6069	1	NULL
0.61_171.0055m/z	0.707534	-0.499128	0.499128	0.0353467	0.0411255	0.550851	0.49811	1.32038	control:CFZ	C03189	C03189	C3H9O6P	M-H	38.4	0.0898	-5.22352	97.69	DL-Glycerol 1-phosphate; Glycerol 1-phosphate; Glycerol-3-phosphate; rac-Glycerol 1-phosphate; DL-Glyceryl 1-phosphate; DL-Glycerol 3-phosphate;	null	null	null	171.005	NA	0.6069	1	NULL
0.61_171.0055m/z	0.707534	-0.499128	0.499128	0.0353467	0.0411255	0.550851	0.49811	1.32038	control:CFZ	HMDB0000126	C00093	C3H9O6P	M-H	38.4	0.0898	-5.22352	97.69	Glycerol 3-phosphate	Lipids and lipid-like molecules	Glycerophospholipids	Glycerophosphates	171.005	NA	0.6069	1	map00561 Glycerolipid metabolism; map00564 Glycerophospholipid metabolism; map01100 Metabolic pathways; map01110 Biosynthesis of secondary metabolites; map02010 ABC transporters; map05231 Choline metabolism in cancer
0.61_171.0055m/z	0.707534	-0.499128	0.499128	0.0353467	0.0411255	0.550851	0.49811	1.32038	control:CFZ	HMDB0002520	C02979	C3H9O6P	M-H	38.4	0.0898	-5.22352	97.69	Beta-Glycerophosphoric acid	Lipids and lipid-like molecules	Glycerophospholipids	Glycerophosphates	171.005	NA	0.6069	1	NULL
0.61_171.0055m/z	0.667978	-0.582127	0.582127	0.0254369	0.0151515	0.768523	0.546465	1.46955	control:CFZ+atRA	C00093	C00093	C3H9O6P	M-H	38.4	0.0898	-5.22352	97.69	sn-Glycerol 3-phosphate; Glycerophosphoric acid; D-Glycerol 1-phosphate;	Lipids and lipid-like molecules	Glycerophospholipids	Glycerophosphates	171.005	NA	0.6069	1	map00561 Glycerolipid metabolism; map00564 Glycerophospholipid metabolism; map01100 Metabolic pathways; map01110 Biosynthesis of secondary metabolites; map02010 ABC transporters; map05231 Choline metabolism in cancer
0.61_171.0055m/z	0.667978	-0.582127	0.582127	0.0254369	0.0151515	0.768523	0.546465	1.46955	control:CFZ+atRA	C00623	C00623	C3H9O6P	M-H	38.4	0.0898	-5.22352	97.69	sn-Glycerol 1-phosphate; sn-Gro-1-P; L-Glycerol 1-phosphate;	null	null	null	171.005	NA	0.6069	1	map00564 Glycerophospholipid metabolism
0.61_171.0055m/z	0.667978	-0.582127	0.582127	0.0254369	0.0151515	0.768523	0.546465	1.46955	control:CFZ+atRA	C02979	C02979	C3H9O6P	M-H	38.4	0.0898	-5.22352	97.69	Glycerol 2-phosphate; beta-Glycerophosphoric acid;	Lipids and lipid-like molecules	Glycerophospholipids	Glycerophosphates	171.005	NA	0.6069	1	NULL
0.61_171.0055m/z	0.667978	-0.582127	0.582127	0.0254369	0.0151515	0.768523	0.546465	1.46955	control:CFZ+atRA	C03189	C03189	C3H9O6P	M-H	38.4	0.0898	-5.22352	97.69	DL-Glycerol 1-phosphate; Glycerol 1-phosphate; Glycerol-3-phosphate; rac-Glycerol 1-phosphate; DL-Glyceryl 1-phosphate; DL-Glycerol 3-phosphate;	null	null	null	171.005	NA	0.6069	1	NULL
0.61_171.0055m/z	0.667978	-0.582127	0.582127	0.0254369	0.0151515	0.768523	0.546465	1.46955	control:CFZ+atRA	HMDB0000126	C00093	C3H9O6P	M-H	38.4	0.0898	-5.22352	97.69	Glycerol 3-phosphate	Lipids and lipid-like molecules	Glycerophospholipids	Glycerophosphates	171.005	NA	0.6069	1	map00561 Glycerolipid metabolism; map00564 Glycerophospholipid metabolism; map01100 Metabolic pathways; map01110 Biosynthesis of secondary metabolites; map02010 ABC transporters; map05231 Choline metabolism in cancer
0.61_171.0055m/z	0.667978	-0.582127	0.582127	0.0254369	0.0151515	0.768523	0.546465	1.46955	control:CFZ+atRA	HMDB0002520	C02979	C3H9O6P	M-H	38.4	0.0898	-5.22352	97.69	Beta-Glycerophosphoric acid	Lipids and lipid-like molecules	Glycerophospholipids	Glycerophosphates	171.005	NA	0.6069	1	NULL
0.61_171.0055m/z	0.637468	-0.649575	0.649575	0.022554	0.0151515	0.337808	0.206646	1.00348	control:BTZ	C00093	C00093	C3H9O6P	M-H	38.4	0.0898	-5.22352	97.69	sn-Glycerol 3-phosphate; Glycerophosphoric acid; D-Glycerol 1-phosphate;	Lipids and lipid-like molecules	Glycerophospholipids	Glycerophosphates	171.005	NA	0.6069	1	map00561 Glycerolipid metabolism; map00564 Glycerophospholipid metabolism; map01100 Metabolic pathways; map01110 Biosynthesis of secondary metabolites; map02010 ABC transporters; map05231 Choline metabolism in cancer
0.61_171.0055m/z	0.637468	-0.649575	0.649575	0.022554	0.0151515	0.337808	0.206646	1.00348	control:BTZ	C00623	C00623	C3H9O6P	M-H	38.4	0.0898	-5.22352	97.69	sn-Glycerol 1-phosphate; sn-Gro-1-P; L-Glycerol 1-phosphate;	null	null	null	171.005	NA	0.6069	1	map00564 Glycerophospholipid metabolism
0.61_171.0055m/z	0.637468	-0.649575	0.649575	0.022554	0.0151515	0.337808	0.206646	1.00348	control:BTZ	C02979	C02979	C3H9O6P	M-H	38.4	0.0898	-5.22352	97.69	Glycerol 2-phosphate; beta-Glycerophosphoric acid;	Lipids and lipid-like molecules	Glycerophospholipids	Glycerophosphates	171.005	NA	0.6069	1	NULL
0.61_171.0055m/z	0.637468	-0.649575	0.649575	0.022554	0.0151515	0.337808	0.206646	1.00348	control:BTZ	C03189	C03189	C3H9O6P	M-H	38.4	0.0898	-5.22352	97.69	DL-Glycerol 1-phosphate; Glycerol 1-phosphate; Glycerol-3-phosphate; rac-Glycerol 1-phosphate; DL-Glyceryl 1-phosphate; DL-Glycerol 3-phosphate;	null	null	null	171.005	NA	0.6069	1	NULL
0.61_171.0055m/z	0.637468	-0.649575	0.649575	0.022554	0.0151515	0.337808	0.206646	1.00348	control:BTZ	HMDB0000126	C00093	C3H9O6P	M-H	38.4	0.0898	-5.22352	97.69	Glycerol 3-phosphate	Lipids and lipid-like molecules	Glycerophospholipids	Glycerophosphates	171.005	NA	0.6069	1	map00561 Glycerolipid metabolism; map00564 Glycerophospholipid metabolism; map01100 Metabolic pathways; map01110 Biosynthesis of secondary metabolites; map02010 ABC transporters; map05231 Choline metabolism in cancer
0.61_171.0055m/z	0.637468	-0.649575	0.649575	0.022554	0.0151515	0.337808	0.206646	1.00348	control:BTZ	HMDB0002520	C02979	C3H9O6P	M-H	38.4	0.0898	-5.22352	97.69	Beta-Glycerophosphoric acid	Lipids and lipid-like molecules	Glycerophospholipids	Glycerophosphates	171.005	NA	0.6069	1	NULL
0.61_171.0055m/z	0.944093	-0.0829994	0.0829994	0.718412	0.937229	0.999832	1	0.363335	CFZ:CFZ+atRA	C00093	C00093	C3H9O6P	M-H	38.4	0.0898	-5.22352	97.69	sn-Glycerol 3-phosphate; Glycerophosphoric acid; D-Glycerol 1-phosphate;	Lipids and lipid-like molecules	Glycerophospholipids	Glycerophosphates	171.005	NA	0.6069	1	map00561 Glycerolipid metabolism; map00564 Glycerophospholipid metabolism; map01100 Metabolic pathways; map01110 Biosynthesis of secondary metabolites; map02010 ABC transporters; map05231 Choline metabolism in cancer
0.61_171.0055m/z	0.944093	-0.0829994	0.0829994	0.718412	0.937229	0.999832	1	0.363335	CFZ:CFZ+atRA	C00623	C00623	C3H9O6P	M-H	38.4	0.0898	-5.22352	97.69	sn-Glycerol 1-phosphate; sn-Gro-1-P; L-Glycerol 1-phosphate;	null	null	null	171.005	NA	0.6069	1	map00564 Glycerophospholipid metabolism
0.61_171.0055m/z	0.944093	-0.0829994	0.0829994	0.718412	0.937229	0.999832	1	0.363335	CFZ:CFZ+atRA	C02979	C02979	C3H9O6P	M-H	38.4	0.0898	-5.22352	97.69	Glycerol 2-phosphate; beta-Glycerophosphoric acid;	Lipids and lipid-like molecules	Glycerophospholipids	Glycerophosphates	171.005	NA	0.6069	1	NULL
0.61_171.0055m/z	0.944093	-0.0829994	0.0829994	0.718412	0.937229	0.999832	1	0.363335	CFZ:CFZ+atRA	C03189	C03189	C3H9O6P	M-H	38.4	0.0898	-5.22352	97.69	DL-Glycerol 1-phosphate; Glycerol 1-phosphate; Glycerol-3-phosphate; rac-Glycerol 1-phosphate; DL-Glyceryl 1-phosphate; DL-Glycerol 3-phosphate;	null	null	null	171.005	NA	0.6069	1	NULL
0.61_171.0055m/z	0.944093	-0.0829994	0.0829994	0.718412	0.937229	0.999832	1	0.363335	CFZ:CFZ+atRA	HMDB0000126	C00093	C3H9O6P	M-H	38.4	0.0898	-5.22352	97.69	Glycerol 3-phosphate	Lipids and lipid-like molecules	Glycerophospholipids	Glycerophosphates	171.005	NA	0.6069	1	map00561 Glycerolipid metabolism; map00564 Glycerophospholipid metabolism; map01100 Metabolic pathways; map01110 Biosynthesis of secondary metabolites; map02010 ABC transporters; map05231 Choline metabolism in cancer
0.61_171.0055m/z	0.944093	-0.0829994	0.0829994	0.718412	0.937229	0.999832	1	0.363335	CFZ:CFZ+atRA	HMDB0002520	C02979	C3H9O6P	M-H	38.4	0.0898	-5.22352	97.69	Beta-Glycerophosphoric acid	Lipids and lipid-like molecules	Glycerophospholipids	Glycerophosphates	171.005	NA	0.6069	1	NULL
0.61_171.0055m/z	0.900971	-0.150447	0.150447	0.576975	0.937229	0.944669	0.99724	0.590556	CFZ:BTZ	C00093	C00093	C3H9O6P	M-H	38.4	0.0898	-5.22352	97.69	sn-Glycerol 3-phosphate; Glycerophosphoric acid; D-Glycerol 1-phosphate;	Lipids and lipid-like molecules	Glycerophospholipids	Glycerophosphates	171.005	NA	0.6069	1	map00561 Glycerolipid metabolism; map00564 Glycerophospholipid metabolism; map01100 Metabolic pathways; map01110 Biosynthesis of secondary metabolites; map02010 ABC transporters; map05231 Choline metabolism in cancer
0.61_171.0055m/z	0.900971	-0.150447	0.150447	0.576975	0.937229	0.944669	0.99724	0.590556	CFZ:BTZ	C00623	C00623	C3H9O6P	M-H	38.4	0.0898	-5.22352	97.69	sn-Glycerol 1-phosphate; sn-Gro-1-P; L-Glycerol 1-phosphate;	null	null	null	171.005	NA	0.6069	1	map00564 Glycerophospholipid metabolism
0.61_171.0055m/z	0.900971	-0.150447	0.150447	0.576975	0.937229	0.944669	0.99724	0.590556	CFZ:BTZ	C02979	C02979	C3H9O6P	M-H	38.4	0.0898	-5.22352	97.69	Glycerol 2-phosphate; beta-Glycerophosphoric acid;	Lipids and lipid-like molecules	Glycerophospholipids	Glycerophosphates	171.005	NA	0.6069	1	NULL
0.61_171.0055m/z	0.900971	-0.150447	0.150447	0.576975	0.937229	0.944669	0.99724	0.590556	CFZ:BTZ	C03189	C03189	C3H9O6P	M-H	38.4	0.0898	-5.22352	97.69	DL-Glycerol 1-phosphate; Glycerol 1-phosphate; Glycerol-3-phosphate; rac-Glycerol 1-phosphate; DL-Glyceryl 1-phosphate; DL-Glycerol 3-phosphate;	null	null	null	171.005	NA	0.6069	1	NULL
0.61_171.0055m/z	0.900971	-0.150447	0.150447	0.576975	0.937229	0.944669	0.99724	0.590556	CFZ:BTZ	HMDB0000126	C00093	C3H9O6P	M-H	38.4	0.0898	-5.22352	97.69	Glycerol 3-phosphate	Lipids and lipid-like molecules	Glycerophospholipids	Glycerophosphates	171.005	NA	0.6069	1	map00561 Glycerolipid metabolism; map00564 Glycerophospholipid metabolism; map01100 Metabolic pathways; map01110 Biosynthesis of secondary metabolites; map02010 ABC transporters; map05231 Choline metabolism in cancer
0.61_171.0055m/z	0.900971	-0.150447	0.150447	0.576975	0.937229	0.944669	0.99724	0.590556	CFZ:BTZ	HMDB0002520	C02979	C3H9O6P	M-H	38.4	0.0898	-5.22352	97.69	Beta-Glycerophosphoric acid	Lipids and lipid-like molecules	Glycerophospholipids	Glycerophosphates	171.005	NA	0.6069	1	NULL
0.61_176.9351m/z	1.8118	0.857423	-0.857423	0.0622035	0.0649351	0.550851	0.538618	1.25883	control:CFZ	C00013	C00013	H4O7P2	M-H	35.6	0	-4.69617	83.6425	Diphosphate; Diphosphoric acid; Pyrophosphate; Pyrophosphoric acid; PPi;	Homogeneous non-metal compounds	Non-metal oxoanionic compounds	Non-metal pyrophosphates	176.935	NA	0.6069	1	map00190 Oxidative phosphorylation; map05012 Parkinson disease
0.61_176.9351m/z	1.8118	0.857423	-0.857423	0.0622035	0.0649351	0.550851	0.538618	1.25883	control:CFZ	HMDB0000250	C00013	H4O7P2	M-H	35.6	0	-4.69617	83.6425	Pyrophosphate	Homogeneous non-metal compounds	Non-metal oxoanionic compounds	Non-metal pyrophosphates	176.935	NA	0.6069	1	map00190 Oxidative phosphorylation; map05012 Parkinson disease
0.61_176.9351m/z	1.22069	0.287698	-0.287698	0.476966	0.309524	0.856954	0.890704	0.517782	control:CFZ+atRA	C00013	C00013	H4O7P2	M-H	35.6	0	-4.69617	83.6425	Diphosphate; Diphosphoric acid; Pyrophosphate; Pyrophosphoric acid; PPi;	Homogeneous non-metal compounds	Non-metal oxoanionic compounds	Non-metal pyrophosphates	176.935	NA	0.6069	1	map00190 Oxidative phosphorylation; map05012 Parkinson disease
0.61_176.9351m/z	1.22069	0.287698	-0.287698	0.476966	0.309524	0.856954	0.890704	0.517782	control:CFZ+atRA	HMDB0000250	C00013	H4O7P2	M-H	35.6	0	-4.69617	83.6425	Pyrophosphate	Homogeneous non-metal compounds	Non-metal oxoanionic compounds	Non-metal pyrophosphates	176.935	NA	0.6069	1	map00190 Oxidative phosphorylation; map05012 Parkinson disease
0.61_176.9351m/z	0.805113	-0.312737	0.312737	0.894171	0.818182	0.943589	0.911608	0.78006	control:BTZ	C00013	C00013	H4O7P2	M-H	35.6	0	-4.69617	83.6425	Diphosphate; Diphosphoric acid; Pyrophosphate; Pyrophosphoric acid; PPi;	Homogeneous non-metal compounds	Non-metal oxoanionic compounds	Non-metal pyrophosphates	176.935	NA	0.6069	1	map00190 Oxidative phosphorylation; map05012 Parkinson disease
0.61_176.9351m/z	0.805113	-0.312737	0.312737	0.894171	0.818182	0.943589	0.911608	0.78006	control:BTZ	HMDB0000250	C00013	H4O7P2	M-H	35.6	0	-4.69617	83.6425	Pyrophosphate	Homogeneous non-metal compounds	Non-metal oxoanionic compounds	Non-metal pyrophosphates	176.935	NA	0.6069	1	map00190 Oxidative phosphorylation; map05012 Parkinson disease
0.61_176.9351m/z	0.673745	-0.569725	0.569725	0.211386	0.309524	0.999832	1	1.48141	CFZ:CFZ+atRA	C00013	C00013	H4O7P2	M-H	35.6	0	-4.69617	83.6425	Diphosphate; Diphosphoric acid; Pyrophosphate; Pyrophosphoric acid; PPi;	Homogeneous non-metal compounds	Non-metal oxoanionic compounds	Non-metal pyrophosphates	176.935	NA	0.6069	1	map00190 Oxidative phosphorylation; map05012 Parkinson disease
0.61_176.9351m/z	0.673745	-0.569725	0.569725	0.211386	0.309524	0.999832	1	1.48141	CFZ:CFZ+atRA	HMDB0000250	C00013	H4O7P2	M-H	35.6	0	-4.69617	83.6425	Pyrophosphate	Homogeneous non-metal compounds	Non-metal oxoanionic compounds	Non-metal pyrophosphates	176.935	NA	0.6069	1	map00190 Oxidative phosphorylation; map05012 Parkinson disease
0.61_176.9351m/z	0.444372	-1.17016	1.17016	0.0834503	0.0930736	0.812914	0.733293	1.83642	CFZ:BTZ	C00013	C00013	H4O7P2	M-H	35.6	0	-4.69617	83.6425	Diphosphate; Diphosphoric acid; Pyrophosphate; Pyrophosphoric acid; PPi;	Homogeneous non-metal compounds	Non-metal oxoanionic compounds	Non-metal pyrophosphates	176.935	NA	0.6069	1	map00190 Oxidative phosphorylation; map05012 Parkinson disease
0.61_176.9351m/z	0.444372	-1.17016	1.17016	0.0834503	0.0930736	0.812914	0.733293	1.83642	CFZ:BTZ	HMDB0000250	C00013	H4O7P2	M-H	35.6	0	-4.69617	83.6425	Pyrophosphate	Homogeneous non-metal compounds	Non-metal oxoanionic compounds	Non-metal pyrophosphates	176.935	NA	0.6069	1	map00190 Oxidative phosphorylation; map05012 Parkinson disease
0.61_185.0558m/z	0.921572	-0.117832	0.117832	0.476179	0.24026	0.761417	0.647385	0.712222	control:CFZ	C13672	C13672	C7H10N2O4	M-H	42.8	22.2	-5.27065	97.9049	AMPA; alpha-Amino-3-hydroxy-5-methyl-4-isoxazolepropionic acid;	null	null	null	185.056	NA	0.6069	1	NULL
0.61_185.0558m/z	0.940128	-0.0890712	0.0890712	0.416288	0.588745	0.847169	0.962591	0.414565	control:CFZ+atRA	C13672	C13672	C7H10N2O4	M-H	42.8	22.2	-5.27065	97.9049	AMPA; alpha-Amino-3-hydroxy-5-methyl-4-isoxazolepropionic acid;	null	null	null	185.056	NA	0.6069	1	NULL
0.61_185.0558m/z	0.775539	-0.36673	0.36673	0.123564	0.179654	0.380198	0.469782	0.711152	control:BTZ	C13672	C13672	C7H10N2O4	M-H	42.8	22.2	-5.27065	97.9049	AMPA; alpha-Amino-3-hydroxy-5-methyl-4-isoxazolepropionic acid;	null	null	null	185.056	NA	0.6069	1	NULL
0.61_185.0558m/z	1.02014	0.0287604	-0.0287604	0.913225	0.699134	0.999832	1	0.311032	CFZ:CFZ+atRA	C13672	C13672	C7H10N2O4	M-H	42.8	22.2	-5.27065	97.9049	AMPA; alpha-Amino-3-hydroxy-5-methyl-4-isoxazolepropionic acid;	null	null	null	185.056	NA	0.6069	1	NULL
0.61_185.0558m/z	0.841539	-0.248898	0.248898	0.316664	0.393939	0.872079	0.920389	0.796521	CFZ:BTZ	C13672	C13672	C7H10N2O4	M-H	42.8	22.2	-5.27065	97.9049	AMPA; alpha-Amino-3-hydroxy-5-methyl-4-isoxazolepropionic acid;	null	null	null	185.056	NA	0.6069	1	NULL
0.61_188.0203m/z	2.03079	1.02204	-1.02204	0.049302	0.025974	0.550851	0.47014	1.5885	control:CFZ	C18232	C18232	C5H5NO4	M+FA-H	31.6	11.4	1.75136	48.8741	N-Formylmaleamic acid;	null	null	null	188.02	NA	0.6069	1	map00760 Nicotinate and nicotinamide metabolism; map01120 Microbial metabolism in diverse environments
0.61_188.0203m/z	2.15029	1.10453	-1.10453	0.0259442	0.025974	0.768523	0.599372	1.57524	control:CFZ+atRA	C18232	C18232	C5H5NO4	M+FA-H	31.6	11.4	1.75136	48.8741	N-Formylmaleamic acid;	null	null	null	188.02	NA	0.6069	1	map00760 Nicotinate and nicotinamide metabolism; map01120 Microbial metabolism in diverse environments
0.61_188.0203m/z	2.42138	1.27583	-1.27583	0.0130259	0.0151515	0.306316	0.206646	1.98118	control:BTZ	C18232	C18232	C5H5NO4	M+FA-H	31.6	11.4	1.75136	48.8741	N-Formylmaleamic acid;	null	null	null	188.02	NA	0.6069	1	map00760 Nicotinate and nicotinamide metabolism; map01120 Microbial metabolism in diverse environments
0.61_188.0203m/z	1.05885	0.0824922	-0.0824922	0.725519	0.818182	0.999832	1	0.642528	CFZ:CFZ+atRA	C18232	C18232	C5H5NO4	M+FA-H	31.6	11.4	1.75136	48.8741	N-Formylmaleamic acid;	null	null	null	188.02	NA	0.6069	1	map00760 Nicotinate and nicotinamide metabolism; map01120 Microbial metabolism in diverse environments
0.61_188.0203m/z	1.19233	0.253788	-0.253788	0.979999	0.818182	0.995585	0.991717	0.547475	CFZ:BTZ	C18232	C18232	C5H5NO4	M+FA-H	31.6	11.4	1.75136	48.8741	N-Formylmaleamic acid;	null	null	null	188.02	NA	0.6069	1	map00760 Nicotinate and nicotinamide metabolism; map01120 Microbial metabolism in diverse environments
0.61_199.9683m/z	1.83771	0.877911	-0.877911	0.0143788	0.00865801	0.519653	0.360306	1.95401	control:CFZ	C05824	C05824	C3H7NO5S2	M-H	37.6	1.11	-4.78592	92.656	S-Sulfo-L-cysteine;	Organic acids and derivatives	Carboxylic acids and derivatives	Amino acids, peptides, and analogues	199.968	NA	0.6069	1	map00270 Cysteine and methionine metabolism; map01100 Metabolic pathways; map01230 Biosynthesis of amino acids
0.61_199.9683m/z	1.83771	0.877911	-0.877911	0.0143788	0.00865801	0.519653	0.360306	1.95401	control:CFZ	HMDB0000731	C05824	C3H7NO5S2	M-H	37.6	1.11	-4.78592	92.656	Cysteine-S-sulfate	Organic acids and derivatives	Carboxylic acids and derivatives	Amino acids, peptides, and analogues	199.968	NA	0.6069	1	map00270 Cysteine and methionine metabolism; map01100 Metabolic pathways; map01230 Biosynthesis of amino acids
0.61_199.9683m/z	1.85517	0.891551	-0.891551	0.0133165	0.0151515	0.768523	0.546465	1.76545	control:CFZ+atRA	C05824	C05824	C3H7NO5S2	M-H	37.6	1.11	-4.78592	92.656	S-Sulfo-L-cysteine;	Organic acids and derivatives	Carboxylic acids and derivatives	Amino acids, peptides, and analogues	199.968	NA	0.6069	1	map00270 Cysteine and methionine metabolism; map01100 Metabolic pathways; map01230 Biosynthesis of amino acids
0.61_199.9683m/z	1.85517	0.891551	-0.891551	0.0133165	0.0151515	0.768523	0.546465	1.76545	control:CFZ+atRA	HMDB0000731	C05824	C3H7NO5S2	M-H	37.6	1.11	-4.78592	92.656	Cysteine-S-sulfate	Organic acids and derivatives	Carboxylic acids and derivatives	Amino acids, peptides, and analogues	199.968	NA	0.6069	1	map00270 Cysteine and methionine metabolism; map01100 Metabolic pathways; map01230 Biosynthesis of amino acids
0.61_199.9683m/z	1.62135	0.697199	-0.697199	0.0549569	0.0930736	0.357122	0.380181	1.03833	control:BTZ	C05824	C05824	C3H7NO5S2	M-H	37.6	1.11	-4.78592	92.656	S-Sulfo-L-cysteine;	Organic acids and derivatives	Carboxylic acids and derivatives	Amino acids, peptides, and analogues	199.968	NA	0.6069	1	map00270 Cysteine and methionine metabolism; map01100 Metabolic pathways; map01230 Biosynthesis of amino acids
0.61_199.9683m/z	1.62135	0.697199	-0.697199	0.0549569	0.0930736	0.357122	0.380181	1.03833	control:BTZ	HMDB0000731	C05824	C3H7NO5S2	M-H	37.6	1.11	-4.78592	92.656	Cysteine-S-sulfate	Organic acids and derivatives	Carboxylic acids and derivatives	Amino acids, peptides, and analogues	199.968	NA	0.6069	1	map00270 Cysteine and methionine metabolism; map01100 Metabolic pathways; map01230 Biosynthesis of amino acids
0.61_199.9683m/z	1.0095	0.0136396	-0.0136396	0.901763	0.937229	0.999832	1	0.36248	CFZ:CFZ+atRA	C05824	C05824	C3H7NO5S2	M-H	37.6	1.11	-4.78592	92.656	S-Sulfo-L-cysteine;	Organic acids and derivatives	Carboxylic acids and derivatives	Amino acids, peptides, and analogues	199.968	NA	0.6069	1	map00270 Cysteine and methionine metabolism; map01100 Metabolic pathways; map01230 Biosynthesis of amino acids
0.61_199.9683m/z	1.0095	0.0136396	-0.0136396	0.901763	0.937229	0.999832	1	0.36248	CFZ:CFZ+atRA	HMDB0000731	C05824	C3H7NO5S2	M-H	37.6	1.11	-4.78592	92.656	Cysteine-S-sulfate	Organic acids and derivatives	Carboxylic acids and derivatives	Amino acids, peptides, and analogues	199.968	NA	0.6069	1	map00270 Cysteine and methionine metabolism; map01100 Metabolic pathways; map01230 Biosynthesis of amino acids
0.61_199.9683m/z	0.882267	-0.180713	0.180713	0.609692	0.393939	0.949575	0.920389	0.38248	CFZ:BTZ	C05824	C05824	C3H7NO5S2	M-H	37.6	1.11	-4.78592	92.656	S-Sulfo-L-cysteine;	Organic acids and derivatives	Carboxylic acids and derivatives	Amino acids, peptides, and analogues	199.968	NA	0.6069	1	map00270 Cysteine and methionine metabolism; map01100 Metabolic pathways; map01230 Biosynthesis of amino acids
0.61_199.9683m/z	0.882267	-0.180713	0.180713	0.609692	0.393939	0.949575	0.920389	0.38248	CFZ:BTZ	HMDB0000731	C05824	C3H7NO5S2	M-H	37.6	1.11	-4.78592	92.656	Cysteine-S-sulfate	Organic acids and derivatives	Carboxylic acids and derivatives	Amino acids, peptides, and analogues	199.968	NA	0.6069	1	map00270 Cysteine and methionine metabolism; map01100 Metabolic pathways; map01230 Biosynthesis of amino acids
0.61_203.0662m/z	1.00407	0.00585312	-0.00585312	0.955885	0.818182	0.984392	0.93143	0.144009	control:CFZ	HMDB0028683	null	C7H12N2O5	M-H	43.7	27.5	-5.49456	97.477	Alanyl-Aspartic acid	Organic acids and derivatives	Carboxylic acids and derivatives	Amino acids, peptides, and analogues	203.066	NA	0.6069	1	NA
0.61_203.0662m/z	1.08841	0.122217	-0.122217	0.283418	0.484848	0.816554	0.949991	0.310156	control:CFZ+atRA	HMDB0028683	null	C7H12N2O5	M-H	43.7	27.5	-5.49456	97.477	Alanyl-Aspartic acid	Organic acids and derivatives	Carboxylic acids and derivatives	Amino acids, peptides, and analogues	203.066	NA	0.6069	1	NA
0.61_203.0662m/z	0.798594	-0.324466	0.324466	0.236534	0.393939	0.470459	0.639577	0.639105	control:BTZ	HMDB0028683	null	C7H12N2O5	M-H	43.7	27.5	-5.49456	97.477	Alanyl-Aspartic acid	Organic acids and derivatives	Carboxylic acids and derivatives	Amino acids, peptides, and analogues	203.066	NA	0.6069	1	NA
0.61_203.0662m/z	1.084	0.116364	-0.116364	0.305055	0.309524	0.999832	1	0.474236	CFZ:CFZ+atRA	HMDB0028683	null	C7H12N2O5	M-H	43.7	27.5	-5.49456	97.477	Alanyl-Aspartic acid	Organic acids and derivatives	Carboxylic acids and derivatives	Amino acids, peptides, and analogues	203.066	NA	0.6069	1	NA
0.61_203.0662m/z	0.79536	-0.330319	0.330319	0.227394	0.24026	0.82873	0.858272	0.942633	CFZ:BTZ	HMDB0028683	null	C7H12N2O5	M-H	43.7	27.5	-5.49456	97.477	Alanyl-Aspartic acid	Organic acids and derivatives	Carboxylic acids and derivatives	Amino acids, peptides, and analogues	203.066	NA	0.6069	1	NA
0.61_225.0485m/z	0.923682	-0.114532	0.114532	0.507974	0.484848	0.780475	0.780664	0.65651	control:CFZ	C11015	C11015	C7H14N2O2S	M+Cl	36.4	8.1	7.98751	82.9163	Aldicarb;	null	null	null	225.049	NA	0.6069	1	NULL
0.61_225.0485m/z	0.923682	-0.114532	0.114532	0.507974	0.484848	0.780475	0.780664	0.65651	control:CFZ	C18645	C18645	C7H14N2O2S	M+Cl	36.4	8.1	7.98751	82.9163	Butocarboxim;	null	null	null	225.049	NA	0.6069	1	NULL
0.61_225.0485m/z	0.937762	-0.0927061	0.0927061	0.432536	0.484848	0.849194	0.949991	0.394425	control:CFZ+atRA	C11015	C11015	C7H14N2O2S	M+Cl	36.4	8.1	7.98751	82.9163	Aldicarb;	null	null	null	225.049	NA	0.6069	1	NULL
0.61_225.0485m/z	0.937762	-0.0927061	0.0927061	0.432536	0.484848	0.849194	0.949991	0.394425	control:CFZ+atRA	C18645	C18645	C7H14N2O2S	M+Cl	36.4	8.1	7.98751	82.9163	Butocarboxim;	null	null	null	225.049	NA	0.6069	1	NULL
0.61_225.0485m/z	0.838143	-0.254732	0.254732	0.187638	0.179654	0.428522	0.469782	0.520503	control:BTZ	C11015	C11015	C7H14N2O2S	M+Cl	36.4	8.1	7.98751	82.9163	Aldicarb;	null	null	null	225.049	NA	0.6069	1	NULL
0.61_225.0485m/z	0.838143	-0.254732	0.254732	0.187638	0.179654	0.428522	0.469782	0.520503	control:BTZ	C18645	C18645	C7H14N2O2S	M+Cl	36.4	8.1	7.98751	82.9163	Butocarboxim;	null	null	null	225.049	NA	0.6069	1	NULL
0.61_225.0485m/z	1.01524	0.0218259	-0.0218259	0.955842	0.484848	0.999832	1	0.355158	CFZ:CFZ+atRA	C11015	C11015	C7H14N2O2S	M+Cl	36.4	8.1	7.98751	82.9163	Aldicarb;	null	null	null	225.049	NA	0.6069	1	NULL
0.61_225.0485m/z	1.01524	0.0218259	-0.0218259	0.955842	0.484848	0.999832	1	0.355158	CFZ:CFZ+atRA	C18645	C18645	C7H14N2O2S	M+Cl	36.4	8.1	7.98751	82.9163	Butocarboxim;	null	null	null	225.049	NA	0.6069	1	NULL
0.61_225.0485m/z	0.907394	-0.1402	0.1402	0.500317	0.818182	0.931536	0.991717	0.570986	CFZ:BTZ	C11015	C11015	C7H14N2O2S	M+Cl	36.4	8.1	7.98751	82.9163	Aldicarb;	null	null	null	225.049	NA	0.6069	1	NULL
0.61_225.0485m/z	0.907394	-0.1402	0.1402	0.500317	0.818182	0.931536	0.991717	0.570986	CFZ:BTZ	C18645	C18645	C7H14N2O2S	M+Cl	36.4	8.1	7.98751	82.9163	Butocarboxim;	null	null	null	225.049	NA	0.6069	1	NULL
0.61_245.0419m/z	1.57348	0.653954	-0.653954	0.412494	0.937229	0.715219	0.982426	0.784489	control:CFZ	C11165	C11165	C11H14O2S	M+Cl	37.6	0.654	4.83609	92.988	Thiolactomycin;	null	null	null	245.042	NA	0.6069	1	NULL
0.61_245.0419m/z	1.38892	0.473968	-0.473968	0.642674	0.937229	0.911279	0.9955	0.540109	control:CFZ+atRA	C11165	C11165	C11H14O2S	M+Cl	37.6	0.654	4.83609	92.988	Thiolactomycin;	null	null	null	245.042	NA	0.6069	1	NULL
0.61_245.0419m/z	1.41546	0.501273	-0.501273	0.613465	0.937229	0.761218	0.969692	0.565528	control:BTZ	C11165	C11165	C11H14O2S	M+Cl	37.6	0.654	4.83609	92.988	Thiolactomycin;	null	null	null	245.042	NA	0.6069	1	NULL
0.61_245.0419m/z	0.882711	-0.179986	0.179986	0.43754	0.484848	0.999832	1	0.466034	CFZ:CFZ+atRA	C11165	C11165	C11H14O2S	M+Cl	37.6	0.654	4.83609	92.988	Thiolactomycin;	null	null	null	245.042	NA	0.6069	1	NULL
0.61_245.0419m/z	0.899577	-0.152681	0.152681	0.456023	0.484848	0.916868	0.943159	0.3701	CFZ:BTZ	C11165	C11165	C11H14O2S	M+Cl	37.6	0.654	4.83609	92.988	Thiolactomycin;	null	null	null	245.042	NA	0.6069	1	NULL
0.61_253.0484m/z	0.613868	-0.703999	0.703999	0.00484315	0.004329	0.428751	0.284837	1.74681	control:CFZ	C05844	C05844	C7H14N2O6S	M-H	37.8	10.4	-6.31759	86.0053	5-L-Glutamyl-taurine; 5-Glutamyl-taurine; Glutaurine;	Organic acids and derivatives	Carboxylic acids and derivatives	Amino acids, peptides, and analogues	253.048	NA	0.6069	1	map00430 Taurine and hypotaurine metabolism
0.61_253.0484m/z	0.613868	-0.703999	0.703999	0.00484315	0.004329	0.428751	0.284837	1.74681	control:CFZ	HMDB0004195	C05844	C7H14N2O6S	M-H	37.8	10.4	-6.31759	86.0053	5-L-Glutamyl-taurine	Organic acids and derivatives	Carboxylic acids and derivatives	Amino acids, peptides, and analogues	253.048	NA	0.6069	1	map00430 Taurine and hypotaurine metabolism
0.61_253.0484m/z	0.604305	-0.72665	0.72665	0.00308877	0.0021645	0.755629	0.501855	1.80293	control:CFZ+atRA	C05844	C05844	C7H14N2O6S	M-H	37.8	10.4	-6.31759	86.0053	5-L-Glutamyl-taurine; 5-Glutamyl-taurine; Glutaurine;	Organic acids and derivatives	Carboxylic acids and derivatives	Amino acids, peptides, and analogues	253.048	NA	0.6069	1	map00430 Taurine and hypotaurine metabolism
0.61_253.0484m/z	0.604305	-0.72665	0.72665	0.00308877	0.0021645	0.755629	0.501855	1.80293	control:CFZ+atRA	HMDB0004195	C05844	C7H14N2O6S	M-H	37.8	10.4	-6.31759	86.0053	5-L-Glutamyl-taurine	Organic acids and derivatives	Carboxylic acids and derivatives	Amino acids, peptides, and analogues	253.048	NA	0.6069	1	map00430 Taurine and hypotaurine metabolism
0.61_253.0484m/z	0.781966	-0.354822	0.354822	0.161041	0.132035	0.402933	0.427729	0.571634	control:BTZ	C05844	C05844	C7H14N2O6S	M-H	37.8	10.4	-6.31759	86.0053	5-L-Glutamyl-taurine; 5-Glutamyl-taurine; Glutaurine;	Organic acids and derivatives	Carboxylic acids and derivatives	Amino acids, peptides, and analogues	253.048	NA	0.6069	1	map00430 Taurine and hypotaurine metabolism
0.61_253.0484m/z	0.781966	-0.354822	0.354822	0.161041	0.132035	0.402933	0.427729	0.571634	control:BTZ	HMDB0004195	C05844	C7H14N2O6S	M-H	37.8	10.4	-6.31759	86.0053	5-L-Glutamyl-taurine	Organic acids and derivatives	Carboxylic acids and derivatives	Amino acids, peptides, and analogues	253.048	NA	0.6069	1	map00430 Taurine and hypotaurine metabolism
0.61_253.0484m/z	0.984422	-0.0226515	0.0226515	0.880324	0.937229	0.999832	1	0.165199	CFZ:CFZ+atRA	C05844	C05844	C7H14N2O6S	M-H	37.8	10.4	-6.31759	86.0053	5-L-Glutamyl-taurine; 5-Glutamyl-taurine; Glutaurine;	Organic acids and derivatives	Carboxylic acids and derivatives	Amino acids, peptides, and analogues	253.048	NA	0.6069	1	map00430 Taurine and hypotaurine metabolism
0.61_253.0484m/z	0.984422	-0.0226515	0.0226515	0.880324	0.937229	0.999832	1	0.165199	CFZ:CFZ+atRA	HMDB0004195	C05844	C7H14N2O6S	M-H	37.8	10.4	-6.31759	86.0053	5-L-Glutamyl-taurine	Organic acids and derivatives	Carboxylic acids and derivatives	Amino acids, peptides, and analogues	253.048	NA	0.6069	1	map00430 Taurine and hypotaurine metabolism
0.61_253.0484m/z	1.27383	0.349177	-0.349177	0.117646	0.179654	0.819402	0.80695	0.972859	CFZ:BTZ	C05844	C05844	C7H14N2O6S	M-H	37.8	10.4	-6.31759	86.0053	5-L-Glutamyl-taurine; 5-Glutamyl-taurine; Glutaurine;	Organic acids and derivatives	Carboxylic acids and derivatives	Amino acids, peptides, and analogues	253.048	NA	0.6069	1	map00430 Taurine and hypotaurine metabolism
0.61_253.0484m/z	1.27383	0.349177	-0.349177	0.117646	0.179654	0.819402	0.80695	0.972859	CFZ:BTZ	HMDB0004195	C05844	C7H14N2O6S	M-H	37.8	10.4	-6.31759	86.0053	5-L-Glutamyl-taurine	Organic acids and derivatives	Carboxylic acids and derivatives	Amino acids, peptides, and analogues	253.048	NA	0.6069	1	map00430 Taurine and hypotaurine metabolism
0.61_260.9795m/z	1.14096	0.190245	-0.190245	0.55318	0.818182	0.799238	0.93143	0.627019	control:CFZ	HMDB0029988	null	C10H10O2S2	M+Cl	37.2	0	-9.46111	96.3166	Bis(2-furanylmethyl) disulfide	Organoheterocyclic compounds	Heteroaromatic compounds	null	260.979	NA	0.6069	1	NA
0.61_260.9795m/z	1.14096	0.190245	-0.190245	0.55318	0.818182	0.799238	0.93143	0.627019	control:CFZ	HMDB0032288	null	C10H10O2S2	M+Cl	37.2	0	-9.46111	96.3166	Furfuryl 2-methyl-3-furyl disulfide	Organoheterocyclic compounds	Heteroaromatic compounds	null	260.979	NA	0.6069	1	NA
0.61_260.9795m/z	1.14096	0.190245	-0.190245	0.55318	0.818182	0.799238	0.93143	0.627019	control:CFZ	HMDB0040201	null	C10H10O2S2	M+Cl	37.2	0	-9.46111	96.3166	3,3'-Dithiobis[2-methylfuran]	Organoheterocyclic compounds	Heteroaromatic compounds	null	260.979	NA	0.6069	1	NA
0.61_260.9795m/z	0.797153	-0.327071	0.327071	0.352474	0.309524	0.834628	0.890704	0.7841	control:CFZ+atRA	HMDB0029988	null	C10H10O2S2	M+Cl	37.2	0	-9.46111	96.3166	Bis(2-furanylmethyl) disulfide	Organoheterocyclic compounds	Heteroaromatic compounds	null	260.979	NA	0.6069	1	NA
0.61_260.9795m/z	0.797153	-0.327071	0.327071	0.352474	0.309524	0.834628	0.890704	0.7841	control:CFZ+atRA	HMDB0032288	null	C10H10O2S2	M+Cl	37.2	0	-9.46111	96.3166	Furfuryl 2-methyl-3-furyl disulfide	Organoheterocyclic compounds	Heteroaromatic compounds	null	260.979	NA	0.6069	1	NA
0.61_260.9795m/z	0.797153	-0.327071	0.327071	0.352474	0.309524	0.834628	0.890704	0.7841	control:CFZ+atRA	HMDB0040201	null	C10H10O2S2	M+Cl	37.2	0	-9.46111	96.3166	3,3'-Dithiobis[2-methylfuran]	Organoheterocyclic compounds	Heteroaromatic compounds	null	260.979	NA	0.6069	1	NA
0.61_260.9795m/z	0.496756	-1.00939	1.00939	0.00668835	0.00865801	0.277529	0.169301	1.70188	control:BTZ	HMDB0029988	null	C10H10O2S2	M+Cl	37.2	0	-9.46111	96.3166	Bis(2-furanylmethyl) disulfide	Organoheterocyclic compounds	Heteroaromatic compounds	null	260.979	NA	0.6069	1	NA
0.61_260.9795m/z	0.496756	-1.00939	1.00939	0.00668835	0.00865801	0.277529	0.169301	1.70188	control:BTZ	HMDB0032288	null	C10H10O2S2	M+Cl	37.2	0	-9.46111	96.3166	Furfuryl 2-methyl-3-furyl disulfide	Organoheterocyclic compounds	Heteroaromatic compounds	null	260.979	NA	0.6069	1	NA
0.61_260.9795m/z	0.496756	-1.00939	1.00939	0.00668835	0.00865801	0.277529	0.169301	1.70188	control:BTZ	HMDB0040201	null	C10H10O2S2	M+Cl	37.2	0	-9.46111	96.3166	3,3'-Dithiobis[2-methylfuran]	Organoheterocyclic compounds	Heteroaromatic compounds	null	260.979	NA	0.6069	1	NA
0.61_260.9795m/z	0.698671	-0.517316	0.517316	0.138972	0.24026	0.999832	1	1.25241	CFZ:CFZ+atRA	HMDB0029988	null	C10H10O2S2	M+Cl	37.2	0	-9.46111	96.3166	Bis(2-furanylmethyl) disulfide	Organoheterocyclic compounds	Heteroaromatic compounds	null	260.979	NA	0.6069	1	NA
0.61_260.9795m/z	0.698671	-0.517316	0.517316	0.138972	0.24026	0.999832	1	1.25241	CFZ:CFZ+atRA	HMDB0032288	null	C10H10O2S2	M+Cl	37.2	0	-9.46111	96.3166	Furfuryl 2-methyl-3-furyl disulfide	Organoheterocyclic compounds	Heteroaromatic compounds	null	260.979	NA	0.6069	1	NA
0.61_260.9795m/z	0.698671	-0.517316	0.517316	0.138972	0.24026	0.999832	1	1.25241	CFZ:CFZ+atRA	HMDB0040201	null	C10H10O2S2	M+Cl	37.2	0	-9.46111	96.3166	3,3'-Dithiobis[2-methylfuran]	Organoheterocyclic compounds	Heteroaromatic compounds	null	260.979	NA	0.6069	1	NA
0.61_260.9795m/z	0.435385	-1.19964	1.19964	0.00160933	0.0021645	0.460931	0.526948	2.41373	CFZ:BTZ	HMDB0029988	null	C10H10O2S2	M+Cl	37.2	0	-9.46111	96.3166	Bis(2-furanylmethyl) disulfide	Organoheterocyclic compounds	Heteroaromatic compounds	null	260.979	NA	0.6069	1	NA
0.61_260.9795m/z	0.435385	-1.19964	1.19964	0.00160933	0.0021645	0.460931	0.526948	2.41373	CFZ:BTZ	HMDB0032288	null	C10H10O2S2	M+Cl	37.2	0	-9.46111	96.3166	Furfuryl 2-methyl-3-furyl disulfide	Organoheterocyclic compounds	Heteroaromatic compounds	null	260.979	NA	0.6069	1	NA
0.61_260.9795m/z	0.435385	-1.19964	1.19964	0.00160933	0.0021645	0.460931	0.526948	2.41373	CFZ:BTZ	HMDB0040201	null	C10H10O2S2	M+Cl	37.2	0	-9.46111	96.3166	3,3'-Dithiobis[2-methylfuran]	Organoheterocyclic compounds	Heteroaromatic compounds	null	260.979	NA	0.6069	1	NA
0.61_277.0333m/z	1.25622	0.329093	-0.329093	0.015166	0.025974	0.523222	0.47014	0.686874	control:CFZ	C01068	C01068	C5H13O8P	M+FA-H	37.8	2.4	1.46035	88.4198	D-Ribitol 5-phosphate; Ribitol 5-phosphate; L-Ribitol 1-phosphate;	null	null	null	277.033	NA	0.6069	1	map00040 Pentose and glucuronate interconversions; map00515 Mannose type O-glycan biosynthesis; map01100 Metabolic pathways
0.61_277.0333m/z	1.25622	0.329093	-0.329093	0.015166	0.025974	0.523222	0.47014	0.686874	control:CFZ	C02895	C02895	C5H13O8P	M+FA-H	37.8	2.4	1.46035	88.4198	Xylitol 5-phosphate; D-Xylitol 5-phosphate;	null	null	null	277.033	NA	0.6069	1	NULL
0.61_277.0333m/z	1.25622	0.329093	-0.329093	0.015166	0.025974	0.523222	0.47014	0.686874	control:CFZ	C03509	C03509	C5H13O8P	M+FA-H	37.8	2.4	1.46035	88.4198	L-Arabinitol 5-phosphate;	null	null	null	277.033	NA	0.6069	1	NULL
0.61_277.0333m/z	1.25622	0.329093	-0.329093	0.015166	0.025974	0.523222	0.47014	0.686874	control:CFZ	C19674	C19674	C5H13O8P	M+FA-H	37.8	2.4	1.46035	88.4198	D-Arabinitol 1-phosphate; D-Arabitol 1-phosphate;	null	null	null	277.033	NA	0.6069	1	NULL
0.61_277.0333m/z	1.09703	0.13361	-0.13361	0.376156	0.484848	0.838586	0.949991	0.359701	control:CFZ+atRA	C01068	C01068	C5H13O8P	M+FA-H	37.8	2.4	1.46035	88.4198	D-Ribitol 5-phosphate; Ribitol 5-phosphate; L-Ribitol 1-phosphate;	null	null	null	277.033	NA	0.6069	1	map00040 Pentose and glucuronate interconversions; map00515 Mannose type O-glycan biosynthesis; map01100 Metabolic pathways
0.61_277.0333m/z	1.09703	0.13361	-0.13361	0.376156	0.484848	0.838586	0.949991	0.359701	control:CFZ+atRA	C02895	C02895	C5H13O8P	M+FA-H	37.8	2.4	1.46035	88.4198	Xylitol 5-phosphate; D-Xylitol 5-phosphate;	null	null	null	277.033	NA	0.6069	1	NULL
0.61_277.0333m/z	1.09703	0.13361	-0.13361	0.376156	0.484848	0.838586	0.949991	0.359701	control:CFZ+atRA	C03509	C03509	C5H13O8P	M+FA-H	37.8	2.4	1.46035	88.4198	L-Arabinitol 5-phosphate;	null	null	null	277.033	NA	0.6069	1	NULL
0.61_277.0333m/z	1.09703	0.13361	-0.13361	0.376156	0.484848	0.838586	0.949991	0.359701	control:CFZ+atRA	C19674	C19674	C5H13O8P	M+FA-H	37.8	2.4	1.46035	88.4198	D-Arabinitol 1-phosphate; D-Arabitol 1-phosphate;	null	null	null	277.033	NA	0.6069	1	NULL
0.61_277.0333m/z	0.865971	-0.207609	0.207609	0.640809	0.818182	0.781001	0.911608	0.5661	control:BTZ	C01068	C01068	C5H13O8P	M+FA-H	37.8	2.4	1.46035	88.4198	D-Ribitol 5-phosphate; Ribitol 5-phosphate; L-Ribitol 1-phosphate;	null	null	null	277.033	NA	0.6069	1	map00040 Pentose and glucuronate interconversions; map00515 Mannose type O-glycan biosynthesis; map01100 Metabolic pathways
0.61_277.0333m/z	0.865971	-0.207609	0.207609	0.640809	0.818182	0.781001	0.911608	0.5661	control:BTZ	C02895	C02895	C5H13O8P	M+FA-H	37.8	2.4	1.46035	88.4198	Xylitol 5-phosphate; D-Xylitol 5-phosphate;	null	null	null	277.033	NA	0.6069	1	NULL
0.61_277.0333m/z	0.865971	-0.207609	0.207609	0.640809	0.818182	0.781001	0.911608	0.5661	control:BTZ	C03509	C03509	C5H13O8P	M+FA-H	37.8	2.4	1.46035	88.4198	L-Arabinitol 5-phosphate;	null	null	null	277.033	NA	0.6069	1	NULL
0.61_277.0333m/z	0.865971	-0.207609	0.207609	0.640809	0.818182	0.781001	0.911608	0.5661	control:BTZ	C19674	C19674	C5H13O8P	M+FA-H	37.8	2.4	1.46035	88.4198	D-Arabinitol 1-phosphate; D-Arabitol 1-phosphate;	null	null	null	277.033	NA	0.6069	1	NULL
0.61_277.0333m/z	0.87328	-0.195484	0.195484	0.350668	0.699134	0.999832	1	0.55383	CFZ:CFZ+atRA	C01068	C01068	C5H13O8P	M+FA-H	37.8	2.4	1.46035	88.4198	D-Ribitol 5-phosphate; Ribitol 5-phosphate; L-Ribitol 1-phosphate;	null	null	null	277.033	NA	0.6069	1	map00040 Pentose and glucuronate interconversions; map00515 Mannose type O-glycan biosynthesis; map01100 Metabolic pathways
0.61_277.0333m/z	0.87328	-0.195484	0.195484	0.350668	0.699134	0.999832	1	0.55383	CFZ:CFZ+atRA	C02895	C02895	C5H13O8P	M+FA-H	37.8	2.4	1.46035	88.4198	Xylitol 5-phosphate; D-Xylitol 5-phosphate;	null	null	null	277.033	NA	0.6069	1	NULL
0.61_277.0333m/z	0.87328	-0.195484	0.195484	0.350668	0.699134	0.999832	1	0.55383	CFZ:CFZ+atRA	C03509	C03509	C5H13O8P	M+FA-H	37.8	2.4	1.46035	88.4198	L-Arabinitol 5-phosphate;	null	null	null	277.033	NA	0.6069	1	NULL
0.61_277.0333m/z	0.87328	-0.195484	0.195484	0.350668	0.699134	0.999832	1	0.55383	CFZ:CFZ+atRA	C19674	C19674	C5H13O8P	M+FA-H	37.8	2.4	1.46035	88.4198	D-Arabinitol 1-phosphate; D-Arabitol 1-phosphate;	null	null	null	277.033	NA	0.6069	1	NULL
0.61_277.0333m/z	0.689345	-0.536702	0.536702	0.111588	0.0930736	0.819402	0.733293	1.27111	CFZ:BTZ	C01068	C01068	C5H13O8P	M+FA-H	37.8	2.4	1.46035	88.4198	D-Ribitol 5-phosphate; Ribitol 5-phosphate; L-Ribitol 1-phosphate;	null	null	null	277.033	NA	0.6069	1	map00040 Pentose and glucuronate interconversions; map00515 Mannose type O-glycan biosynthesis; map01100 Metabolic pathways
0.61_277.0333m/z	0.689345	-0.536702	0.536702	0.111588	0.0930736	0.819402	0.733293	1.27111	CFZ:BTZ	C02895	C02895	C5H13O8P	M+FA-H	37.8	2.4	1.46035	88.4198	Xylitol 5-phosphate; D-Xylitol 5-phosphate;	null	null	null	277.033	NA	0.6069	1	NULL
0.61_277.0333m/z	0.689345	-0.536702	0.536702	0.111588	0.0930736	0.819402	0.733293	1.27111	CFZ:BTZ	C03509	C03509	C5H13O8P	M+FA-H	37.8	2.4	1.46035	88.4198	L-Arabinitol 5-phosphate;	null	null	null	277.033	NA	0.6069	1	NULL
0.61_277.0333m/z	0.689345	-0.536702	0.536702	0.111588	0.0930736	0.819402	0.733293	1.27111	CFZ:BTZ	C19674	C19674	C5H13O8P	M+FA-H	37.8	2.4	1.46035	88.4198	D-Arabinitol 1-phosphate; D-Arabitol 1-phosphate;	null	null	null	277.033	NA	0.6069	1	NULL
0.61_278.9230m/z	1.10445	0.143329	-0.143329	0.122115	0.0930736	0.550851	0.561556	0.453572	control:CFZ	C18945	C18945	C8H5ClN2OS2	M+Cl	33.2	0	1.73796	68.2744	Thicyofen;	null	null	null	278.923	NA	0.6069	1	NULL
0.61_278.9230m/z	1.17847	0.236909	-0.236909	0.0121196	0.0151515	0.768523	0.546465	0.717793	control:CFZ+atRA	C18945	C18945	C8H5ClN2OS2	M+Cl	33.2	0	1.73796	68.2744	Thicyofen;	null	null	null	278.923	NA	0.6069	1	NULL
0.61_278.9230m/z	1.04444	0.0627254	-0.0627254	0.50169	0.699134	0.689824	0.839893	0.346334	control:BTZ	C18945	C18945	C8H5ClN2OS2	M+Cl	33.2	0	1.73796	68.2744	Thicyofen;	null	null	null	278.923	NA	0.6069	1	NULL
0.61_278.9230m/z	1.06701	0.0935801	-0.0935801	0.334323	0.393939	0.999832	1	0.521607	CFZ:CFZ+atRA	C18945	C18945	C8H5ClN2OS2	M+Cl	33.2	0	1.73796	68.2744	Thicyofen;	null	null	null	278.923	NA	0.6069	1	NULL
0.61_278.9230m/z	0.945662	-0.0806038	0.0806038	0.494961	0.393939	0.929835	0.920389	0.357042	CFZ:BTZ	C18945	C18945	C8H5ClN2OS2	M+Cl	33.2	0	1.73796	68.2744	Thicyofen;	null	null	null	278.923	NA	0.6069	1	NULL
0.61_323.0781m/z	0.801224	-0.319722	0.319722	0.463182	0.393939	0.751243	0.734057	0.926659	control:CFZ	HMDB0125167	null	C15H16O8	M-H	47.3	41.3	2.5466	98.0989	3,4,5-trihydroxy-6-{[(2E)-3-phenylprop-2-enoyl]oxy}oxane-2-carboxylic acid	Phenylpropanoids and polyketides	Cinnamic acids and derivatives	Cinnamic acid esters	323.078	NA	0.6069	1	NA
0.61_323.0781m/z	0.801224	-0.319722	0.319722	0.463182	0.393939	0.751243	0.734057	0.926659	control:CFZ	HMDB0128099	null	C15H16O8	M-H	47.3	41.3	2.5466	98.0989	3,4,5-trihydroxy-6-[(3-phenylprop-2-enoyl)oxy]oxane-2-carboxylic acid	Phenylpropanoids and polyketides	Cinnamic acids and derivatives	Cinnamic acid esters	323.078	NA	0.6069	1	NA
0.61_323.0781m/z	0.583904	-0.776198	0.776198	0.180777	0.309524	0.810073	0.890704	1.27475	control:CFZ+atRA	HMDB0125167	null	C15H16O8	M-H	47.3	41.3	2.5466	98.0989	3,4,5-trihydroxy-6-{[(2E)-3-phenylprop-2-enoyl]oxy}oxane-2-carboxylic acid	Phenylpropanoids and polyketides	Cinnamic acids and derivatives	Cinnamic acid esters	323.078	NA	0.6069	1	NA
0.61_323.0781m/z	0.583904	-0.776198	0.776198	0.180777	0.309524	0.810073	0.890704	1.27475	control:CFZ+atRA	HMDB0128099	null	C15H16O8	M-H	47.3	41.3	2.5466	98.0989	3,4,5-trihydroxy-6-[(3-phenylprop-2-enoyl)oxy]oxane-2-carboxylic acid	Phenylpropanoids and polyketides	Cinnamic acids and derivatives	Cinnamic acid esters	323.078	NA	0.6069	1	NA
0.61_323.0781m/z	0.78858	-0.342671	0.342671	0.334994	0.24026	0.553067	0.51946	0.62505	control:BTZ	HMDB0125167	null	C15H16O8	M-H	47.3	41.3	2.5466	98.0989	3,4,5-trihydroxy-6-{[(2E)-3-phenylprop-2-enoyl]oxy}oxane-2-carboxylic acid	Phenylpropanoids and polyketides	Cinnamic acids and derivatives	Cinnamic acid esters	323.078	NA	0.6069	1	NA
0.61_323.0781m/z	0.78858	-0.342671	0.342671	0.334994	0.24026	0.553067	0.51946	0.62505	control:BTZ	HMDB0128099	null	C15H16O8	M-H	47.3	41.3	2.5466	98.0989	3,4,5-trihydroxy-6-[(3-phenylprop-2-enoyl)oxy]oxane-2-carboxylic acid	Phenylpropanoids and polyketides	Cinnamic acids and derivatives	Cinnamic acid esters	323.078	NA	0.6069	1	NA
0.61_323.0781m/z	0.728764	-0.456476	0.456476	0.463662	0.393939	0.999832	1	0.997307	CFZ:CFZ+atRA	HMDB0125167	null	C15H16O8	M-H	47.3	41.3	2.5466	98.0989	3,4,5-trihydroxy-6-{[(2E)-3-phenylprop-2-enoyl]oxy}oxane-2-carboxylic acid	Phenylpropanoids and polyketides	Cinnamic acids and derivatives	Cinnamic acid esters	323.078	NA	0.6069	1	NA
0.61_323.0781m/z	0.728764	-0.456476	0.456476	0.463662	0.393939	0.999832	1	0.997307	CFZ:CFZ+atRA	HMDB0128099	null	C15H16O8	M-H	47.3	41.3	2.5466	98.0989	3,4,5-trihydroxy-6-[(3-phenylprop-2-enoyl)oxy]oxane-2-carboxylic acid	Phenylpropanoids and polyketides	Cinnamic acids and derivatives	Cinnamic acid esters	323.078	NA	0.6069	1	NA
0.61_323.0781m/z	0.984219	-0.0229489	0.0229489	0.833359	0.818182	0.989244	0.991717	0.249824	CFZ:BTZ	HMDB0125167	null	C15H16O8	M-H	47.3	41.3	2.5466	98.0989	3,4,5-trihydroxy-6-{[(2E)-3-phenylprop-2-enoyl]oxy}oxane-2-carboxylic acid	Phenylpropanoids and polyketides	Cinnamic acids and derivatives	Cinnamic acid esters	323.078	NA	0.6069	1	NA
0.61_323.0781m/z	0.984219	-0.0229489	0.0229489	0.833359	0.818182	0.989244	0.991717	0.249824	CFZ:BTZ	HMDB0128099	null	C15H16O8	M-H	47.3	41.3	2.5466	98.0989	3,4,5-trihydroxy-6-[(3-phenylprop-2-enoyl)oxy]oxane-2-carboxylic acid	Phenylpropanoids and polyketides	Cinnamic acids and derivatives	Cinnamic acid esters	323.078	NA	0.6069	1	NA
0.61_375.0899m/z	1.20847	0.273178	-0.273178	0.518545	0.818182	0.785149	0.93143	1.05262	control:CFZ	HMDB0128996	null	C19H20O6S	M-H	37.8	3.69	-2.40089	88.178	{4-[(E)-2-{3,5-dihydroxy-4-[(1E)-3-methylbut-1-en-1-yl]phenyl}ethenyl]phenyl}oxidanesulfonic acid	Phenylpropanoids and polyketides	Stilbenes	null	375.09	NA	0.6069	1	NA
0.61_375.0899m/z	1.3405	0.422768	-0.422768	0.396186	0.588745	0.847169	0.962591	1.65793	control:CFZ+atRA	HMDB0128996	null	C19H20O6S	M-H	37.8	3.69	-2.40089	88.178	{4-[(E)-2-{3,5-dihydroxy-4-[(1E)-3-methylbut-1-en-1-yl]phenyl}ethenyl]phenyl}oxidanesulfonic acid	Phenylpropanoids and polyketides	Stilbenes	null	375.09	NA	0.6069	1	NA
0.61_375.0899m/z	7.77043	2.95799	-2.95799	0.00157731	0.004329	0.221695	0.131737	2.76436	control:BTZ	HMDB0128996	null	C19H20O6S	M-H	37.8	3.69	-2.40089	88.178	{4-[(E)-2-{3,5-dihydroxy-4-[(1E)-3-methylbut-1-en-1-yl]phenyl}ethenyl]phenyl}oxidanesulfonic acid	Phenylpropanoids and polyketides	Stilbenes	null	375.09	NA	0.6069	1	NA
0.61_375.0899m/z	1.10925	0.14959	-0.14959	0.803767	1	0.999832	1	0.501753	CFZ:CFZ+atRA	HMDB0128996	null	C19H20O6S	M-H	37.8	3.69	-2.40089	88.178	{4-[(E)-2-{3,5-dihydroxy-4-[(1E)-3-methylbut-1-en-1-yl]phenyl}ethenyl]phenyl}oxidanesulfonic acid	Phenylpropanoids and polyketides	Stilbenes	null	375.09	NA	0.6069	1	NA
0.61_375.0899m/z	6.42999	2.68482	-2.68482	0.0270116	0.0411255	0.778239	0.629686	2.9114	CFZ:BTZ	HMDB0128996	null	C19H20O6S	M-H	37.8	3.69	-2.40089	88.178	{4-[(E)-2-{3,5-dihydroxy-4-[(1E)-3-methylbut-1-en-1-yl]phenyl}ethenyl]phenyl}oxidanesulfonic acid	Phenylpropanoids and polyketides	Stilbenes	null	375.09	NA	0.6069	1	NA
0.61_470.9759m/z	1.56605	0.647131	-0.647131	0.112939	0.0649351	0.550851	0.538618	1.98097	control:CFZ	HMDB0124760	null	C18H12O11S	M+Cl	35.5	8.98	-8.16115	77.7719	{2,6-dihydroxy-4-[4-hydroxy-7-(hydroxymethyl)-11-oxo-2,8-dioxatricyclo[7.3.1.0⁵,¹³]trideca-1(12),3,5(13),6,9-pentaen-3-yl]phenoxy}dihydroxyoxo-λ⁶-sulfanylium	Phenylpropanoids and polyketides	Flavonoids	Hydroxyflavonoids	470.976	NA	0.6069	1	NA
0.61_470.9759m/z	1.28852	0.36571	-0.36571	0.381083	0.393939	0.842961	0.913812	0.760484	control:CFZ+atRA	HMDB0124760	null	C18H12O11S	M+Cl	35.5	8.98	-8.16115	77.7719	{2,6-dihydroxy-4-[4-hydroxy-7-(hydroxymethyl)-11-oxo-2,8-dioxatricyclo[7.3.1.0⁵,¹³]trideca-1(12),3,5(13),6,9-pentaen-3-yl]phenoxy}dihydroxyoxo-λ⁶-sulfanylium	Phenylpropanoids and polyketides	Flavonoids	Hydroxyflavonoids	470.976	NA	0.6069	1	NA
0.61_470.9759m/z	1.10751	0.14732	-0.14732	0.838153	0.937229	0.911608	0.969692	0.272469	control:BTZ	HMDB0124760	null	C18H12O11S	M+Cl	35.5	8.98	-8.16115	77.7719	{2,6-dihydroxy-4-[4-hydroxy-7-(hydroxymethyl)-11-oxo-2,8-dioxatricyclo[7.3.1.0⁵,¹³]trideca-1(12),3,5(13),6,9-pentaen-3-yl]phenoxy}dihydroxyoxo-λ⁶-sulfanylium	Phenylpropanoids and polyketides	Flavonoids	Hydroxyflavonoids	470.976	NA	0.6069	1	NA
0.61_470.9759m/z	0.82278	-0.281421	0.281421	0.380809	0.484848	0.999832	1	0.862293	CFZ:CFZ+atRA	HMDB0124760	null	C18H12O11S	M+Cl	35.5	8.98	-8.16115	77.7719	{2,6-dihydroxy-4-[4-hydroxy-7-(hydroxymethyl)-11-oxo-2,8-dioxatricyclo[7.3.1.0⁵,¹³]trideca-1(12),3,5(13),6,9-pentaen-3-yl]phenoxy}dihydroxyoxo-λ⁶-sulfanylium	Phenylpropanoids and polyketides	Flavonoids	Hydroxyflavonoids	470.976	NA	0.6069	1	NA
0.61_470.9759m/z	0.7072	-0.49981	0.49981	0.0816678	0.0930736	0.812914	0.733293	1.18653	CFZ:BTZ	HMDB0124760	null	C18H12O11S	M+Cl	35.5	8.98	-8.16115	77.7719	{2,6-dihydroxy-4-[4-hydroxy-7-(hydroxymethyl)-11-oxo-2,8-dioxatricyclo[7.3.1.0⁵,¹³]trideca-1(12),3,5(13),6,9-pentaen-3-yl]phenoxy}dihydroxyoxo-λ⁶-sulfanylium	Phenylpropanoids and polyketides	Flavonoids	Hydroxyflavonoids	470.976	NA	0.6069	1	NA
0.62_124.9906m/z	0.677857	-0.560948	0.560948	0.00322599	0.0021645	0.384682	0.284837	1.33061	control:CFZ	C05123	C05123	C2H6O4S	M-H	37.8	1.03	-6.06424	95.0981	2-Hydroxyethanesulfonate; 2-Hydroxyethanesulfonic acid; 2-Hydroxyethane-1-sulfonic acid; Isethionic acid; Isethionate;	Organic acids and derivatives	Organic sulfonic acids and derivatives	Organosulfonic acids and derivatives	124.991	NA	0.621183	1	map00430 Taurine and hypotaurine metabolism; map01100 Metabolic pathways
0.62_124.9906m/z	0.662295	-0.594453	0.594453	0.0123256	0.0151515	0.768523	0.546465	1.50852	control:CFZ+atRA	C05123	C05123	C2H6O4S	M-H	37.8	1.03	-6.06424	95.0981	2-Hydroxyethanesulfonate; 2-Hydroxyethanesulfonic acid; 2-Hydroxyethane-1-sulfonic acid; Isethionic acid; Isethionate;	Organic acids and derivatives	Organic sulfonic acids and derivatives	Organosulfonic acids and derivatives	124.991	NA	0.621183	1	map00430 Taurine and hypotaurine metabolism; map01100 Metabolic pathways
0.62_124.9906m/z	0.749473	-0.416052	0.416052	0.120544	0.132035	0.378571	0.427729	0.885598	control:BTZ	C05123	C05123	C2H6O4S	M-H	37.8	1.03	-6.06424	95.0981	2-Hydroxyethanesulfonate; 2-Hydroxyethanesulfonic acid; 2-Hydroxyethane-1-sulfonic acid; Isethionic acid; Isethionate;	Organic acids and derivatives	Organic sulfonic acids and derivatives	Organosulfonic acids and derivatives	124.991	NA	0.621183	1	map00430 Taurine and hypotaurine metabolism; map01100 Metabolic pathways
0.62_124.9906m/z	0.977044	-0.0335051	0.0335051	0.93614	0.699134	0.999832	1	0.228399	CFZ:CFZ+atRA	C05123	C05123	C2H6O4S	M-H	37.8	1.03	-6.06424	95.0981	2-Hydroxyethanesulfonate; 2-Hydroxyethanesulfonic acid; 2-Hydroxyethane-1-sulfonic acid; Isethionic acid; Isethionate;	Organic acids and derivatives	Organic sulfonic acids and derivatives	Organosulfonic acids and derivatives	124.991	NA	0.621183	1	map00430 Taurine and hypotaurine metabolism; map01100 Metabolic pathways
0.62_124.9906m/z	1.10565	0.144896	-0.144896	0.40783	0.484848	0.912568	0.943159	0.513922	CFZ:BTZ	C05123	C05123	C2H6O4S	M-H	37.8	1.03	-6.06424	95.0981	2-Hydroxyethanesulfonate; 2-Hydroxyethanesulfonic acid; 2-Hydroxyethane-1-sulfonic acid; Isethionic acid; Isethionate;	Organic acids and derivatives	Organic sulfonic acids and derivatives	Organosulfonic acids and derivatives	124.991	NA	0.621183	1	map00430 Taurine and hypotaurine metabolism; map01100 Metabolic pathways
0.62_135.0291m/z	0.960477	-0.0581772	0.0581772	0.620005	0.699134	0.838218	0.883489	0.284541	control:CFZ	C01620	C01620	C4H8O5	M-H	38.2	0.262	-5.8675	97.2809	Threonate; L-Threonate; (2R,3S)-2,3,4-Trihydroxybutanoic acid;	Organic oxygen compounds	Organooxygen compounds	Carbohydrates and carbohydrate conjugates	135.029	NA	0.621183	1	map00053 Ascorbate and aldarate metabolism
0.62_135.0291m/z	0.960477	-0.0581772	0.0581772	0.620005	0.699134	0.838218	0.883489	0.284541	control:CFZ	C21593	C21593	C4H8O5	M-H	38.2	0.262	-5.8675	97.2809	D-Erythronate; (2R,3R)-2,3,4-Trihydroxybutanoate;	Organic oxygen compounds	Organooxygen compounds	Carbohydrates and carbohydrate conjugates	135.029	NA	0.621183	1	NULL
0.62_135.0291m/z	0.960477	-0.0581772	0.0581772	0.620005	0.699134	0.838218	0.883489	0.284541	control:CFZ	C21649	C21649	C4H8O5	M-H	38.2	0.262	-5.8675	97.2809	D-Threonate; (2S,3R)-2,3,4-Trihydroxybutanoate;	Organic oxygen compounds	Organooxygen compounds	Carbohydrates and carbohydrate conjugates	135.029	NA	0.621183	1	NULL
0.62_135.0291m/z	0.960477	-0.0581772	0.0581772	0.620005	0.699134	0.838218	0.883489	0.284541	control:CFZ	HMDB0000613	C21593	C4H8O5	M-H	38.2	0.262	-5.8675	97.2809	Erythronic acid	Organic oxygen compounds	Organooxygen compounds	Carbohydrates and carbohydrate conjugates	135.029	NA	0.621183	1	NULL
0.62_135.0291m/z	0.960477	-0.0581772	0.0581772	0.620005	0.699134	0.838218	0.883489	0.284541	control:CFZ	HMDB0000943	C21649	C4H8O5	M-H	38.2	0.262	-5.8675	97.2809	Threonic acid	Organic oxygen compounds	Organooxygen compounds	Carbohydrates and carbohydrate conjugates	135.029	NA	0.621183	1	NULL
0.62_135.0291m/z	0.960477	-0.0581772	0.0581772	0.620005	0.699134	0.838218	0.883489	0.284541	control:CFZ	HMDB0062620	C01620	C4H8O5	M-H	38.2	0.262	-5.8675	97.2809	L-threonic Acid	Organic oxygen compounds	Organooxygen compounds	Carbohydrates and carbohydrate conjugates	135.029	NA	0.621183	1	map00053 Ascorbate and aldarate metabolism
0.62_135.0291m/z	0.875554	-0.191731	0.191731	0.342414	0.393939	0.830285	0.913812	0.635177	control:CFZ+atRA	C01620	C01620	C4H8O5	M-H	38.2	0.262	-5.8675	97.2809	Threonate; L-Threonate; (2R,3S)-2,3,4-Trihydroxybutanoic acid;	Organic oxygen compounds	Organooxygen compounds	Carbohydrates and carbohydrate conjugates	135.029	NA	0.621183	1	map00053 Ascorbate and aldarate metabolism
0.62_135.0291m/z	0.875554	-0.191731	0.191731	0.342414	0.393939	0.830285	0.913812	0.635177	control:CFZ+atRA	C21593	C21593	C4H8O5	M-H	38.2	0.262	-5.8675	97.2809	D-Erythronate; (2R,3R)-2,3,4-Trihydroxybutanoate;	Organic oxygen compounds	Organooxygen compounds	Carbohydrates and carbohydrate conjugates	135.029	NA	0.621183	1	NULL
0.62_135.0291m/z	0.875554	-0.191731	0.191731	0.342414	0.393939	0.830285	0.913812	0.635177	control:CFZ+atRA	C21649	C21649	C4H8O5	M-H	38.2	0.262	-5.8675	97.2809	D-Threonate; (2S,3R)-2,3,4-Trihydroxybutanoate;	Organic oxygen compounds	Organooxygen compounds	Carbohydrates and carbohydrate conjugates	135.029	NA	0.621183	1	NULL
0.62_135.0291m/z	0.875554	-0.191731	0.191731	0.342414	0.393939	0.830285	0.913812	0.635177	control:CFZ+atRA	HMDB0000613	C21593	C4H8O5	M-H	38.2	0.262	-5.8675	97.2809	Erythronic acid	Organic oxygen compounds	Organooxygen compounds	Carbohydrates and carbohydrate conjugates	135.029	NA	0.621183	1	NULL
0.62_135.0291m/z	0.875554	-0.191731	0.191731	0.342414	0.393939	0.830285	0.913812	0.635177	control:CFZ+atRA	HMDB0000943	C21649	C4H8O5	M-H	38.2	0.262	-5.8675	97.2809	Threonic acid	Organic oxygen compounds	Organooxygen compounds	Carbohydrates and carbohydrate conjugates	135.029	NA	0.621183	1	NULL
0.62_135.0291m/z	0.875554	-0.191731	0.191731	0.342414	0.393939	0.830285	0.913812	0.635177	control:CFZ+atRA	HMDB0062620	C01620	C4H8O5	M-H	38.2	0.262	-5.8675	97.2809	L-threonic Acid	Organic oxygen compounds	Organooxygen compounds	Carbohydrates and carbohydrate conjugates	135.029	NA	0.621183	1	map00053 Ascorbate and aldarate metabolism
0.62_135.0291m/z	0.870619	-0.199886	0.199886	0.34801	0.588745	0.56482	0.772876	0.494466	control:BTZ	C01620	C01620	C4H8O5	M-H	38.2	0.262	-5.8675	97.2809	Threonate; L-Threonate; (2R,3S)-2,3,4-Trihydroxybutanoic acid;	Organic oxygen compounds	Organooxygen compounds	Carbohydrates and carbohydrate conjugates	135.029	NA	0.621183	1	map00053 Ascorbate and aldarate metabolism
0.62_135.0291m/z	0.870619	-0.199886	0.199886	0.34801	0.588745	0.56482	0.772876	0.494466	control:BTZ	C21593	C21593	C4H8O5	M-H	38.2	0.262	-5.8675	97.2809	D-Erythronate; (2R,3R)-2,3,4-Trihydroxybutanoate;	Organic oxygen compounds	Organooxygen compounds	Carbohydrates and carbohydrate conjugates	135.029	NA	0.621183	1	NULL
0.62_135.0291m/z	0.870619	-0.199886	0.199886	0.34801	0.588745	0.56482	0.772876	0.494466	control:BTZ	C21649	C21649	C4H8O5	M-H	38.2	0.262	-5.8675	97.2809	D-Threonate; (2S,3R)-2,3,4-Trihydroxybutanoate;	Organic oxygen compounds	Organooxygen compounds	Carbohydrates and carbohydrate conjugates	135.029	NA	0.621183	1	NULL
0.62_135.0291m/z	0.870619	-0.199886	0.199886	0.34801	0.588745	0.56482	0.772876	0.494466	control:BTZ	HMDB0000613	C21593	C4H8O5	M-H	38.2	0.262	-5.8675	97.2809	Erythronic acid	Organic oxygen compounds	Organooxygen compounds	Carbohydrates and carbohydrate conjugates	135.029	NA	0.621183	1	NULL
0.62_135.0291m/z	0.870619	-0.199886	0.199886	0.34801	0.588745	0.56482	0.772876	0.494466	control:BTZ	HMDB0000943	C21649	C4H8O5	M-H	38.2	0.262	-5.8675	97.2809	Threonic acid	Organic oxygen compounds	Organooxygen compounds	Carbohydrates and carbohydrate conjugates	135.029	NA	0.621183	1	NULL
0.62_135.0291m/z	0.870619	-0.199886	0.199886	0.34801	0.588745	0.56482	0.772876	0.494466	control:BTZ	HMDB0062620	C01620	C4H8O5	M-H	38.2	0.262	-5.8675	97.2809	L-threonic Acid	Organic oxygen compounds	Organooxygen compounds	Carbohydrates and carbohydrate conjugates	135.029	NA	0.621183	1	map00053 Ascorbate and aldarate metabolism
0.62_135.0291m/z	0.911583	-0.133554	0.133554	0.460472	0.179654	0.999832	1	0.53285	CFZ:CFZ+atRA	C01620	C01620	C4H8O5	M-H	38.2	0.262	-5.8675	97.2809	Threonate; L-Threonate; (2R,3S)-2,3,4-Trihydroxybutanoic acid;	Organic oxygen compounds	Organooxygen compounds	Carbohydrates and carbohydrate conjugates	135.029	NA	0.621183	1	map00053 Ascorbate and aldarate metabolism
0.62_135.0291m/z	0.911583	-0.133554	0.133554	0.460472	0.179654	0.999832	1	0.53285	CFZ:CFZ+atRA	C21593	C21593	C4H8O5	M-H	38.2	0.262	-5.8675	97.2809	D-Erythronate; (2R,3R)-2,3,4-Trihydroxybutanoate;	Organic oxygen compounds	Organooxygen compounds	Carbohydrates and carbohydrate conjugates	135.029	NA	0.621183	1	NULL
0.62_135.0291m/z	0.911583	-0.133554	0.133554	0.460472	0.179654	0.999832	1	0.53285	CFZ:CFZ+atRA	C21649	C21649	C4H8O5	M-H	38.2	0.262	-5.8675	97.2809	D-Threonate; (2S,3R)-2,3,4-Trihydroxybutanoate;	Organic oxygen compounds	Organooxygen compounds	Carbohydrates and carbohydrate conjugates	135.029	NA	0.621183	1	NULL
0.62_135.0291m/z	0.911583	-0.133554	0.133554	0.460472	0.179654	0.999832	1	0.53285	CFZ:CFZ+atRA	HMDB0000613	C21593	C4H8O5	M-H	38.2	0.262	-5.8675	97.2809	Erythronic acid	Organic oxygen compounds	Organooxygen compounds	Carbohydrates and carbohydrate conjugates	135.029	NA	0.621183	1	NULL
0.62_135.0291m/z	0.911583	-0.133554	0.133554	0.460472	0.179654	0.999832	1	0.53285	CFZ:CFZ+atRA	HMDB0000943	C21649	C4H8O5	M-H	38.2	0.262	-5.8675	97.2809	Threonic acid	Organic oxygen compounds	Organooxygen compounds	Carbohydrates and carbohydrate conjugates	135.029	NA	0.621183	1	NULL
0.62_135.0291m/z	0.911583	-0.133554	0.133554	0.460472	0.179654	0.999832	1	0.53285	CFZ:CFZ+atRA	HMDB0062620	C01620	C4H8O5	M-H	38.2	0.262	-5.8675	97.2809	L-threonic Acid	Organic oxygen compounds	Organooxygen compounds	Carbohydrates and carbohydrate conjugates	135.029	NA	0.621183	1	map00053 Ascorbate and aldarate metabolism
0.62_135.0291m/z	0.906445	-0.141709	0.141709	0.472872	0.588745	0.918953	0.96616	0.378659	CFZ:BTZ	C01620	C01620	C4H8O5	M-H	38.2	0.262	-5.8675	97.2809	Threonate; L-Threonate; (2R,3S)-2,3,4-Trihydroxybutanoic acid;	Organic oxygen compounds	Organooxygen compounds	Carbohydrates and carbohydrate conjugates	135.029	NA	0.621183	1	map00053 Ascorbate and aldarate metabolism
0.62_135.0291m/z	0.906445	-0.141709	0.141709	0.472872	0.588745	0.918953	0.96616	0.378659	CFZ:BTZ	C21593	C21593	C4H8O5	M-H	38.2	0.262	-5.8675	97.2809	D-Erythronate; (2R,3R)-2,3,4-Trihydroxybutanoate;	Organic oxygen compounds	Organooxygen compounds	Carbohydrates and carbohydrate conjugates	135.029	NA	0.621183	1	NULL
0.62_135.0291m/z	0.906445	-0.141709	0.141709	0.472872	0.588745	0.918953	0.96616	0.378659	CFZ:BTZ	C21649	C21649	C4H8O5	M-H	38.2	0.262	-5.8675	97.2809	D-Threonate; (2S,3R)-2,3,4-Trihydroxybutanoate;	Organic oxygen compounds	Organooxygen compounds	Carbohydrates and carbohydrate conjugates	135.029	NA	0.621183	1	NULL
0.62_135.0291m/z	0.906445	-0.141709	0.141709	0.472872	0.588745	0.918953	0.96616	0.378659	CFZ:BTZ	HMDB0000613	C21593	C4H8O5	M-H	38.2	0.262	-5.8675	97.2809	Erythronic acid	Organic oxygen compounds	Organooxygen compounds	Carbohydrates and carbohydrate conjugates	135.029	NA	0.621183	1	NULL
0.62_135.0291m/z	0.906445	-0.141709	0.141709	0.472872	0.588745	0.918953	0.96616	0.378659	CFZ:BTZ	HMDB0000943	C21649	C4H8O5	M-H	38.2	0.262	-5.8675	97.2809	Threonic acid	Organic oxygen compounds	Organooxygen compounds	Carbohydrates and carbohydrate conjugates	135.029	NA	0.621183	1	NULL
0.62_135.0291m/z	0.906445	-0.141709	0.141709	0.472872	0.588745	0.918953	0.96616	0.378659	CFZ:BTZ	HMDB0062620	C01620	C4H8O5	M-H	38.2	0.262	-5.8675	97.2809	L-threonic Acid	Organic oxygen compounds	Organooxygen compounds	Carbohydrates and carbohydrate conjugates	135.029	NA	0.621183	1	map00053 Ascorbate and aldarate metabolism
0.62_152.9948m/z	0.780392	-0.35773	0.35773	0.0385187	0.025974	0.550851	0.47014	1.24888	control:CFZ	C02876	C02876	C3H7O5P	M-H	29.1	0	-6.74605	53.2436	Propanoyl phosphate; Propionyl phosphate;	null	null	null	152.995	NA	0.621183	1	map00640 Propanoate metabolism; map00660 C5-Branched dibasic acid metabolism; map01100 Metabolic pathways
0.62_152.9948m/z	0.780392	-0.35773	0.35773	0.0385187	0.025974	0.550851	0.47014	1.24888	control:CFZ	C03505	C03505	C3H7O5P	M-H	29.1	0	-6.74605	53.2436	Hydroxyacetone phosphate; Acetol phosphate;	null	null	null	152.995	NA	0.621183	1	NULL
0.62_152.9948m/z	0.780392	-0.35773	0.35773	0.0385187	0.025974	0.550851	0.47014	1.24888	control:CFZ	C03947	C03947	C3H7O5P	M-H	29.1	0	-6.74605	53.2436	Glycerol 1,2-cyclic phosphate; 1,3,2-Dioxaphospholane-4-methanol;	null	null	null	152.995	NA	0.621183	1	NULL
0.62_152.9948m/z	0.747607	-0.419648	0.419648	0.0198687	0.00865801	0.768523	0.546465	1.40956	control:CFZ+atRA	C02876	C02876	C3H7O5P	M-H	29.1	0	-6.74605	53.2436	Propanoyl phosphate; Propionyl phosphate;	null	null	null	152.995	NA	0.621183	1	map00640 Propanoate metabolism; map00660 C5-Branched dibasic acid metabolism; map01100 Metabolic pathways
0.62_152.9948m/z	0.747607	-0.419648	0.419648	0.0198687	0.00865801	0.768523	0.546465	1.40956	control:CFZ+atRA	C03505	C03505	C3H7O5P	M-H	29.1	0	-6.74605	53.2436	Hydroxyacetone phosphate; Acetol phosphate;	null	null	null	152.995	NA	0.621183	1	NULL
0.62_152.9948m/z	0.747607	-0.419648	0.419648	0.0198687	0.00865801	0.768523	0.546465	1.40956	control:CFZ+atRA	C03947	C03947	C3H7O5P	M-H	29.1	0	-6.74605	53.2436	Glycerol 1,2-cyclic phosphate; 1,3,2-Dioxaphospholane-4-methanol;	null	null	null	152.995	NA	0.621183	1	NULL
0.62_152.9948m/z	0.693219	-0.528618	0.528618	0.0114528	0.004329	0.305213	0.131737	1.3655	control:BTZ	C02876	C02876	C3H7O5P	M-H	29.1	0	-6.74605	53.2436	Propanoyl phosphate; Propionyl phosphate;	null	null	null	152.995	NA	0.621183	1	map00640 Propanoate metabolism; map00660 C5-Branched dibasic acid metabolism; map01100 Metabolic pathways
0.62_152.9948m/z	0.693219	-0.528618	0.528618	0.0114528	0.004329	0.305213	0.131737	1.3655	control:BTZ	C03505	C03505	C3H7O5P	M-H	29.1	0	-6.74605	53.2436	Hydroxyacetone phosphate; Acetol phosphate;	null	null	null	152.995	NA	0.621183	1	NULL
0.62_152.9948m/z	0.693219	-0.528618	0.528618	0.0114528	0.004329	0.305213	0.131737	1.3655	control:BTZ	C03947	C03947	C3H7O5P	M-H	29.1	0	-6.74605	53.2436	Glycerol 1,2-cyclic phosphate; 1,3,2-Dioxaphospholane-4-methanol;	null	null	null	152.995	NA	0.621183	1	NULL
0.62_152.9948m/z	0.957989	-0.0619187	0.0619187	0.535076	0.588745	0.999832	1	0.252432	CFZ:CFZ+atRA	C02876	C02876	C3H7O5P	M-H	29.1	0	-6.74605	53.2436	Propanoyl phosphate; Propionyl phosphate;	null	null	null	152.995	NA	0.621183	1	map00640 Propanoate metabolism; map00660 C5-Branched dibasic acid metabolism; map01100 Metabolic pathways
0.62_152.9948m/z	0.957989	-0.0619187	0.0619187	0.535076	0.588745	0.999832	1	0.252432	CFZ:CFZ+atRA	C03505	C03505	C3H7O5P	M-H	29.1	0	-6.74605	53.2436	Hydroxyacetone phosphate; Acetol phosphate;	null	null	null	152.995	NA	0.621183	1	NULL
0.62_152.9948m/z	0.957989	-0.0619187	0.0619187	0.535076	0.588745	0.999832	1	0.252432	CFZ:CFZ+atRA	C03947	C03947	C3H7O5P	M-H	29.1	0	-6.74605	53.2436	Glycerol 1,2-cyclic phosphate; 1,3,2-Dioxaphospholane-4-methanol;	null	null	null	152.995	NA	0.621183	1	NULL
0.62_152.9948m/z	0.888296	-0.170888	0.170888	0.257865	0.484848	0.84146	0.943159	0.533474	CFZ:BTZ	C02876	C02876	C3H7O5P	M-H	29.1	0	-6.74605	53.2436	Propanoyl phosphate; Propionyl phosphate;	null	null	null	152.995	NA	0.621183	1	map00640 Propanoate metabolism; map00660 C5-Branched dibasic acid metabolism; map01100 Metabolic pathways
0.62_152.9948m/z	0.888296	-0.170888	0.170888	0.257865	0.484848	0.84146	0.943159	0.533474	CFZ:BTZ	C03505	C03505	C3H7O5P	M-H	29.1	0	-6.74605	53.2436	Hydroxyacetone phosphate; Acetol phosphate;	null	null	null	152.995	NA	0.621183	1	NULL
0.62_152.9948m/z	0.888296	-0.170888	0.170888	0.257865	0.484848	0.84146	0.943159	0.533474	CFZ:BTZ	C03947	C03947	C3H7O5P	M-H	29.1	0	-6.74605	53.2436	Glycerol 1,2-cyclic phosphate; 1,3,2-Dioxaphospholane-4-methanol;	null	null	null	152.995	NA	0.621183	1	NULL
0.62_273.1558m/z	0.800486	-0.321051	0.321051	0.0853698	0.0649351	0.550851	0.538618	0.881011	control:CFZ	HMDB0028802	null	C11H22N4O4	M-H	42.6	25	-3.62964	92.0828	Glutaminyllysine	Organic acids and derivatives	Carboxylic acids and derivatives	Amino acids, peptides, and analogues	273.156	NA	0.621183	1	NA
0.62_273.1558m/z	1.05126	0.0721145	-0.0721145	0.788238	1	0.958285	1	0.321848	control:CFZ+atRA	HMDB0028802	null	C11H22N4O4	M-H	42.6	25	-3.62964	92.0828	Glutaminyllysine	Organic acids and derivatives	Carboxylic acids and derivatives	Amino acids, peptides, and analogues	273.156	NA	0.621183	1	NA
0.62_273.1558m/z	0.799953	-0.322012	0.322012	0.158011	0.24026	0.399457	0.51946	0.526269	control:BTZ	HMDB0028802	null	C11H22N4O4	M-H	42.6	25	-3.62964	92.0828	Glutaminyllysine	Organic acids and derivatives	Carboxylic acids and derivatives	Amino acids, peptides, and analogues	273.156	NA	0.621183	1	NA
0.62_273.1558m/z	1.31327	0.393166	-0.393166	0.0134277	0.0411255	0.999832	1	1.33409	CFZ:CFZ+atRA	HMDB0028802	null	C11H22N4O4	M-H	42.6	25	-3.62964	92.0828	Glutaminyllysine	Organic acids and derivatives	Carboxylic acids and derivatives	Amino acids, peptides, and analogues	273.156	NA	0.621183	1	NA
0.62_273.1558m/z	0.999334	-0.000960947	0.000960947	0.909162	1	0.990477	1	0.493248	CFZ:BTZ	HMDB0028802	null	C11H22N4O4	M-H	42.6	25	-3.62964	92.0828	Glutaminyllysine	Organic acids and derivatives	Carboxylic acids and derivatives	Amino acids, peptides, and analogues	273.156	NA	0.621183	1	NA
0.62_274.8848m/z	1.61263	0.689419	-0.689419	0.0448121	0.0930736	0.550851	0.561556	1.20406	control:CFZ	C15505	C15505	C6H2Cl4O	M+FA-H	23.9	0	2.54731	22.7624	2,3,5,6-Tetrachlorophenol;	null	null	null	274.885	NA	0.621183	1	NULL
0.62_274.8848m/z	1.21364	0.279341	-0.279341	0.232335	0.699134	0.810073	0.970931	0.688452	control:CFZ+atRA	C15505	C15505	C6H2Cl4O	M+FA-H	23.9	0	2.54731	22.7624	2,3,5,6-Tetrachlorophenol;	null	null	null	274.885	NA	0.621183	1	NULL
0.62_274.8848m/z	0.749421	-0.416151	0.416151	0.920843	0.393939	0.955377	0.639577	0.832981	control:BTZ	C15505	C15505	C6H2Cl4O	M+FA-H	23.9	0	2.54731	22.7624	2,3,5,6-Tetrachlorophenol;	null	null	null	274.885	NA	0.621183	1	NULL
0.62_274.8848m/z	0.752582	-0.410079	0.410079	0.300867	0.393939	0.999832	1	1.20364	CFZ:CFZ+atRA	C15505	C15505	C6H2Cl4O	M+FA-H	23.9	0	2.54731	22.7624	2,3,5,6-Tetrachlorophenol;	null	null	null	274.885	NA	0.621183	1	NULL
0.62_274.8848m/z	0.464719	-1.10557	1.10557	0.121099	0.132035	0.819402	0.770835	1.77829	CFZ:BTZ	C15505	C15505	C6H2Cl4O	M+FA-H	23.9	0	2.54731	22.7624	2,3,5,6-Tetrachlorophenol;	null	null	null	274.885	NA	0.621183	1	NULL
0.62_289.0639m/z	1.44093	0.526999	-0.526999	0.284946	0.393939	0.613054	0.734057	0.760149	control:CFZ	C01716	C01716	C16H14O3	M+Cl	41.1	14	0.650725	92.4042	Ketoprofen;	Benzenoids	Benzene and substituted derivatives	Benzophenones	289.064	NA	0.621183	1	NULL
0.62_289.0639m/z	1.44093	0.526999	-0.526999	0.284946	0.393939	0.613054	0.734057	0.760149	control:CFZ	HMDB0135608	null	C16H14O3	M+Cl	41.1	14	0.650725	92.4042	(2E)-1-(2-hydroxy-4-methoxyphenyl)-3-phenylprop-2-en-1-one	Phenylpropanoids and polyketides	Linear 1,3-diarylpropanoids	Chalcones and dihydrochalcones	289.064	NA	0.621183	1	NA
0.62_289.0639m/z	1.64212	0.71556	-0.71556	0.137809	0.309524	0.810073	0.890704	1.16667	control:CFZ+atRA	C01716	C01716	C16H14O3	M+Cl	41.1	14	0.650725	92.4042	Ketoprofen;	Benzenoids	Benzene and substituted derivatives	Benzophenones	289.064	NA	0.621183	1	NULL
0.62_289.0639m/z	1.64212	0.71556	-0.71556	0.137809	0.309524	0.810073	0.890704	1.16667	control:CFZ+atRA	HMDB0135608	null	C16H14O3	M+Cl	41.1	14	0.650725	92.4042	(2E)-1-(2-hydroxy-4-methoxyphenyl)-3-phenylprop-2-en-1-one	Phenylpropanoids and polyketides	Linear 1,3-diarylpropanoids	Chalcones and dihydrochalcones	289.064	NA	0.621183	1	NA
0.62_289.0639m/z	2.11743	1.08231	-1.08231	0.0279695	0.0151515	0.345716	0.206646	1.79475	control:BTZ	C01716	C01716	C16H14O3	M+Cl	41.1	14	0.650725	92.4042	Ketoprofen;	Benzenoids	Benzene and substituted derivatives	Benzophenones	289.064	NA	0.621183	1	NULL
0.62_289.0639m/z	2.11743	1.08231	-1.08231	0.0279695	0.0151515	0.345716	0.206646	1.79475	control:BTZ	HMDB0135608	null	C16H14O3	M+Cl	41.1	14	0.650725	92.4042	(2E)-1-(2-hydroxy-4-methoxyphenyl)-3-phenylprop-2-en-1-one	Phenylpropanoids and polyketides	Linear 1,3-diarylpropanoids	Chalcones and dihydrochalcones	289.064	NA	0.621183	1	NA
0.62_289.0639m/z	1.13963	0.188561	-0.188561	0.756768	0.484848	0.999832	1	0.486517	CFZ:CFZ+atRA	C01716	C01716	C16H14O3	M+Cl	41.1	14	0.650725	92.4042	Ketoprofen;	Benzenoids	Benzene and substituted derivatives	Benzophenones	289.064	NA	0.621183	1	NULL
0.62_289.0639m/z	1.13963	0.188561	-0.188561	0.756768	0.484848	0.999832	1	0.486517	CFZ:CFZ+atRA	HMDB0135608	null	C16H14O3	M+Cl	41.1	14	0.650725	92.4042	(2E)-1-(2-hydroxy-4-methoxyphenyl)-3-phenylprop-2-en-1-one	Phenylpropanoids and polyketides	Linear 1,3-diarylpropanoids	Chalcones and dihydrochalcones	289.064	NA	0.621183	1	NA
0.62_289.0639m/z	1.46949	0.555314	-0.555314	0.163109	0.24026	0.825274	0.858272	1.04089	CFZ:BTZ	C01716	C01716	C16H14O3	M+Cl	41.1	14	0.650725	92.4042	Ketoprofen;	Benzenoids	Benzene and substituted derivatives	Benzophenones	289.064	NA	0.621183	1	NULL
0.62_289.0639m/z	1.46949	0.555314	-0.555314	0.163109	0.24026	0.825274	0.858272	1.04089	CFZ:BTZ	HMDB0135608	null	C16H14O3	M+Cl	41.1	14	0.650725	92.4042	(2E)-1-(2-hydroxy-4-methoxyphenyl)-3-phenylprop-2-en-1-one	Phenylpropanoids and polyketides	Linear 1,3-diarylpropanoids	Chalcones and dihydrochalcones	289.064	NA	0.621183	1	NA
0.62_342.1150n	2.3441	1.22903	-1.22903	0.0810704	0.0411255	0.550851	0.49811	1.17895	control:CFZ	HMDB0000186	null	C12H22O11	M-H, M+FA-H, M+Cl	37	0	-3.52249	88.986	Alpha-Lactose	Organic oxygen compounds	Organooxygen compounds	Carbohydrates and carbohydrate conjugates	377.085	342.115	0.621183	1	NA
0.62_342.1150n	2.3441	1.22903	-1.22903	0.0810704	0.0411255	0.550851	0.49811	1.17895	control:CFZ	HMDB0000740	C07064	C12H22O11	M-H, M+FA-H, M+Cl	37	0	-3.52249	88.986	Lactulose	Organic oxygen compounds	Organooxygen compounds	Carbohydrates and carbohydrate conjugates	377.085	342.115	0.621183	1	NULL
0.62_342.1150n	2.3441	1.22903	-1.22903	0.0810704	0.0411255	0.550851	0.49811	1.17895	control:CFZ	HMDB0005826	null	C12H22O11	M-H, M+FA-H, M+Cl	37	0	-3.52249	88.986	Galactinol	Organic oxygen compounds	Organooxygen compounds	Carbohydrates and carbohydrate conjugates	377.085	342.115	0.621183	1	NA
0.62_342.1150n	2.40431	1.26562	-1.26562	0.0683666	0.0411255	0.798164	0.685754	1.42197	control:CFZ+atRA	HMDB0000186	null	C12H22O11	M-H, M+FA-H, M+Cl	37	0	-3.52249	88.986	Alpha-Lactose	Organic oxygen compounds	Organooxygen compounds	Carbohydrates and carbohydrate conjugates	377.085	342.115	0.621183	1	NA
0.62_342.1150n	2.40431	1.26562	-1.26562	0.0683666	0.0411255	0.798164	0.685754	1.42197	control:CFZ+atRA	HMDB0000740	C07064	C12H22O11	M-H, M+FA-H, M+Cl	37	0	-3.52249	88.986	Lactulose	Organic oxygen compounds	Organooxygen compounds	Carbohydrates and carbohydrate conjugates	377.085	342.115	0.621183	1	NULL
0.62_342.1150n	2.40431	1.26562	-1.26562	0.0683666	0.0411255	0.798164	0.685754	1.42197	control:CFZ+atRA	HMDB0005826	null	C12H22O11	M-H, M+FA-H, M+Cl	37	0	-3.52249	88.986	Galactinol	Organic oxygen compounds	Organooxygen compounds	Carbohydrates and carbohydrate conjugates	377.085	342.115	0.621183	1	NA
0.62_342.1150n	2.04762	1.03395	-1.03395	0.128118	0.0649351	0.381605	0.334925	1.27606	control:BTZ	HMDB0000186	null	C12H22O11	M-H, M+FA-H, M+Cl	37	0	-3.52249	88.986	Alpha-Lactose	Organic oxygen compounds	Organooxygen compounds	Carbohydrates and carbohydrate conjugates	377.085	342.115	0.621183	1	NA
0.62_342.1150n	2.04762	1.03395	-1.03395	0.128118	0.0649351	0.381605	0.334925	1.27606	control:BTZ	HMDB0000740	C07064	C12H22O11	M-H, M+FA-H, M+Cl	37	0	-3.52249	88.986	Lactulose	Organic oxygen compounds	Organooxygen compounds	Carbohydrates and carbohydrate conjugates	377.085	342.115	0.621183	1	NULL
0.62_342.1150n	2.04762	1.03395	-1.03395	0.128118	0.0649351	0.381605	0.334925	1.27606	control:BTZ	HMDB0005826	null	C12H22O11	M-H, M+FA-H, M+Cl	37	0	-3.52249	88.986	Galactinol	Organic oxygen compounds	Organooxygen compounds	Carbohydrates and carbohydrate conjugates	377.085	342.115	0.621183	1	NA
0.62_342.1150n	1.02569	0.0365936	-0.0365936	0.791075	0.699134	0.999832	1	0.39891	CFZ:CFZ+atRA	HMDB0000186	null	C12H22O11	M-H, M+FA-H, M+Cl	37	0	-3.52249	88.986	Alpha-Lactose	Organic oxygen compounds	Organooxygen compounds	Carbohydrates and carbohydrate conjugates	377.085	342.115	0.621183	1	NA
0.62_342.1150n	1.02569	0.0365936	-0.0365936	0.791075	0.699134	0.999832	1	0.39891	CFZ:CFZ+atRA	HMDB0000740	C07064	C12H22O11	M-H, M+FA-H, M+Cl	37	0	-3.52249	88.986	Lactulose	Organic oxygen compounds	Organooxygen compounds	Carbohydrates and carbohydrate conjugates	377.085	342.115	0.621183	1	NULL
0.62_342.1150n	1.02569	0.0365936	-0.0365936	0.791075	0.699134	0.999832	1	0.39891	CFZ:CFZ+atRA	HMDB0005826	null	C12H22O11	M-H, M+FA-H, M+Cl	37	0	-3.52249	88.986	Galactinol	Organic oxygen compounds	Organooxygen compounds	Carbohydrates and carbohydrate conjugates	377.085	342.115	0.621183	1	NA
0.62_342.1150n	0.873524	-0.19508	0.19508	0.857027	0.937229	0.990477	0.99724	0.173236	CFZ:BTZ	HMDB0000186	null	C12H22O11	M-H, M+FA-H, M+Cl	37	0	-3.52249	88.986	Alpha-Lactose	Organic oxygen compounds	Organooxygen compounds	Carbohydrates and carbohydrate conjugates	377.085	342.115	0.621183	1	NA
0.62_342.1150n	0.873524	-0.19508	0.19508	0.857027	0.937229	0.990477	0.99724	0.173236	CFZ:BTZ	HMDB0000740	C07064	C12H22O11	M-H, M+FA-H, M+Cl	37	0	-3.52249	88.986	Lactulose	Organic oxygen compounds	Organooxygen compounds	Carbohydrates and carbohydrate conjugates	377.085	342.115	0.621183	1	NULL
0.62_342.1150n	0.873524	-0.19508	0.19508	0.857027	0.937229	0.990477	0.99724	0.173236	CFZ:BTZ	HMDB0005826	null	C12H22O11	M-H, M+FA-H, M+Cl	37	0	-3.52249	88.986	Galactinol	Organic oxygen compounds	Organooxygen compounds	Carbohydrates and carbohydrate conjugates	377.085	342.115	0.621183	1	NA
0.62_351.0183m/z	1.38112	0.465836	-0.465836	0.0349444	0.0151515	0.550851	0.433957	1.1527	control:CFZ	HMDB0128084	null	C15H12O8S	M-H	38.3	0.576	0.958228	92.052	[4-(5,7-dihydroxy-4-oxo-3,4-dihydro-2H-1-benzopyran-2-yl)phenyl]oxidanesulfonic acid	Phenylpropanoids and polyketides	Flavonoids	Flavans	351.018	NA	0.621183	1	NA
0.62_351.0183m/z	1.38112	0.465836	-0.465836	0.0349444	0.0151515	0.550851	0.433957	1.1527	control:CFZ	HMDB0129980	null	C15H12O8S	M-H	38.3	0.576	0.958228	92.052	[4-(5,7-dihydroxy-4-oxo-3,4-dihydro-2H-1-benzopyran-3-yl)phenyl]oxidanesulfonic acid	Phenylpropanoids and polyketides	Isoflavonoids	Isoflavans	351.018	NA	0.621183	1	NA
0.62_351.0183m/z	1.38112	0.465836	-0.465836	0.0349444	0.0151515	0.550851	0.433957	1.1527	control:CFZ	HMDB0133387	null	C15H12O8S	M-H	38.3	0.576	0.958228	92.052	[3-(5,7-dihydroxy-4-oxo-3,4-dihydro-2H-1-benzopyran-2-yl)phenyl]oxidanesulfonic acid	Phenylpropanoids and polyketides	Flavonoids	Flavans	351.018	NA	0.621183	1	NA
0.62_351.0183m/z	1.38112	0.465836	-0.465836	0.0349444	0.0151515	0.550851	0.433957	1.1527	control:CFZ	HMDB0134578	null	C15H12O8S	M-H	38.3	0.576	0.958228	92.052	[4-(5,8-dihydroxy-4-oxo-3,4-dihydro-2H-1-benzopyran-2-yl)phenyl]oxidanesulfonic acid	Phenylpropanoids and polyketides	Flavonoids	Flavans	351.018	NA	0.621183	1	NA
0.62_351.0183m/z	1.47313	0.558883	-0.558883	0.0156504	0.00865801	0.768523	0.546465	1.1963	control:CFZ+atRA	HMDB0128084	null	C15H12O8S	M-H	38.3	0.576	0.958228	92.052	[4-(5,7-dihydroxy-4-oxo-3,4-dihydro-2H-1-benzopyran-2-yl)phenyl]oxidanesulfonic acid	Phenylpropanoids and polyketides	Flavonoids	Flavans	351.018	NA	0.621183	1	NA
0.62_351.0183m/z	1.47313	0.558883	-0.558883	0.0156504	0.00865801	0.768523	0.546465	1.1963	control:CFZ+atRA	HMDB0129980	null	C15H12O8S	M-H	38.3	0.576	0.958228	92.052	[4-(5,7-dihydroxy-4-oxo-3,4-dihydro-2H-1-benzopyran-3-yl)phenyl]oxidanesulfonic acid	Phenylpropanoids and polyketides	Isoflavonoids	Isoflavans	351.018	NA	0.621183	1	NA
0.62_351.0183m/z	1.47313	0.558883	-0.558883	0.0156504	0.00865801	0.768523	0.546465	1.1963	control:CFZ+atRA	HMDB0133387	null	C15H12O8S	M-H	38.3	0.576	0.958228	92.052	[3-(5,7-dihydroxy-4-oxo-3,4-dihydro-2H-1-benzopyran-2-yl)phenyl]oxidanesulfonic acid	Phenylpropanoids and polyketides	Flavonoids	Flavans	351.018	NA	0.621183	1	NA
0.62_351.0183m/z	1.47313	0.558883	-0.558883	0.0156504	0.00865801	0.768523	0.546465	1.1963	control:CFZ+atRA	HMDB0134578	null	C15H12O8S	M-H	38.3	0.576	0.958228	92.052	[4-(5,8-dihydroxy-4-oxo-3,4-dihydro-2H-1-benzopyran-2-yl)phenyl]oxidanesulfonic acid	Phenylpropanoids and polyketides	Flavonoids	Flavans	351.018	NA	0.621183	1	NA
0.62_351.0183m/z	1.42734	0.513328	-0.513328	0.0274628	0.025974	0.345504	0.240433	0.796348	control:BTZ	HMDB0128084	null	C15H12O8S	M-H	38.3	0.576	0.958228	92.052	[4-(5,7-dihydroxy-4-oxo-3,4-dihydro-2H-1-benzopyran-2-yl)phenyl]oxidanesulfonic acid	Phenylpropanoids and polyketides	Flavonoids	Flavans	351.018	NA	0.621183	1	NA
0.62_351.0183m/z	1.42734	0.513328	-0.513328	0.0274628	0.025974	0.345504	0.240433	0.796348	control:BTZ	HMDB0129980	null	C15H12O8S	M-H	38.3	0.576	0.958228	92.052	[4-(5,7-dihydroxy-4-oxo-3,4-dihydro-2H-1-benzopyran-3-yl)phenyl]oxidanesulfonic acid	Phenylpropanoids and polyketides	Isoflavonoids	Isoflavans	351.018	NA	0.621183	1	NA
0.62_351.0183m/z	1.42734	0.513328	-0.513328	0.0274628	0.025974	0.345504	0.240433	0.796348	control:BTZ	HMDB0133387	null	C15H12O8S	M-H	38.3	0.576	0.958228	92.052	[3-(5,7-dihydroxy-4-oxo-3,4-dihydro-2H-1-benzopyran-2-yl)phenyl]oxidanesulfonic acid	Phenylpropanoids and polyketides	Flavonoids	Flavans	351.018	NA	0.621183	1	NA
0.62_351.0183m/z	1.42734	0.513328	-0.513328	0.0274628	0.025974	0.345504	0.240433	0.796348	control:BTZ	HMDB0134578	null	C15H12O8S	M-H	38.3	0.576	0.958228	92.052	[4-(5,8-dihydroxy-4-oxo-3,4-dihydro-2H-1-benzopyran-2-yl)phenyl]oxidanesulfonic acid	Phenylpropanoids and polyketides	Flavonoids	Flavans	351.018	NA	0.621183	1	NA
0.62_351.0183m/z	1.06662	0.0930473	-0.0930473	0.405745	0.699134	0.999832	1	0.373013	CFZ:CFZ+atRA	HMDB0128084	null	C15H12O8S	M-H	38.3	0.576	0.958228	92.052	[4-(5,7-dihydroxy-4-oxo-3,4-dihydro-2H-1-benzopyran-2-yl)phenyl]oxidanesulfonic acid	Phenylpropanoids and polyketides	Flavonoids	Flavans	351.018	NA	0.621183	1	NA
0.62_351.0183m/z	1.06662	0.0930473	-0.0930473	0.405745	0.699134	0.999832	1	0.373013	CFZ:CFZ+atRA	HMDB0129980	null	C15H12O8S	M-H	38.3	0.576	0.958228	92.052	[4-(5,7-dihydroxy-4-oxo-3,4-dihydro-2H-1-benzopyran-3-yl)phenyl]oxidanesulfonic acid	Phenylpropanoids and polyketides	Isoflavonoids	Isoflavans	351.018	NA	0.621183	1	NA
0.62_351.0183m/z	1.06662	0.0930473	-0.0930473	0.405745	0.699134	0.999832	1	0.373013	CFZ:CFZ+atRA	HMDB0133387	null	C15H12O8S	M-H	38.3	0.576	0.958228	92.052	[3-(5,7-dihydroxy-4-oxo-3,4-dihydro-2H-1-benzopyran-2-yl)phenyl]oxidanesulfonic acid	Phenylpropanoids and polyketides	Flavonoids	Flavans	351.018	NA	0.621183	1	NA
0.62_351.0183m/z	1.06662	0.0930473	-0.0930473	0.405745	0.699134	0.999832	1	0.373013	CFZ:CFZ+atRA	HMDB0134578	null	C15H12O8S	M-H	38.3	0.576	0.958228	92.052	[4-(5,8-dihydroxy-4-oxo-3,4-dihydro-2H-1-benzopyran-2-yl)phenyl]oxidanesulfonic acid	Phenylpropanoids and polyketides	Flavonoids	Flavans	351.018	NA	0.621183	1	NA
0.62_351.0183m/z	1.03347	0.0474928	-0.0474928	0.665441	0.818182	0.964917	0.991717	0.21047	CFZ:BTZ	HMDB0128084	null	C15H12O8S	M-H	38.3	0.576	0.958228	92.052	[4-(5,7-dihydroxy-4-oxo-3,4-dihydro-2H-1-benzopyran-2-yl)phenyl]oxidanesulfonic acid	Phenylpropanoids and polyketides	Flavonoids	Flavans	351.018	NA	0.621183	1	NA
0.62_351.0183m/z	1.03347	0.0474928	-0.0474928	0.665441	0.818182	0.964917	0.991717	0.21047	CFZ:BTZ	HMDB0129980	null	C15H12O8S	M-H	38.3	0.576	0.958228	92.052	[4-(5,7-dihydroxy-4-oxo-3,4-dihydro-2H-1-benzopyran-3-yl)phenyl]oxidanesulfonic acid	Phenylpropanoids and polyketides	Isoflavonoids	Isoflavans	351.018	NA	0.621183	1	NA
0.62_351.0183m/z	1.03347	0.0474928	-0.0474928	0.665441	0.818182	0.964917	0.991717	0.21047	CFZ:BTZ	HMDB0133387	null	C15H12O8S	M-H	38.3	0.576	0.958228	92.052	[3-(5,7-dihydroxy-4-oxo-3,4-dihydro-2H-1-benzopyran-2-yl)phenyl]oxidanesulfonic acid	Phenylpropanoids and polyketides	Flavonoids	Flavans	351.018	NA	0.621183	1	NA
0.62_351.0183m/z	1.03347	0.0474928	-0.0474928	0.665441	0.818182	0.964917	0.991717	0.21047	CFZ:BTZ	HMDB0134578	null	C15H12O8S	M-H	38.3	0.576	0.958228	92.052	[4-(5,8-dihydroxy-4-oxo-3,4-dihydro-2H-1-benzopyran-2-yl)phenyl]oxidanesulfonic acid	Phenylpropanoids and polyketides	Flavonoids	Flavans	351.018	NA	0.621183	1	NA
0.62_391.1470m/z	0.952704	-0.0699003	0.0699003	0.434848	0.393939	0.731355	0.734057	0.564477	control:CFZ	C21557	C21557	C13H22N4O7	M+FA-H	36.8	0.232	-0.0955503	84.0515	Laninamivir;	null	null	null	391.147	NA	0.621183	1	NULL
0.62_391.1470m/z	1.01059	0.015195	-0.015195	0.805429	0.588745	0.964731	0.962591	0.298191	control:CFZ+atRA	C21557	C21557	C13H22N4O7	M+FA-H	36.8	0.232	-0.0955503	84.0515	Laninamivir;	null	null	null	391.147	NA	0.621183	1	NULL
0.62_391.1470m/z	0.955043	-0.066362	0.066362	0.595729	0.588745	0.750869	0.772876	0.316074	control:BTZ	C21557	C21557	C13H22N4O7	M+FA-H	36.8	0.232	-0.0955503	84.0515	Laninamivir;	null	null	null	391.147	NA	0.621183	1	NULL
0.62_391.1470m/z	1.06076	0.0850953	-0.0850953	0.420267	0.309524	0.999832	1	0.593093	CFZ:CFZ+atRA	C21557	C21557	C13H22N4O7	M+FA-H	36.8	0.232	-0.0955503	84.0515	Laninamivir;	null	null	null	391.147	NA	0.621183	1	NULL
0.62_391.1470m/z	1.00246	0.0035383	-0.0035383	0.933626	0.818182	0.990477	0.991717	0.337191	CFZ:BTZ	C21557	C21557	C13H22N4O7	M+FA-H	36.8	0.232	-0.0955503	84.0515	Laninamivir;	null	null	null	391.147	NA	0.621183	1	NULL
0.62_418.0887n	0.725898	-0.462162	0.462162	0.0039354	0.00865801	0.39105	0.360306	1.17553	control:CFZ	HMDB0037466	null	C20H18O10	M-H, M+FA-H	39.7	13.7	-3.22006	88.563	Scutellarein 6-xyloside	Phenylpropanoids and polyketides	Flavonoids	Flavonoid glycosides	417.081	418.089	0.621183	1	NA
0.62_418.0887n	0.725898	-0.462162	0.462162	0.0039354	0.00865801	0.39105	0.360306	1.17553	control:CFZ	HMDB0127228	null	C20H18O10	M-H, M+FA-H	39.7	13.7	-3.22006	88.563	5,6,7-trihydroxy-2-(4-hydroxyphenyl)-8-(3,4,5-trihydroxyoxan-2-yl)-4H-chromen-4-one	Phenylpropanoids and polyketides	Flavonoids	Flavonoid glycosides	417.081	418.089	0.621183	1	NA
0.62_418.0887n	0.750963	-0.413186	0.413186	0.0138465	0.0411255	0.768523	0.685754	1.03565	control:CFZ+atRA	HMDB0037466	null	C20H18O10	M-H, M+FA-H	39.7	13.7	-3.22006	88.563	Scutellarein 6-xyloside	Phenylpropanoids and polyketides	Flavonoids	Flavonoid glycosides	417.081	418.089	0.621183	1	NA
0.62_418.0887n	0.750963	-0.413186	0.413186	0.0138465	0.0411255	0.768523	0.685754	1.03565	control:CFZ+atRA	HMDB0127228	null	C20H18O10	M-H, M+FA-H	39.7	13.7	-3.22006	88.563	5,6,7-trihydroxy-2-(4-hydroxyphenyl)-8-(3,4,5-trihydroxyoxan-2-yl)-4H-chromen-4-one	Phenylpropanoids and polyketides	Flavonoids	Flavonoid glycosides	417.081	418.089	0.621183	1	NA
0.62_418.0887n	1.02047	0.0292395	-0.0292395	0.681524	0.937229	0.807858	0.969692	0.525999	control:BTZ	HMDB0037466	null	C20H18O10	M-H, M+FA-H	39.7	13.7	-3.22006	88.563	Scutellarein 6-xyloside	Phenylpropanoids and polyketides	Flavonoids	Flavonoid glycosides	417.081	418.089	0.621183	1	NA
0.62_418.0887n	1.02047	0.0292395	-0.0292395	0.681524	0.937229	0.807858	0.969692	0.525999	control:BTZ	HMDB0127228	null	C20H18O10	M-H, M+FA-H	39.7	13.7	-3.22006	88.563	5,6,7-trihydroxy-2-(4-hydroxyphenyl)-8-(3,4,5-trihydroxyoxan-2-yl)-4H-chromen-4-one	Phenylpropanoids and polyketides	Flavonoids	Flavonoid glycosides	417.081	418.089	0.621183	1	NA
0.62_418.0887n	1.03453	0.0489754	-0.0489754	0.695469	0.937229	0.999832	1	0.270392	CFZ:CFZ+atRA	HMDB0037466	null	C20H18O10	M-H, M+FA-H	39.7	13.7	-3.22006	88.563	Scutellarein 6-xyloside	Phenylpropanoids and polyketides	Flavonoids	Flavonoid glycosides	417.081	418.089	0.621183	1	NA
0.62_418.0887n	1.03453	0.0489754	-0.0489754	0.695469	0.937229	0.999832	1	0.270392	CFZ:CFZ+atRA	HMDB0127228	null	C20H18O10	M-H, M+FA-H	39.7	13.7	-3.22006	88.563	5,6,7-trihydroxy-2-(4-hydroxyphenyl)-8-(3,4,5-trihydroxyoxan-2-yl)-4H-chromen-4-one	Phenylpropanoids and polyketides	Flavonoids	Flavonoid glycosides	417.081	418.089	0.621183	1	NA
0.62_418.0887n	1.40581	0.491401	-0.491401	0.0890137	0.025974	0.819402	0.605108	1.54149	CFZ:BTZ	HMDB0037466	null	C20H18O10	M-H, M+FA-H	39.7	13.7	-3.22006	88.563	Scutellarein 6-xyloside	Phenylpropanoids and polyketides	Flavonoids	Flavonoid glycosides	417.081	418.089	0.621183	1	NA
0.62_418.0887n	1.40581	0.491401	-0.491401	0.0890137	0.025974	0.819402	0.605108	1.54149	CFZ:BTZ	HMDB0127228	null	C20H18O10	M-H, M+FA-H	39.7	13.7	-3.22006	88.563	5,6,7-trihydroxy-2-(4-hydroxyphenyl)-8-(3,4,5-trihydroxyoxan-2-yl)-4H-chromen-4-one	Phenylpropanoids and polyketides	Flavonoids	Flavonoid glycosides	417.081	418.089	0.621183	1	NA
0.62_421.0610m/z	1.15628	0.209493	-0.209493	0.513391	0.484848	0.782552	0.780664	0.759723	control:CFZ	HMDB0036933	null	C14H16O12	M+FA-H	32	0	-3.68365	64.2019	1-Methyl 2-galloylgalactarate	Organic oxygen compounds	Organooxygen compounds	Carbohydrates and carbohydrate conjugates	421.061	NA	0.621183	1	NA
0.62_421.0610m/z	1.15628	0.209493	-0.209493	0.513391	0.484848	0.782552	0.780664	0.759723	control:CFZ	HMDB0036934	null	C14H16O12	M+FA-H	32	0	-3.68365	64.2019	6-Methyl 2-galloylgalactarate	Organic oxygen compounds	Organooxygen compounds	Carbohydrates and carbohydrate conjugates	421.061	NA	0.621183	1	NA
0.62_421.0610m/z	1.46727	0.553137	-0.553137	0.181873	0.24026	0.810073	0.851401	1.28822	control:CFZ+atRA	HMDB0036933	null	C14H16O12	M+FA-H	32	0	-3.68365	64.2019	1-Methyl 2-galloylgalactarate	Organic oxygen compounds	Organooxygen compounds	Carbohydrates and carbohydrate conjugates	421.061	NA	0.621183	1	NA
0.62_421.0610m/z	1.46727	0.553137	-0.553137	0.181873	0.24026	0.810073	0.851401	1.28822	control:CFZ+atRA	HMDB0036934	null	C14H16O12	M+FA-H	32	0	-3.68365	64.2019	6-Methyl 2-galloylgalactarate	Organic oxygen compounds	Organooxygen compounds	Carbohydrates and carbohydrate conjugates	421.061	NA	0.621183	1	NA
0.62_421.0610m/z	2.80888	1.48999	-1.48999	0.00230847	0.00865801	0.262744	0.169301	2.18829	control:BTZ	HMDB0036933	null	C14H16O12	M+FA-H	32	0	-3.68365	64.2019	1-Methyl 2-galloylgalactarate	Organic oxygen compounds	Organooxygen compounds	Carbohydrates and carbohydrate conjugates	421.061	NA	0.621183	1	NA
0.62_421.0610m/z	2.80888	1.48999	-1.48999	0.00230847	0.00865801	0.262744	0.169301	2.18829	control:BTZ	HMDB0036934	null	C14H16O12	M+FA-H	32	0	-3.68365	64.2019	6-Methyl 2-galloylgalactarate	Organic oxygen compounds	Organooxygen compounds	Carbohydrates and carbohydrate conjugates	421.061	NA	0.621183	1	NA
0.62_421.0610m/z	1.26896	0.343644	-0.343644	0.518296	0.588745	0.999832	1	0.820606	CFZ:CFZ+atRA	HMDB0036933	null	C14H16O12	M+FA-H	32	0	-3.68365	64.2019	1-Methyl 2-galloylgalactarate	Organic oxygen compounds	Organooxygen compounds	Carbohydrates and carbohydrate conjugates	421.061	NA	0.621183	1	NA
0.62_421.0610m/z	1.26896	0.343644	-0.343644	0.518296	0.588745	0.999832	1	0.820606	CFZ:CFZ+atRA	HMDB0036934	null	C14H16O12	M+FA-H	32	0	-3.68365	64.2019	6-Methyl 2-galloylgalactarate	Organic oxygen compounds	Organooxygen compounds	Carbohydrates and carbohydrate conjugates	421.061	NA	0.621183	1	NA
0.62_421.0610m/z	2.42923	1.2805	-1.2805	0.0222296	0.0151515	0.778239	0.605108	2.07727	CFZ:BTZ	HMDB0036933	null	C14H16O12	M+FA-H	32	0	-3.68365	64.2019	1-Methyl 2-galloylgalactarate	Organic oxygen compounds	Organooxygen compounds	Carbohydrates and carbohydrate conjugates	421.061	NA	0.621183	1	NA
0.62_421.0610m/z	2.42923	1.2805	-1.2805	0.0222296	0.0151515	0.778239	0.605108	2.07727	CFZ:BTZ	HMDB0036934	null	C14H16O12	M+FA-H	32	0	-3.68365	64.2019	6-Methyl 2-galloylgalactarate	Organic oxygen compounds	Organooxygen compounds	Carbohydrates and carbohydrate conjugates	421.061	NA	0.621183	1	NA
0.62_438.0791m/z	0.698095	-0.518505	0.518505	0.0207043	0.025974	0.550851	0.47014	0.887057	control:CFZ	HMDB0037550	null	C16H21NO11	M+Cl	40.2	19.9	-4.4111	86.2097	2,4-Dihydroxy-7,8-dimethoxy-2H-1,4-benzoxazin-3(4H)-one 2-glucoside	Organic oxygen compounds	Organooxygen compounds	Carbohydrates and carbohydrate conjugates	438.079	NA	0.621183	1	NA
0.62_438.0791m/z	0.84984	-0.234737	0.234737	0.181013	0.179654	0.810073	0.822892	0.435767	control:CFZ+atRA	HMDB0037550	null	C16H21NO11	M+Cl	40.2	19.9	-4.4111	86.2097	2,4-Dihydroxy-7,8-dimethoxy-2H-1,4-benzoxazin-3(4H)-one 2-glucoside	Organic oxygen compounds	Organooxygen compounds	Carbohydrates and carbohydrate conjugates	438.079	NA	0.621183	1	NA
0.62_438.0791m/z	1.2771	0.352867	-0.352867	0.245838	0.309524	0.477518	0.576759	0.955481	control:BTZ	HMDB0037550	null	C16H21NO11	M+Cl	40.2	19.9	-4.4111	86.2097	2,4-Dihydroxy-7,8-dimethoxy-2H-1,4-benzoxazin-3(4H)-one 2-glucoside	Organic oxygen compounds	Organooxygen compounds	Carbohydrates and carbohydrate conjugates	438.079	NA	0.621183	1	NA
0.62_438.0791m/z	1.21737	0.283768	-0.283768	0.167533	0.179654	0.999832	1	0.724808	CFZ:CFZ+atRA	HMDB0037550	null	C16H21NO11	M+Cl	40.2	19.9	-4.4111	86.2097	2,4-Dihydroxy-7,8-dimethoxy-2H-1,4-benzoxazin-3(4H)-one 2-glucoside	Organic oxygen compounds	Organooxygen compounds	Carbohydrates and carbohydrate conjugates	438.079	NA	0.621183	1	NA
0.62_438.0791m/z	1.8294	0.871372	-0.871372	0.0501043	0.0151515	0.78835	0.605108	2.27303	CFZ:BTZ	HMDB0037550	null	C16H21NO11	M+Cl	40.2	19.9	-4.4111	86.2097	2,4-Dihydroxy-7,8-dimethoxy-2H-1,4-benzoxazin-3(4H)-one 2-glucoside	Organic oxygen compounds	Organooxygen compounds	Carbohydrates and carbohydrate conjugates	438.079	NA	0.621183	1	NA
0.62_441.0569m/z	1.15719	0.210631	-0.210631	0.592942	0.818182	0.82018	0.93143	0.719072	control:CFZ	C10075	C10075	C19H18O10	M+Cl	35	1.53	-6.05665	80.2821	Lancerin; 4-C-Glucosyl-1,3,7-trihydroxyxanthone;	null	null	null	441.057	NA	0.621183	1	NULL
0.62_441.0569m/z	1.33461	0.416419	-0.416419	0.368534	0.588745	0.838002	0.962591	0.87247	control:CFZ+atRA	C10075	C10075	C19H18O10	M+Cl	35	1.53	-6.05665	80.2821	Lancerin; 4-C-Glucosyl-1,3,7-trihydroxyxanthone;	null	null	null	441.057	NA	0.621183	1	NULL
0.62_441.0569m/z	2.91456	1.54328	-1.54328	0.00354331	0.004329	0.267962	0.131737	2.1181	control:BTZ	C10075	C10075	C19H18O10	M+Cl	35	1.53	-6.05665	80.2821	Lancerin; 4-C-Glucosyl-1,3,7-trihydroxyxanthone;	null	null	null	441.057	NA	0.621183	1	NULL
0.62_441.0569m/z	1.15332	0.205788	-0.205788	0.770944	0.818182	0.999832	1	0.430318	CFZ:CFZ+atRA	C10075	C10075	C19H18O10	M+Cl	35	1.53	-6.05665	80.2821	Lancerin; 4-C-Glucosyl-1,3,7-trihydroxyxanthone;	null	null	null	441.057	NA	0.621183	1	NULL
0.62_441.0569m/z	2.51864	1.33265	-1.33265	0.0172771	0.025974	0.778239	0.605108	2.18253	CFZ:BTZ	C10075	C10075	C19H18O10	M+Cl	35	1.53	-6.05665	80.2821	Lancerin; 4-C-Glucosyl-1,3,7-trihydroxyxanthone;	null	null	null	441.057	NA	0.621183	1	NULL
0.62_447.0620m/z	1.13472	0.182339	-0.182339	0.411896	0.484848	0.715219	0.780664	0.374757	control:CFZ	HMDB0060914	null	C17H20N2O8S	M+Cl	43.2	32.1	-3.41823	88.0031	Zileuton O-glucuronide	Organic oxygen compounds	Organooxygen compounds	Carbohydrates and carbohydrate conjugates	447.062	NA	0.621183	1	NA
0.62_447.0620m/z	0.977676	-0.0325722	0.0325722	0.913256	0.818182	0.98878	0.983636	0.491299	control:CFZ+atRA	HMDB0060914	null	C17H20N2O8S	M+Cl	43.2	32.1	-3.41823	88.0031	Zileuton O-glucuronide	Organic oxygen compounds	Organooxygen compounds	Carbohydrates and carbohydrate conjugates	447.062	NA	0.621183	1	NA
0.62_447.0620m/z	1.04419	0.0623906	-0.0623906	0.804752	0.699134	0.889117	0.839893	0.280469	control:BTZ	HMDB0060914	null	C17H20N2O8S	M+Cl	43.2	32.1	-3.41823	88.0031	Zileuton O-glucuronide	Organic oxygen compounds	Organooxygen compounds	Carbohydrates and carbohydrate conjugates	447.062	NA	0.621183	1	NA
0.62_447.0620m/z	0.861599	-0.214911	0.214911	0.372002	0.484848	0.999832	1	0.756993	CFZ:CFZ+atRA	HMDB0060914	null	C17H20N2O8S	M+Cl	43.2	32.1	-3.41823	88.0031	Zileuton O-glucuronide	Organic oxygen compounds	Organooxygen compounds	Carbohydrates and carbohydrate conjugates	447.062	NA	0.621183	1	NA
0.62_447.0620m/z	0.920221	-0.119948	0.119948	0.509838	0.699134	0.931883	0.983839	0.402944	CFZ:BTZ	HMDB0060914	null	C17H20N2O8S	M+Cl	43.2	32.1	-3.41823	88.0031	Zileuton O-glucuronide	Organic oxygen compounds	Organooxygen compounds	Carbohydrates and carbohydrate conjugates	447.062	NA	0.621183	1	NA
0.62_454.0528m/z	0.651585	-0.617974	0.617974	0.0300583	0.0411255	0.550851	0.49811	1.05831	control:CFZ	C06885	C06885	C16H17N5O7S2	M-H	36.7	0	6.9574	91.2083	Cefotaxime;	Organoheterocyclic compounds	Lactams	Beta lactams	454.053	NA	0.621183	1	NULL
0.62_454.0528m/z	0.651585	-0.617974	0.617974	0.0300583	0.0411255	0.550851	0.49811	1.05831	control:CFZ	HMDB0014636	C06885	C16H17N5O7S2	M-H	36.7	0	6.9574	91.2083	Cefotaxime	Organoheterocyclic compounds	Lactams	Beta lactams	454.053	NA	0.621183	1	NULL
0.62_454.0528m/z	0.923402	-0.11497	0.11497	0.64797	0.588745	0.91262	0.962591	0.205564	control:CFZ+atRA	C06885	C06885	C16H17N5O7S2	M-H	36.7	0	6.9574	91.2083	Cefotaxime;	Organoheterocyclic compounds	Lactams	Beta lactams	454.053	NA	0.621183	1	NULL
0.62_454.0528m/z	0.923402	-0.11497	0.11497	0.64797	0.588745	0.91262	0.962591	0.205564	control:CFZ+atRA	HMDB0014636	C06885	C16H17N5O7S2	M-H	36.7	0	6.9574	91.2083	Cefotaxime	Organoheterocyclic compounds	Lactams	Beta lactams	454.053	NA	0.621183	1	NULL
0.62_454.0528m/z	1.31201	0.391778	-0.391778	0.30942	0.484848	0.530903	0.705116	1.11578	control:BTZ	C06885	C06885	C16H17N5O7S2	M-H	36.7	0	6.9574	91.2083	Cefotaxime;	Organoheterocyclic compounds	Lactams	Beta lactams	454.053	NA	0.621183	1	NULL
0.62_454.0528m/z	1.31201	0.391778	-0.391778	0.30942	0.484848	0.530903	0.705116	1.11578	control:BTZ	HMDB0014636	C06885	C16H17N5O7S2	M-H	36.7	0	6.9574	91.2083	Cefotaxime	Organoheterocyclic compounds	Lactams	Beta lactams	454.053	NA	0.621183	1	NULL
0.62_454.0528m/z	1.41716	0.503004	-0.503004	0.0503695	0.025974	0.999832	1	1.2373	CFZ:CFZ+atRA	C06885	C06885	C16H17N5O7S2	M-H	36.7	0	6.9574	91.2083	Cefotaxime;	Organoheterocyclic compounds	Lactams	Beta lactams	454.053	NA	0.621183	1	NULL
0.62_454.0528m/z	1.41716	0.503004	-0.503004	0.0503695	0.025974	0.999832	1	1.2373	CFZ:CFZ+atRA	HMDB0014636	C06885	C16H17N5O7S2	M-H	36.7	0	6.9574	91.2083	Cefotaxime	Organoheterocyclic compounds	Lactams	Beta lactams	454.053	NA	0.621183	1	NULL
0.62_454.0528m/z	2.01357	1.00975	-1.00975	0.0690687	0.00865801	0.809512	0.605108	2.50997	CFZ:BTZ	C06885	C06885	C16H17N5O7S2	M-H	36.7	0	6.9574	91.2083	Cefotaxime;	Organoheterocyclic compounds	Lactams	Beta lactams	454.053	NA	0.621183	1	NULL
0.62_454.0528m/z	2.01357	1.00975	-1.00975	0.0690687	0.00865801	0.809512	0.605108	2.50997	CFZ:BTZ	HMDB0014636	C06885	C16H17N5O7S2	M-H	36.7	0	6.9574	91.2083	Cefotaxime	Organoheterocyclic compounds	Lactams	Beta lactams	454.053	NA	0.621183	1	NULL
0.62_460.0617m/z	0.689407	-0.536571	0.536571	0.0456665	0.0411255	0.550851	0.49811	0.970874	control:CFZ	C11754	C11754	C19H17N3O4S2	M+FA-H	31.7	0	-6.13999	65.5466	Cephaloridine; Cefaloridine;	null	null	null	460.062	NA	0.621183	1	map04976 Bile secretion
0.62_460.0617m/z	0.895163	-0.159778	0.159778	0.417892	0.588745	0.847898	0.962591	0.3466	control:CFZ+atRA	C11754	C11754	C19H17N3O4S2	M+FA-H	31.7	0	-6.13999	65.5466	Cephaloridine; Cefaloridine;	null	null	null	460.062	NA	0.621183	1	map04976 Bile secretion
0.62_460.0617m/z	1.30622	0.385394	-0.385394	0.303383	0.393939	0.526598	0.639577	0.997996	control:BTZ	C11754	C11754	C19H17N3O4S2	M+FA-H	31.7	0	-6.13999	65.5466	Cephaloridine; Cefaloridine;	null	null	null	460.062	NA	0.621183	1	map04976 Bile secretion
0.62_460.0617m/z	1.29845	0.376794	-0.376794	0.0596569	0.0930736	0.999832	1	0.95948	CFZ:CFZ+atRA	C11754	C11754	C19H17N3O4S2	M+FA-H	31.7	0	-6.13999	65.5466	Cephaloridine; Cefaloridine;	null	null	null	460.062	NA	0.621183	1	map04976 Bile secretion
0.62_460.0617m/z	1.89469	0.921966	-0.921966	0.0479557	0.004329	0.783545	0.569674	2.30511	CFZ:BTZ	C11754	C11754	C19H17N3O4S2	M+FA-H	31.7	0	-6.13999	65.5466	Cephaloridine; Cefaloridine;	null	null	null	460.062	NA	0.621183	1	map04976 Bile secretion
0.62_479.1319m/z	1.30496	0.384002	-0.384002	0.574076	0.309524	0.809491	0.68816	0.750292	control:CFZ	C07815	C07815	C22H27F3O4S	M+Cl	39.9	19.4	9.70715	90.7937	Fluticasone;	null	null	null	479.132	NA	0.621183	1	NULL
0.62_479.1319m/z	1.83174	0.873218	-0.873218	0.17857	0.309524	0.810073	0.890704	1.53434	control:CFZ+atRA	C07815	C07815	C22H27F3O4S	M+Cl	39.9	19.4	9.70715	90.7937	Fluticasone;	null	null	null	479.132	NA	0.621183	1	NULL
0.62_479.1319m/z	5.80404	2.53706	-2.53706	0.00302101	0.0151515	0.262744	0.206646	2.48997	control:BTZ	C07815	C07815	C22H27F3O4S	M+Cl	39.9	19.4	9.70715	90.7937	Fluticasone;	null	null	null	479.132	NA	0.621183	1	NULL
0.62_479.1319m/z	1.40368	0.489216	-0.489216	0.40943	0.484848	0.999832	1	1.13825	CFZ:CFZ+atRA	C07815	C07815	C22H27F3O4S	M+Cl	39.9	19.4	9.70715	90.7937	Fluticasone;	null	null	null	479.132	NA	0.621183	1	NULL
0.62_479.1319m/z	4.44769	2.15306	-2.15306	0.00795015	0.025974	0.778239	0.605108	2.87076	CFZ:BTZ	C07815	C07815	C22H27F3O4S	M+Cl	39.9	19.4	9.70715	90.7937	Fluticasone;	null	null	null	479.132	NA	0.621183	1	NULL
0.62_557.0188m/z	1.28849	0.36568	-0.36568	0.12951	0.179654	0.550851	0.623919	0.67917	control:CFZ	HMDB0128193	null	C22H18O13S	M+Cl	24.8	6.02	5.0278	23.8684	{5-[5,7-dihydroxy-3-(3,4,5-trihydroxybenzoyloxy)-3,4-dihydro-2H-1-benzopyran-2-yl]-2-hydroxyphenyl}oxidanesulfonic acid	Phenylpropanoids and polyketides	Flavonoids	Flavans	557.019	NA	0.621183	1	NA
0.62_557.0188m/z	1.14067	0.189888	-0.189888	0.440238	0.393939	0.849393	0.913812	0.53554	control:CFZ+atRA	HMDB0128193	null	C22H18O13S	M+Cl	24.8	6.02	5.0278	23.8684	{5-[5,7-dihydroxy-3-(3,4,5-trihydroxybenzoyloxy)-3,4-dihydro-2H-1-benzopyran-2-yl]-2-hydroxyphenyl}oxidanesulfonic acid	Phenylpropanoids and polyketides	Flavonoids	Flavans	557.019	NA	0.621183	1	NA
0.62_557.0188m/z	1.34906	0.431952	-0.431952	0.113981	0.132035	0.375495	0.427729	0.738315	control:BTZ	HMDB0128193	null	C22H18O13S	M+Cl	24.8	6.02	5.0278	23.8684	{5-[5,7-dihydroxy-3-(3,4,5-trihydroxybenzoyloxy)-3,4-dihydro-2H-1-benzopyran-2-yl]-2-hydroxyphenyl}oxidanesulfonic acid	Phenylpropanoids and polyketides	Flavonoids	Flavans	557.019	NA	0.621183	1	NA
0.62_557.0188m/z	0.885281	-0.175793	0.175793	0.563827	0.699134	0.999832	1	0.477503	CFZ:CFZ+atRA	HMDB0128193	null	C22H18O13S	M+Cl	24.8	6.02	5.0278	23.8684	{5-[5,7-dihydroxy-3-(3,4,5-trihydroxybenzoyloxy)-3,4-dihydro-2H-1-benzopyran-2-yl]-2-hydroxyphenyl}oxidanesulfonic acid	Phenylpropanoids and polyketides	Flavonoids	Flavans	557.019	NA	0.621183	1	NA
0.62_557.0188m/z	1.04701	0.0662715	-0.0662715	0.647954	0.937229	0.961673	0.99724	0.49587	CFZ:BTZ	HMDB0128193	null	C22H18O13S	M+Cl	24.8	6.02	5.0278	23.8684	{5-[5,7-dihydroxy-3-(3,4,5-trihydroxybenzoyloxy)-3,4-dihydro-2H-1-benzopyran-2-yl]-2-hydroxyphenyl}oxidanesulfonic acid	Phenylpropanoids and polyketides	Flavonoids	Flavans	557.019	NA	0.621183	1	NA
0.62_559.1255m/z	1.05455	0.0766292	-0.0766292	0.967264	0.937229	0.988554	0.982426	0.435054	control:CFZ	HMDB0124886	null	C24H28O13	M+Cl	37.3	0	5.95195	93.1701	6-{3,5-dihydroxy-2-[3-(3,4,5-trimethoxyphenyl)propanoyl]phenoxy}-3,4,5-trihydroxyoxane-2-carboxylic acid	Phenylpropanoids and polyketides	Flavonoids	Flavonoid glycosides	559.126	NA	0.621183	1	NA
0.62_559.1255m/z	1.05455	0.0766292	-0.0766292	0.967264	0.937229	0.988554	0.982426	0.435054	control:CFZ	HMDB0124887	null	C24H28O13	M+Cl	37.3	0	5.95195	93.1701	6-{3,5-dihydroxy-4-[3-(3,4,5-trimethoxyphenyl)propanoyl]phenoxy}-3,4,5-trihydroxyoxane-2-carboxylic acid	Phenylpropanoids and polyketides	Flavonoids	Flavonoid glycosides	559.126	NA	0.621183	1	NA
0.62_559.1255m/z	1.03243	0.0460453	-0.0460453	0.836265	0.588745	0.974342	0.962591	0.129523	control:CFZ+atRA	HMDB0124886	null	C24H28O13	M+Cl	37.3	0	5.95195	93.1701	6-{3,5-dihydroxy-2-[3-(3,4,5-trimethoxyphenyl)propanoyl]phenoxy}-3,4,5-trihydroxyoxane-2-carboxylic acid	Phenylpropanoids and polyketides	Flavonoids	Flavonoid glycosides	559.126	NA	0.621183	1	NA
0.62_559.1255m/z	1.03243	0.0460453	-0.0460453	0.836265	0.588745	0.974342	0.962591	0.129523	control:CFZ+atRA	HMDB0124887	null	C24H28O13	M+Cl	37.3	0	5.95195	93.1701	6-{3,5-dihydroxy-4-[3-(3,4,5-trimethoxyphenyl)propanoyl]phenoxy}-3,4,5-trihydroxyoxane-2-carboxylic acid	Phenylpropanoids and polyketides	Flavonoids	Flavonoid glycosides	559.126	NA	0.621183	1	NA
0.62_559.1255m/z	1.43711	0.523174	-0.523174	0.25987	0.309524	0.487892	0.576759	1.28405	control:BTZ	HMDB0124886	null	C24H28O13	M+Cl	37.3	0	5.95195	93.1701	6-{3,5-dihydroxy-2-[3-(3,4,5-trimethoxyphenyl)propanoyl]phenoxy}-3,4,5-trihydroxyoxane-2-carboxylic acid	Phenylpropanoids and polyketides	Flavonoids	Flavonoid glycosides	559.126	NA	0.621183	1	NA
0.62_559.1255m/z	1.43711	0.523174	-0.523174	0.25987	0.309524	0.487892	0.576759	1.28405	control:BTZ	HMDB0124887	null	C24H28O13	M+Cl	37.3	0	5.95195	93.1701	6-{3,5-dihydroxy-4-[3-(3,4,5-trimethoxyphenyl)propanoyl]phenoxy}-3,4,5-trihydroxyoxane-2-carboxylic acid	Phenylpropanoids and polyketides	Flavonoids	Flavonoid glycosides	559.126	NA	0.621183	1	NA
0.62_559.1255m/z	0.979024	-0.0305839	0.0305839	0.825784	1	0.999832	1	0.254963	CFZ:CFZ+atRA	HMDB0124886	null	C24H28O13	M+Cl	37.3	0	5.95195	93.1701	6-{3,5-dihydroxy-2-[3-(3,4,5-trimethoxyphenyl)propanoyl]phenoxy}-3,4,5-trihydroxyoxane-2-carboxylic acid	Phenylpropanoids and polyketides	Flavonoids	Flavonoid glycosides	559.126	NA	0.621183	1	NA
0.62_559.1255m/z	0.979024	-0.0305839	0.0305839	0.825784	1	0.999832	1	0.254963	CFZ:CFZ+atRA	HMDB0124887	null	C24H28O13	M+Cl	37.3	0	5.95195	93.1701	6-{3,5-dihydroxy-4-[3-(3,4,5-trimethoxyphenyl)propanoyl]phenoxy}-3,4,5-trihydroxyoxane-2-carboxylic acid	Phenylpropanoids and polyketides	Flavonoids	Flavonoid glycosides	559.126	NA	0.621183	1	NA
0.62_559.1255m/z	1.36277	0.446545	-0.446545	0.220336	0.179654	0.825274	0.80695	1.40475	CFZ:BTZ	HMDB0124886	null	C24H28O13	M+Cl	37.3	0	5.95195	93.1701	6-{3,5-dihydroxy-2-[3-(3,4,5-trimethoxyphenyl)propanoyl]phenoxy}-3,4,5-trihydroxyoxane-2-carboxylic acid	Phenylpropanoids and polyketides	Flavonoids	Flavonoid glycosides	559.126	NA	0.621183	1	NA
0.62_559.1255m/z	1.36277	0.446545	-0.446545	0.220336	0.179654	0.825274	0.80695	1.40475	CFZ:BTZ	HMDB0124887	null	C24H28O13	M+Cl	37.3	0	5.95195	93.1701	6-{3,5-dihydroxy-4-[3-(3,4,5-trimethoxyphenyl)propanoyl]phenoxy}-3,4,5-trihydroxyoxane-2-carboxylic acid	Phenylpropanoids and polyketides	Flavonoids	Flavonoid glycosides	559.126	NA	0.621183	1	NA
0.62_573.0936m/z	1.36604	0.449995	-0.449995	0.485195	0.588745	0.766769	0.831862	0.707662	control:CFZ	HMDB0039306	null	C26H22O15	M-H	36.4	19	8.78793	72.7226	Mangiferin 6'-gallate	Organoheterocyclic compounds	Benzopyrans	1-benzopyrans	573.094	NA	0.621183	1	NA
0.62_573.0936m/z	1.304	0.382942	-0.382942	0.631592	0.699134	0.904972	0.970931	0.463704	control:CFZ+atRA	HMDB0039306	null	C26H22O15	M-H	36.4	19	8.78793	72.7226	Mangiferin 6'-gallate	Organoheterocyclic compounds	Benzopyrans	1-benzopyrans	573.094	NA	0.621183	1	NA
0.62_573.0936m/z	2.30574	1.20523	-1.20523	0.047465	0.0411255	0.357122	0.286467	1.98659	control:BTZ	HMDB0039306	null	C26H22O15	M-H	36.4	19	8.78793	72.7226	Mangiferin 6'-gallate	Organoheterocyclic compounds	Benzopyrans	1-benzopyrans	573.094	NA	0.621183	1	NA
0.62_573.0936m/z	0.954586	-0.0670526	0.0670526	0.578533	0.937229	0.999832	1	0.249202	CFZ:CFZ+atRA	HMDB0039306	null	C26H22O15	M-H	36.4	19	8.78793	72.7226	Mangiferin 6'-gallate	Organoheterocyclic compounds	Benzopyrans	1-benzopyrans	573.094	NA	0.621183	1	NA
0.62_573.0936m/z	1.68791	0.755236	-0.755236	0.0754877	0.0649351	0.809512	0.645243	1.89537	CFZ:BTZ	HMDB0039306	null	C26H22O15	M-H	36.4	19	8.78793	72.7226	Mangiferin 6'-gallate	Organoheterocyclic compounds	Benzopyrans	1-benzopyrans	573.094	NA	0.621183	1	NA
0.62_617.1546m/z	2.34673	1.23065	-1.23065	0.251905	0.24026	0.588262	0.647385	1.54597	control:CFZ	HMDB0033296	null	C34H30O9	M+Cl	38.9	17	-6.58063	85.1447	Kuwanon Y	Phenylpropanoids and polyketides	Diarylheptanoids	Linear diarylheptanoids	617.155	NA	0.621183	1	NA
0.62_617.1546m/z	4.13143	2.04664	-2.04664	0.103869	0.0930736	0.803577	0.745354	2.79271	control:CFZ+atRA	HMDB0033296	null	C34H30O9	M+Cl	38.9	17	-6.58063	85.1447	Kuwanon Y	Phenylpropanoids and polyketides	Diarylheptanoids	Linear diarylheptanoids	617.155	NA	0.621183	1	NA
0.62_617.1546m/z	15.4621	3.95067	-3.95067	0.0187914	0.0151515	0.327939	0.206646	3.19248	control:BTZ	HMDB0033296	null	C34H30O9	M+Cl	38.9	17	-6.58063	85.1447	Kuwanon Y	Phenylpropanoids and polyketides	Diarylheptanoids	Linear diarylheptanoids	617.155	NA	0.621183	1	NA
0.62_617.1546m/z	1.76051	0.815991	-0.815991	0.577159	0.588745	0.999832	1	1.31948	CFZ:CFZ+atRA	HMDB0033296	null	C34H30O9	M+Cl	38.9	17	-6.58063	85.1447	Kuwanon Y	Phenylpropanoids and polyketides	Diarylheptanoids	Linear diarylheptanoids	617.155	NA	0.621183	1	NA
0.62_617.1546m/z	6.58881	2.72002	-2.72002	0.183621	0.24026	0.825274	0.858272	2.11545	CFZ:BTZ	HMDB0033296	null	C34H30O9	M+Cl	38.9	17	-6.58063	85.1447	Kuwanon Y	Phenylpropanoids and polyketides	Diarylheptanoids	Linear diarylheptanoids	617.155	NA	0.621183	1	NA
0.62_627.1375m/z	0.980691	-0.0281298	0.0281298	0.648786	0.818182	0.851696	0.93143	0.218322	control:CFZ	HMDB0124851	null	C30H28O15	M-H	38.3	6.37	3.0824	88.8713	6-{4-[6-(3,4-dihydroxyphenyl)-8,13-dihydroxy-4-oxo-3,11-dioxatricyclo[8.4.0.0²,⁷]tetradeca-1(10),2(7),8-trien-12-yl]-2-hydroxyphenoxy}-3,4,5-trihydroxyoxane-2-carboxylic acid	Phenylpropanoids and polyketides	Flavonoids	Flavonoid glycosides	627.137	NA	0.621183	1	NA
0.62_627.1375m/z	0.980691	-0.0281298	0.0281298	0.648786	0.818182	0.851696	0.93143	0.218322	control:CFZ	HMDB0124852	null	C30H28O15	M-H	38.3	6.37	3.0824	88.8713	6-{5-[6-(3,4-dihydroxyphenyl)-8,13-dihydroxy-4-oxo-3,11-dioxatricyclo[8.4.0.0²,⁷]tetradeca-1(10),2(7),8-trien-12-yl]-2-hydroxyphenoxy}-3,4,5-trihydroxyoxane-2-carboxylic acid	Phenylpropanoids and polyketides	Flavonoids	Flavonoid glycosides	627.137	NA	0.621183	1	NA
0.62_627.1375m/z	0.956105	-0.0647596	0.0647596	0.52338	1	0.86974	1	0.365279	control:CFZ+atRA	HMDB0124851	null	C30H28O15	M-H	38.3	6.37	3.0824	88.8713	6-{4-[6-(3,4-dihydroxyphenyl)-8,13-dihydroxy-4-oxo-3,11-dioxatricyclo[8.4.0.0²,⁷]tetradeca-1(10),2(7),8-trien-12-yl]-2-hydroxyphenoxy}-3,4,5-trihydroxyoxane-2-carboxylic acid	Phenylpropanoids and polyketides	Flavonoids	Flavonoid glycosides	627.137	NA	0.621183	1	NA
0.62_627.1375m/z	0.956105	-0.0647596	0.0647596	0.52338	1	0.86974	1	0.365279	control:CFZ+atRA	HMDB0124852	null	C30H28O15	M-H	38.3	6.37	3.0824	88.8713	6-{5-[6-(3,4-dihydroxyphenyl)-8,13-dihydroxy-4-oxo-3,11-dioxatricyclo[8.4.0.0²,⁷]tetradeca-1(10),2(7),8-trien-12-yl]-2-hydroxyphenoxy}-3,4,5-trihydroxyoxane-2-carboxylic acid	Phenylpropanoids and polyketides	Flavonoids	Flavonoid glycosides	627.137	NA	0.621183	1	NA
0.62_627.1375m/z	0.936581	-0.0945243	0.0945243	0.318855	0.393939	0.537436	0.639577	0.410984	control:BTZ	HMDB0124851	null	C30H28O15	M-H	38.3	6.37	3.0824	88.8713	6-{4-[6-(3,4-dihydroxyphenyl)-8,13-dihydroxy-4-oxo-3,11-dioxatricyclo[8.4.0.0²,⁷]tetradeca-1(10),2(7),8-trien-12-yl]-2-hydroxyphenoxy}-3,4,5-trihydroxyoxane-2-carboxylic acid	Phenylpropanoids and polyketides	Flavonoids	Flavonoid glycosides	627.137	NA	0.621183	1	NA
0.62_627.1375m/z	0.936581	-0.0945243	0.0945243	0.318855	0.393939	0.537436	0.639577	0.410984	control:BTZ	HMDB0124852	null	C30H28O15	M-H	38.3	6.37	3.0824	88.8713	6-{5-[6-(3,4-dihydroxyphenyl)-8,13-dihydroxy-4-oxo-3,11-dioxatricyclo[8.4.0.0²,⁷]tetradeca-1(10),2(7),8-trien-12-yl]-2-hydroxyphenoxy}-3,4,5-trihydroxyoxane-2-carboxylic acid	Phenylpropanoids and polyketides	Flavonoids	Flavonoid glycosides	627.137	NA	0.621183	1	NA
0.62_627.1375m/z	0.97493	-0.0366298	0.0366298	0.730703	0.699134	0.999832	1	0.210365	CFZ:CFZ+atRA	HMDB0124851	null	C30H28O15	M-H	38.3	6.37	3.0824	88.8713	6-{4-[6-(3,4-dihydroxyphenyl)-8,13-dihydroxy-4-oxo-3,11-dioxatricyclo[8.4.0.0²,⁷]tetradeca-1(10),2(7),8-trien-12-yl]-2-hydroxyphenoxy}-3,4,5-trihydroxyoxane-2-carboxylic acid	Phenylpropanoids and polyketides	Flavonoids	Flavonoid glycosides	627.137	NA	0.621183	1	NA
0.62_627.1375m/z	0.97493	-0.0366298	0.0366298	0.730703	0.699134	0.999832	1	0.210365	CFZ:CFZ+atRA	HMDB0124852	null	C30H28O15	M-H	38.3	6.37	3.0824	88.8713	6-{5-[6-(3,4-dihydroxyphenyl)-8,13-dihydroxy-4-oxo-3,11-dioxatricyclo[8.4.0.0²,⁷]tetradeca-1(10),2(7),8-trien-12-yl]-2-hydroxyphenoxy}-3,4,5-trihydroxyoxane-2-carboxylic acid	Phenylpropanoids and polyketides	Flavonoids	Flavonoid glycosides	627.137	NA	0.621183	1	NA
0.62_627.1375m/z	0.955022	-0.0663945	0.0663945	0.460845	0.818182	0.916868	0.991717	0.24712	CFZ:BTZ	HMDB0124851	null	C30H28O15	M-H	38.3	6.37	3.0824	88.8713	6-{4-[6-(3,4-dihydroxyphenyl)-8,13-dihydroxy-4-oxo-3,11-dioxatricyclo[8.4.0.0²,⁷]tetradeca-1(10),2(7),8-trien-12-yl]-2-hydroxyphenoxy}-3,4,5-trihydroxyoxane-2-carboxylic acid	Phenylpropanoids and polyketides	Flavonoids	Flavonoid glycosides	627.137	NA	0.621183	1	NA
0.62_627.1375m/z	0.955022	-0.0663945	0.0663945	0.460845	0.818182	0.916868	0.991717	0.24712	CFZ:BTZ	HMDB0124852	null	C30H28O15	M-H	38.3	6.37	3.0824	88.8713	6-{5-[6-(3,4-dihydroxyphenyl)-8,13-dihydroxy-4-oxo-3,11-dioxatricyclo[8.4.0.0²,⁷]tetradeca-1(10),2(7),8-trien-12-yl]-2-hydroxyphenoxy}-3,4,5-trihydroxyoxane-2-carboxylic acid	Phenylpropanoids and polyketides	Flavonoids	Flavonoid glycosides	627.137	NA	0.621183	1	NA
0.62_643.1089m/z	0.938693	-0.0912747	0.0912747	0.243445	0.24026	0.581047	0.647385	0.434936	control:CFZ	HMDB0039373	null	C27H28O16	M+Cl	39	12.4	2.97457	86.3279	6''-(4-Carboxy-3-hydroxy-3-methylbutanoyl)hyperin	Phenylpropanoids and polyketides	Flavonoids	Flavonoid glycosides	643.109	NA	0.621183	1	NA
0.62_643.1089m/z	1.04081	0.0577009	-0.0577009	0.554636	0.484848	0.884907	0.949991	0.295934	control:CFZ+atRA	HMDB0039373	null	C27H28O16	M+Cl	39	12.4	2.97457	86.3279	6''-(4-Carboxy-3-hydroxy-3-methylbutanoyl)hyperin	Phenylpropanoids and polyketides	Flavonoids	Flavonoid glycosides	643.109	NA	0.621183	1	NA
0.62_643.1089m/z	1.00053	0.000761042	-0.000761042	0.885574	0.699134	0.940427	0.839893	0.133681	control:BTZ	HMDB0039373	null	C27H28O16	M+Cl	39	12.4	2.97457	86.3279	6''-(4-Carboxy-3-hydroxy-3-methylbutanoyl)hyperin	Phenylpropanoids and polyketides	Flavonoids	Flavonoid glycosides	643.109	NA	0.621183	1	NA
0.62_643.1089m/z	1.10878	0.148976	-0.148976	0.147707	0.24026	0.999832	1	0.798034	CFZ:CFZ+atRA	HMDB0039373	null	C27H28O16	M+Cl	39	12.4	2.97457	86.3279	6''-(4-Carboxy-3-hydroxy-3-methylbutanoyl)hyperin	Phenylpropanoids and polyketides	Flavonoids	Flavonoid glycosides	643.109	NA	0.621183	1	NA
0.62_643.1089m/z	1.06587	0.0920358	-0.0920358	0.406885	0.393939	0.912568	0.920389	0.37633	CFZ:BTZ	HMDB0039373	null	C27H28O16	M+Cl	39	12.4	2.97457	86.3279	6''-(4-Carboxy-3-hydroxy-3-methylbutanoyl)hyperin	Phenylpropanoids and polyketides	Flavonoids	Flavonoid glycosides	643.109	NA	0.621183	1	NA
0.62_649.1167m/z	1.01394	0.0199751	-0.0199751	0.7177	0.309524	0.884483	0.68816	0.232925	control:CFZ	C00128	C00128	C20H31N4O16P	M+Cl	38.6	0.268	-0.00129207	92.7556	CMP-N-acetylneuraminate; CMP-N-acetyl-beta-neuraminate;	Nucleosides, nucleotides, and analogues	Pyrimidine nucleotides	Pyrimidine nucleotide sugars	649.117	NA	0.621183	1	map00520 Amino sugar and nucleotide sugar metabolism; map01100 Metabolic pathways
0.62_649.1167m/z	1.01394	0.0199751	-0.0199751	0.7177	0.309524	0.884483	0.68816	0.232925	control:CFZ	HMDB0001176	C00128	C20H31N4O16P	M+Cl	38.6	0.268	-0.00129207	92.7556	Cytidine monophosphate N-acetylneuraminic acid	Nucleosides, nucleotides, and analogues	Pyrimidine nucleotides	Pyrimidine nucleotide sugars	649.117	NA	0.621183	1	map00520 Amino sugar and nucleotide sugar metabolism; map01100 Metabolic pathways
0.62_649.1167m/z	0.955192	-0.066138	0.066138	0.662723	0.937229	0.916247	0.9955	0.118082	control:CFZ+atRA	C00128	C00128	C20H31N4O16P	M+Cl	38.6	0.268	-0.00129207	92.7556	CMP-N-acetylneuraminate; CMP-N-acetyl-beta-neuraminate;	Nucleosides, nucleotides, and analogues	Pyrimidine nucleotides	Pyrimidine nucleotide sugars	649.117	NA	0.621183	1	map00520 Amino sugar and nucleotide sugar metabolism; map01100 Metabolic pathways
0.62_649.1167m/z	0.955192	-0.066138	0.066138	0.662723	0.937229	0.916247	0.9955	0.118082	control:CFZ+atRA	HMDB0001176	C00128	C20H31N4O16P	M+Cl	38.6	0.268	-0.00129207	92.7556	Cytidine monophosphate N-acetylneuraminic acid	Nucleosides, nucleotides, and analogues	Pyrimidine nucleotides	Pyrimidine nucleotide sugars	649.117	NA	0.621183	1	map00520 Amino sugar and nucleotide sugar metabolism; map01100 Metabolic pathways
0.62_649.1167m/z	0.904914	-0.144148	0.144148	0.222818	0.309524	0.457764	0.576759	0.366358	control:BTZ	C00128	C00128	C20H31N4O16P	M+Cl	38.6	0.268	-0.00129207	92.7556	CMP-N-acetylneuraminate; CMP-N-acetyl-beta-neuraminate;	Nucleosides, nucleotides, and analogues	Pyrimidine nucleotides	Pyrimidine nucleotide sugars	649.117	NA	0.621183	1	map00520 Amino sugar and nucleotide sugar metabolism; map01100 Metabolic pathways
0.62_649.1167m/z	0.904914	-0.144148	0.144148	0.222818	0.309524	0.457764	0.576759	0.366358	control:BTZ	HMDB0001176	C00128	C20H31N4O16P	M+Cl	38.6	0.268	-0.00129207	92.7556	Cytidine monophosphate N-acetylneuraminic acid	Nucleosides, nucleotides, and analogues	Pyrimidine nucleotides	Pyrimidine nucleotide sugars	649.117	NA	0.621183	1	map00520 Amino sugar and nucleotide sugar metabolism; map01100 Metabolic pathways
0.62_649.1167m/z	0.942057	-0.0861131	0.0861131	0.551398	0.818182	0.999832	1	0.334092	CFZ:CFZ+atRA	C00128	C00128	C20H31N4O16P	M+Cl	38.6	0.268	-0.00129207	92.7556	CMP-N-acetylneuraminate; CMP-N-acetyl-beta-neuraminate;	Nucleosides, nucleotides, and analogues	Pyrimidine nucleotides	Pyrimidine nucleotide sugars	649.117	NA	0.621183	1	map00520 Amino sugar and nucleotide sugar metabolism; map01100 Metabolic pathways
0.62_649.1167m/z	0.942057	-0.0861131	0.0861131	0.551398	0.818182	0.999832	1	0.334092	CFZ:CFZ+atRA	HMDB0001176	C00128	C20H31N4O16P	M+Cl	38.6	0.268	-0.00129207	92.7556	Cytidine monophosphate N-acetylneuraminic acid	Nucleosides, nucleotides, and analogues	Pyrimidine nucleotides	Pyrimidine nucleotide sugars	649.117	NA	0.621183	1	map00520 Amino sugar and nucleotide sugar metabolism; map01100 Metabolic pathways
0.62_649.1167m/z	0.892471	-0.164123	0.164123	0.193049	0.24026	0.825274	0.858272	0.47287	CFZ:BTZ	C00128	C00128	C20H31N4O16P	M+Cl	38.6	0.268	-0.00129207	92.7556	CMP-N-acetylneuraminate; CMP-N-acetyl-beta-neuraminate;	Nucleosides, nucleotides, and analogues	Pyrimidine nucleotides	Pyrimidine nucleotide sugars	649.117	NA	0.621183	1	map00520 Amino sugar and nucleotide sugar metabolism; map01100 Metabolic pathways
0.62_649.1167m/z	0.892471	-0.164123	0.164123	0.193049	0.24026	0.825274	0.858272	0.47287	CFZ:BTZ	HMDB0001176	C00128	C20H31N4O16P	M+Cl	38.6	0.268	-0.00129207	92.7556	Cytidine monophosphate N-acetylneuraminic acid	Nucleosides, nucleotides, and analogues	Pyrimidine nucleotides	Pyrimidine nucleotide sugars	649.117	NA	0.621183	1	map00520 Amino sugar and nucleotide sugar metabolism; map01100 Metabolic pathways
0.62_665.0912m/z	1.13857	0.187219	-0.187219	0.745937	0.0649351	0.90361	0.538618	0.201606	control:CFZ	HMDB0039193	null	C29H26O16	M+Cl	34.8	1.45	-0.472845	73.1561	2-O-(4-Hydroxycinnamoyl)-1,6-di-O-galloyl-beta-D-glucopyranose	Phenylpropanoids and polyketides	Tannins	null	665.091	NA	0.621183	1	NA
0.62_665.0912m/z	1.27715	0.352933	-0.352933	0.330322	0.484848	0.826573	0.949991	0.600839	control:CFZ+atRA	HMDB0039193	null	C29H26O16	M+Cl	34.8	1.45	-0.472845	73.1561	2-O-(4-Hydroxycinnamoyl)-1,6-di-O-galloyl-beta-D-glucopyranose	Phenylpropanoids and polyketides	Tannins	null	665.091	NA	0.621183	1	NA
0.62_665.0912m/z	1.19385	0.255626	-0.255626	0.534279	0.937229	0.710961	0.969692	0.472562	control:BTZ	HMDB0039193	null	C29H26O16	M+Cl	34.8	1.45	-0.472845	73.1561	2-O-(4-Hydroxycinnamoyl)-1,6-di-O-galloyl-beta-D-glucopyranose	Phenylpropanoids and polyketides	Tannins	null	665.091	NA	0.621183	1	NA
0.62_665.0912m/z	1.12172	0.165714	-0.165714	0.108902	0.0649351	0.999832	1	0.706411	CFZ:CFZ+atRA	HMDB0039193	null	C29H26O16	M+Cl	34.8	1.45	-0.472845	73.1561	2-O-(4-Hydroxycinnamoyl)-1,6-di-O-galloyl-beta-D-glucopyranose	Phenylpropanoids and polyketides	Tannins	null	665.091	NA	0.621183	1	NA
0.62_665.0912m/z	1.04856	0.0684064	-0.0684064	0.420774	0.393939	0.912568	0.920389	0.288394	CFZ:BTZ	HMDB0039193	null	C29H26O16	M+Cl	34.8	1.45	-0.472845	73.1561	2-O-(4-Hydroxycinnamoyl)-1,6-di-O-galloyl-beta-D-glucopyranose	Phenylpropanoids and polyketides	Tannins	null	665.091	NA	0.621183	1	NA
0.62_682.1325m/z	1.29137	0.368902	-0.368902	0.27899	0.24026	0.613019	0.647385	1.44025	control:CFZ	C04856	C04856	C21H31N7O15P2	M-H	37.9	7.12	6.43013	89.4718	(6S)-6beta-Hydroxy-1,4,5,6-tetrahydronicotinamide-adenine dinucleotide; (S)-NADH-hydrate; (S)-NADHX; (6S)-6-Hydroxy-1,4,5,6-tetrahydronicotinamide-adenine dinucleotide; 6beta-Hydroxy-1,4,5,6-tetrahydronicotinamide-adenine dinucleotide;	Nucleosides, nucleotides, and analogues	Purine nucleotides	Purine nucleotide sugars	682.132	NA	0.621183	1	NULL
0.62_682.1325m/z	1.29137	0.368902	-0.368902	0.27899	0.24026	0.613019	0.647385	1.44025	control:CFZ	C20482	C20482	C21H31N7O15P2	M-H	37.9	7.12	6.43013	89.4718	(6R)-6beta-Hydroxy-1,4,5,6-tetrahydronicotinamide-adenine dinucleotide; (R)-NADH-hydrate; (R)-NADHX;	null	null	null	682.132	NA	0.621183	1	NULL
0.62_682.1325m/z	0.694529	-0.525893	0.525893	0.119238	0.179654	0.810073	0.822892	1.10779	control:CFZ+atRA	C04856	C04856	C21H31N7O15P2	M-H	37.9	7.12	6.43013	89.4718	(6S)-6beta-Hydroxy-1,4,5,6-tetrahydronicotinamide-adenine dinucleotide; (S)-NADH-hydrate; (S)-NADHX; (6S)-6-Hydroxy-1,4,5,6-tetrahydronicotinamide-adenine dinucleotide; 6beta-Hydroxy-1,4,5,6-tetrahydronicotinamide-adenine dinucleotide;	Nucleosides, nucleotides, and analogues	Purine nucleotides	Purine nucleotide sugars	682.132	NA	0.621183	1	NULL
0.62_682.1325m/z	0.694529	-0.525893	0.525893	0.119238	0.179654	0.810073	0.822892	1.10779	control:CFZ+atRA	C20482	C20482	C21H31N7O15P2	M-H	37.9	7.12	6.43013	89.4718	(6R)-6beta-Hydroxy-1,4,5,6-tetrahydronicotinamide-adenine dinucleotide; (R)-NADH-hydrate; (R)-NADHX;	null	null	null	682.132	NA	0.621183	1	NULL
0.62_682.1325m/z	0.768027	-0.38077	0.38077	0.419432	0.588745	0.62587	0.772876	1.00636	control:BTZ	C04856	C04856	C21H31N7O15P2	M-H	37.9	7.12	6.43013	89.4718	(6S)-6beta-Hydroxy-1,4,5,6-tetrahydronicotinamide-adenine dinucleotide; (S)-NADH-hydrate; (S)-NADHX; (6S)-6-Hydroxy-1,4,5,6-tetrahydronicotinamide-adenine dinucleotide; 6beta-Hydroxy-1,4,5,6-tetrahydronicotinamide-adenine dinucleotide;	Nucleosides, nucleotides, and analogues	Purine nucleotides	Purine nucleotide sugars	682.132	NA	0.621183	1	NULL
0.62_682.1325m/z	0.768027	-0.38077	0.38077	0.419432	0.588745	0.62587	0.772876	1.00636	control:BTZ	C20482	C20482	C21H31N7O15P2	M-H	37.9	7.12	6.43013	89.4718	(6R)-6beta-Hydroxy-1,4,5,6-tetrahydronicotinamide-adenine dinucleotide; (R)-NADH-hydrate; (R)-NADHX;	null	null	null	682.132	NA	0.621183	1	NULL
0.62_682.1325m/z	0.537824	-0.894795	0.894795	0.0444559	0.0411255	0.999832	1	2.44336	CFZ:CFZ+atRA	C04856	C04856	C21H31N7O15P2	M-H	37.9	7.12	6.43013	89.4718	(6S)-6beta-Hydroxy-1,4,5,6-tetrahydronicotinamide-adenine dinucleotide; (S)-NADH-hydrate; (S)-NADHX; (6S)-6-Hydroxy-1,4,5,6-tetrahydronicotinamide-adenine dinucleotide; 6beta-Hydroxy-1,4,5,6-tetrahydronicotinamide-adenine dinucleotide;	Nucleosides, nucleotides, and analogues	Purine nucleotides	Purine nucleotide sugars	682.132	NA	0.621183	1	NULL
0.62_682.1325m/z	0.537824	-0.894795	0.894795	0.0444559	0.0411255	0.999832	1	2.44336	CFZ:CFZ+atRA	C20482	C20482	C21H31N7O15P2	M-H	37.9	7.12	6.43013	89.4718	(6R)-6beta-Hydroxy-1,4,5,6-tetrahydronicotinamide-adenine dinucleotide; (R)-NADH-hydrate; (R)-NADHX;	null	null	null	682.132	NA	0.621183	1	NULL
0.62_682.1325m/z	0.594739	-0.749673	0.749673	0.123448	0.132035	0.819402	0.770835	1.78502	CFZ:BTZ	C04856	C04856	C21H31N7O15P2	M-H	37.9	7.12	6.43013	89.4718	(6S)-6beta-Hydroxy-1,4,5,6-tetrahydronicotinamide-adenine dinucleotide; (S)-NADH-hydrate; (S)-NADHX; (6S)-6-Hydroxy-1,4,5,6-tetrahydronicotinamide-adenine dinucleotide; 6beta-Hydroxy-1,4,5,6-tetrahydronicotinamide-adenine dinucleotide;	Nucleosides, nucleotides, and analogues	Purine nucleotides	Purine nucleotide sugars	682.132	NA	0.621183	1	NULL
0.62_682.1325m/z	0.594739	-0.749673	0.749673	0.123448	0.132035	0.819402	0.770835	1.78502	CFZ:BTZ	C20482	C20482	C21H31N7O15P2	M-H	37.9	7.12	6.43013	89.4718	(6R)-6beta-Hydroxy-1,4,5,6-tetrahydronicotinamide-adenine dinucleotide; (R)-NADH-hydrate; (R)-NADHX;	null	null	null	682.132	NA	0.621183	1	NULL
0.62_755.1269m/z	0.849685	-0.235	0.235	0.270962	0.179654	0.606026	0.623919	0.776205	control:CFZ	HMDB0127475	null	C30H30O20	M+FA-H	36.9	5.47	-6.08469	86.1155	6-({3-[(6-{[5,7-dihydroxy-2-(4-hydroxyphenyl)-4-oxo-4H-chromen-3-yl]oxy}-3,4,5-trihydroxyoxan-2-yl)methoxy]-3-oxopropanoyl}oxy)-3,4,5-trihydroxyoxane-2-carboxylic acid	Phenylpropanoids and polyketides	Flavonoids	Flavonoid glycosides	755.127	NA	0.621183	1	NA
0.62_755.1269m/z	0.823778	-0.279672	0.279672	0.207783	0.309524	0.810073	0.890704	0.698602	control:CFZ+atRA	HMDB0127475	null	C30H30O20	M+FA-H	36.9	5.47	-6.08469	86.1155	6-({3-[(6-{[5,7-dihydroxy-2-(4-hydroxyphenyl)-4-oxo-4H-chromen-3-yl]oxy}-3,4,5-trihydroxyoxan-2-yl)methoxy]-3-oxopropanoyl}oxy)-3,4,5-trihydroxyoxane-2-carboxylic acid	Phenylpropanoids and polyketides	Flavonoids	Flavonoid glycosides	755.127	NA	0.621183	1	NA
0.62_755.1269m/z	0.869584	-0.201602	0.201602	0.296032	0.484848	0.521673	0.705116	0.33664	control:BTZ	HMDB0127475	null	C30H30O20	M+FA-H	36.9	5.47	-6.08469	86.1155	6-({3-[(6-{[5,7-dihydroxy-2-(4-hydroxyphenyl)-4-oxo-4H-chromen-3-yl]oxy}-3,4,5-trihydroxyoxan-2-yl)methoxy]-3-oxopropanoyl}oxy)-3,4,5-trihydroxyoxane-2-carboxylic acid	Phenylpropanoids and polyketides	Flavonoids	Flavonoid glycosides	755.127	NA	0.621183	1	NA
0.62_755.1269m/z	0.96951	-0.0446723	0.0446723	0.850966	0.937229	0.999832	1	0.40751	CFZ:CFZ+atRA	HMDB0127475	null	C30H30O20	M+FA-H	36.9	5.47	-6.08469	86.1155	6-({3-[(6-{[5,7-dihydroxy-2-(4-hydroxyphenyl)-4-oxo-4H-chromen-3-yl]oxy}-3,4,5-trihydroxyoxan-2-yl)methoxy]-3-oxopropanoyl}oxy)-3,4,5-trihydroxyoxane-2-carboxylic acid	Phenylpropanoids and polyketides	Flavonoids	Flavonoid glycosides	755.127	NA	0.621183	1	NA
0.62_755.1269m/z	1.02342	0.0333973	-0.0333973	0.885135	0.588745	0.990477	0.96616	0.181508	CFZ:BTZ	HMDB0127475	null	C30H30O20	M+FA-H	36.9	5.47	-6.08469	86.1155	6-({3-[(6-{[5,7-dihydroxy-2-(4-hydroxyphenyl)-4-oxo-4H-chromen-3-yl]oxy}-3,4,5-trihydroxyoxan-2-yl)methoxy]-3-oxopropanoyl}oxy)-3,4,5-trihydroxyoxane-2-carboxylic acid	Phenylpropanoids and polyketides	Flavonoids	Flavonoid glycosides	755.127	NA	0.621183	1	NA
0.62_761.1338m/z	0.807291	-0.308839	0.308839	0.109735	0.0649351	0.550851	0.538618	0.716724	control:CFZ	HMDB0037648	null	C37H30O18	M-H	35.9	0	-2.86591	83.0006	3'-Galloylprodelphinidin B2	Phenylpropanoids and polyketides	Flavonoids	Biflavonoids and polyflavonoids	761.134	NA	0.621183	1	NA
0.62_761.1338m/z	0.683885	-0.548175	0.548175	0.0507855	0.132035	0.778282	0.765329	1.06029	control:CFZ+atRA	HMDB0037648	null	C37H30O18	M-H	35.9	0	-2.86591	83.0006	3'-Galloylprodelphinidin B2	Phenylpropanoids and polyketides	Flavonoids	Biflavonoids and polyflavonoids	761.134	NA	0.621183	1	NA
0.62_761.1338m/z	0.71569	-0.482593	0.482593	0.0362239	0.0411255	0.352303	0.286467	0.711637	control:BTZ	HMDB0037648	null	C37H30O18	M-H	35.9	0	-2.86591	83.0006	3'-Galloylprodelphinidin B2	Phenylpropanoids and polyketides	Flavonoids	Biflavonoids and polyflavonoids	761.134	NA	0.621183	1	NA
0.62_761.1338m/z	0.847135	-0.239336	0.239336	0.397752	0.393939	0.999832	1	0.822129	CFZ:CFZ+atRA	HMDB0037648	null	C37H30O18	M-H	35.9	0	-2.86591	83.0006	3'-Galloylprodelphinidin B2	Phenylpropanoids and polyketides	Flavonoids	Biflavonoids and polyflavonoids	761.134	NA	0.621183	1	NA
0.62_761.1338m/z	0.886533	-0.173754	0.173754	0.439076	0.24026	0.913592	0.858272	0.420549	CFZ:BTZ	HMDB0037648	null	C37H30O18	M-H	35.9	0	-2.86591	83.0006	3'-Galloylprodelphinidin B2	Phenylpropanoids and polyketides	Flavonoids	Biflavonoids and polyflavonoids	761.134	NA	0.621183	1	NA
0.62_935.1976m/z	0.825758	-0.276209	0.276209	0.0678477	0.0649351	0.550851	0.538618	0.835013	control:CFZ	HMDB0126777	null	C42H44O22	M+Cl	38.2	6.97	-4.65298	89.5023	3,4,5-trihydroxy-6-(2-hydroxy-5-{3,5,7-trihydroxy-4-[3,5,7-trihydroxy-2-(3-hydroxyphenyl)-3,4-dihydro-2H-1-benzopyran-8-yl]-6-[3,4,5-trihydroxy-6-(hydroxymethyl)oxan-2-yl]-3,4-dihydro-2H-1-benzopyran-2-yl}phenoxy)oxane-2-carboxylic acid	Phenylpropanoids and polyketides	Flavonoids	Biflavonoids and polyflavonoids	935.198	NA	0.621183	1	NA
0.62_935.1976m/z	0.825758	-0.276209	0.276209	0.0678477	0.0649351	0.550851	0.538618	0.835013	control:CFZ	HMDB0126778	null	C42H44O22	M+Cl	38.2	6.97	-4.65298	89.5023	3,4,5-trihydroxy-6-(2-hydroxy-4-{3,5,7-trihydroxy-4-[3,5,7-trihydroxy-2-(3-hydroxyphenyl)-3,4-dihydro-2H-1-benzopyran-8-yl]-6-[3,4,5-trihydroxy-6-(hydroxymethyl)oxan-2-yl]-3,4-dihydro-2H-1-benzopyran-2-yl}phenoxy)oxane-2-carboxylic acid	Phenylpropanoids and polyketides	Flavonoids	Biflavonoids and polyflavonoids	935.198	NA	0.621183	1	NA
0.62_935.1976m/z	0.825758	-0.276209	0.276209	0.0678477	0.0649351	0.550851	0.538618	0.835013	control:CFZ	HMDB0126834	null	C42H44O22	M+Cl	38.2	6.97	-4.65298	89.5023	3,4,5-trihydroxy-6-(2-hydroxy-5-{3,5,7-trihydroxy-4-[3,5,7-trihydroxy-2-(3-hydroxyphenyl)-3,4-dihydro-2H-1-benzopyran-8-yl]-8-[3,4,5-trihydroxy-6-(hydroxymethyl)oxan-2-yl]-3,4-dihydro-2H-1-benzopyran-2-yl}phenoxy)oxane-2-carboxylic acid	Phenylpropanoids and polyketides	Flavonoids	Biflavonoids and polyflavonoids	935.198	NA	0.621183	1	NA
0.62_935.1976m/z	0.825758	-0.276209	0.276209	0.0678477	0.0649351	0.550851	0.538618	0.835013	control:CFZ	HMDB0126835	null	C42H44O22	M+Cl	38.2	6.97	-4.65298	89.5023	3,4,5-trihydroxy-6-(2-hydroxy-4-{3,5,7-trihydroxy-4-[3,5,7-trihydroxy-2-(3-hydroxyphenyl)-3,4-dihydro-2H-1-benzopyran-8-yl]-8-[3,4,5-trihydroxy-6-(hydroxymethyl)oxan-2-yl]-3,4-dihydro-2H-1-benzopyran-2-yl}phenoxy)oxane-2-carboxylic acid	Phenylpropanoids and polyketides	Flavonoids	Biflavonoids and polyflavonoids	935.198	NA	0.621183	1	NA
0.62_935.1976m/z	0.891111	-0.166323	0.166323	0.235364	0.309524	0.811817	0.890704	0.494805	control:CFZ+atRA	HMDB0126777	null	C42H44O22	M+Cl	38.2	6.97	-4.65298	89.5023	3,4,5-trihydroxy-6-(2-hydroxy-5-{3,5,7-trihydroxy-4-[3,5,7-trihydroxy-2-(3-hydroxyphenyl)-3,4-dihydro-2H-1-benzopyran-8-yl]-6-[3,4,5-trihydroxy-6-(hydroxymethyl)oxan-2-yl]-3,4-dihydro-2H-1-benzopyran-2-yl}phenoxy)oxane-2-carboxylic acid	Phenylpropanoids and polyketides	Flavonoids	Biflavonoids and polyflavonoids	935.198	NA	0.621183	1	NA
0.62_935.1976m/z	0.891111	-0.166323	0.166323	0.235364	0.309524	0.811817	0.890704	0.494805	control:CFZ+atRA	HMDB0126778	null	C42H44O22	M+Cl	38.2	6.97	-4.65298	89.5023	3,4,5-trihydroxy-6-(2-hydroxy-4-{3,5,7-trihydroxy-4-[3,5,7-trihydroxy-2-(3-hydroxyphenyl)-3,4-dihydro-2H-1-benzopyran-8-yl]-6-[3,4,5-trihydroxy-6-(hydroxymethyl)oxan-2-yl]-3,4-dihydro-2H-1-benzopyran-2-yl}phenoxy)oxane-2-carboxylic acid	Phenylpropanoids and polyketides	Flavonoids	Biflavonoids and polyflavonoids	935.198	NA	0.621183	1	NA
0.62_935.1976m/z	0.891111	-0.166323	0.166323	0.235364	0.309524	0.811817	0.890704	0.494805	control:CFZ+atRA	HMDB0126834	null	C42H44O22	M+Cl	38.2	6.97	-4.65298	89.5023	3,4,5-trihydroxy-6-(2-hydroxy-5-{3,5,7-trihydroxy-4-[3,5,7-trihydroxy-2-(3-hydroxyphenyl)-3,4-dihydro-2H-1-benzopyran-8-yl]-8-[3,4,5-trihydroxy-6-(hydroxymethyl)oxan-2-yl]-3,4-dihydro-2H-1-benzopyran-2-yl}phenoxy)oxane-2-carboxylic acid	Phenylpropanoids and polyketides	Flavonoids	Biflavonoids and polyflavonoids	935.198	NA	0.621183	1	NA
0.62_935.1976m/z	0.891111	-0.166323	0.166323	0.235364	0.309524	0.811817	0.890704	0.494805	control:CFZ+atRA	HMDB0126835	null	C42H44O22	M+Cl	38.2	6.97	-4.65298	89.5023	3,4,5-trihydroxy-6-(2-hydroxy-4-{3,5,7-trihydroxy-4-[3,5,7-trihydroxy-2-(3-hydroxyphenyl)-3,4-dihydro-2H-1-benzopyran-8-yl]-8-[3,4,5-trihydroxy-6-(hydroxymethyl)oxan-2-yl]-3,4-dihydro-2H-1-benzopyran-2-yl}phenoxy)oxane-2-carboxylic acid	Phenylpropanoids and polyketides	Flavonoids	Biflavonoids and polyflavonoids	935.198	NA	0.621183	1	NA
0.62_935.1976m/z	0.830831	-0.267373	0.267373	0.224173	0.309524	0.458692	0.576759	0.604825	control:BTZ	HMDB0126777	null	C42H44O22	M+Cl	38.2	6.97	-4.65298	89.5023	3,4,5-trihydroxy-6-(2-hydroxy-5-{3,5,7-trihydroxy-4-[3,5,7-trihydroxy-2-(3-hydroxyphenyl)-3,4-dihydro-2H-1-benzopyran-8-yl]-6-[3,4,5-trihydroxy-6-(hydroxymethyl)oxan-2-yl]-3,4-dihydro-2H-1-benzopyran-2-yl}phenoxy)oxane-2-carboxylic acid	Phenylpropanoids and polyketides	Flavonoids	Biflavonoids and polyflavonoids	935.198	NA	0.621183	1	NA
0.62_935.1976m/z	0.830831	-0.267373	0.267373	0.224173	0.309524	0.458692	0.576759	0.604825	control:BTZ	HMDB0126778	null	C42H44O22	M+Cl	38.2	6.97	-4.65298	89.5023	3,4,5-trihydroxy-6-(2-hydroxy-4-{3,5,7-trihydroxy-4-[3,5,7-trihydroxy-2-(3-hydroxyphenyl)-3,4-dihydro-2H-1-benzopyran-8-yl]-6-[3,4,5-trihydroxy-6-(hydroxymethyl)oxan-2-yl]-3,4-dihydro-2H-1-benzopyran-2-yl}phenoxy)oxane-2-carboxylic acid	Phenylpropanoids and polyketides	Flavonoids	Biflavonoids and polyflavonoids	935.198	NA	0.621183	1	NA
0.62_935.1976m/z	0.830831	-0.267373	0.267373	0.224173	0.309524	0.458692	0.576759	0.604825	control:BTZ	HMDB0126834	null	C42H44O22	M+Cl	38.2	6.97	-4.65298	89.5023	3,4,5-trihydroxy-6-(2-hydroxy-5-{3,5,7-trihydroxy-4-[3,5,7-trihydroxy-2-(3-hydroxyphenyl)-3,4-dihydro-2H-1-benzopyran-8-yl]-8-[3,4,5-trihydroxy-6-(hydroxymethyl)oxan-2-yl]-3,4-dihydro-2H-1-benzopyran-2-yl}phenoxy)oxane-2-carboxylic acid	Phenylpropanoids and polyketides	Flavonoids	Biflavonoids and polyflavonoids	935.198	NA	0.621183	1	NA
0.62_935.1976m/z	0.830831	-0.267373	0.267373	0.224173	0.309524	0.458692	0.576759	0.604825	control:BTZ	HMDB0126835	null	C42H44O22	M+Cl	38.2	6.97	-4.65298	89.5023	3,4,5-trihydroxy-6-(2-hydroxy-4-{3,5,7-trihydroxy-4-[3,5,7-trihydroxy-2-(3-hydroxyphenyl)-3,4-dihydro-2H-1-benzopyran-8-yl]-8-[3,4,5-trihydroxy-6-(hydroxymethyl)oxan-2-yl]-3,4-dihydro-2H-1-benzopyran-2-yl}phenoxy)oxane-2-carboxylic acid	Phenylpropanoids and polyketides	Flavonoids	Biflavonoids and polyflavonoids	935.198	NA	0.621183	1	NA
0.62_935.1976m/z	1.07914	0.109887	-0.109887	0.432233	0.393939	0.999832	1	0.459673	CFZ:CFZ+atRA	HMDB0126777	null	C42H44O22	M+Cl	38.2	6.97	-4.65298	89.5023	3,4,5-trihydroxy-6-(2-hydroxy-5-{3,5,7-trihydroxy-4-[3,5,7-trihydroxy-2-(3-hydroxyphenyl)-3,4-dihydro-2H-1-benzopyran-8-yl]-6-[3,4,5-trihydroxy-6-(hydroxymethyl)oxan-2-yl]-3,4-dihydro-2H-1-benzopyran-2-yl}phenoxy)oxane-2-carboxylic acid	Phenylpropanoids and polyketides	Flavonoids	Biflavonoids and polyflavonoids	935.198	NA	0.621183	1	NA
0.62_935.1976m/z	1.07914	0.109887	-0.109887	0.432233	0.393939	0.999832	1	0.459673	CFZ:CFZ+atRA	HMDB0126778	null	C42H44O22	M+Cl	38.2	6.97	-4.65298	89.5023	3,4,5-trihydroxy-6-(2-hydroxy-4-{3,5,7-trihydroxy-4-[3,5,7-trihydroxy-2-(3-hydroxyphenyl)-3,4-dihydro-2H-1-benzopyran-8-yl]-6-[3,4,5-trihydroxy-6-(hydroxymethyl)oxan-2-yl]-3,4-dihydro-2H-1-benzopyran-2-yl}phenoxy)oxane-2-carboxylic acid	Phenylpropanoids and polyketides	Flavonoids	Biflavonoids and polyflavonoids	935.198	NA	0.621183	1	NA
0.62_935.1976m/z	1.07914	0.109887	-0.109887	0.432233	0.393939	0.999832	1	0.459673	CFZ:CFZ+atRA	HMDB0126834	null	C42H44O22	M+Cl	38.2	6.97	-4.65298	89.5023	3,4,5-trihydroxy-6-(2-hydroxy-5-{3,5,7-trihydroxy-4-[3,5,7-trihydroxy-2-(3-hydroxyphenyl)-3,4-dihydro-2H-1-benzopyran-8-yl]-8-[3,4,5-trihydroxy-6-(hydroxymethyl)oxan-2-yl]-3,4-dihydro-2H-1-benzopyran-2-yl}phenoxy)oxane-2-carboxylic acid	Phenylpropanoids and polyketides	Flavonoids	Biflavonoids and polyflavonoids	935.198	NA	0.621183	1	NA
0.62_935.1976m/z	1.07914	0.109887	-0.109887	0.432233	0.393939	0.999832	1	0.459673	CFZ:CFZ+atRA	HMDB0126835	null	C42H44O22	M+Cl	38.2	6.97	-4.65298	89.5023	3,4,5-trihydroxy-6-(2-hydroxy-4-{3,5,7-trihydroxy-4-[3,5,7-trihydroxy-2-(3-hydroxyphenyl)-3,4-dihydro-2H-1-benzopyran-8-yl]-8-[3,4,5-trihydroxy-6-(hydroxymethyl)oxan-2-yl]-3,4-dihydro-2H-1-benzopyran-2-yl}phenoxy)oxane-2-carboxylic acid	Phenylpropanoids and polyketides	Flavonoids	Biflavonoids and polyflavonoids	935.198	NA	0.621183	1	NA
0.62_935.1976m/z	1.00614	0.0088356	-0.0088356	0.855798	1	0.990477	1	0.174186	CFZ:BTZ	HMDB0126777	null	C42H44O22	M+Cl	38.2	6.97	-4.65298	89.5023	3,4,5-trihydroxy-6-(2-hydroxy-5-{3,5,7-trihydroxy-4-[3,5,7-trihydroxy-2-(3-hydroxyphenyl)-3,4-dihydro-2H-1-benzopyran-8-yl]-6-[3,4,5-trihydroxy-6-(hydroxymethyl)oxan-2-yl]-3,4-dihydro-2H-1-benzopyran-2-yl}phenoxy)oxane-2-carboxylic acid	Phenylpropanoids and polyketides	Flavonoids	Biflavonoids and polyflavonoids	935.198	NA	0.621183	1	NA
0.62_935.1976m/z	1.00614	0.0088356	-0.0088356	0.855798	1	0.990477	1	0.174186	CFZ:BTZ	HMDB0126778	null	C42H44O22	M+Cl	38.2	6.97	-4.65298	89.5023	3,4,5-trihydroxy-6-(2-hydroxy-4-{3,5,7-trihydroxy-4-[3,5,7-trihydroxy-2-(3-hydroxyphenyl)-3,4-dihydro-2H-1-benzopyran-8-yl]-6-[3,4,5-trihydroxy-6-(hydroxymethyl)oxan-2-yl]-3,4-dihydro-2H-1-benzopyran-2-yl}phenoxy)oxane-2-carboxylic acid	Phenylpropanoids and polyketides	Flavonoids	Biflavonoids and polyflavonoids	935.198	NA	0.621183	1	NA
0.62_935.1976m/z	1.00614	0.0088356	-0.0088356	0.855798	1	0.990477	1	0.174186	CFZ:BTZ	HMDB0126834	null	C42H44O22	M+Cl	38.2	6.97	-4.65298	89.5023	3,4,5-trihydroxy-6-(2-hydroxy-5-{3,5,7-trihydroxy-4-[3,5,7-trihydroxy-2-(3-hydroxyphenyl)-3,4-dihydro-2H-1-benzopyran-8-yl]-8-[3,4,5-trihydroxy-6-(hydroxymethyl)oxan-2-yl]-3,4-dihydro-2H-1-benzopyran-2-yl}phenoxy)oxane-2-carboxylic acid	Phenylpropanoids and polyketides	Flavonoids	Biflavonoids and polyflavonoids	935.198	NA	0.621183	1	NA
0.62_935.1976m/z	1.00614	0.0088356	-0.0088356	0.855798	1	0.990477	1	0.174186	CFZ:BTZ	HMDB0126835	null	C42H44O22	M+Cl	38.2	6.97	-4.65298	89.5023	3,4,5-trihydroxy-6-(2-hydroxy-4-{3,5,7-trihydroxy-4-[3,5,7-trihydroxy-2-(3-hydroxyphenyl)-3,4-dihydro-2H-1-benzopyran-8-yl]-8-[3,4,5-trihydroxy-6-(hydroxymethyl)oxan-2-yl]-3,4-dihydro-2H-1-benzopyran-2-yl}phenoxy)oxane-2-carboxylic acid	Phenylpropanoids and polyketides	Flavonoids	Biflavonoids and polyflavonoids	935.198	NA	0.621183	1	NA
0.62_979.1608m/z	0.978492	-0.0313683	0.0313683	0.737984	0.588745	0.898996	0.831862	0.206547	control:CFZ	HMDB0038296	null	C42H40O25	M+Cl	35.3	6.96	5.80783	76.0407	Apigenin 4'-[p-coumaroyl-(->2)-glucuronyl-(1->2)-glucuronide] 7-glucuronide	Phenylpropanoids and polyketides	Flavonoids	Flavonoid glycosides	979.161	NA	0.621183	1	NA
0.62_979.1608m/z	1.00593	0.00853598	-0.00853598	0.865779	0.818182	0.980343	0.983636	0.207538	control:CFZ+atRA	HMDB0038296	null	C42H40O25	M+Cl	35.3	6.96	5.80783	76.0407	Apigenin 4'-[p-coumaroyl-(->2)-glucuronyl-(1->2)-glucuronide] 7-glucuronide	Phenylpropanoids and polyketides	Flavonoids	Flavonoid glycosides	979.161	NA	0.621183	1	NA
[truncated: 25,812 more rows]

## Sheet: negative_Captisol vs CFZ
Compound.ID	ratio	Log2 FC	change in treatment	t.test_p.value	wilcox.test_p.value	t.test_p.value_BHcorrect	wilcox.test_p.value_BHcorrect	VIP	sample	ID	KEGG.ID	Formula	Adducts	Score	Fragmentation.Score	Mass.Error..ppm.	Isotope.Similarity	Description	Super.class	Class	Sub.class	m.z	Neutral.mass..Da.	Retention.time..min.	Charge	Pathway
[truncated: 5,404 more rows]

[truncated: 4 more sheets: negative_Captisol vs BTZ, negative_Captisol vs CFZ+atRA, negative_CFZ vs CFZ+atRA, positive]
